# Supplementary material for: Molecular mechanism of lateral bud differentiation of Pinus massoniana based on high-throughput sequencing
Source: Sci Rep. 2021 Apr 27;11:9033. doi: 10.1038/s41598-021-87787-7 (PMC8079368; doi:10.1038/s41598-021-87787-7)
Supplement: Supplementary file 8 — Supplementary Information 8. [file 41598_2021_87787_MOESM8_ESM.xlsx]

## Sheet: Table S1
Table S1. Evaluation of sequencing data
Samples	Read Number	Base Number	GC Content	%≥Q30
T1	26979447	8065113639	0.4541	0.931
T2	29280999	8756504455	0.4556	0.9361
T3	30575713	9144893005	0.4561	0.9336
L1	20696915	6162748475	0.4595	0.9469
L2	28490804	8515411954	0.4583	0.9396
L3	25872957	7727926457	0.4601	0.9412
K1	22962635	6861131872	0.484	0.9383
K2	25605621	7640871128	0.4833	0.9446
K3	22271382	6637596050	0.4691	0.9474
total	232736473	69512197035	-	-
Samples: sample name; Read Number: total number of pair-end Reads in clean data; Base Number: total number of bases in clean data; GC Content: Clean Data GC content, ie, G and C bases in clean data percentage of total bases; %≥Q30: Percentage of bases with a clean data mass value greater than or equal to 30.
