# Supplementary material for: Molecular mechanism of lateral bud differentiation of Pinus massoniana based on high-throughput sequencing
Source: Sci Rep. 2021 Apr 27;11:9033. doi: 10.1038/s41598-021-87787-7 (PMC8079368; doi:10.1038/s41598-021-87787-7)
Supplement: Supplementary file 9 — Supplementary Information 9. [file 41598_2021_87787_MOESM9_ESM.xlsx]

## Sheet: Table S2
Table S2. Statistics table of assembly result
Length Range	Contig	Transcript	Unigene
200-300	33,686,981(99.36%)*	436,477(57.68%)	402,743(66.67%)
300-500	123,997(0.37%)	142,712(18.86%)	113,002(18.71%)
500-1000	57,729(0.17%)	88,838(11.74%)	52,294(8.66%)
1000-2000	24,720(0.07%)	57,167(7.56%)	24,156(4.00%)
2000+	11,635(0.03%)	31,482(4.16%)	11,927(1.97%)
Total Number	33905062	756676	604122
Total Length	1656439320	397913972	243185646
N50 Length	47	801	395
Mean Length	48.86	525.87	402.54
