# Supplementary material for: Molecular mechanism of lateral bud differentiation of Pinus massoniana based on high-throughput sequencing
Source: Sci Rep. 2021 Apr 27;11:9033. doi: 10.1038/s41598-021-87787-7 (PMC8079368; doi:10.1038/s41598-021-87787-7)
Supplement: Supplementary file 10 — Supplementary Information 10. [file 41598_2021_87787_MOESM10_ESM.xlsx]

## Sheet: Sheet1
Table S3. Statistics of unigene annotations
Annotated databases	Unigene	≥300nt	≥1000nt
COG	111807	50281	13175
GO	174942	71245	15254
KEGG	70144	31735	7663
KOG	151367	68399	18120
Pfam	183042	89560	26322
Swiss-Prot	107190	55180	17145
nr	341551	142720	32581
All	355514	145506	32752
Gene annotations were selected according to E-value≤10-5 in BLAST and E-value≤10-10 in HMMER.
