# Supplementary material for: Molecular mechanism of lateral bud differentiation of Pinus massoniana based on high-throughput sequencing
Source: Sci Rep. 2021 Apr 27;11:9033. doi: 10.1038/s41598-021-87787-7 (PMC8079368; doi:10.1038/s41598-021-87787-7)
Supplement: Supplementary file 11 — Supplementary Information 11. [file 41598_2021_87787_MOESM11_ESM.xlsx]

## Sheet: L Vs T
#KEGG_n	691	KEGG_N	52012
#Pathway	ko_ID	Unigene	gene	Unigene_all	gene_all
Ubiquitin mediated proteolysis	ko04120	11	1443	691	52012	c170808.graph_c0;c175552.graph_c0;c209155.graph_c0;c236766.graph_c0;c265261.graph_c0;c268444.graph_c0;c273694.graph_c0;c291159.graph_c0;c291995.graph_c1;c298113.graph_c0;c300188.graph_c0	K06689+K03094+K03347+K03347+K04506+K10581+K10592+K10144+K10592+K10590+K03363
Flavone and flavonol biosynthesis	ko00944	4	52	691	52012	c108871.graph_c0;c252101.graph_c0;c270082.graph_c1;c272970.graph_c0	K05280+K05280+K05280+K05280
Glycerolipid metabolism	ko00561	19	863	691	52012	c129908.graph_c0;c143488.graph_c0;c193557.graph_c0;c209391.graph_c1;c210912.graph_c0;c251223.graph_c0;c253373.graph_c0;c271777.graph_c0;c278483.graph_c0;c288067.graph_c1;c288414.graph_c1;c288704.graph_c0;c290997.graph_c1;c296424.graph_c0;c296434.graph_c0;c297488.graph_c0;c299834.graph_c0;c300754.graph_c0;c302447.graph_c0	K07407+K00128+K00128+K00901+K00128+K03715+K00128+K07407+K07407+K07407+K00128+K00128+K00128+K13513+K00128+K00128+K00128+K14085+K00128
Zeatin biosynthesis	ko00908	5	48	691	52012	c109296.graph_c0;c280277.graph_c0;c280429.graph_c0;c295174.graph_c0;c298299.graph_c0	K13495+K10717+K00279+K13495+K13495
Arginine and proline metabolism	ko00330	23	1483	691	52012	c136743.graph_c0;c143488.graph_c0;c173808.graph_c0;c190311.graph_c0;c193557.graph_c0;c210912.graph_c0;c246738.graph_c0;c253373.graph_c0;c275178.graph_c0;c288414.graph_c1;c288704.graph_c0;c289415.graph_c1;c290997.graph_c1;c294498.graph_c1;c296434.graph_c0;c297488.graph_c0;c298025.graph_c0;c298554.graph_c0;c299834.graph_c0;c300754.graph_c0;c301311.graph_c0;c302447.graph_c0;c305883.graph_c0	K00797+K00128+K01915+K01940+K00128+K00128+K12657+K00128+K01915+K00128+K00128+K00262+K00128+K01915+K00128+K00128+K14455+K00813+K00128+K14085+K00797+K00128+K01581
Fatty acid metabolism	ko00071	24	1503	691	52012	c143488.graph_c0;c193557.graph_c0;c210912.graph_c0;c212173.graph_c0;c239322.graph_c0;c253373.graph_c0;c278657.graph_c0;c278657.graph_c1;c288414.graph_c1;c288704.graph_c0;c290997.graph_c1;c292295.graph_c0;c294712.graph_c0;c294813.graph_c0;c296106.graph_c0;c296140.graph_c0;c296434.graph_c0;c296485.graph_c0;c296727.graph_c0;c297488.graph_c0;c299068.graph_c1;c299834.graph_c0;c300754.graph_c0;c302447.…	K00128+K00128+K00128+K00626+K00001+K00128+K01897+K01897+K00128+K00128+K00128+K13953+K00001+K13953+K13953+K00001+K00128+K00121+K00121+K00128+K01897+K00128+K14085+K00128
Photosynthesis	ko00195	9	599	691	52012	c120490.graph_c0;c202613.graph_c0;c252967.graph_c0;c286610.graph_c0;c293443.graph_c0;c300341.graph_c0;c300413.graph_c0;c300928.graph_c0;c300958.graph_c0	K02113+K02639+K02717+K03542+K02703+K02639+K02695+K08902+K08903
Ribosome biogenesis in eukaryotes	ko03008	10	1386	691	52012	c111970.graph_c0;c163585.graph_c0;c194376.graph_c0;c238292.graph_c2;c245618.graph_c0;c266799.graph_c0;c277863.graph_c1;c289148.graph_c0;c291174.graph_c0;c295051.graph_c0	K07936+K11128+K12619+K12619+K12845+K14563+K03097+K12619+K07936+K02218
Endocytosis	ko04144	7	1136	691	52012	c226800.graph_c0;c264427.graph_c0;c286172.graph_c0;c288013.graph_c1;c291451.graph_c0;c298933.graph_c1;c303606.graph_c0	K03283+K01528+K01115+K03283+K03283+K03283+K03283
Cysteine and methionine metabolism	ko00270	15	1136	691	52012	c136743.graph_c0;c207116.graph_c0;c256187.graph_c0;c260943.graph_c0;c263673.graph_c0;c280241.graph_c0;c285549.graph_c1;c288193.graph_c0;c288298.graph_c0;c292811.graph_c0;c298025.graph_c0;c298554.graph_c0;c298601.graph_c1;c300060.graph_c0;c301311.graph_c0	K00797+K00558+K00549+K00558+K00549+K00815+K01251+K01762+K01251+K01761+K14455+K00813+K00789+K00549+K00797
Histidine metabolism	ko00340	12	551	691	52012	c143488.graph_c0;c193557.graph_c0;c210912.graph_c0;c253373.graph_c0;c288414.graph_c1;c288704.graph_c0;c290997.graph_c1;c296434.graph_c0;c297488.graph_c0;c299834.graph_c0;c300754.graph_c0;c302447.graph_c0	K00128+K00128+K00128+K00128+K00128+K00128+K00128+K00128+K00128+K00128+K14085+K00128
Pyrimidine metabolism	ko00240	5	1341	691	52012	c147022.graph_c0;c209343.graph_c0;c243694.graph_c1;c283770.graph_c0;c298561.graph_c0	K03013+K00940+K00940+K00940+K03005
Tryptophan metabolism	ko00380	26	1271	691	52012	c111648.graph_c0;c143488.graph_c0;c193557.graph_c0;c210912.graph_c0;c212173.graph_c0;c253373.graph_c0;c288414.graph_c1;c288704.graph_c0;c289748.graph_c0;c290997.graph_c1;c295259.graph_c0;c295452.graph_c0;c296434.graph_c0;c296604.graph_c0;c297488.graph_c0;c297854.graph_c2;c298423.graph_c0;c299006.graph_c1;c299422.graph_c0;c299493.graph_c0;c299555.graph_c0;c299834.graph_c0;c300093.graph_c0;c300754.…	K03781+K00128+K00128+K00128+K00626+K00128+K00128+K00128+K03781+K00128+K03781+K03781+K00128+K03782+K00128+K03781+K11816+K03782+K00164+K03781+K03781+K00128+K03781+K14085+K03781+K00128
Glycerophospholipid metabolism	ko00564	7	840	691	52012	c100333.graph_c0;c209391.graph_c1;c256194.graph_c0;c261576.graph_c0;c268639.graph_c0;c286172.graph_c0;c296424.graph_c0	K00968+K00901+K01114+K01114+K08730+K01115+K13513
Phenylalanine, tyrosine and tryptophan biosynthesis	ko00400	4	517	691	52012	c280241.graph_c0;c283879.graph_c0;c298025.graph_c0;c298554.graph_c0	K00815+K00891+K14455+K00813
Porphyrin and chlorophyll metabolism	ko00860	4	548	691	52012	c196394.graph_c0;c250485.graph_c0;c271512.graph_c0;c301183.graph_c0	K01772+K02492+K00218+K13600
Nicotinate and nicotinamide metabolism	ko00760	1	257	691	52012	c263772.graph_c0	K00323
Limonene and pinene degradation	ko00903	10	454	691	52012	c143488.graph_c0;c210912.graph_c0;c253373.graph_c0;c288414.graph_c1;c288704.graph_c0;c296434.graph_c0;c296838.graph_c0;c297488.graph_c0;c299834.graph_c0;c302447.graph_c0	K00128+K00128+K00128+K00128+K00128+K00128+K00517+K00128+K00128+K00128
Protein processing in endoplasmic reticulum	ko04141	33	2747	691	52012	c168786.graph_c0;c170808.graph_c0;c175552.graph_c0;c192636.graph_c0;c192675.graph_c0;c209155.graph_c0;c225521.graph_c0;c226800.graph_c0;c236766.graph_c0;c238415.graph_c0;c241974.graph_c1;c243605.graph_c0;c252637.graph_c0;c259797.graph_c0;c259863.graph_c0;c260896.graph_c0;c267946.graph_c0;c270170.graph_c0;c271863.graph_c0;c271863.graph_c2;c273521.graph_c0;c277598.graph_c0;c278613.graph_c0;c288013.…	K09580+K06689+K03094+K10956+K10839+K03347+K09487+K03283+K03347+K13993+K04079+K13525+K13993+K10661+K08054+K13993+K13993+K13993+K13993+K13993+K09490+K13993+K13993+K03283+K03283+K09580+K09490+K09580+K03283+K14016+K08054+K03283+K13993
Glycine, serine and threonine metabolism	ko00260	5	1031	691	52012	c137645.graph_c0;c257032.graph_c0;c297366.graph_c0;c298199.graph_c0;c300754.graph_c0	K00827+K00639+K00830+K00600+K14085
Fructose and mannose metabolism	ko00051	6	1004	691	52012	c109631.graph_c0;c245056.graph_c0;c278774.graph_c0;c293054.graph_c0;c296496.graph_c0;c296557.graph_c0	K00009+K00008+K01624+K01624+K00009+K00009
Ether lipid metabolism	ko00565	3	273	691	52012	c256194.graph_c0;c261576.graph_c0;c286172.graph_c0	K01114+K01114+K01115
Tyrosine metabolism	ko00350	15	977	691	52012	c239322.graph_c0;c280241.graph_c0;c292295.graph_c0;c293901.graph_c0;c294712.graph_c0;c294813.graph_c0;c296106.graph_c0;c296140.graph_c0;c296485.graph_c0;c296727.graph_c0;c297074.graph_c0;c298025.graph_c0;c298114.graph_c0;c298554.graph_c0;c300150.graph_c0	K00001+K00815+K13953+K00545+K00001+K13953+K13953+K00001+K00121+K00121+K00135+K14455+K00135+K00813+K00451
Biosynthesis of unsaturated fatty acids	ko01040	12	917	691	52012	c244599.graph_c0;c247083.graph_c0;c255201.graph_c0;c258709.graph_c0;c267672.graph_c0;c275205.graph_c0;c277106.graph_c0;c290535.graph_c0;c290986.graph_c0;c291710.graph_c0;c293524.graph_c0;c293754.graph_c0	K10256+K10256+K10256+K00507+K10258+K00059+K00059+K00059+K10258+K00059+K00059+K10258
Oxidative phosphorylation	ko00190	29	3018	691	52012	c109462.graph_c0;c120490.graph_c0;c210825.graph_c1;c261050.graph_c0;c262550.graph_c0;c267262.graph_c0;c283082.graph_c0;c283275.graph_c0;c284312.graph_c0;c284485.graph_c0;c286120.graph_c0;c289090.graph_c0;c291362.graph_c0;c291562.graph_c0;c293646.graph_c0;c293696.graph_c0;c294001.graph_c0;c294762.graph_c0;c295691.graph_c0;c295876.graph_c0;c297780.graph_c0;c297794.graph_c0;c298218.graph_c0;c298535.…	K02151+K02113+K01535+K02154+K02265+K00416+K02132+K02267+K02155+K02133+K02128+K01535+K02126+K02136+K01535+K00234+K02132+K02151+K02133+K03885+K01535+K02256+K03942+K00413+K02147+K00235+K02256+K03885+K01535
Proteasome	ko03050	3	1527	691	52012	c211262.graph_c0;c233232.graph_c0;c294711.graph_c0	K03032+K02732+K03065
Pyruvate metabolism	ko00620	33	1976	691	52012	c143488.graph_c0;c193557.graph_c0;c210912.graph_c0;c211208.graph_c0;c212173.graph_c0;c253373.graph_c0;c285024.graph_c0;c286598.graph_c0;c288414.graph_c1;c288704.graph_c0;c290997.graph_c1;c295134.graph_c0;c296005.graph_c0;c296147.graph_c0;c296167.graph_c0;c296230.graph_c0;c296434.graph_c0;c296985.graph_c0;c297066.graph_c0;c297326.graph_c0;c297357.graph_c0;c297488.graph_c0;c297841.graph_c1;c298415.…	K00128+K00128+K00128+K00026+K00626+K00128+K00026+K01759+K00128+K00128+K00128+K00026+K01895+K01649+K00873+K01895+K00128+K01895+K01759+K01610+K01638+K00128+K01638+K01610+K00161+K01958+K01610+K00128+K01895+K14085+K01638+K00128+K01895
Vitamin B6 metabolism	ko00750	2	208	691	52012	c208799.graph_c0;c294329.graph_c0	K06215+K06215
Betalain biosynthesis	ko00965	1	19	691	52012	c293901.graph_c0	K00545
alpha-Linolenic acid metabolism	ko00592	1	210	691	52012	c245186.graph_c0	K01723
Caffeine metabolism	ko00232	1	79	691	52012	c298728.graph_c0	K00106
Starch and sucrose metabolism	ko00500	36	1574	691	52012	c162458.graph_c0;c163811.graph_c0;c171866.graph_c0;c203555.graph_c0;c203555.graph_c1;c209676.graph_c1;c210246.graph_c0;c235211.graph_c0;c244017.graph_c0;c246048.graph_c0;c249302.graph_c1;c253964.graph_c0;c254748.graph_c0;c256325.graph_c0;c256905.graph_c0;c256905.graph_c1;c267513.graph_c1;c273483.graph_c0;c279732.graph_c0;c279761.graph_c0;c284489.graph_c0;c287217.graph_c0;c287543.graph_c2;c288540.…	K00963+K00975+K01087+K00695+K00695+K01087+K00695+K00697+K01194+K01051+K13648+K00688+K00696+K01051+K01051+K01051+K01051+K01835+K01193+K00975+K01051+K05350+K01810+K01810+K01188+K00688+K01051+K01087+K00700+K00700+K01835+K00697+K01187+K01176+K13648+K13648
Fatty acid biosynthesis	ko00061	5	483	691	52012	c275205.graph_c0;c277106.graph_c0;c290535.graph_c0;c291710.graph_c0;c293524.graph_c0	K00059+K00059+K00059+K00059+K00059
Isoquinoline alkaloid biosynthesis	ko00950	2	236	691	52012	c280241.graph_c0;c298554.graph_c0	K00815+K00813
Base excision repair	ko03410	3	343	691	52012	c211200.graph_c0;c254842.graph_c0;c299612.graph_c0	K10798+K10802+K10802
Spliceosome	ko03040	9	2141	691	52012	c155995.graph_c0;c226800.graph_c0;c245618.graph_c0;c288013.graph_c1;c291451.graph_c0;c294078.graph_c0;c296345.graph_c0;c298933.graph_c1;c303606.graph_c0	K12741+K03283+K12845+K03283+K03283+K12881+K13025+K03283+K03283
Circadian rhythm - mammal	ko04710	3	167	691	52012	c175552.graph_c0;c209155.graph_c0;c236766.graph_c0	K03094+K03347+K03347
Inositol phosphate metabolism	ko00562	15	659	691	52012	c100319.graph_c0;c147040.graph_c0;c158648.graph_c0;c158648.graph_c1;c159464.graph_c0;c210209.graph_c0;c211230.graph_c0;c211230.graph_c1;c247634.graph_c0;c256194.graph_c0;c261576.graph_c0;c273724.graph_c0;c294956.graph_c0;c295149.graph_c0;c296866.graph_c1	K03103+K00914+K00921+K00921+K00010+K00469+K00921+K00921+K01858+K01114+K01114+K00921+K00469+K00010+K00469
Nucleotide excision repair	ko03420	1	749	691	52012	c192675.graph_c0	K10839
Citrate cycle (TCA cycle)	ko00020	18	1904	691	52012	c211208.graph_c0;c253884.graph_c1;c285024.graph_c0;c291122.graph_c0;c293696.graph_c0;c295134.graph_c0;c296765.graph_c0;c296920.graph_c1;c297326.graph_c0;c298415.graph_c1;c298771.graph_c0;c299002.graph_c0;c299124.graph_c0;c299239.graph_c0;c299296.graph_c0;c299302.graph_c1;c299422.graph_c0;c299435.graph_c0	K00026+K01681+K00026+K01900+K00234+K00026+K01648+K01647+K01610+K01610+K01681+K00161+K00235+K01958+K01900+K01610+K00164+K01648
ABC transporters	ko02010	1	199	691	52012	c209809.graph_c0	K05658
Other types of O-glycan biosynthesis	ko00514	1	29	691	52012	c183306.graph_c1	K09667
Photosynthesis - antenna proteins	ko00196	4	274	691	52012	c247811.graph_c0;c251676.graph_c0;c278517.graph_c0;c290126.graph_c0	K08912+K08913+K08908+K08913
Phenylalanine metabolism	ko00360	22	722	691	52012	c122545.graph_c0;c130381.graph_c1;c141546.graph_c0;c147600.graph_c0;c165925.graph_c0;c169302.graph_c0;c181494.graph_c0;c189255.graph_c0;c262516.graph_c0;c271442.graph_c1;c278931.graph_c0;c280241.graph_c0;c287531.graph_c0;c290216.graph_c0;c292882.graph_c0;c296583.graph_c0;c296604.graph_c0;c298025.graph_c0;c298145.graph_c0;c298554.graph_c0;c299006.graph_c1;c299986.graph_c0	K11188+K10775+K10775+K00430+K00430+K01904+K00430+K00430+K00430+K00487+K00430+K00815+K00430+K11188+K00430+K00430+K03782+K14455+K10775+K00813+K03782+K00430
Phosphatidylinositol signaling system	ko04070	10	481	691	52012	c147040.graph_c0;c158648.graph_c0;c158648.graph_c1;c209391.graph_c1;c211230.graph_c0;c211230.graph_c1;c233092.graph_c0;c253306.graph_c1;c273724.graph_c0;c295643.graph_c0	K00914+K00921+K00921+K00901+K00921+K00921+K02183+K02183+K00921+K02183
RNA polymerase	ko03020	2	438	691	52012	c147022.graph_c0;c298561.graph_c0	K03013+K03005
Glycosphingolipid biosynthesis - globo series	ko00603	4	210	691	52012	c129908.graph_c0;c271777.graph_c0;c278483.graph_c0;c288067.graph_c1	K07407+K07407+K07407+K07407
Circadian rhythm - plant	ko04712	7	152	691	52012	c207560.graph_c0;c210618.graph_c0;c228118.graph_c0;c253408.graph_c0;c262544.graph_c0;c277863.graph_c1;c299394.graph_c0	K00660+K00660+K12115+K12121+K00660+K03097+K00660
Ascorbate and aldarate metabolism	ko00053	19	724	691	52012	c143488.graph_c0;c152489.graph_c0;c193557.graph_c0;c210209.graph_c0;c210912.graph_c0;c253373.graph_c0;c288414.graph_c1;c288704.graph_c0;c289161.graph_c0;c290997.graph_c1;c294956.graph_c0;c296434.graph_c0;c296866.graph_c1;c297488.graph_c0;c299053.graph_c0;c299834.graph_c0;c300754.graph_c0;c302447.graph_c0;c309081.graph_c0	K00128+K14190+K00128+K00469+K00128+K00128+K00128+K00128+K01053+K00128+K00469+K00128+K00469+K00128+K00423+K00128+K14085+K00128+K08232
Valine, leucine and isoleucine biosynthesis	ko00290	7	786	691	52012	c211778.graph_c0;c296147.graph_c0;c296477.graph_c0;c297971.graph_c0;c298072.graph_c0;c299002.graph_c0;c98513.graph_c0	K00053+K01649+K01652+K00053+K01870+K00161+K01702
Ribosome	ko03010	140	5482	691	52012	c109202.graph_c0;c109230.graph_c0;c109280.graph_c0;c109689.graph_c0;c109813.graph_c0;c109831.graph_c0;c131049.graph_c0;c134508.graph_c0;c147738.graph_c0;c149480.graph_c0;c165525.graph_c0;c168842.graph_c0;c169650.graph_c0;c172184.graph_c0;c173100.graph_c1;c173561.graph_c0;c175869.graph_c0;c178037.graph_c0;c178106.graph_c0;c179794.graph_c0;c209529.graph_c0;c209995.graph_c2;c210049.graph_c0;c210049.…	K02940+K02934+K02910+K02989+K02901+K02993+K02997+K02898+K02939+K02974+K02996+K02870+K02924+K02995+K02998+K02930+K02936+K02872+K02958+K02880+K02865+K02998+K02875+K02875+K02927+K02879+K02899+K02964+K02969+K02980+K02868+K02934+K02880+K02997+K02960+K02873+K02875+K02898+K02915+K02978+K02920+K02922+K02921+K02870+K02929+K02980+K02937+K02910+K02997+K02974+K02983+K02987+K02935+K02918+K02920+K02976+K02893+…
Glutathione metabolism	ko00480	17	1276	691	52012	c100282.graph_c0;c109187.graph_c0;c136743.graph_c0;c239200.graph_c0;c263095.graph_c0;c270071.graph_c0;c289496.graph_c0;c290446.graph_c0;c291645.graph_c0;c292333.graph_c0;c295585.graph_c0;c295738.graph_c0;c297936.graph_c0;c299161.graph_c0;c301311.graph_c0;c301647.graph_c0;c305883.graph_c0	K00036+K00033+K00797+K00799+K00799+K00799+K00799+K00799+K00799+K00799+K00383+K00033+K00036+K00383+K00797+K00432+K01581
One carbon pool by folate	ko00670	1	404	691	52012	c298199.graph_c0	K00600
Peroxisome	ko04146	22	1966	691	52012	c111648.graph_c0;c169247.graph_c0;c247327.graph_c0;c278657.graph_c0;c278657.graph_c1;c284086.graph_c0;c286489.graph_c0;c286680.graph_c0;c289529.graph_c0;c289748.graph_c0;c293185.graph_c0;c295259.graph_c0;c295452.graph_c0;c296566.graph_c1;c297366.graph_c0;c297854.graph_c2;c298728.graph_c0;c299068.graph_c1;c299493.graph_c0;c299555.graph_c0;c300093.graph_c0;c301285.graph_c0	K03781+K04565+K04565+K01897+K01897+K04565+K04564+K04564+K13348+K03781+K04564+K03781+K03781+K04565+K00830+K03781+K00106+K01897+K03781+K03781+K03781+K03781
Purine metabolism	ko00230	14	2033	691	52012	c147022.graph_c0;c209343.graph_c0;c239660.graph_c0;c243694.graph_c1;c273483.graph_c0;c283770.graph_c0;c288848.graph_c0;c296167.graph_c0;c297084.graph_c0;c297448.graph_c0;c298561.graph_c0;c298728.graph_c0;c301449.graph_c0;c302333.graph_c0	K03013+K00940+K01466+K00940+K01835+K00940+K01490+K00873+K00939+K01835+K03005+K00106+K13811+K01522
Taurine and hypotaurine metabolism	ko00430	6	205	691	52012	c100955.graph_c0;c169426.graph_c0;c187152.graph_c0;c248470.graph_c0;c248470.graph_c1;c292585.graph_c0	K01580+K01580+K01580+K01580+K01580+K01580
Regulation of autophagy	ko04140	2	286	691	52012	c147040.graph_c0;c286209.graph_c0	K00914+K08341
Synthesis and degradation of ketone bodies	ko00072	1	159	691	52012	c212173.graph_c0	K00626
Pentose and glucuronate interconversions	ko00040	26	760	691	52012	c124146.graph_c1;c143488.graph_c0;c162458.graph_c0;c193557.graph_c0;c210912.graph_c0;c246048.graph_c0;c253373.graph_c0;c256325.graph_c0;c256905.graph_c0;c256905.graph_c1;c267513.graph_c1;c271362.graph_c0;c275340.graph_c0;c284489.graph_c0;c288414.graph_c1;c288704.graph_c0;c290997.graph_c1;c293515.graph_c0;c293807.graph_c0;c295405.graph_c0;c295573.graph_c1;c296434.graph_c0;c297488.graph_c0;c299834.…	K01728+K00128+K00963+K00128+K00128+K01051+K00128+K01051+K01051+K01051+K01051+K01728+K01728+K01051+K00128+K00128+K00128+K01728+K01051+K01728+K01728+K00128+K00128+K00128+K01728+K00128
Diterpenoid biosynthesis	ko00904	5	40	691	52012	c237486.graph_c0;c242948.graph_c1;c285607.graph_c0;c297691.graph_c0;c300241.graph_c1	K04120+K04120+K04122+K04120+K04120
mRNA surveillance pathway	ko03015	6	1214	691	52012	c230414.graph_c1;c249499.graph_c0;c262621.graph_c1;c287275.graph_c0;c294078.graph_c0;c296345.graph_c0	K13126+K00565+K14376+K14397+K12881+K13025
RNA transport	ko03013	9	2059	691	52012	c111970.graph_c0;c230414.graph_c1;c290262.graph_c0;c290943.graph_c0;c291174.graph_c0;c293137.graph_c0;c294078.graph_c0;c295312.graph_c0;c296345.graph_c0	K07936+K13126+K03113+K03236+K07936+K03257+K12881+K03260+K13025
Glycolysis / Gluconeogenesis	ko00010	51	2700	691	52012	c143488.graph_c0;c156091.graph_c0;c193557.graph_c0;c209932.graph_c0;c210912.graph_c0;c239322.graph_c0;c246439.graph_c0;c253002.graph_c0;c253373.graph_c0;c270968.graph_c0;c273483.graph_c0;c278774.graph_c0;c286701.graph_c0;c287543.graph_c2;c288296.graph_c0;c288414.graph_c1;c288444.graph_c0;c288540.graph_c0;c288704.graph_c0;c289659.graph_c2;c290679.graph_c0;c290997.graph_c1;c292134.graph_c0;c292295.…	K00128+K01785+K00128+K00134+K00128+K00001+K00927+K00927+K00128+K00927+K01835+K01624+K01785+K01810+K01689+K00128+K01785+K01810+K00128+K00134+K01785+K00128+K00134+K13953+K01624+K00001+K13953+K01895+K13953+K00001+K00873+K01895+K00128+K00121+K00121+K01895+K01610+K01835+K00128+K01689+K01610+K00161+K01785+K01610+K00927+K00128+K01895+K00131+K14085+K00128+K01895
Nitrogen metabolism	ko00910	17	821	691	52012	c130381.graph_c1;c141546.graph_c0;c173808.graph_c0;c253989.graph_c0;c258854.graph_c0;c263462.graph_c0;c263462.graph_c1;c275178.graph_c0;c285608.graph_c0;c285608.graph_c1;c285608.graph_c2;c286044.graph_c0;c288847.graph_c0;c289415.graph_c1;c294498.graph_c1;c298145.graph_c0;c300505.graph_c0	K10775+K10775+K01915+K01674+K01673+K01673+K01673+K01915+K01953+K01953+K01953+K01455+K01725+K00262+K01915+K10775+K01673
Stilbenoid, diarylheptanoid and gingerol biosynthesis	ko00945	2	94	691	52012	c271442.graph_c1;c296838.graph_c0	K00487+K00517
Sulfur metabolism	ko00920	2	417	691	52012	c260556.graph_c0;c301449.graph_c0	K00387+K13811
Aminoacyl-tRNA biosynthesis	ko00970	4	1211	691	52012	c171911.graph_c0;c277349.graph_c0;c298072.graph_c0;c299765.graph_c0	K01881+K01876+K01870+K01876
Carotenoid biosynthesis	ko00906	3	209	691	52012	c209409.graph_c0;c211338.graph_c0;c265024.graph_c1	K09843+K09840+K02291
Ubiquinone and other terpenoid-quinone biosynthesis	ko00130	6	326	691	52012	c169302.graph_c0;c172591.graph_c0;c268846.graph_c0;c273419.graph_c0;c280241.graph_c0;c292754.graph_c0	K01904+K06127+K05928+K12501+K00815+K05928
Natural killer cell mediated cytotoxicity	ko04650	1	240	691	52012	c298242.graph_c1	K04371
Pentose phosphate pathway	ko00030	15	1117	691	52012	c100282.graph_c0;c109187.graph_c0;c222429.graph_c0;c271597.graph_c0;c273483.graph_c0;c278774.graph_c0;c287543.graph_c2;c288540.graph_c0;c289161.graph_c0;c293054.graph_c0;c294696.graph_c0;c295738.graph_c0;c297448.graph_c0;c297936.graph_c0;c299429.graph_c0	K00036+K00033+K00615+K00615+K01835+K01624+K01810+K01810+K01053+K01624+K00616+K00033+K01835+K00036+K00615
Cyanoamino acid metabolism	ko00460	3	345	691	52012	c287217.graph_c0;c290969.graph_c0;c293543.graph_c0	K05350+K01188+K08249
Amino sugar and nucleotide sugar metabolism	ko00520	15	1453	691	52012	c162458.graph_c0;c163811.graph_c0;c249302.graph_c1;c261606.graph_c0;c273483.graph_c0;c279761.graph_c0;c285664.graph_c0;c286451.graph_c0;c287543.graph_c2;c288397.graph_c0;c288540.graph_c0;c297222.graph_c0;c297448.graph_c0;c302119.graph_c0;c302306.graph_c0	K00963+K00975+K13648+K01183+K01835+K00975+K00326+K01183+K01810+K01784+K01810+K00820+K01835+K13648+K13648
Plant hormone signal transduction	ko04075	40	472	691	52012	c111200.graph_c0;c139539.graph_c1;c164480.graph_c0;c172911.graph_c0;c210340.graph_c0;c211840.graph_c0;c226053.graph_c0;c234936.graph_c0;c236816.graph_c0;c238856.graph_c0;c244757.graph_c0;c248668.graph_c0;c250363.graph_c0;c250814.graph_c0;c254028.graph_c0;c254321.graph_c0;c256147.graph_c0;c263705.graph_c0;c267336.graph_c0;c272421.graph_c0;c273567.graph_c0;c274648.graph_c0;c277288.graph_c0;c278195.…	K14512+K13946+K13464+K14488+K14493+K14506+K14495+K14488+K14496+K14487+K14488+K13946+K14488+K14488+K14496+K14493+K13464+K14432+K14431+K13464+K14496+K14488+K14496+K14489+K13464+K14488+K14488+K14516+K14488+K14488+K13464+K14488+K13464+K14488+K14496+K14488+K14488+K14495+K14488+K13464
Lysine biosynthesis	ko00300	3	239	691	52012	c207776.graph_c0;c300754.graph_c0;c301600.graph_c0	K01714+K14085+K14157
RNA degradation	ko03018	11	1109	691	52012	c109393.graph_c0;c194376.graph_c0;c230414.graph_c1;c238292.graph_c2;c250411.graph_c0;c279490.graph_c0;c288296.graph_c0;c289148.graph_c0;c293934.graph_c0;c298005.graph_c0;c300521.graph_c0	K14442+K12619+K13126+K12619+K04043+K04077+K01689+K12619+K04077+K01689+K12581
Plant-pathogen interaction	ko04626	27	558	691	52012	c111200.graph_c0;c164480.graph_c0;c208765.graph_c0;c210437.graph_c0;c225521.graph_c0;c233092.graph_c0;c241974.graph_c1;c253414.graph_c0;c256147.graph_c0;c272421.graph_c0;c273306.graph_c0;c275442.graph_c0;c276098.graph_c1;c277006.graph_c0;c278417.graph_c0;c282738.graph_c0;c283006.graph_c0;c286088.graph_c0;c286458.graph_c0;c291858.graph_c0;c295643.graph_c0;c298242.graph_c1;c298784.graph_c0;c299081.…	K14512+K13464+K13448+K13448+K09487+K02183+K04079+K13447+K13464+K13464+K13448+K13448+K13447+K13448+K13464+K13464+K13448+K13448+K13464+K13447+K02183+K04371+K13460+K13420+K13448+K13448+K13464
Protein export	ko03060	3	508	691	52012	c192636.graph_c0;c273521.graph_c0;c292517.graph_c1	K10956+K09490+K09490
Flavonoid biosynthesis	ko00941	20	179	691	52012	c108871.graph_c0;c168575.graph_c0;c207560.graph_c0;c210618.graph_c0;c240991.graph_c0;c248472.graph_c0;c252101.graph_c0;c262544.graph_c0;c267785.graph_c1;c270082.graph_c1;c271104.graph_c0;c271442.graph_c1;c272970.graph_c0;c274425.graph_c0;c293719.graph_c0;c295596.graph_c0;c295724.graph_c0;c299394.graph_c0;c300348.graph_c0;c300358.graph_c0	K05280+K01859+K00660+K00660+K00475+K08695+K05280+K00660+K13082+K05280+K13082+K00487+K05280+K08695+K13082+K13082+K05277+K00660+K13082+K08695
Alanine, aspartate and glutamate metabolism	ko00250	24	1534	691	52012	c100955.graph_c0;c137645.graph_c0;c142061.graph_c1;c169426.graph_c0;c173808.graph_c0;c187152.graph_c0;c190311.graph_c0;c229020.graph_c0;c248470.graph_c0;c248470.graph_c1;c275178.graph_c0;c285608.graph_c0;c285608.graph_c1;c285608.graph_c2;c289415.graph_c1;c292585.graph_c0;c294405.graph_c0;c294498.graph_c1;c297074.graph_c0;c297222.graph_c0;c297366.graph_c0;c298025.graph_c0;c298114.graph_c0;c298554.…	K01580+K00827+K00814+K01580+K01915+K01580+K01940+K00814+K01580+K01580+K01915+K01953+K01953+K01953+K00262+K01580+K00814+K01915+K00135+K00820+K00830+K14455+K00135+K00813
Phagosome	ko04145	23	1432	691	52012	c109462.graph_c0;c147040.graph_c0;c158648.graph_c0;c158648.graph_c1;c181298.graph_c0;c192636.graph_c0;c195276.graph_c0;c210945.graph_c0;c211230.graph_c0;c211230.graph_c1;c259863.graph_c0;c261050.graph_c0;c265386.graph_c0;c273724.graph_c0;c282883.graph_c0;c284312.graph_c0;c289040.graph_c0;c294406.graph_c0;c294762.graph_c0;c298607.graph_c0;c299352.graph_c0;c299853.graph_c2;c301238.graph_c0	K02151+K00914+K00921+K00921+K07375+K10956+K07375+K01365+K00921+K00921+K08054+K02154+K01365+K00921+K05692+K02155+K05692+K07375+K02151+K02147+K01365+K07374+K08054
Folate biosynthesis	ko00790	4	149	691	52012	c232429.graph_c0;c247202.graph_c0;c266429.graph_c0;c281940.graph_c0	K01077+K01113+K01113+K01077
C5-Branched dibasic acid metabolism	ko00660	1	78	691	52012	c296477.graph_c0	K01652
beta-Alanine metabolism	ko00410	20	987	691	52012	c100955.graph_c0;c136743.graph_c0;c143488.graph_c0;c169426.graph_c0;c187152.graph_c0;c193557.graph_c0;c210912.graph_c0;c248470.graph_c0;c248470.graph_c1;c253373.graph_c0;c288414.graph_c1;c288704.graph_c0;c290997.graph_c1;c292585.graph_c0;c296434.graph_c0;c297488.graph_c0;c299834.graph_c0;c300754.graph_c0;c301311.graph_c0;c302447.graph_c0	K01580+K00797+K00128+K01580+K01580+K00128+K00128+K01580+K01580+K00128+K00128+K00128+K00128+K01580+K00128+K00128+K00128+K14085+K00797+K00128
Lysine degradation	ko00310	15	788	691	52012	c143488.graph_c0;c193557.graph_c0;c210912.graph_c0;c212173.graph_c0;c253373.graph_c0;c288414.graph_c1;c288704.graph_c0;c290997.graph_c1;c296434.graph_c0;c297488.graph_c0;c299422.graph_c0;c299834.graph_c0;c300754.graph_c0;c301600.graph_c0;c302447.graph_c0	K00128+K00128+K00128+K00626+K00128+K00128+K00128+K00128+K00128+K00128+K00164+K00128+K14085+K14157+K00128
Steroid biosynthesis	ko00100	2	442	691	52012	c150835.graph_c0;c299208.graph_c0	K01853+K00222
Butanoate metabolism	ko00650	11	868	691	52012	c100955.graph_c0;c169426.graph_c0;c187152.graph_c0;c212173.graph_c0;c248470.graph_c0;c248470.graph_c1;c292585.graph_c0;c296477.graph_c0;c297074.graph_c0;c298114.graph_c0;c299002.graph_c0	K01580+K01580+K01580+K00626+K01580+K01580+K01580+K01652+K00135+K00135+K00161
Terpenoid backbone biosynthesis	ko00900	6	528	691	52012	c108297.graph_c0;c168007.graph_c0;c212173.graph_c0;c248269.graph_c0;c275641.graph_c0;c300927.graph_c0	K13789+K13789+K00626+K01770+K13789+K00021
Pantothenate and CoA biosynthesis	ko00770	3	384	691	52012	c211778.graph_c0;c296477.graph_c0;c297971.graph_c0	K00053+K01652+K00053
Tropane, piperidine and pyridine alkaloid biosynthesis	ko00960	2	269	691	52012	c280241.graph_c0;c298554.graph_c0	K00815+K00813
Propanoate metabolism	ko00640	20	1360	691	52012	c143488.graph_c0;c193557.graph_c0;c210912.graph_c0;c212173.graph_c0;c253373.graph_c0;c288414.graph_c1;c288704.graph_c0;c290997.graph_c1;c291122.graph_c0;c296005.graph_c0;c296230.graph_c0;c296434.graph_c0;c296985.graph_c0;c297488.graph_c0;c299296.graph_c0;c299834.graph_c0;c300232.graph_c0;c300754.graph_c0;c302447.graph_c0;c306289.graph_c0	K00128+K00128+K00128+K00626+K00128+K00128+K00128+K00128+K01900+K01895+K01895+K00128+K01895+K00128+K01900+K00128+K01895+K14085+K00128+K01895
Sphingolipid metabolism	ko00600	6	476	691	52012	c129908.graph_c0;c209028.graph_c0;c271777.graph_c0;c278483.graph_c0;c288067.graph_c1;c298163.graph_c0	K07407+K12349+K07407+K07407+K07407+K04713
Carbon fixation in photosynthetic organisms	ko00710	24	1467	691	52012	c142061.graph_c1;c211208.graph_c0;c222429.graph_c0;c229020.graph_c0;c246439.graph_c0;c253002.graph_c0;c270968.graph_c0;c271597.graph_c0;c278774.graph_c0;c279218.graph_c0;c279577.graph_c0;c285024.graph_c0;c286251.graph_c0;c287888.graph_c1;c293054.graph_c0;c294405.graph_c0;c295134.graph_c0;c296167.graph_c0;c297326.graph_c0;c298415.graph_c1;c298554.graph_c0;c299302.graph_c1;c299429.graph_c0;c299515.…	K00814+K00026+K00615+K00814+K00927+K00927+K00927+K00615+K01624+K05298+K01602+K00026+K01602+K01602+K01624+K00814+K00026+K00873+K01610+K01610+K00813+K01610+K00615+K00927
Valine, leucine and isoleucine degradation	ko00280	13	1523	691	52012	c143488.graph_c0;c193557.graph_c0;c210912.graph_c0;c212173.graph_c0;c253373.graph_c0;c288414.graph_c1;c288704.graph_c0;c290997.graph_c1;c296434.graph_c0;c297488.graph_c0;c299834.graph_c0;c300754.graph_c0;c302447.graph_c0	K00128+K00128+K00128+K00626+K00128+K00128+K00128+K00128+K00128+K00128+K00128+K14085+K00128
Phenylpropanoid biosynthesis	ko00940	26	693	691	52012	c122545.graph_c0;c130381.graph_c1;c141546.graph_c0;c147600.graph_c0;c165925.graph_c0;c169302.graph_c0;c181494.graph_c0;c189255.graph_c0;c235922.graph_c0;c236886.graph_c0;c262516.graph_c0;c271442.graph_c1;c272885.graph_c0;c278931.graph_c0;c285028.graph_c0;c287217.graph_c0;c287531.graph_c0;c288024.graph_c1;c290216.graph_c0;c290969.graph_c0;c292882.graph_c0;c296583.graph_c0;c296604.graph_c0;c298145.…	K11188+K10775+K10775+K00430+K00430+K01904+K00430+K00430+K00083+K09753+K00430+K00487+K12355+K00430+K00083+K05350+K00430+K09753+K11188+K01188+K00430+K00430+K03782+K10775+K03782+K00430
Glyoxylate and dicarboxylate metabolism	ko00630	19	1252	691	52012	c211025.graph_c0;c211208.graph_c0;c212173.graph_c0;c253884.graph_c1;c279577.graph_c0;c285024.graph_c0;c286044.graph_c0;c286251.graph_c0;c287888.graph_c1;c289967.graph_c1;c295134.graph_c0;c295689.graph_c0;c296920.graph_c1;c297357.graph_c0;c297533.graph_c1;c297841.graph_c1;c298764.graph_c1;c298771.graph_c0;c301788.graph_c0	K00122+K00026+K00626+K01681+K01602+K00026+K01455+K01602+K01602+K00122+K00026+K01637+K01647+K01638+K00122+K01638+K00122+K01681+K01638
Arachidonic acid metabolism	ko00590	1	217	691	52012	c301647.graph_c0	K00432
Basal transcription factors	ko03022	2	450	691	52012	c168665.graph_c0;c299554.graph_c0	K03124+K03120
Galactose metabolism	ko00052	11	928	691	52012	c129908.graph_c0;c162458.graph_c0;c271777.graph_c0;c273483.graph_c0;c278483.graph_c0;c279732.graph_c0;c288067.graph_c1;c288397.graph_c0;c295165.graph_c1;c297448.graph_c0;c300033.graph_c0	K07407+K00963+K07407+K01835+K07407+K01193+K07407+K01784+K06611+K01835+K01187
Selenocompound metabolism	ko00450	5	416	691	52012	c256187.graph_c0;c263673.graph_c0;c292811.graph_c0;c300060.graph_c0;c301449.graph_c0	K00549+K00549+K01761+K00549+K13811
		1219

## Sheet: L Vs k
Table S4. KEGG_enrichment
Pathway	ko_ID	Unigene	gene	Unigene_all	gene_all
Glutathione metabolism	ko00480	64	1276	2999	52012	c100282.graph_c0;c109187.graph_c0;c110827.graph_c0;c136743.graph_c0;c158930.graph_c0;c160316.graph_c0;c161221.graph_c0;c197513.graph_c0;c198354.graph_c0;c210698.graph_c0;c239774.graph_c0;c240127.graph_c0;c243634.graph_c0;c243960.graph_c0;c258627.graph_c0;c260131.graph_c0;c261280.graph_c0;c264640.graph_c0;c265068.graph_c0;c266159.graph_c0;c270071.graph_c0;c270940.graph_c0;c272594.graph_c0;c272924.…	K00036+K00033+K00036+K00797+K00799+K00799+K00434+K10808+K00797+K00799+K00432+K00681+K00033+K00799+K00797+K10808+K10808+K00799+K00799+K00799+K00799+K00036+K00799+K00036+K00434+K00434+K00383+K00031+K00799+K00432+K00799+K00799+K01581+K01255+K00383+K00033+K00432+K11204+K10808+K00799+K00799+K01469+K00681+K01469+K00797+K00681+K10807+K00033+K00033+K00383+K00033+K00033+K10807+K11204+K00799+K00031+K00434+…
Glycolysis / Gluconeogenesis	ko00010	152	2700	2999	52012	c122726.graph_c0;c143439.graph_c0;c149287.graph_c0;c150046.graph_c0;c180835.graph_c0;c182786.graph_c0;c190253.graph_c0;c193557.graph_c0;c205832.graph_c1;c209360.graph_c0;c209932.graph_c0;c210225.graph_c0;c210228.graph_c0;c210912.graph_c0;c210912.graph_c1;c224509.graph_c0;c246054.graph_c0;c246439.graph_c0;c248145.graph_c0;c248542.graph_c0;c249050.graph_c0;c249510.graph_c0;c252615.graph_c0;c252675.…	K01624+K00161+K00134+K00873+K13953+K01785+K01792+K00128+K13953+K00121+K00134+K00382+K00134+K00128+K00128+K00128+K01689+K00927+K01689+K00128+K13953+K01834+K01834+K00128+K00128+K13953+K00134+K00128+K00161+K00121+K01803+K01624+K00162+K00128+K01834+K00873+K13953+K00927+K00627+K00627+K01689+K01835+K00627+K00128+K13953+K00128+K01624+K00627+K00128+K00844+K00927+K01624+K01785+K01803+K00873+K01623+K01835+…
Arginine and proline metabolism	ko00330	84	1483	2999	52012	c111156.graph_c0;c136743.graph_c0;c159086.graph_c0;c171066.graph_c0;c173808.graph_c0;c173808.graph_c1;c190311.graph_c0;c190581.graph_c0;c193557.graph_c0;c198354.graph_c0;c204273.graph_c0;c209603.graph_c0;c210143.graph_c0;c210726.graph_c0;c210912.graph_c0;c210912.graph_c1;c224509.graph_c0;c247614.graph_c0;c247870.graph_c0;c248542.graph_c0;c252675.graph_c0;c253373.graph_c0;c256596.graph_c0;c257175.…	K00813+K00797+K01915+K01611+K01915+K01915+K01940+K00819+K00128+K00797+K01940+K00813+K00611+K01940+K00128+K00128+K00128+K01611+K00318+K00128+K00128+K00128+K00128+K01476+K00797+K00128+K01755+K01427+K00147+K01915+K01940+K01915+K00128+K00611+K00128+K00128+K00294+K14682+K01581+K01476+K01476+K00262+K00128+K00128+K14455+K00128+K00819+K00128+K00262+K00262+K00128+K00128+K00930+K00128+K00797+K00286+K00472+…
Butanoate metabolism	ko00650	40	868	2999	52012	c100955.graph_c0;c143439.graph_c0;c187152.graph_c0;c212173.graph_c0;c214950.graph_c0;c242141.graph_c0;c246229.graph_c0;c248470.graph_c1;c252491.graph_c0;c253999.graph_c0;c255540.graph_c0;c258196.graph_c0;c259351.graph_c0;c263894.graph_c0;c270446.graph_c0;c271041.graph_c0;c273706.graph_c0;c274936.graph_c0;c275299.graph_c0;c276047.graph_c0;c276265.graph_c0;c278516.graph_c0;c280865.graph_c0;c280885.…	K01580+K00161+K01580+K00626+K01580+K01580+K00074+K01580+K00074+K01580+K07511+K00161+K00100+K00162+K00135+K01692+K00626+K00135+K01652+K01580+K01580+K00135+K01653+K00135+K00135+K00135+K01640+K01580+K00135+K00135+K00162+K00135+K00135+K01652+K01580+K00135+K00135+K00161+K00135+K01641
Arachidonic acid metabolism	ko00590	11	217	2999	52012	c239774.graph_c0;c240127.graph_c0;c278958.graph_c0;c279683.graph_c0;c288173.graph_c0;c291072.graph_c0;c291759.graph_c0;c292654.graph_c0;c294330.graph_c0;c295523.graph_c1;c296972.graph_c0	K00432+K00681+K00432+K01254+K00432+K14674+K00681+K00681+K14674+K01254+K14674
Inositol phosphate metabolism	ko00562	33	659	2999	52012	c100319.graph_c0;c147040.graph_c0;c159464.graph_c0;c209686.graph_c0;c210209.graph_c0;c233678.graph_c0;c253167.graph_c0;c262794.graph_c0;c267130.graph_c1;c268558.graph_c0;c268847.graph_c0;c271985.graph_c0;c279133.graph_c0;c279596.graph_c0;c280970.graph_c0;c283090.graph_c0;c286681.graph_c0;c288133.graph_c0;c288959.graph_c0;c289153.graph_c0;c290215.graph_c0;c290616.graph_c0;c291305.graph_c0;c292571.…	K03103+K00914+K00010+K00469+K00469+K01110+K05857+K01803+K10047+K00999+K10047+K03103+K01803+K01114+K00010+K01803+K01803+K01858+K01107+K01092+K01110+K00140+K00914+K01110+K00889+K00889+K00469+K00889+K00888+K05857+K00913+K00888+K00921
Riboflavin metabolism	ko00740	9	119	2999	52012	c209574.graph_c0;c246194.graph_c0;c258354.graph_c0;c258944.graph_c0;c273763.graph_c0;c276608.graph_c0;c284098.graph_c0;c298719.graph_c0;c299345.graph_c0	K11752+K14654+K00794+K14652+K00861+K01497+K00793+K01078+K00793
Mismatch repair	ko03430	27	396	2999	52012	c116781.graph_c0;c119072.graph_c0;c182793.graph_c0;c238763.graph_c0;c264070.graph_c0;c264283.graph_c0;c265280.graph_c0;c266366.graph_c0;c266403.graph_c0;c272225.graph_c0;c274819.graph_c0;c279556.graph_c0;c280202.graph_c0;c282028.graph_c0;c283886.graph_c0;c285268.graph_c0;c286418.graph_c0;c287232.graph_c0;c287553.graph_c0;c289493.graph_c0;c292455.graph_c0;c292456.graph_c0;c297056.graph_c0;c300588.…	K07466+K03504+K08737+K10756+K10739+K08735+K07466+K10754+K02328+K10754+K10755+K04802+K10755+K04802+K02327+K10756+K07466+K03505+K02328+K10746+K02327+K10739+K10747+K08739+K03505+K10755+K10756
Phagosome	ko04145	77	1432	2999	52012	c108459.graph_c0;c109462.graph_c0;c109766.graph_c0;c110780.graph_c0;c120653.graph_c0;c132918.graph_c0;c147040.graph_c0;c157939.graph_c0;c192636.graph_c0;c209181.graph_c0;c209415.graph_c0;c209856.graph_c0;c211014.graph_c0;c234082.graph_c1;c235300.graph_c0;c245394.graph_c0;c246647.graph_c0;c251081.graph_c0;c253020.graph_c0;c254228.graph_c0;c255087.graph_c0;c255219.graph_c0;c258471.graph_c0;c259863.…	K08517+K02151+K08054+K07342+K07375+K08057+K00914+K02152+K10956+K03661+K02150+K09481+K07374+K08054+K08054+K02149+K07374+K04392+K02145+K02151+K01365+K02154+K02146+K08054+K04392+K07897+K02145+K08057+K07375+K02154+K02148+K07375+K04392+K02152+K10956+K02150+K02155+K02146+K05692+K05692+K07374+K07375+K07897+K02155+K07374+K02149+K07374+K02155+K05692+K07374+K02147+K00914+K08057+K10413+K02144+K02150+K07374+…
Proteasome	ko03050	51	1527	2999	52012	c109773.graph_c0;c147315.graph_c0;c171597.graph_c0;c174840.graph_c0;c199631.graph_c0;c205300.graph_c0;c205463.graph_c0;c209362.graph_c0;c209362.graph_c1;c209407.graph_c0;c209958.graph_c0;c211155.graph_c0;c233232.graph_c0;c238116.graph_c0;c239450.graph_c0;c247270.graph_c0;c252194.graph_c0;c252387.graph_c0;c252886.graph_c0;c255417.graph_c0;c266755.graph_c0;c268365.graph_c0;c268433.graph_c0;c270050.…	K03031+K03066+K02731+K02738+K02732+K02731+K02726+K03032+K03032+K03039+K02728+K02739+K02732+K02727+K02735+K03038+K02734+K02730+K02736+K03035+K02736+K03064+K03063+K02735+K02734+K03038+K03039+K03029+K03029+K03030+K03036+K03030+K02732+K03065+K02732+K02737+K03031+K02727+K02728+K02729+K03039+K02737+K03032+K03062+K02725+K03062+K03033+K03033+K03028+K06699+K06699
Brassinosteroid biosynthesis	ko00905	1	13	2999	52012	c270439.graph_c0	K09591
Flavonoid biosynthesis	ko00941	21	179	2999	52012	c163361.graph_c0;c168575.graph_c0;c169039.graph_c0;c178986.graph_c0;c207560.graph_c0;c240991.graph_c0;c248472.graph_c0;c252101.graph_c0;c262006.graph_c0;c271442.graph_c1;c272077.graph_c0;c272970.graph_c0;c289124.graph_c0;c290361.graph_c0;c294538.graph_c0;c295596.graph_c0;c295684.graph_c0;c295724.graph_c0;c300348.graph_c0;c300358.graph_c0;c300470.graph_c0	K13082+K01859+K13081+K13065+K00660+K00475+K08695+K05280+K00091+K00487+K08695+K05280+K13083+K08695+K13082+K13082+K13065+K05277+K13082+K08695+K13081
Stilbenoid, diarylheptanoid and gingerol biosynthesis	ko00945	9	94	2999	52012	c109264.graph_c0;c124595.graph_c0;c178986.graph_c0;c249597.graph_c0;c271442.graph_c1;c284238.graph_c0;c290423.graph_c0;c293301.graph_c0;c295684.graph_c0	K00517+K00517+K13065+K00517+K00487+K00517+K00517+K00517+K13065
Terpenoid backbone biosynthesis	ko00900	24	528	2999	52012	c147757.graph_c1;c163369.graph_c0;c168007.graph_c0;c209914.graph_c0;c211277.graph_c0;c212173.graph_c0;c248269.graph_c0;c254675.graph_c0;c263841.graph_c0;c266087.graph_c0;c273706.graph_c0;c273788.graph_c0;c275641.graph_c0;c286016.graph_c0;c287614.graph_c0;c291025.graph_c0;c291800.graph_c0;c295625.graph_c0;c297590.graph_c0;c298714.graph_c0;c300509.graph_c0;c300544.graph_c0;c300927.graph_c0;c302266.…	K00021+K01662+K13789+K01662+K01662+K00626+K01770+K05356+K00991+K01823+K00626+K00938+K13789+K00919+K00787+K14066+K01597+K11778+K11778+K00021+K03526+K03527+K00021+K01641
Pyruvate metabolism	ko00620	102	1976	2999	52012	c139282.graph_c0;c143439.graph_c0;c150046.graph_c0;c168782.graph_c0;c193557.graph_c0;c199755.graph_c0;c203281.graph_c0;c210225.graph_c0;c210912.graph_c0;c210912.graph_c1;c211208.graph_c0;c211208.graph_c1;c212173.graph_c0;c224509.graph_c0;c243400.graph_c0;c248542.graph_c0;c252451.graph_c0;c252675.graph_c0;c253373.graph_c0;c256596.graph_c0;c258196.graph_c0;c262941.graph_c0;c263894.graph_c0;c264141.…	K00028+K00161+K00873+K01069+K00128+K01638+K00029+K00382+K00128+K00128+K00026+K00026+K00626+K00128+K11262+K00128+K01638+K00128+K00128+K00128+K00161+K00026+K00162+K00128+K00873+K00627+K00627+K00626+K00026+K00627+K00128+K01649+K00128+K00627+K00128+K00873+K00049+K01895+K01649+K01958+K01512+K00873+K00016+K00026+K01759+K00026+K01638+K00382+K00128+K00026+K01958+K00128+K01610+K00026+K01759+K00128+K00128+…
ABC transporters	ko02010	13	199	2999	52012	c209809.graph_c0;c276313.graph_c0;c291968.graph_c0;c292524.graph_c0;c292595.graph_c0;c294005.graph_c0;c294607.graph_c0;c295414.graph_c0;c296940.graph_c0;c297360.graph_c0;c298292.graph_c1;c298742.graph_c0;c299047.graph_c0	K05658+K05658+K05656+K05661+K05677+K05677+K05657+K05658+K05641+K05681+K05661+K05663+K05643
Isoquinoline alkaloid biosynthesis	ko00950	8	236	2999	52012	c111156.graph_c0;c209603.graph_c0;c227275.graph_c0;c260351.graph_c0;c276755.graph_c0;c280241.graph_c0;c295972.graph_c0;c298554.graph_c0	K00813+K00813+K00815+K00276+K00276+K00815+K00813+K00813
Glycerolipid metabolism	ko00561	56	863	2999	52012	c109096.graph_c0;c129908.graph_c0;c193557.graph_c0;c209389.graph_c0;c210446.graph_c0;c210912.graph_c0;c210912.graph_c1;c222736.graph_c0;c224509.graph_c0;c235731.graph_c0;c248542.graph_c0;c250442.graph_c0;c252675.graph_c0;c253373.graph_c0;c256596.graph_c0;c264141.graph_c0;c264623.graph_c0;c268683.graph_c0;c269513.graph_c0;c271777.graph_c0;c274218.graph_c0;c275479.graph_c0;c276110.graph_c0;c276492.…	K07407+K07407+K00128+K03715+K06118+K00128+K00128+K07407+K00128+K13508+K00128+K00864+K00128+K00128+K00128+K00128+K07407+K07407+K11155+K07407+K00901+K00128+K00128+K00863+K00128+K07407+K13513+K00864+K00002+K00128+K00128+K00128+K07407+K00128+K07407+K00864+K00128+K00128+K00128+K14674+K14085+K00002+K07407+K13519+K00864+K14674+K00679+K00128+K00128+K13513+K00128+K14674+K07407+K13519+K00128+K00128
Zeatin biosynthesis	ko00908	7	48	2999	52012	c109296.graph_c0;c244015.graph_c0;c278887.graph_c0;c280429.graph_c0;c288532.graph_c1;c295174.graph_c0;c298299.graph_c0	K13495+K00279+K00279+K00279+K00279+K13495+K13495
Vitamin B6 metabolism	ko00750	11	208	2999	52012	c118681.graph_c0;c208799.graph_c0;c270790.graph_c0;c276277.graph_c0;c278750.graph_c0;c279165.graph_c0;c281746.graph_c0;c283077.graph_c0;c294329.graph_c0;c296067.graph_c0;c299212.graph_c0	K06215+K06215+K08681+K06215+K05275+K06215+K05275+K00868+K06215+K01733+K13248
Limonene and pinene degradation	ko00903	27	454	2999	52012	c109264.graph_c0;c124595.graph_c0;c210912.graph_c0;c210912.graph_c1;c248542.graph_c0;c249597.graph_c0;c252675.graph_c0;c253373.graph_c0;c256596.graph_c0;c259519.graph_c0;c271041.graph_c0;c275479.graph_c0;c276110.graph_c0;c277423.graph_c0;c284238.graph_c0;c284972.graph_c1;c285187.graph_c0;c287244.graph_c0;c288414.graph_c1;c289696.graph_c0;c289719.graph_c1;c290423.graph_c0;c293301.graph_c0;c295847.…	K00517+K00517+K00128+K00128+K00128+K00517+K00128+K00128+K00128+K00120+K01692+K00128+K00128+K00128+K00517+K00128+K00128+K00128+K00128+K00128+K00128+K00517+K00517+K00128+K00128+K00128+K00128
Ether lipid metabolism	ko00565	21	273	2999	52012	c109917.graph_c0;c248858.graph_c0;c268005.graph_c0;c274852.graph_c0;c279596.graph_c0;c288545.graph_c0;c288795.graph_c0;c291072.graph_c0;c293790.graph_c0;c294101.graph_c0;c294330.graph_c0;c294837.graph_c0;c295110.graph_c0;c295434.graph_c0;c295937.graph_c0;c296471.graph_c0;c296548.graph_c0;c296972.graph_c0;c297221.graph_c0;c297274.graph_c0;c298366.graph_c0	K00993+K01062+K01115+K01062+K01114+K00993+K01062+K14674+K13519+K01062+K14674+K01115+K00993+K01062+K01062+K00993+K00993+K14674+K01115+K13519+K01115
Phosphatidylinositol signaling system	ko04070	27	481	2999	52012	c147040.graph_c0;c233092.graph_c0;c233678.graph_c0;c246963.graph_c0;c253167.graph_c0;c256254.graph_c0;c260501.graph_c0;c267130.graph_c1;c268558.graph_c0;c268847.graph_c0;c274218.graph_c0;c288959.graph_c0;c289153.graph_c0;c290215.graph_c0;c291305.graph_c0;c291538.graph_c0;c292571.graph_c0;c293999.graph_c0;c294450.graph_c0;c295460.graph_c0;c295643.graph_c0;c295766.graph_c0;c296851.graph_c0;c297008.…	K00914+K02183+K01110+K02183+K05857+K02183+K02183+K10047+K00999+K10047+K00901+K01107+K01092+K01110+K00914+K00981+K01110+K00889+K00889+K00889+K02183+K00888+K05857+K00913+K00981+K00888+K00921
Pantothenate and CoA biosynthesis	ko00770	17	384	2999	52012	c102155.graph_c0;c209424.graph_c0;c211778.graph_c0;c254861.graph_c0;c268508.graph_c0;c272256.graph_c0;c275009.graph_c0;c275299.graph_c0;c275685.graph_c0;c280865.graph_c0;c290555.graph_c0;c294676.graph_c0;c296477.graph_c0;c297003.graph_c0;c297408.graph_c0;c297971.graph_c0;c302315.graph_c0	K01464+K00606+K00053+K00859+K01464+K01598+K01687+K01652+K00053+K01653+K01687+K01918+K01652+K01687+K01598+K00053+K00826
Homologous recombination	ko03440	24	267	2999	52012	c111875.graph_c0;c116781.graph_c0;c119072.graph_c0;c245520.graph_c0;c264070.graph_c0;c264300.graph_c0;c265280.graph_c0;c266403.graph_c0;c273019.graph_c0;c274346.graph_c0;c277664.graph_c0;c281667.graph_c0;c283886.graph_c0;c286418.graph_c0;c287118.graph_c0;c287232.graph_c0;c287553.graph_c0;c290754.graph_c0;c291796.graph_c0;c292455.graph_c0;c292456.graph_c0;c293190.graph_c0;c295623.graph_c0;c300663.…	K04482+K07466+K03504+K10880+K10739+K10865+K07466+K02328+K10901+K08775+K10901+K03553+K02327+K07466+K10880+K03505+K02328+K10866+K10879+K02327+K10739+K04482+K10875+K03505
DNA replication	ko03030	45	513	2999	52012	c116781.graph_c0;c117188.graph_c0;c119072.graph_c0;c138403.graph_c0;c148360.graph_c0;c148429.graph_c0;c211070.graph_c0;c211233.graph_c0;c211237.graph_c0;c236881.graph_c0;c238763.graph_c0;c254152.graph_c0;c264070.graph_c0;c265280.graph_c0;c265861.graph_c0;c266366.graph_c0;c266403.graph_c0;c272225.graph_c0;c274819.graph_c0;c278685.graph_c0;c279556.graph_c0;c280202.graph_c0;c282028.graph_c0;c283886.…	K07466+K10745+K03504+K02541+K02210+K02212+K10744+K10743+K02684+K02321+K10756+K02325+K10739+K07466+K02320+K10754+K02328+K10754+K10755+K10743+K04802+K10755+K04802+K02327+K04799+K10756+K07466+K02541+K03505+K02328+K10742+K02209+K02209+K02685+K02327+K10739+K02540+K10747+K02324+K02320+K02542+K03505+K04799+K10755+K10756
Biosynthesis of unsaturated fatty acids	ko01040	47	917	2999	52012	c109661.graph_c0;c147512.graph_c0;c166327.graph_c0;c209779.graph_c0;c243606.graph_c0;c244599.graph_c0;c251599.graph_c0;c252425.graph_c0;c258709.graph_c0;c259916.graph_c0;c265502.graph_c0;c265595.graph_c0;c267672.graph_c0;c267890.graph_c0;c273811.graph_c0;c274079.graph_c0;c277106.graph_c0;c277318.graph_c0;c277318.graph_c1;c277813.graph_c0;c279695.graph_c0;c281033.graph_c0;c282976.graph_c0;c284504.…	K00059+K00232+K10256+K10258+K00059+K10256+K00059+K07513+K00507+K00059+K00059+K00059+K10258+K00232+K00059+K00059+K00059+K07513+K07513+K00059+K10703+K07513+K00059+K00059+K10256+K10703+K07513+K10255+K00507+K00507+K00059+K07513+K00059+K07513+K00059+K07513+K00232+K10258+K00059+K00059+K07513+K00507+K07513+K00059+K00059+K00507+K00507
Pyrimidine metabolism	ko00240	79	1341	2999	52012	c102155.graph_c0;c108452.graph_c0;c108514.graph_c0;c109281.graph_c0;c119072.graph_c0;c128520.graph_c0;c184868.graph_c0;c197513.graph_c0;c201833.graph_c0;c209343.graph_c0;c210601.graph_c0;c210783.graph_c0;c211237.graph_c0;c236820.graph_c0;c236881.graph_c0;c241871.graph_c0;c243694.graph_c1;c246374.graph_c0;c246913.graph_c0;c254152.graph_c0;c259142.graph_c0;c260131.graph_c0;c260502.graph_c0;c260890.…	K01464+K01520+K03000+K03016+K03504+K13421+K13998+K10808+K03016+K00940+K00940+K00943+K02684+K00962+K02321+K00962+K00940+K14641+K03013+K02325+K03022+K10808+K01956+K01465+K10808+K03017+K13421+K02320+K02328+K03020+K01464+K00254+K03011+K01937+K00876+K00384+K00384+K02999+K00940+K00943+K03022+K13800+K13998+K03027+K02999+K00940+K02327+K03018+K03025+K11541+K03505+K02328+K00944+K10808+K00876+K01493+K02685+…
Fatty acid biosynthesis	ko00061	26	483	2999	52012	c109661.graph_c0;c210808.graph_c0;c243400.graph_c0;c243606.graph_c0;c247430.graph_c0;c251599.graph_c0;c259916.graph_c0;c265502.graph_c0;c265595.graph_c0;c266693.graph_c0;c273811.graph_c0;c274079.graph_c0;c277106.graph_c0;c277813.graph_c0;c282976.graph_c0;c284504.graph_c0;c290469.graph_c0;c290856.graph_c0;c291710.graph_c0;c291871.graph_c0;c292321.graph_c0;c295542.graph_c0;c295694.graph_c0;c296999.…	K00059+K02372+K11262+K00059+K10781+K00059+K00059+K00059+K00059+K10781+K00059+K00059+K00059+K00059+K00059+K00059+K09458+K00059+K00059+K00059+K11262+K00059+K00059+K11262+K00059+K00059
Protein processing in endoplasmic reticulum	ko04141	141	2747	2999	52012	c100005.graph_c0;c105566.graph_c0;c109766.graph_c0;c110780.graph_c0;c113271.graph_c0;c120371.graph_c0;c126263.graph_c0;c131711.graph_c0;c132918.graph_c0;c138616.graph_c0;c168786.graph_c0;c173141.graph_c0;c175552.graph_c0;c186831.graph_c0;c192636.graph_c0;c192675.graph_c0;c194412.graph_c0;c209856.graph_c0;c210169.graph_c0;c210692.graph_c0;c210712.graph_c0;c211219.graph_c0;c211288.graph_c0;c225521.…	K09584+K04523+K08054+K07342+K11718+K03868+K12670+K06689+K08057+K06689+K09580+K13525+K03094+K09523+K10956+K10839+K03094+K09481+K09486+K07953+K10666+K09584+K09487+K09487+K03283+K09580+K08054+K08054+K13525+K04554+K10578+K07151+K09584+K01230+K13993+K14004+K04079+K08054+K13993+K03283+K03237+K10575+K10575+K12668+K09490+K09580+K13993+K14001+K12668+K01456+K13719+K08057+K13989+K09490+K13525+K01230+K10956+…
Purine metabolism	ko00230	110	2033	2999	52012	c108514.graph_c0;c109281.graph_c0;c114993.graph_c0;c119072.graph_c0;c130599.graph_c0;c150046.graph_c0;c160976.graph_c0;c168198.graph_c0;c180812.graph_c0;c187084.graph_c0;c191301.graph_c0;c197513.graph_c0;c201833.graph_c0;c204594.graph_c0;c209343.graph_c0;c210395.graph_c1;c210601.graph_c0;c211013.graph_c0;c211035.graph_c0;c211237.graph_c0;c236820.graph_c0;c236881.graph_c0;c240500.graph_c0;c241871.…	K03000+K03016+K00602+K03504+K00759+K00873+K01923+K00759+K00948+K01488+K00942+K10808+K03016+K01951+K00940+K00948+K00940+K00939+K00948+K02684+K00962+K02321+K01515+K00962+K00940+K14641+K03013+K02325+K03022+K10808+K10808+K03017+K02320+K01427+K02328+K00939+K03020+K00873+K00939+K03011+K13484+K00860+K01835+K02999+K01466+K00940+K03022+K01756+K00873+K01488+K00602+K01835+K00860+K00948+K00365+K11808+K03027+…
Glyoxylate and dicarboxylate metabolism	ko00630	64	1252	2999	52012	c199755.graph_c0;c210346.graph_c0;c211025.graph_c0;c211208.graph_c0;c211208.graph_c1;c212173.graph_c0;c251613.graph_c0;c252451.graph_c0;c253884.graph_c1;c255108.graph_c0;c262941.graph_c0;c264400.graph_c0;c271238.graph_c0;c271542.graph_c0;c273070.graph_c0;c273706.graph_c0;c274262.graph_c0;c278729.graph_c0;c279131.graph_c0;c279577.graph_c0;c279921.graph_c0;c280958.graph_c0;c281591.graph_c0;c282708.…	K01638+K00122+K00122+K00026+K00026+K00626+K00122+K01638+K01681+K01647+K00026+K00122+K01601+K01602+K11517+K00626+K00026+K01647+K01681+K01602+K00049+K01647+K11517+K00026+K01455+K11517+K00122+K00026+K01638+K01455+K00026+K00026+K01455+K01602+K01602+K01647+K01681+K01637+K00122+K11517+K01647+K00026+K00122+K00026+K00026+K01681+K01681+K00026+K01647+K11517+K01638+K00122+K01637+K01638+K01647+K01638+K01637+…
Folate biosynthesis	ko00790	12	149	2999	52012	c184868.graph_c0;c232429.graph_c0;c266429.graph_c0;c266964.graph_c0;c266973.graph_c0;c277132.graph_c0;c279849.graph_c0;c281940.graph_c0;c291522.graph_c0;c293669.graph_c0;c294508.graph_c0;c306163.graph_c0	K13998+K01077+K01113+K01930+K01495+K13950+K13998+K01077+K01113+K01495+K01930+K01113
N-Glycan biosynthesis	ko00510	31	739	2999	52012	c126263.graph_c0;c228973.graph_c0;c245218.graph_c0;c248627.graph_c0;c251636.graph_c0;c264186.graph_c0;c268908.graph_c0;c271030.graph_c0;c274620.graph_c0;c274908.graph_c0;c275323.graph_c0;c275769.graph_c0;c280843.graph_c0;c282446.graph_c0;c284384.graph_c0;c285736.graph_c0;c288763.graph_c0;c289096.graph_c0;c290917.graph_c0;c292268.graph_c0;c293259.graph_c0;c293970.graph_c0;c294941.graph_c0;c294950.…	K12670+K03844+K03849+K07151+K01230+K12668+K00721+K12668+K00729+K03842+K01230+K03844+K00721+K12666+K07441+K00737+K07151+K07151+K03847+K06316+K01230+K03848+K01230+K01230+K00902+K01228+K01230+K05546+K03845+K03846+K05546
Endocytosis	ko04144	47	1136	2999	52012	c109189.graph_c0;c202771.graph_c0;c226800.graph_c0;c247808.graph_c0;c256267.graph_c0;c256457.graph_c0;c261712.graph_c0;c265257.graph_c0;c265832.graph_c0;c268005.graph_c0;c270100.graph_c0;c274456.graph_c0;c277258.graph_c0;c277431.graph_c0;c278053.graph_c0;c278705.graph_c0;c284026.graph_c0;c284296.graph_c0;c286646.graph_c0;c286728.graph_c0;c287450.graph_c0;c288013.graph_c1;c288407.graph_c0;c290285.…	K12486+K12198+K03283+K12193+K12197+K07905+K03283+K12191+K12198+K01115+K07897+K12194+K12188+K12193+K12183+K12190+K07897+K12191+K12479+K12196+K07905+K03283+K12200+K03283+K03283+K07905+K03283+K03283+K01528+K00889+K00889+K12199+K03283+K01115+K03283+K00889+K12199+K12200+K11826+K01115+K04646+K01115+K01528+K11824+K01528+K11839+K03283
Sphingolipid metabolism	ko00600	24	476	2999	52012	c109096.graph_c0;c129908.graph_c0;c222736.graph_c0;c252595.graph_c0;c264623.graph_c0;c266676.graph_c0;c268310.graph_c0;c268683.graph_c0;c269961.graph_c0;c271777.graph_c0;c272508.graph_c0;c277487.graph_c0;c278483.graph_c0;c282881.graph_c0;c286778.graph_c0;c287996.graph_c0;c288067.graph_c1;c288614.graph_c0;c292013.graph_c0;c293536.graph_c0;c293746.graph_c0;c294963.graph_c0;c297257.graph_c1;c298163.…	K07407+K07407+K07407+K04708+K07407+K04713+K04718+K07407+K04711+K07407+K01634+K01634+K07407+K12309+K00654+K04712+K07407+K07407+K00654+K07407+K12349+K04713+K07407+K04713
Steroid biosynthesis	ko00100	22	442	2999	52012	c137799.graph_c0;c181850.graph_c0;c193823.graph_c0;c230020.graph_c0;c264034.graph_c0;c265503.graph_c0;c266733.graph_c0;c269550.graph_c0;c279395.graph_c0;c280734.graph_c0;c281356.graph_c0;c283810.graph_c0;c284524.graph_c0;c284961.graph_c0;c289082.graph_c0;c290110.graph_c0;c290685.graph_c0;c291072.graph_c0;c292648.graph_c1;c294330.graph_c0;c296972.graph_c0;c300910.graph_c0	K14424+K00222+K05917+K07750+K08242+K00222+K00511+K00511+K05917+K07750+K00222+K09828+K00511+K05917+K14423+K00801+K05917+K14674+K05917+K14674+K14674+K00227
Ribosome biogenesis in eukaryotes	ko03008	92	1386	2999	52012	c111970.graph_c0;c121226.graph_c0;c123462.graph_c1;c146086.graph_c0;c150718.graph_c0;c159707.graph_c0;c163585.graph_c0;c167634.graph_c0;c180066.graph_c0;c190996.graph_c0;c205778.graph_c0;c209137.graph_c0;c209738.graph_c0;c210103.graph_c0;c225362.graph_c0;c226330.graph_c0;c242643.graph_c0;c247031.graph_c0;c248687.graph_c0;c252199.graph_c0;c257200.graph_c0;c257670.graph_c0;c258678.graph_c0;c260744.…	K07936+K14558+K12845+K07936+K14564+K14290+K11128+K13288+K14563+K03097+K14560+K07936+K14538+K03264+K02218+K07936+K14571+K12845+K11129+K12845+K14545+K14521+K14567+K03115+K14568+K07562+K11108+K14563+K02218+K03097+K14552+K14536+K14290+K11128+K11131+K11129+K07178+K14549+K14561+K02218+K14535+K11883+K13288+K06943+K03097+K14556+K01164+K12619+K14563+K14553+K14544+K14539+K11883+K14560+K07936+K14537+K14548+…
Other types of O-glycan biosynthesis	ko00514	2	29	2999	52012	c183306.graph_c0;c299607.graph_c0	K09667+K09667
Plant hormone signal transduction	ko04075	48	472	2999	52012	c111200.graph_c0;c121591.graph_c0;c169811.graph_c0;c172911.graph_c0;c190772.graph_c0;c192993.graph_c0;c194003.graph_c0;c194826.graph_c0;c206278.graph_c0;c209957.graph_c0;c210340.graph_c0;c210543.graph_c0;c210550.graph_c0;c210836.graph_c0;c211840.graph_c0;c226053.graph_c0;c237840.graph_c0;c238856.graph_c0;c247963.graph_c0;c248609.graph_c0;c249116.graph_c0;c254028.graph_c0;c254321.graph_c0;c257832.…	K14512+K14512+K14432+K14488+K14495+K14496+K14488+K14488+K14512+K14492+K14493+K14488+K14495+K14496+K14506+K14495+K14486+K14487+K14491+K14498+K14488+K14496+K14493+K14488+K14432+K14490+K13464+K14489+K14498+K14496+K14512+K14489+K14488+K13464+K14488+K14492+K14488+K14488+K14498+K14488+K13463+K14497+K14496+K14492+K13464+K14489+K14498+K14490
Glycerophospholipid metabolism	ko00564	47	840	2999	52012	c100333.graph_c0;c109917.graph_c0;c117379.graph_c0;c228366.graph_c0;c235731.graph_c0;c248540.graph_c0;c263632.graph_c0;c267763.graph_c0;c268005.graph_c0;c268558.graph_c0;c268639.graph_c0;c274218.graph_c0;c275863.graph_c0;c276536.graph_c0;c278762.graph_c0;c278881.graph_c0;c279596.graph_c0;c279750.graph_c0;c281633.graph_c0;c283253.graph_c0;c284444.graph_c0;c285092.graph_c0;c287459.graph_c1;c287526.…	K00968+K00993+K01126+K01613+K13508+K01613+K00968+K00006+K01115+K00999+K08730+K00901+K08744+K01613+K00968+K00006+K01114+K01613+K00967+K13513+K01613+K01613+K01613+K08730+K01613+K00993+K01126+K14674+K00981+K01613+K00111+K13519+K14674+K01613+K01115+K01613+K00993+K00967+K13513+K00993+K00993+K14674+K01115+K13519+K13621+K01115+K00981
Amino sugar and nucleotide sugar metabolism	ko00520	63	1453	2999	52012	c109926.graph_c0;c129835.graph_c0;c148147.graph_c0;c162458.graph_c0;c210446.graph_c0;c228155.graph_c0;c237162.graph_c0;c239243.graph_c0;c240086.graph_c1;c245893.graph_c0;c246231.graph_c0;c247679.graph_c0;c249072.graph_c0;c260944.graph_c0;c261351.graph_c1;c267500.graph_c0;c267795.graph_c0;c267812.graph_c0;c267926.graph_c0;c268174.graph_c0;c273270.graph_c0;c273483.graph_c0;c277546.graph_c0;c277667.…	K00972+K00966+K13648+K00963+K06118+K01183+K13648+K01836+K13648+K00326+K00326+K00326+K12373+K00847+K00770+K00965+K00326+K01183+K00820+K00963+K02377+K01835+K02377+K00844+K01835+K00975+K01784+K12373+K12446+K00963+K01809+K00621+K01840+K00012+K00326+K00972+K13648+K01784+K00844+K01836+K01183+K01810+K01183+K00963+K12373+K00326+K01835+K00849+K10046+K01809+K01835+K00844+K01835+K00972+K00326+K00963+K01810+…
Sulfur relay system	ko04122	5	190	2999	52012	c288427.graph_c0;c294141.graph_c0;c294521.graph_c0;c297804.graph_c0;c298308.graph_c0	K03635+K11996+K04487+K14168+K01011
Circadian rhythm - plant	ko04712	5	152	2999	52012	c190996.graph_c0;c207560.graph_c0;c260744.graph_c0;c269842.graph_c0;c285102.graph_c0	K03097+K00660+K03115+K03097+K03097
Linoleic acid metabolism	ko00591	4	39	2999	52012	c259351.graph_c0;c266947.graph_c0;c291072.graph_c0;c296972.graph_c0	K00100+K00454+K14674+K14674
RNA degradation	ko03018	69	1109	2999	52012	c132584.graph_c0;c165947.graph_c0;c166118.graph_c0;c189492.graph_c0;c193116.graph_c0;c210986.graph_c0;c230414.graph_c1;c236820.graph_c0;c241652.graph_c0;c241871.graph_c0;c242551.graph_c0;c246054.graph_c0;c246397.graph_c0;c246448.graph_c0;c246800.graph_c0;c248145.graph_c0;c250290.graph_c0;c251809.graph_c0;c254472.graph_c0;c261207.graph_c0;c265086.graph_c0;c271033.graph_c0;c271267.graph_c0;c271543.…	K04043+K03678+K12626+K12624+K04077+K03679+K13126+K00962+K12590+K00962+K12589+K01689+K13126+K13126+K12627+K01689+K07573+K12586+K10643+K12620+K12571+K12606+K12600+K11600+K12608+K01689+K12626+K12580+K12608+K03654+K12622+K04077+K04043+K12598+K12614+K03678+K12621+K12608+K13126+K12572+K12613+K12619+K01689+K12603+K13126+K13126+K03681+K03514+K04043+K12599+K13126+K12581+K04077+K04077+K13126+K12623+K04043+…
Protein export	ko03060	27	508	2999	52012	c110780.graph_c0;c192636.graph_c0;c209856.graph_c0;c209928.graph_c0;c210910.graph_c0;c246825.graph_c0;c247884.graph_c0;c253253.graph_c0;c258728.graph_c0;c264272.graph_c0;c269380.graph_c0;c271862.graph_c0;c273521.graph_c0;c275884.graph_c0;c276624.graph_c0;c279678.graph_c0;c280468.graph_c0;c281759.graph_c0;c284501.graph_c0;c284942.graph_c0;c287478.graph_c0;c287622.graph_c0;c288970.graph_c0;c292481.…	K07342+K10956+K09481+K03109+K09647+K12946+K12948+K03104+K12946+K09490+K03108+K09647+K09490+K10956+K09540+K09490+K12275+K12272+K03217+K13280+K03106+K03108+K03107+K13431+K03217+K03217+K09490
RNA polymerase	ko03020	22	438	2999	52012	c108514.graph_c0;c109281.graph_c0;c201833.graph_c0;c246913.graph_c0;c250166.graph_c0;c259142.graph_c0;c263113.graph_c0;c267996.graph_c0;c272591.graph_c0;c277146.graph_c0;c278116.graph_c0;c281991.graph_c0;c283328.graph_c0;c284509.graph_c0;c285960.graph_c0;c290702.graph_c0;c293102.graph_c1;c295419.graph_c0;c297644.graph_c0;c298561.graph_c0;c299865.graph_c0;c299918.graph_c0	K03000+K03016+K03016+K03013+K03093+K03022+K03017+K03020+K03011+K02999+K03022+K03027+K02999+K03018+K03025+K03014+K03010+K02999+K03015+K03005+K03018+K03006
Glycosylphosphatidylinositol(GPI)-anchor biosynthesis	ko00563	10	136	2999	52012	c195550.graph_c0;c235569.graph_c0;c266869.graph_c0;c270461.graph_c0;c285928.graph_c1;c287187.graph_c0;c287752.graph_c0;c292814.graph_c0;c293120.graph_c0;c293227.graph_c0	K05289+K07542+K05284+K05292+K05286+K05289+K07541+K07542+K05292+K03434
Ascorbate and aldarate metabolism	ko00053	50	724	2999	52012	c161221.graph_c0;c193557.graph_c0;c209686.graph_c0;c210209.graph_c0;c210912.graph_c0;c210912.graph_c1;c217067.graph_c0;c224509.graph_c0;c244635.graph_c0;c248542.graph_c0;c252675.graph_c0;c253373.graph_c0;c256596.graph_c0;c260186.graph_c0;c261232.graph_c0;c264141.graph_c0;c267130.graph_c1;c268847.graph_c0;c273303.graph_c0;c274477.graph_c0;c275479.graph_c0;c276110.graph_c0;c277423.graph_c0;c278189.…	K00434+K00128+K00469+K00469+K00128+K00128+K08232+K00128+K08232+K00128+K00128+K00128+K00128+K08232+K00225+K00128+K10047+K10047+K00434+K00434+K00128+K00128+K00128+K08232+K00128+K00012+K00128+K00423+K00128+K00128+K01053+K00128+K00128+K08232+K00128+K14085+K01053+K00128+K10046+K00469+K00128+K00128+K00128+K00423+K00434+K00423+K00434+K00128+K00434+K08232
One carbon pool by folate	ko00670	14	404	2999	52012	c114993.graph_c0;c184868.graph_c0;c246969.graph_c0;c248538.graph_c0;c279369.graph_c0;c279849.graph_c0;c283458.graph_c0;c285213.graph_c0;c292605.graph_c0;c293907.graph_c0;c295451.graph_c0;c298199.graph_c0;c298778.graph_c0;c299815.graph_c0	K00602+K13998+K00605+K01934+K00602+K13998+K00600+K00601+K00297+K00605+K00297+K00600+K00605+K00600
Carotenoid biosynthesis	ko00906	16	209	2999	52012	c159232.graph_c0;c199270.graph_c0;c209409.graph_c0;c211338.graph_c0;c216663.graph_c0;c243307.graph_c0;c250635.graph_c0;c253092.graph_c0;c254865.graph_c0;c265024.graph_c1;c278415.graph_c0;c286700.graph_c0;c287613.graph_c0;c295619.graph_c0;c296825.graph_c0;c297039.graph_c0	K09841+K02291+K09843+K09840+K02291+K09843+K09839+K09841+K02294+K02291+K09840+K09841+K09843+K09840+K02291+K09838
RNA transport	ko03013	124	2059	2999	52012	c109892.graph_c0;c110661.graph_c0;c111970.graph_c0;c140680.graph_c0;c146086.graph_c0;c146959.graph_c0;c159707.graph_c0;c163771.graph_c0;c179712.graph_c0;c193407.graph_c0;c193473.graph_c0;c197866.graph_c0;c209137.graph_c0;c209267.graph_c0;c210151.graph_c0;c210662.graph_c0;c210900.graph_c0;c211190.graph_c0;c216153.graph_c0;c226330.graph_c0;c230414.graph_c1;c230643.graph_c0;c243296.graph_c0;c245901.…	K14319+K10577+K07936+K03113+K07936+K12160+K14290+K03243+K03247+K14306+K03238+K14319+K07936+K12880+K12882+K03247+K14325+K03252+K03113+K07936+K13126+K09291+K13025+K12881+K13126+K13126+K03246+K03246+K14298+K03257+K12876+K14320+K14004+K14301+K13137+K14312+K03249+K12877+K03242+K03249+K14324+K12881+K03237+K07562+K12883+K03251+K14288+K03238+K14293+K03236+K03231+K03251+K14290+K03248+K13137+K03250+K03257+…
Plant-pathogen interaction	ko04626	52	558	2999	52012	c109129.graph_c0;c111200.graph_c0;c149897.graph_c0;c173760.graph_c0;c174300.graph_c0;c208765.graph_c0;c210947.graph_c0;c211288.graph_c0;c225521.graph_c0;c230662.graph_c0;c233092.graph_c0;c234886.graph_c0;c244183.graph_c0;c250442.graph_c0;c253414.graph_c0;c254514.graph_c1;c255037.graph_c0;c256254.graph_c0;c258923.graph_c0;c260501.graph_c0;c260622.graph_c0;c263998.graph_c0;c272421.graph_c0;c276961.…	K13447+K14512+K13448+K13448+K13412+K13448+K13448+K09487+K09487+K04371+K02183+K13448+K13448+K00864+K13447+K04079+K13448+K02183+K12795+K02183+K13448+K13447+K13464+K04368+K13448+K13464+K13448+K00864+K13447+K02358+K13420+K00864+K04079+K13420+K02358+K13447+K13463+K04079+K13447+K13448+K02183+K13459+K13448+K04079+K13464+K13420+K13420+K13448+K13448+K13420+K13448+K13448
Alanine, aspartate and glutamate metabolism	ko00250	79	1534	2999	52012	c100955.graph_c0;c111156.graph_c0;c142061.graph_c0;c159086.graph_c0;c173808.graph_c0;c173808.graph_c1;c187152.graph_c0;c190311.graph_c0;c204273.graph_c0;c209603.graph_c0;c210726.graph_c0;c214950.graph_c0;c229020.graph_c0;c242141.graph_c0;c248470.graph_c1;c253999.graph_c0;c260502.graph_c0;c264280.graph_c0;c267926.graph_c0;c270446.graph_c0;c271675.graph_c0;c272700.graph_c0;c273749.graph_c0;c274936.…	K01580+K00813+K00814+K01915+K01915+K01915+K01580+K01940+K01940+K00813+K01940+K01580+K00814+K01580+K01580+K01580+K01956+K01755+K00820+K00135+K01915+K01940+K01953+K00135+K01915+K01580+K01580+K00135+K01756+K00135+K13566+K00294+K00135+K00135+K00262+K01953+K01953+K01953+K14455+K00814+K11541+K01939+K01939+K00262+K00262+K00764+K01580+K00830+K00135+K00264+K00262+K00135+K01756+K00814+K01915+K01915+K00830+…
Cysteine and methionine metabolism	ko00270	62	1136	2999	52012	c106850.graph_c0;c111156.graph_c0;c136743.graph_c0;c164959.graph_c0;c171066.graph_c0;c174805.graph_c0;c198354.graph_c0;c198697.graph_c0;c209603.graph_c0;c211003.graph_c0;c212909.graph_c0;c227275.graph_c0;c243110.graph_c0;c243401.graph_c0;c247614.graph_c0;c248512.graph_c0;c253693.graph_c0;c255577.graph_c0;c255761.graph_c0;c257372.graph_c0;c258627.graph_c0;c260943.graph_c0;c261019.graph_c0;c263673.…	K00558+K00813+K00797+K00789+K01611+K01758+K00797+K00133+K00813+K00789+K01762+K00815+K08964+K12524+K01611+K00558+K01740+K00641+K01762+K05933+K00797+K00558+K08967+K00549+K01760+K01251+K08967+K01251+K08967+K00133+K01251+K01740+K00789+K00815+K01251+K00016+K00640+K01251+K14455+K00928+K01697+K01758+K00641+K00547+K00797+K01761+K01758+K08963+K00558+K01762+K01738+K00813+K01740+K00549+K01760+K14455+K01011+…
Phenylalanine metabolism	ko00360	41	722	2999	52012	c111156.graph_c0;c112283.graph_c0;c122545.graph_c0;c130381.graph_c1;c141546.graph_c0;c147600.graph_c0;c165925.graph_c0;c169302.graph_c0;c181494.graph_c0;c185104.graph_c0;c189255.graph_c0;c209603.graph_c0;c227275.graph_c0;c245577.graph_c0;c260351.graph_c0;c270918.graph_c0;c271442.graph_c1;c276755.graph_c0;c280241.graph_c0;c280770.graph_c1;c281790.graph_c0;c283061.graph_c0;c284383.graph_c0;c284808.…	K00813+K11188+K11188+K10775+K10775+K00430+K00430+K01904+K00430+K00430+K00430+K00813+K00815+K11188+K00276+K07253+K00487+K00276+K00815+K00817+K10775+K10775+K01904+K00430+K14455+K03782+K00430+K00430+K00430+K03782+K01904+K00430+K01904+K03782+K00813+K10775+K14455+K10775+K01904+K00813+K03782
Lipoic acid metabolism	ko00785	2	44	2999	52012	c277906.graph_c0;c294926.graph_c0	K03644+K03800
Photosynthesis - antenna proteins	ko00196	21	274	2999	52012	c251676.graph_c0;c270915.graph_c0;c278293.graph_c0;c288156.graph_c0;c289373.graph_c0;c289396.graph_c0;c290126.graph_c0;c291709.graph_c1;c292179.graph_c0;c292442.graph_c0;c293083.graph_c0;c293413.graph_c0;c293506.graph_c0;c293976.graph_c0;c294672.graph_c0;c295820.graph_c0;c296440.graph_c0;c297026.graph_c0;c297498.graph_c0;c297631.graph_c0;c299850.graph_c0	K08913+K08916+K08911+K08911+K08915+K08913+K08913+K08916+K08909+K08911+K08911+K08909+K08915+K08916+K08916+K08911+K08912+K08915+K08915+K08911+K08909
mRNA surveillance pathway	ko03015	60	1214	2999	52012	c158898.graph_c0;c163701.graph_c0;c174052.graph_c0;c210151.graph_c0;c210625.graph_c0;c210900.graph_c0;c230414.graph_c1;c243296.graph_c0;c244857.graph_c0;c245901.graph_c0;c246397.graph_c0;c246448.graph_c0;c251860.graph_c0;c254041.graph_c0;c259434.graph_c0;c260569.graph_c0;c260872.graph_c0;c262720.graph_c0;c264539.graph_c0;c265698.graph_c0;c275118.graph_c0;c277803.graph_c0;c278242.graph_c0;c279139.…	K14399+K03456+K14396+K12882+K06100+K14325+K13126+K13025+K13917+K12881+K13126+K13126+K12876+K11584+K12877+K14324+K12881+K14404+K12883+K03267+K06965+K04382+K13025+K12882+K04354+K14402+K14416+K14376+K13171+K03265+K11584+K14328+K06965+K14411+K00565+K06100+K14411+K14401+K13126+K14411+K14402+K03456+K13126+K13126+K14408+K14411+K13126+K14403+K13126+K04382+K13126+K14327+K14409+K14416+K14405+K14326+K03265+…
Taurine and hypotaurine metabolism	ko00430	13	205	2999	52012	c100955.graph_c0;c187152.graph_c0;c214950.graph_c0;c240127.graph_c0;c242141.graph_c0;c248470.graph_c1;c253999.graph_c0;c276047.graph_c0;c276265.graph_c0;c291759.graph_c0;c292585.graph_c0;c292654.graph_c0;c297126.graph_c0	K01580+K01580+K01580+K00681+K01580+K01580+K01580+K01580+K01580+K00681+K01580+K00681+K01580
Starch and sucrose metabolism	ko00500	92	1574	2999	52012	c108580.graph_c0;c148147.graph_c0;c162458.graph_c0;c171866.graph_c0;c178056.graph_c0;c185558.graph_c0;c217062.graph_c0;c217604.graph_c0;c225427.graph_c0;c235211.graph_c0;c237162.graph_c0;c240086.graph_c1;c244017.graph_c0;c246048.graph_c0;c248494.graph_c1;c248967.graph_c0;c251138.graph_c2;c251269.graph_c0;c252204.graph_c0;c252681.graph_c0;c253964.graph_c0;c254748.graph_c0;c255314.graph_c0;c256905.…	K01051+K13648+K00963+K01087+K01176+K01051+K01051+K01187+K00697+K00697+K13648+K13648+K01194+K01051+K05349+K00697+K05349+K00697+K01188+K01051+K00688+K00696+K12316+K01051+K01051+K00847+K00770+K00697+K00697+K00688+K00963+K01051+K00700+K01187+K01835+K00844+K01184+K01835+K01193+K00975+K01051+K00963+K01187+K00012+K01194+K13648+K00697+K01187+K01187+K00844+K01187+K00697+K05349+K01051+K01193+K00700+K01810+…
Ubiquinone and other terpenoid-quinone biosynthesis	ko00130	15	326	2999	52012	c169302.graph_c0;c172591.graph_c0;c227275.graph_c0;c247540.graph_c0;c261588.graph_c0;c265650.graph_c0;c266896.graph_c0;c268846.graph_c0;c280241.graph_c0;c280633.graph_c0;c284383.graph_c0;c286697.graph_c0;c292545.graph_c0;c294989.graph_c0;c298421.graph_c0	K01904+K06127+K00815+K06134+K06127+K00568+K05928+K05928+K00815+K09833+K01904+K06125+K01904+K01904+K01904
Ubiquitin mediated proteolysis	ko04120	60	1443	2999	52012	c110661.graph_c0;c120371.graph_c0;c131711.graph_c0;c138616.graph_c0;c175552.graph_c0;c194412.graph_c0;c198614.graph_c0;c203482.graph_c0;c209771.graph_c0;c210417.graph_c0;c210762.graph_c0;c211048.graph_c0;c240933.graph_c0;c244586.graph_c0;c244748.graph_c0;c247812.graph_c0;c255517.graph_c0;c263270.graph_c0;c263659.graph_c0;c267867.graph_c1;c275935.graph_c0;c276583.graph_c0;c276833.graph_c0;c277156.…	K10577+K03868+K06689+K06689+K03094+K03094+K10686+K03353+K03349+K10573+K06688+K03872+K10580+K04554+K10580+K10578+K10610+K10575+K10575+K04506+K10684+K10576+K10580+K04649+K09561+K04554+K10583+K10573+K10686+K06689+K03094+K03363+K10601+K03350+K03094+K03347+K04649+K03355+K10592+K10143+K10598+K10609+K03178+K10599+K10597+K10589+K06689+K10570+K06689+K10592+K03353+K10592+K03348+K10610+K10685+K10582+K10688+…
Thiamine metabolism	ko00730	3	131	2999	52012	c276957.graph_c0;c294521.graph_c0;c298377.graph_c0	K14153+K04487+K03147
Flavone and flavonol biosynthesis	ko00944	3	52	2999	52012	c252101.graph_c0;c272970.graph_c0;c289124.graph_c0	K05280+K05280+K13083
Sulfur metabolism	ko00920	14	417	2999	52012	c195774.graph_c0;c250318.graph_c0;c255577.graph_c0;c265223.graph_c0;c273257.graph_c0;c281153.graph_c0;c285511.graph_c0;c287720.graph_c0;c288959.graph_c0;c290816.graph_c0;c294323.graph_c0;c297300.graph_c0;c299137.graph_c0;c300877.graph_c0	K00392+K00390+K00641+K01760+K00860+K00860+K00640+K00958+K01107+K00641+K01738+K01760+K00392+K13811
Valine, leucine and isoleucine degradation	ko00280	62	1523	2999	52012	c108657.graph_c0;c134750.graph_c0;c193557.graph_c0;c197077.graph_c0;c210225.graph_c0;c210912.graph_c0;c210912.graph_c1;c212173.graph_c0;c224509.graph_c0;c236095.graph_c0;c248375.graph_c0;c248542.graph_c0;c251990.graph_c0;c252425.graph_c0;c252675.graph_c0;c253373.graph_c0;c255540.graph_c0;c256596.graph_c0;c260294.graph_c0;c264141.graph_c0;c268758.graph_c0;c271041.graph_c0;c273706.graph_c0;c275479.…	K00253+K05605+K00128+K01968+K00382+K00128+K00128+K00626+K00128+K00249+K05607+K00128+K05605+K07513+K00128+K00128+K07511+K00128+K05605+K00128+K05607+K01692+K00626+K00128+K00128+K00253+K07513+K07513+K00128+K00166+K07513+K05607+K00249+K00382+K00128+K00128+K00020+K01640+K07513+K00128+K00128+K00128+K00128+K00140+K07513+K00128+K07513+K00382+K14085+K07513+K01969+K00128+K07513+K00128+K01968+K00128+K00167+…
Tryptophan metabolism	ko00380	66	1271	2999	52012	c111648.graph_c0;c157010.graph_c0;c193557.graph_c0;c210912.graph_c0;c210912.graph_c1;c212173.graph_c0;c213925.graph_c0;c224509.graph_c0;c246272.graph_c0;c248495.graph_c1;c248542.graph_c0;c252314.graph_c0;c252675.graph_c0;c252921.graph_c0;c253373.graph_c0;c255540.graph_c0;c256596.graph_c0;c258391.graph_c0;c260639.graph_c0;c264141.graph_c0;c269884.graph_c0;c271041.graph_c0;c273706.graph_c0;c274170.…	K03781+K01867+K00128+K00128+K00128+K00626+K03781+K00128+K03781+K11816+K00128+K03781+K00128+K03781+K00128+K07511+K00128+K03781+K00452+K00128+K00164+K01692+K00626+K01501+K03781+K01867+K03781+K00128+K00128+K00128+K03781+K03781+K00128+K00128+K03782+K00128+K00128+K00128+K00128+K03781+K00128+K03782+K03781+K14085+K03781+K00128+K03781+K03782+K03781+K01867+K00128+K00128+K00164+K00164+K00128+K03781+K01556+…
Tyrosine metabolism	ko00350	55	977	2999	52012	c111156.graph_c0;c180835.graph_c0;c205832.graph_c1;c209360.graph_c0;c209567.graph_c0;c209603.graph_c0;c227275.graph_c0;c249050.graph_c0;c254634.graph_c0;c260163.graph_c0;c260351.graph_c0;c269736.graph_c0;c270446.graph_c0;c270918.graph_c0;c271090.graph_c1;c274652.graph_c0;c274936.graph_c0;c275978.graph_c0;c276755.graph_c0;c278516.graph_c0;c280241.graph_c0;c280770.graph_c1;c280885.graph_c0;c281797.…	K00813+K13953+K13953+K00121+K00545+K00813+K00815+K13953+K13953+K00121+K00276+K13953+K00135+K07253+K00545+K00451+K00135+K13953+K00276+K00135+K00815+K00817+K00135+K00545+K00135+K00135+K00121+K13953+K14455+K13953+K13953+K13953+K13953+K13953+K13953+K00135+K00545+K00135+K00001+K00135+K00813+K00001+K00135+K00121+K00121+K14455+K00135+K00135+K00813+K13953+K13953+K00451+K13953+K00135+K13953
Glycosphingolipid biosynthesis - ganglio series	ko00604	4	109	2999	52012	c249072.graph_c0;c281205.graph_c0;c282881.graph_c0;c293269.graph_c0	K12373+K12373+K12309+K12373
alpha-Linolenic acid metabolism	ko00592	11	210	2999	52012	c147512.graph_c0;c245186.graph_c0;c253149.graph_c0;c266947.graph_c0;c267890.graph_c0;c286671.graph_c0;c291072.graph_c0;c291364.graph_c0;c293478.graph_c0;c294330.graph_c0;c296972.graph_c0	K00232+K01723+K10526+K00454+K00232+K01723+K14674+K10526+K00232+K14674+K14674
Fructose and mannose metabolism	ko00051	58	1004	2999	52012	c109631.graph_c0;c122726.graph_c0;c129835.graph_c0;c210377.graph_c0;c227180.graph_c0;c229900.graph_c0;c229932.graph_c0;c245056.graph_c0;c250996.graph_c0;c251183.graph_c0;c252953.graph_c0;c259351.graph_c0;c260944.graph_c0;c262794.graph_c0;c263794.graph_c0;c272279.graph_c0;c273270.graph_c0;c276507.graph_c0;c277233.graph_c0;c277546.graph_c0;c277667.graph_c0;c278251.graph_c0;c278712.graph_c0;c278774.…	K00009+K01624+K00966+K00895+K01103+K00009+K00008+K00008+K01805+K00008+K00895+K00100+K00847+K01803+K01624+K01103+K02377+K01103+K01624+K02377+K00844+K00008+K00008+K01624+K00008+K01803+K01623+K00008+K01803+K01809+K00008+K01840+K00008+K00850+K01803+K03841+K00844+K03841+K03841+K01624+K01624+K00850+K00008+K01809+K01103+K00008+K00009+K00008+K00009+K00009+K00844+K00850+K00009+K00009+K00009+K03841+K01623+…
Nitrogen metabolism	ko00910	56	821	2999	52012	c130381.graph_c1;c141546.graph_c0;c159086.graph_c0;c173808.graph_c0;c173808.graph_c1;c174805.graph_c0;c232760.graph_c0;c246969.graph_c0;c247630.graph_c0;c253989.graph_c0;c258854.graph_c0;c263462.graph_c0;c263462.graph_c1;c265223.graph_c0;c271675.graph_c0;c273749.graph_c0;c274170.graph_c0;c275178.graph_c0;c275435.graph_c0;c281253.graph_c0;c281790.graph_c0;c281969.graph_c0;c283061.graph_c0;c283192.…	K10775+K10775+K01915+K01915+K01915+K01758+K01673+K00605+K01725+K01674+K01673+K01673+K01673+K01760+K01915+K01953+K01501+K01915+K01674+K01673+K10775+K01673+K10775+K01455+K01455+K00262+K01953+K01953+K01953+K01725+K01455+K01725+K01725+K00262+K00262+K01758+K01758+K00605+K01725+K00264+K00262+K01915+K01915+K01915+K10775+K00262+K00262+K01760+K00261+K01915+K10775+K01915+K00605+K01455+K01915+K01758
SNARE interactions in vesicular transport	ko04130	14	210	2999	52012	c108459.graph_c0;c110301.graph_c0;c156439.graph_c0;c248423.graph_c0;c263758.graph_c0;c264867.graph_c0;c276923.graph_c0;c281431.graph_c0;c282458.graph_c0;c286593.graph_c0;c286829.graph_c0;c291048.graph_c0;c295271.graph_c0;c295709.graph_c0	K08517+K08493+K08501+K08486+K08515+K08489+K08490+K08493+K08501+K08501+K08493+K08516+K08492+K08515
Aminoacyl-tRNA biosynthesis	ko00970	47	1211	2999	52012	c156637.graph_c0;c157010.graph_c0;c162432.graph_c0;c171911.graph_c0;c187460.graph_c0;c211157.graph_c0;c260746.graph_c0;c262549.graph_c0;c267008.graph_c0;c272328.graph_c0;c275092.graph_c0;c275124.graph_c0;c277349.graph_c0;c277638.graph_c0;c278586.graph_c0;c279862.graph_c0;c280825.graph_c0;c283477.graph_c0;c284578.graph_c0;c285214.graph_c0;c285586.graph_c0;c286571.graph_c0;c286717.graph_c0;c286736.…	K01876+K01867+K01889+K01881+K01876+K01870+K01893+K01869+K04567+K01892+K01892+K01867+K01876+K01887+K01893+K01876+K01880+K01892+K01875+K01870+K01880+K02434+K01866+K01889+K01870+K01874+K01883+K04567+K01893+K01889+K01892+K01881+K01866+K01872+K01890+K01886+K01867+K01887+K01869+K01868+K01885+K01870+K01869+K01873+K01876+K01881+K01868
Biotin metabolism	ko00780	3	41	2999	52012	c240026.graph_c0;c267105.graph_c0;c285509.graph_c0	K00652+K01012+K00833
Regulation of autophagy	ko04140	25	286	2999	52012	c100922.graph_c0;c125049.graph_c0;c147040.graph_c0;c185415.graph_c0;c197086.graph_c0;c210188.graph_c0;c222609.graph_c0;c244113.graph_c0;c273466.graph_c0;c276821.graph_c0;c282703.graph_c0;c285860.graph_c0;c286209.graph_c0;c288602.graph_c0;c289469.graph_c1;c291305.graph_c0;c292626.graph_c0;c293381.graph_c0;c293779.graph_c0;c295546.graph_c0;c296383.graph_c0;c296656.graph_c0;c297421.graph_c0;c298469.…	K08332+K08269+K00914+K08343+K08341+K08341+K08343+K08337+K07198+K08333+K08339+K08332+K08341+K08343+K08333+K00914+K08342+K08334+K07198+K07198+K07198+K08332+K07198+K08269+K08336
Citrate cycle (TCA cycle)	ko00020	87	1904	2999	52012	c108900.graph_c0;c130329.graph_c0;c143439.graph_c0;c172857.graph_c0;c209688.graph_c0;c209961.graph_c0;c210225.graph_c0;c210245.graph_c0;c210649.graph_c0;c210676.graph_c1;c211208.graph_c0;c211208.graph_c1;c242830.graph_c0;c245848.graph_c0;c248634.graph_c0;c249043.graph_c0;c251168.graph_c0;c253884.graph_c1;c255108.graph_c0;c258196.graph_c0;c262941.graph_c0;c263158.graph_c0;c263894.graph_c0;c266047.…	K01900+K01648+K00161+K00658+K01899+K01679+K00382+K00235+K00658+K00030+K00026+K00026+K01899+K00658+K01900+K01679+K00234+K01681+K01647+K00161+K00026+K01679+K00162+K00030+K00164+K00627+K00627+K00026+K00627+K00031+K00627+K00235+K01647+K01681+K01958+K01647+K00030+K00026+K00234+K00030+K00026+K00382+K00026+K01958+K01610+K01899+K00026+K00030+K01647+K00234+K00030+K01681+K01610+K00030+K01647+K00382+K00235+…
Valine, leucine and isoleucine biosynthesis	ko00290	34	786	2999	52012	c143439.graph_c0;c211157.graph_c0;c211229.graph_c0;c211778.graph_c0;c258196.graph_c0;c262549.graph_c0;c263894.graph_c0;c273860.graph_c0;c275009.graph_c0;c275299.graph_c0;c275480.graph_c0;c275685.graph_c0;c280346.graph_c0;c280865.graph_c0;c285214.graph_c0;c285676.graph_c0;c285852.graph_c0;c287922.graph_c0;c290555.graph_c0;c294720.graph_c1;c296477.graph_c0;c296567.graph_c0;c297003.graph_c0;c297112.…	K00161+K01870+K01754+K00053+K00161+K01869+K00162+K00052+K01687+K01652+K01649+K00053+K01649+K01653+K01870+K00052+K01754+K01870+K01687+K00162+K01652+K01704+K01687+K01869+K01702+K00053+K01870+K01702+K01869+K00161+K01873+K00052+K00826+K01702
Tropane, piperidine and pyridine alkaloid biosynthesis	ko00960	11	269	2999	52012	c111156.graph_c0;c209603.graph_c0;c227275.graph_c0;c260351.graph_c0;c276755.graph_c0;c280241.graph_c0;c280770.graph_c1;c284432.graph_c0;c286995.graph_c0;c295972.graph_c0;c298554.graph_c0	K00813+K00813+K00815+K00276+K00276+K00815+K00817+K08081+K08081+K00813+K00813
Glycosaminoglycan degradation	ko00531	4	120	2999	52012	c249072.graph_c0;c281205.graph_c0;c282881.graph_c0;c293269.graph_c0	K12373+K12373+K12309+K12373
Fatty acid metabolism	ko00071	74	1503	2999	52012	c147512.graph_c0;c155408.graph_c0;c180835.graph_c0;c193557.graph_c0;c205832.graph_c1;c209360.graph_c0;c210912.graph_c0;c210912.graph_c1;c212173.graph_c0;c224509.graph_c0;c236095.graph_c0;c248542.graph_c0;c249050.graph_c0;c252425.graph_c0;c252675.graph_c0;c253373.graph_c0;c254634.graph_c0;c255540.graph_c0;c256596.graph_c0;c260163.graph_c0;c264141.graph_c0;c267890.graph_c0;c269736.graph_c0;c271041.…	K00232+K01897+K13953+K00128+K13953+K00121+K00128+K00128+K00626+K00128+K00249+K00128+K13953+K07513+K00128+K00128+K13953+K07511+K00128+K00121+K00128+K00232+K13953+K01692+K00626+K00128+K13953+K00128+K07513+K07513+K00128+K07513+K00249+K00128+K00121+K00128+K13953+K01897+K13953+K07513+K13953+K00128+K13953+K00128+K00128+K00128+K13953+K07513+K00128+K13953+K07513+K13953+K14085+K07513+K00232+K01897+K00001+…
Other glycan degradation	ko00511	8	219	2999	52012	c249072.graph_c0;c265770.graph_c0;c281205.graph_c0;c282881.graph_c0;c293269.graph_c0;c295289.graph_c0;c297654.graph_c0;c302118.graph_c0	K12373+K01191+K12373+K12309+K12373+K01444+K01191+K12311
Fatty acid elongation in mitochondria	ko00062	2	96	2999	52012	c255540.graph_c0;c269975.graph_c0	K07511+K07512
Cyanoamino acid metabolism	ko00460	13	345	2999	52012	c240127.graph_c0;c248494.graph_c1;c251138.graph_c2;c252204.graph_c0;c274170.graph_c0;c283458.graph_c0;c289598.graph_c0;c290969.graph_c0;c291759.graph_c0;c291824.graph_c0;c292336.graph_c0;c292654.graph_c0;c293543.graph_c0	K00681+K05349+K05349+K01188+K01501+K00600+K05349+K01188+K00681+K13035+K05349+K00681+K08249
Lysine degradation	ko00310	38	788	2999	52012	c172857.graph_c0;c193557.graph_c0;c210649.graph_c0;c210912.graph_c0;c210912.graph_c1;c212173.graph_c0;c224509.graph_c0;c245848.graph_c0;c248542.graph_c0;c252675.graph_c0;c253373.graph_c0;c255540.graph_c0;c256596.graph_c0;c264141.graph_c0;c269884.graph_c0;c271041.graph_c0;c273706.graph_c0;c275479.graph_c0;c276110.graph_c0;c277423.graph_c0;c284972.graph_c1;c285187.graph_c0;c287244.graph_c0;c288414.…	K00658+K00128+K00658+K00128+K00128+K00626+K00128+K00658+K00128+K00128+K00128+K07511+K00128+K00128+K00164+K01692+K00626+K00128+K00128+K00128+K00128+K00128+K00128+K00128+K14157+K00128+K00128+K00128+K14157+K14085+K00128+K00128+K00128+K00164+K00164+K00128+K00128+K14157
Caffeine metabolism	ko00232	1	79	2999	52012	c281520.graph_c0	K00365
Glucosinolate biosynthesis	ko00966	2	22	2999	52012	c280346.graph_c0;c292881.graph_c0	K01649+K12156
Non-homologous end-joining	ko03450	4	86	2999	52012	c264300.graph_c0;c284674.graph_c0;c290754.graph_c0;c300812.graph_c0	K10865+K04799+K10866+K04799
beta-Alanine metabolism	ko00410	51	987	2999	52012	c100955.graph_c0;c102155.graph_c0;c134750.graph_c0;c136743.graph_c0;c187152.graph_c0;c193557.graph_c0;c198354.graph_c0;c210912.graph_c0;c210912.graph_c1;c214950.graph_c0;c224509.graph_c0;c236095.graph_c0;c242141.graph_c0;c248470.graph_c1;c248542.graph_c0;c251990.graph_c0;c252675.graph_c0;c253373.graph_c0;c253999.graph_c0;c255540.graph_c0;c256596.graph_c0;c258627.graph_c0;c260294.graph_c0;c260351.…	K01580+K01464+K05605+K00797+K01580+K00128+K00797+K00128+K00128+K01580+K00128+K00249+K01580+K01580+K00128+K05605+K00128+K00128+K01580+K07511+K00128+K00797+K05605+K00276+K00128+K01464+K01692+K00128+K01580+K00128+K01580+K00276+K00128+K00249+K00128+K00128+K00128+K00128+K00128+K00128+K00128+K00797+K01580+K14085+K01918+K00128+K00128+K00128+K01580+K00128+K00128
Oxidative phosphorylation	ko00190	156	3018	2999	52012	c107398.graph_c0;c109334.graph_c0;c109462.graph_c0;c111164.graph_c0;c129924.graph_c0;c131685.graph_c0;c131694.graph_c0;c135231.graph_c0;c157939.graph_c0;c163253.graph_c0;c164565.graph_c0;c172829.graph_c0;c209181.graph_c0;c209329.graph_c0;c209415.graph_c0;c209436.graph_c0;c209563.graph_c0;c209823.graph_c0;c210245.graph_c0;c210447.graph_c0;c210674.graph_c2;c210825.graph_c0;c210825.graph_c1;c211081.…	K03885+K11352+K02151+K00413+K02137+K03950+K03955+K02132+K02152+K11353+K02267+K03938+K03661+K03953+K02150+K03965+K03952+K03949+K00235+K02267+K01535+K01535+K01535+K11353+K02266+K03937+K03953+K03949+K02260+K03884+K03950+K02149+K03952+K02133+K00234+K02137+K00411+K03955+K02145+K02265+K02151+K02154+K00415+K02146+K02134+K03936+K02265+K03941+K03942+K00412+K03946+K00416+K02128+K00411+K02145+K02134+K02154+…
Phenylpropanoid biosynthesis	ko00940	45	693	2999	52012	c112283.graph_c0;c122545.graph_c0;c130381.graph_c1;c141546.graph_c0;c147600.graph_c0;c165925.graph_c0;c169302.graph_c0;c178986.graph_c0;c181494.graph_c0;c185104.graph_c0;c189255.graph_c0;c235922.graph_c0;c236886.graph_c0;c245577.graph_c0;c248494.graph_c1;c251138.graph_c2;c252204.graph_c0;c271442.graph_c1;c279657.graph_c0;c281790.graph_c0;c282639.graph_c1;c283061.graph_c0;c283990.graph_c0;c284383.…	K11188+K11188+K10775+K10775+K00430+K00430+K01904+K13065+K00430+K00430+K00430+K00083+K09753+K11188+K05349+K05349+K01188+K00487+K00083+K10775+K09755+K10775+K00083+K01904+K00430+K00083+K03782+K00430+K05349+K00430+K01188+K00430+K03782+K05349+K01904+K00430+K01904+K03782+K13065+K10775+K12355+K10775+K01904+K03782+K00083
Selenocompound metabolism	ko00450	15	416	2999	52012	c174805.graph_c0;c263673.graph_c0;c265223.graph_c0;c274845.graph_c0;c275548.graph_c0;c287720.graph_c0;c289283.graph_c0;c289869.graph_c0;c292811.graph_c0;c292996.graph_c0;c297061.graph_c0;c297300.graph_c0;c300060.graph_c0;c300877.graph_c0;c303502.graph_c0	K01758+K00549+K01760+K00384+K00384+K00958+K01874+K01758+K01761+K01758+K00549+K01760+K00549+K13811+K01758
Porphyrin and chlorophyll metabolism	ko00860	29	548	2999	52012	c147476.graph_c0;c198134.graph_c0;c235267.graph_c0;c241031.graph_c0;c247060.graph_c0;c250485.graph_c0;c268353.graph_c0;c271512.graph_c0;c271652.graph_c0;c272151.graph_c0;c274698.graph_c0;c280102.graph_c0;c281496.graph_c0;c283080.graph_c0;c284701.graph_c0;c286269.graph_c0;c287593.graph_c0;c290722.graph_c0;c292449.graph_c0;c294273.graph_c0;c295157.graph_c0;c296966.graph_c0;c297487.graph_c0;c297569.…	K03404+K00228+K01599+K01749+K00228+K02492+K01599+K00218+K03403+K00231+K01764+K00231+K01599+K00228+K00228+K00228+K00228+K00522+K00231+K00228+K00522+K00522+K02257+K04038+K01885+K01845+K01749+K00510+K02259
Nicotinate and nicotinamide metabolism	ko00760	9	257	2999	52012	c248756.graph_c0;c250637.graph_c0;c263772.graph_c0;c286509.graph_c0;c286761.graph_c0;c291964.graph_c0;c295535.graph_c0;c295862.graph_c0;c296735.graph_c0	K06210+K00858+K00323+K03426+K06210+K00767+K01950+K03426+K00323
Pentose and glucuronate interconversions	ko00040	60	760	2999	52012	c108580.graph_c0;c127453.graph_c0;c162458.graph_c0;c185558.graph_c0;c193557.graph_c0;c210912.graph_c0;c210912.graph_c1;c217062.graph_c0;c224509.graph_c0;c246048.graph_c0;c246817.graph_c0;c248542.graph_c0;c250996.graph_c0;c252675.graph_c0;c252681.graph_c0;c253373.graph_c0;c256596.graph_c0;c256905.graph_c0;c256905.graph_c1;c261024.graph_c0;c264141.graph_c0;c268174.graph_c0;c270712.graph_c0;c275479.…	K01051+K01728+K00963+K01051+K00128+K00128+K00128+K01051+K00128+K01051+K01728+K00128+K01805+K00128+K01051+K00128+K00128+K01051+K01051+K01728+K00128+K00963+K01051+K00128+K01783+K00128+K00128+K01184+K01728+K01051+K01728+K00963+K00128+K00012+K00128+K00128+K01728+K00128+K01783+K00128+K00128+K01051+K00128+K00963+K01728+K01728+K00128+K00128+K00128+K00128+K01051+K00963+K01783+K00128+K01728+K01051+K01728+…
Natural killer cell mediated cytotoxicity	ko04650	14	240	2999	52012	c230662.graph_c0;c246097.graph_c0;c251081.graph_c0;c264897.graph_c0;c268243.graph_c0;c273689.graph_c0;c274859.graph_c0;c275455.graph_c0;c276961.graph_c0;c284333.graph_c0;c287237.graph_c0;c290883.graph_c0;c296498.graph_c0;c296900.graph_c0	K04371+K04371+K04392+K04392+K06268+K04368+K04392+K04371+K04368+K04371+K06268+K04368+K04371+K04368
Glycine, serine and threonine metabolism	ko00260	38	1031	2999	52012	c174805.graph_c0;c198697.graph_c0;c204678.graph_c0;c210225.graph_c0;c211229.graph_c0;c233979.graph_c0;c243401.graph_c0;c246969.graph_c0;c257032.graph_c0;c260351.graph_c0;c272637.graph_c0;c276720.graph_c0;c276755.graph_c0;c283458.graph_c0;c284137.graph_c0;c284864.graph_c0;c285852.graph_c0;c286945.graph_c0;c287475.graph_c0;c288021.graph_c0;c289869.graph_c0;c291821.graph_c0;c292996.graph_c0;c293043.…	K01758+K00133+K00130+K00382+K01754+K01620+K12524+K00605+K00639+K00276+K01696+K00133+K00276+K00600+K01695+K00382+K01754+K00928+K00130+K01697+K01758+K00382+K01758+K14085+K00058+K00830+K00605+K00830+K01696+K00281+K01733+K00130+K00830+K00600+K00605+K00281+K00600+K01758
Propanoate metabolism	ko00640	54	1360	2999	52012	c108900.graph_c0;c134750.graph_c0;c193557.graph_c0;c209688.graph_c0;c210912.graph_c0;c210912.graph_c1;c212173.graph_c0;c224509.graph_c0;c236095.graph_c0;c242830.graph_c0;c243400.graph_c0;c248542.graph_c0;c248634.graph_c0;c251990.graph_c0;c252675.graph_c0;c253373.graph_c0;c255540.graph_c0;c256596.graph_c0;c260294.graph_c0;c264141.graph_c0;c271041.graph_c0;c273706.graph_c0;c275479.graph_c0;c276110.…	K01900+K05605+K00128+K01899+K00128+K00128+K00626+K00128+K00249+K01899+K11262+K00128+K01900+K05605+K00128+K00128+K07511+K00128+K05605+K00128+K01692+K00626+K00128+K00128+K00128+K01895+K00016+K00249+K00128+K00128+K01899+K00128+K01720+K00128+K00128+K00128+K00140+K00128+K11262+K14085+K00128+K00128+K01895+K01895+K00128+K01895+K11262+K01895+K00128+K01900+K01908+K00128+K01895+K01895
Lysine biosynthesis	ko00300	16	239	2999	52012	c141428.graph_c0;c198697.graph_c0;c207776.graph_c0;c243401.graph_c0;c246197.graph_c0;c276720.graph_c0;c279763.graph_c0;c286945.graph_c0;c289454.graph_c0;c289998.graph_c0;c292603.graph_c0;c292949.graph_c0;c293043.graph_c0;c295218.graph_c0;c299667.graph_c0;c301600.graph_c0	K01586+K00133+K01714+K12524+K01586+K00133+K01778+K00928+K14157+K00930+K10206+K14157+K14085+K00145+K01714+K14157
Synthesis and degradation of ketone bodies	ko00072	4	159	2999	52012	c212173.graph_c0;c273706.graph_c0;c285493.graph_c0;c302266.graph_c0	K00626+K00626+K01640+K01641
Diterpenoid biosynthesis	ko00904	9	40	2999	52012	c242948.graph_c0;c242948.graph_c1;c281859.graph_c0;c285607.graph_c0;c290635.graph_c0;c294373.graph_c1;c296479.graph_c0;c297691.graph_c0;c301338.graph_c0	K04120+K04120+K04120+K04122+K04120+K05282+K04120+K04120+K05282
Base excision repair	ko03410	28	343	2999	52012	c119072.graph_c0;c143721.graph_c0;c178881.graph_c0;c211096.graph_c0;c211200.graph_c0;c236132.graph_c0;c251429.graph_c0;c254152.graph_c0;c254842.graph_c0;c266403.graph_c0;c279556.graph_c0;c282028.graph_c0;c283886.graph_c0;c284674.graph_c0;c285089.graph_c0;c286768.graph_c0;c287002.graph_c0;c287232.graph_c0;c287553.graph_c0;c290104.graph_c0;c292455.graph_c0;c294616.graph_c0;c297056.graph_c0;c298273.…	K03504+K01142+K03648+K10802+K10798+K10798+K10802+K02325+K10802+K02328+K04802+K04802+K02327+K04799+K10801+K03660+K03648+K03505+K02328+K10773+K02327+K10798+K10747+K02324+K10802+K10802+K03505+K04799
Basal transcription factors	ko03022	31	450	2999	52012	c256105.graph_c0;c260660.graph_c0;c262402.graph_c0;c262723.graph_c0;c266563.graph_c0;c268317.graph_c0;c272274.graph_c0;c273394.graph_c0;c274739.graph_c0;c274909.graph_c0;c278468.graph_c0;c278720.graph_c0;c278839.graph_c0;c280491.graph_c0;c280582.graph_c0;c282068.graph_c0;c285536.graph_c0;c285718.graph_c0;c286033.graph_c0;c291667.graph_c0;c292017.graph_c0;c292303.graph_c0;c293073.graph_c0;c293154.…	K03123+K03137+K03127+K03124+K03144+K02202+K03142+K03123+K02202+K03132+K03126+K03135+K10844+K10844+K03120+K14535+K03136+K03122+K03143+K03120+K03134+K03131+K10842+K03124+K10843+K03130+K03124+K03128+K03125+K03126+K03120
Galactose metabolism	ko00052	47	928	2999	52012	c109096.graph_c0;c129908.graph_c0;c162458.graph_c0;c217604.graph_c0;c222736.graph_c0;c255314.graph_c0;c264623.graph_c0;c267500.graph_c0;c268174.graph_c0;c268683.graph_c0;c271777.graph_c0;c271816.graph_c0;c273483.graph_c0;c277667.graph_c0;c278483.graph_c0;c279731.graph_c0;c279732.graph_c0;c280556.graph_c0;c282292.graph_c0;c282881.graph_c0;c283292.graph_c0;c285671.graph_c0;c287493.graph_c0;c288067.…	K07407+K07407+K00963+K01187+K07407+K12316+K07407+K00965+K00963+K07407+K07407+K01187+K01835+K00844+K07407+K01835+K01193+K01784+K00963+K12309+K01187+K00850+K01187+K07407+K01187+K01784+K07407+K00844+K01187+K01193+K01187+K00963+K00850+K07407+K01835+K00849+K01835+K01187+K00844+K00850+K07407+K01835+K01187+K00963+K01193+K00844+K01187
Photosynthesis	ko00195	57	599	2999	52012	c244637.graph_c0;c251364.graph_c0;c252967.graph_c0;c266659.graph_c0;c271463.graph_c0;c272707.graph_c0;c278204.graph_c0;c282159.graph_c0;c282441.graph_c0;c282781.graph_c0;c284025.graph_c0;c284409.graph_c0;c284725.graph_c0;c285050.graph_c0;c286610.graph_c0;c286844.graph_c0;c286846.graph_c0;c287989.graph_c0;c288645.graph_c0;c289242.graph_c0;c289551.graph_c0;c290373.graph_c0;c290802.graph_c0;c291280.…	K08905+K02639+K02717+K08905+K02639+K03689+K02699+K08901+K02113+K02639+K08905+K03542+K02721+K02639+K03542+K02723+K08901+K02692+K14332+K02701+K02639+K02639+K02716+K02115+K02636+K02723+K03542+K03689+K02716+K02703+K02638+K02693+K02716+K02638+K02698+K02694+K03541+K02694+K08901+K08902+K02699+K02695+K02641+K03541+K02717+K02693+K02699+K02694+K02109+K02692+K02115+K02695+K02641+K02717+K08901+K02636+K08903
Nucleotide excision repair	ko03420	45	749	2999	52012	c116781.graph_c0;c119072.graph_c0;c120371.graph_c0;c192675.graph_c0;c238763.graph_c0;c254152.graph_c0;c255517.graph_c0;c264070.graph_c0;c265280.graph_c0;c266366.graph_c0;c266403.graph_c0;c266563.graph_c0;c268317.graph_c0;c272225.graph_c0;c272274.graph_c0;c274739.graph_c0;c274819.graph_c0;c278104.graph_c0;c278839.graph_c0;c279556.graph_c0;c280202.graph_c0;c280491.graph_c0;c282028.graph_c0;c283886.…	K07466+K03504+K03868+K10839+K10756+K02325+K10610+K10739+K07466+K10754+K02328+K03144+K02202+K10754+K03142+K02202+K10755+K10839+K10844+K04802+K10755+K10844+K04802+K02327+K10839+K10756+K03143+K07466+K03505+K02328+K10609+K10846+K02327+K10739+K10842+K10570+K10843+K10610+K10747+K10838+K02324+K10848+K03505+K10755+K10756
Pentose phosphate pathway	ko00030	61	1117	2999	52012	c100282.graph_c0;c109187.graph_c0;c110827.graph_c0;c116434.graph_c0;c122726.graph_c0;c180812.graph_c0;c197972.graph_c0;c210395.graph_c1;c211035.graph_c0;c211989.graph_c0;c222429.graph_c0;c243634.graph_c0;c254947.graph_c0;c263439.graph_c0;c263794.graph_c0;c264289.graph_c0;c268948.graph_c0;c270940.graph_c0;c271597.graph_c0;c272924.graph_c0;c273483.graph_c0;c275833.graph_c0;c277233.graph_c0;c278774.…	K00036+K00033+K00036+K01057+K01624+K00948+K01057+K00948+K00948+K00851+K00615+K00033+K00616+K00851+K01624+K00615+K00615+K00036+K00615+K00036+K01835+K01783+K01624+K01624+K01623+K01835+K00948+K00850+K00851+K03841+K00033+K00615+K00615+K01057+K01783+K01053+K01810+K03841+K01057+K03841+K00615+K01624+K00615+K01624+K00033+K00850+K00033+K01835+K01053+K00033+K00033+K01835+K00850+K00616+K01835+K01810+K03841+…
Spliceosome	ko03040	110	2141	2999	52012	c123462.graph_c1;c150628.graph_c0;c155548.graph_c0;c156032.graph_c0;c156382.graph_c0;c158777.graph_c0;c166118.graph_c0;c189492.graph_c0;c197768.graph_c0;c209267.graph_c0;c209902.graph_c0;c210001.graph_c0;c210074.graph_c0;c210151.graph_c0;c210365.graph_c0;c226800.graph_c0;c243296.graph_c0;c245342.graph_c0;c245901.graph_c0;c246164.graph_c0;c246800.graph_c0;c247031.graph_c0;c247493.graph_c0;c249532.…	K12845+K12822+K12897+K12839+K12896+K11099+K12626+K12624+K12860+K12880+K11097+K11088+K12890+K12882+K12873+K03283+K13025+K12868+K12881+K11088+K12627+K12845+K12733+K12826+K11098+K12876+K12824+K12845+K12832+K12859+K12852+K11092+K12877+K12897+K12881+K03283+K11096+K12883+K11087+K12848+K12836+K06063+K12897+K12891+K12831+K12897+K12870+K12626+K12837+K13025+K12863+K12622+K12882+K11086+K12847+K12857+K12861+…
Ribosome	ko03010	405	5482	2999	52012	c108794.graph_c0;c109090.graph_c0;c109202.graph_c0;c109230.graph_c0;c109280.graph_c0;c109689.graph_c0;c109813.graph_c0;c109831.graph_c0;c115708.graph_c0;c116404.graph_c0;c119099.graph_c0;c127106.graph_c0;c128267.graph_c0;c130275.graph_c0;c130747.graph_c0;c131049.graph_c0;c132513.graph_c1;c132751.graph_c0;c133744.graph_c0;c138639.graph_c0;c139373.graph_c0;c144973.graph_c0;c146491.graph_c0;c147371.…	K02936+K02984+K02940+K02934+K02910+K02989+K02901+K02993+K02980+K02915+K02971+K02908+K02934+K02961+K02880+K02997+K02865+K02977+K02998+K02866+K02871+K02919+K02901+K02951+K02939+K02974+K02900+K02983+K02926+K02996+K02870+K02966+K02900+K02873+K02893+K02995+K02998+K02930+K02936+K02872+K02958+K02880+K02883+K02981+K02937+K02896+K02991+K02874+K02920+K02883+K02879+K02954+K02924+K02925+K02865+K02995+K02922+…
Histidine metabolism	ko00340	36	551	2999	52012	c138221.graph_c0;c157669.graph_c0;c193557.graph_c0;c210912.graph_c0;c210912.graph_c1;c224509.graph_c0;c248542.graph_c0;c252675.graph_c0;c253373.graph_c0;c256596.graph_c0;c264141.graph_c0;c270013.graph_c0;c275479.graph_c0;c276110.graph_c0;c277423.graph_c0;c280355.graph_c0;c280770.graph_c1;c283907.graph_c0;c284972.graph_c1;c285187.graph_c0;c286157.graph_c0;c287244.graph_c0;c288414.graph_c1;c289696.…	K00765+K01663+K00128+K00128+K00128+K00128+K00128+K00128+K00128+K00128+K00128+K01693+K00128+K00128+K00128+K00765+K00817+K01663+K00128+K00128+K01590+K00128+K00128+K00128+K00128+K01663+K00128+K00765+K14085+K00013+K00128+K00128+K00128+K00128+K00128+K00013
C5-Branched dibasic acid metabolism	ko00660	4	78	2999	52012	c275299.graph_c0;c280865.graph_c0;c296477.graph_c0;c296567.graph_c0	K01652+K01653+K01652+K01704
Glycosphingolipid biosynthesis - globo series	ko00603	15	210	2999	52012	c109096.graph_c0;c129908.graph_c0;c222736.graph_c0;c249072.graph_c0;c264623.graph_c0;c268683.graph_c0;c271777.graph_c0;c273273.graph_c0;c278483.graph_c0;c281205.graph_c0;c288067.graph_c1;c288614.graph_c0;c293269.graph_c0;c293536.graph_c0;c297257.graph_c1	K07407+K07407+K07407+K12373+K07407+K07407+K07407+K01988+K07407+K12373+K07407+K07407+K12373+K07407+K07407
Carbon fixation in photosynthetic organisms	ko00710	82	1467	2999	52012	c111156.graph_c0;c122726.graph_c0;c139282.graph_c0;c142061.graph_c0;c150046.graph_c0;c203281.graph_c0;c209603.graph_c0;c211208.graph_c0;c211208.graph_c1;c222429.graph_c0;c229020.graph_c0;c246439.graph_c0;c262794.graph_c0;c262941.graph_c0;c263794.graph_c0;c264289.graph_c0;c268350.graph_c1;c268948.graph_c0;c270045.graph_c0;c271238.graph_c0;c271542.graph_c0;c271597.graph_c0;c274262.graph_c0;c275833.…	K00813+K01624+K00028+K00814+K00873+K00029+K00813+K00026+K00026+K00615+K00814+K00927+K01803+K00026+K01624+K00615+K00873+K00615+K00927+K01601+K01602+K00615+K00026+K01783+K01624+K00927+K01624+K01803+K00873+K01623+K01602+K00873+K00026+K01803+K00026+K00026+K01610+K00814+K00026+K01602+K01803+K00855+K03841+K01602+K00615+K00615+K01783+K01610+K03841+K01100+K05298+K03841+K00615+K01624+K00927+K00615+K00026+…
Circadian rhythm - mammal	ko04710	9	167	2999	52012	c120371.graph_c0;c175552.graph_c0;c194412.graph_c0;c275366.graph_c0;c283493.graph_c0;c286182.graph_c0;c286496.graph_c0;c288893.graph_c0;c294442.graph_c0	K03868+K03094+K03094+K02295+K03094+K03094+K03347+K02295+K02295
Peroxisome	ko04146	89	1966	2999	52012	c111258.graph_c0;c111648.graph_c0;c140675.graph_c0;c147512.graph_c0;c155408.graph_c0;c169247.graph_c0;c213925.graph_c0;c243181.graph_c0;c246272.graph_c0;c246619.graph_c0;c247327.graph_c0;c252314.graph_c0;c252425.graph_c0;c252921.graph_c0;c254350.graph_c0;c257876.graph_c0;c258391.graph_c0;c267890.graph_c0;c268856.graph_c0;c271489.graph_c0;c273070.graph_c0;c273128.graph_c0;c274550.graph_c0;c275050.…	K13348+K03781+K04564+K00232+K01897+K04565+K03781+K04564+K03781+K04565+K04565+K03781+K07513+K03781+K04565+K12663+K03781+K00232+K04565+K13237+K11517+K04564+K13354+K03781+K03781+K04564+K00031+K13345+K07513+K07513+K12663+K03781+K07513+K11517+K11187+K11517+K03781+K04565+K13348+K01640+K01897+K04564+K03426+K13342+K07513+K04564+K13354+K13341+K04565+K13348+K13346+K11517+K03781+K07513+K07513+K03781+K05677+…
Phenylalanine, tyrosine and tryptophan biosynthesis	ko00400	29	517	2999	52012	c111156.graph_c0;c178104.graph_c0;c209603.graph_c0;c227275.graph_c0;c265370.graph_c0;c268871.graph_c0;c272637.graph_c0;c272697.graph_c0;c273502.graph_c0;c275599.graph_c0;c279404.graph_c0;c280241.graph_c0;c280770.graph_c1;c284137.graph_c0;c284375.graph_c0;c285636.graph_c0;c287206.graph_c0;c287866.graph_c0;c289658.graph_c0;c293645.graph_c0;c295360.graph_c0;c295394.graph_c0;c295972.graph_c0;c296211.…	K00813+K00766+K00813+K00815+K01850+K01850+K01696+K13832+K01626+K01626+K01657+K00815+K00817+K01695+K13832+K14455+K01626+K13832+K01735+K01736+K01696+K01735+K00813+K00800+K01658+K01735+K14455+K00813+K01657
Betalain biosynthesis	ko00965	4	19	2999	52012	c209567.graph_c0;c271090.graph_c1;c281797.graph_c0;c293901.graph_c0	K00545+K00545+K00545+K00545
		4910

## Sheet: k Vs T
#KEGG_n	2755	KEGG_N	52012
#Pathway	ko_ID	Unigene	gene	Unigene_all	gene_all
Proteasome	ko03050	43	1527	2755	52012	c109773.graph_c0;c147315.graph_c0;c174840.graph_c0;c199631.graph_c0;c205300.graph_c0;c205463.graph_c0;c209958.graph_c0;c211155.graph_c0;c211262.graph_c0;c238116.graph_c0;c239450.graph_c0;c252194.graph_c0;c252387.graph_c0;c255417.graph_c0;c266755.graph_c0;c268365.graph_c0;c268433.graph_c0;c270050.graph_c0;c273400.graph_c0;c274267.graph_c0;c275815.graph_c0;c275902.graph_c0;c277848.graph_c0;c284877.…	K03031+K03066+K02738+K02732+K02731+K02726+K02728+K02739+K03032+K02727+K02735+K02734+K02730+K03035+K02736+K03064+K03063+K02735+K03038+K03039+K03029+K03030+K03036+K03065+K03035+K02732+K02737+K02728+K02729+K03039+K02737+K03032+K03032+K03062+K02739+K02725+K03065+K03062+K03033+K03033+K03028+K06699+K06699
Glycosaminoglycan degradation	ko00531	4	120	2755	52012	c249072.graph_c0;c281205.graph_c0;c282881.graph_c0;c293269.graph_c0	K12373+K12373+K12309+K12373
Photosynthesis - antenna proteins	ko00196	29	274	2755	52012	c209741.graph_c0;c210174.graph_c0;c210861.graph_c0;c247811.graph_c0;c251676.graph_c0;c270915.graph_c0;c274115.graph_c0;c278293.graph_c0;c288156.graph_c0;c289373.graph_c0;c289396.graph_c0;c290126.graph_c0;c290547.graph_c0;c291709.graph_c1;c292179.graph_c0;c292442.graph_c0;c293083.graph_c0;c293413.graph_c0;c293506.graph_c0;c293976.graph_c0;c294672.graph_c0;c295820.graph_c0;c296440.graph_c0;c297026.…	K14172+K08915+K08910+K08912+K08913+K08916+K08909+K08911+K08911+K08915+K08913+K08913+K08913+K08916+K08909+K08911+K08911+K08909+K08915+K08916+K08916+K08911+K08912+K08915+K08916+K08915+K08911+K08909+K08916
Oxidative phosphorylation	ko00190	153	3018	2755	52012	c107398.graph_c0;c109334.graph_c0;c109462.graph_c0;c111164.graph_c0;c120490.graph_c0;c135231.graph_c0;c157939.graph_c0;c164565.graph_c0;c168567.graph_c0;c209181.graph_c0;c209415.graph_c0;c209436.graph_c0;c210825.graph_c0;c211081.graph_c0;c239262.graph_c0;c240009.graph_c0;c240159.graph_c0;c240795.graph_c0;c241816.graph_c0;c243914.graph_c0;c244764.graph_c0;c245394.graph_c0;c247418.graph_c0;c248567.…	K03885+K11352+K02151+K00413+K02113+K02132+K02152+K02267+K02109+K03661+K02150+K03965+K01535+K11353+K02266+K03937+K03953+K03949+K02260+K03884+K03950+K02149+K03952+K02133+K02137+K03955+K02145+K02265+K02151+K02154+K00415+K02146+K02134+K03936+K03936+K03941+K03942+K00412+K03946+K00417+K02128+K00411+K02145+K02154+K02133+K02148+K02152+K02265+K03939+K02150+K02137+K00235+K02155+K01535+K03943+K03955+K02146+…
Steroid biosynthesis	ko00100	21	442	2755	52012	c150835.graph_c0;c193823.graph_c0;c230020.graph_c0;c265503.graph_c0;c266733.graph_c0;c269550.graph_c0;c279395.graph_c0;c280734.graph_c0;c281356.graph_c0;c283810.graph_c0;c284524.graph_c0;c284961.graph_c0;c289082.graph_c0;c290110.graph_c0;c290685.graph_c0;c291072.graph_c0;c292648.graph_c1;c292857.graph_c0;c294330.graph_c0;c296972.graph_c0;c299208.graph_c0	K01853+K05917+K07750+K00222+K00511+K00511+K05917+K07750+K00222+K09828+K00511+K05917+K14423+K00801+K05917+K14674+K05917+K14424+K14674+K14674+K00222
Phosphatidylinositol signaling system	ko04070	30	481	2755	52012	c115643.graph_c0;c147040.graph_c0;c211230.graph_c0;c233678.graph_c0;c246963.graph_c0;c253167.graph_c0;c253306.graph_c1;c256254.graph_c0;c260501.graph_c0;c267130.graph_c1;c268558.graph_c0;c268847.graph_c0;c274218.graph_c0;c288959.graph_c0;c289153.graph_c0;c290215.graph_c0;c291305.graph_c0;c291538.graph_c0;c292571.graph_c0;c293999.graph_c0;c294450.graph_c0;c294925.graph_c0;c295460.graph_c0;c295643.…	K00888+K00914+K00921+K01110+K02183+K05857+K02183+K02183+K02183+K10047+K00999+K10047+K00901+K01107+K01092+K01110+K00914+K00981+K01110+K00889+K00889+K01110+K00889+K02183+K00888+K05857+K00981+K00888+K00921+K01110
Arginine and proline metabolism	ko00330	81	1483	2755	52012	c111156.graph_c0;c159086.graph_c0;c171066.graph_c0;c183460.graph_c0;c200982.graph_c0;c204273.graph_c0;c209603.graph_c0;c210912.graph_c1;c224509.graph_c0;c244315.graph_c0;c246738.graph_c0;c247614.graph_c0;c247870.graph_c0;c248542.graph_c0;c252675.graph_c0;c256596.graph_c0;c257175.graph_c0;c258627.graph_c0;c261051.graph_c0;c264141.graph_c0;c264280.graph_c0;c266012.graph_c0;c270419.graph_c0;c272700.…	K00813+K01915+K01611+K01581+K12657+K01940+K00813+K00128+K00128+K00128+K12657+K01611+K00318+K00128+K00128+K00128+K01476+K00797+K00318+K00128+K01755+K01427+K00147+K01940+K01915+K00128+K00611+K00128+K00128+K01476+K00294+K01581+K01476+K00797+K01476+K00262+K00128+K00128+K00128+K00819+K00128+K00128+K00261+K01915+K00262+K00128+K00128+K00128+K00797+K00286+K00472+K14085+K13253+K00262+K00128+K01915+K01915+…
Ascorbate and aldarate metabolism	ko00053	47	724	2755	52012	c152489.graph_c0;c210912.graph_c1;c217067.graph_c0;c224509.graph_c0;c244315.graph_c0;c244635.graph_c0;c248542.graph_c0;c252675.graph_c0;c256596.graph_c0;c264141.graph_c0;c267130.graph_c1;c268847.graph_c0;c274477.graph_c0;c275479.graph_c0;c276110.graph_c0;c277423.graph_c0;c278189.graph_c0;c282117.graph_c0;c284972.graph_c1;c285073.graph_c0;c285187.graph_c0;c285692.graph_c0;c287244.graph_c0;c288414.…	K14190+K00128+K08232+K00128+K00128+K08232+K00128+K00128+K00128+K00128+K10047+K10047+K00434+K00128+K00128+K00128+K08232+K00012+K00128+K00012+K00128+K00423+K00128+K00128+K00128+K01053+K00128+K00128+K08232+K00128+K14085+K00128+K01053+K00128+K00469+K00128+K00128+K00469+K00128+K00423+K00434+K00423+K00434+K00128+K14085+K00128+K00434
Regulation of autophagy	ko04140	26	286	2755	52012	c100922.graph_c0;c125049.graph_c0;c147040.graph_c0;c185415.graph_c0;c197086.graph_c0;c210188.graph_c0;c222609.graph_c0;c243383.graph_c0;c244113.graph_c0;c273466.graph_c0;c276821.graph_c0;c282703.graph_c0;c285860.graph_c0;c286209.graph_c0;c288602.graph_c0;c289469.graph_c1;c291305.graph_c0;c292626.graph_c0;c293381.graph_c0;c293779.graph_c0;c295546.graph_c0;c296383.graph_c0;c296656.graph_c0;c297421.…	K08332+K08269+K00914+K08343+K08341+K08341+K08343+K08342+K08337+K07198+K08333+K08339+K08332+K08341+K08343+K08333+K00914+K08342+K08334+K07198+K07198+K07198+K08332+K07198+K08269+K08336
Lysine biosynthesis	ko00300	10	239	2755	52012	c198697.graph_c0;c246197.graph_c0;c276720.graph_c0;c286945.graph_c0;c289454.graph_c0;c292949.graph_c0;c293043.graph_c0;c295218.graph_c0;c297214.graph_c0;c300754.graph_c0	K00133+K01586+K00133+K00928+K14157+K14157+K14085+K00145+K00145+K14085
Plant-pathogen interaction	ko04626	51	558	2755	52012	c109129.graph_c0;c149897.graph_c0;c164480.graph_c0;c174300.graph_c0;c210947.graph_c0;c230662.graph_c0;c234886.graph_c0;c244183.graph_c0;c250442.graph_c0;c255037.graph_c0;c256254.graph_c0;c258923.graph_c0;c260501.graph_c0;c260622.graph_c0;c263998.graph_c0;c270421.graph_c0;c271783.graph_c0;c275442.graph_c0;c276961.graph_c0;c277006.graph_c0;c282738.graph_c0;c283006.graph_c0;c283792.graph_c0;c285707.…	K13447+K13448+K13464+K13412+K13448+K04371+K13448+K13448+K00864+K13448+K02183+K12795+K02183+K13448+K13447+K13448+K13422+K13448+K04368+K13448+K13464+K13448+K00864+K13447+K13448+K02358+K13420+K00864+K13420+K02358+K13463+K04079+K04079+K13447+K13448+K02183+K13459+K13448+K04079+K13464+K13464+K13420+K13420+K04079+K04371+K13448+K13448+K13462+K13420+K13448+K13448
Brassinosteroid biosynthesis	ko00905	1	13	2755	52012	c270439.graph_c0	K09591
Phagosome	ko04145	74	1432	2755	52012	c108459.graph_c0;c109462.graph_c0;c110780.graph_c0;c120653.graph_c0;c126505.graph_c0;c147040.graph_c0;c157939.graph_c0;c209181.graph_c0;c209415.graph_c0;c209856.graph_c0;c210945.graph_c0;c211014.graph_c0;c211230.graph_c0;c234082.graph_c1;c245394.graph_c0;c251081.graph_c0;c253020.graph_c0;c254228.graph_c0;c255087.graph_c0;c255219.graph_c0;c258471.graph_c0;c264897.graph_c0;c265386.graph_c0;c270100.…	K08517+K02151+K07342+K07375+K08057+K00914+K02152+K03661+K02150+K09481+K01365+K07374+K00921+K08054+K02149+K04392+K02145+K02151+K01365+K02154+K02146+K04392+K01365+K07897+K02145+K08057+K07375+K02154+K02148+K07375+K04392+K02152+K10956+K02150+K02155+K02146+K05692+K05692+K07374+K07375+K07897+K02155+K07374+K02149+K07374+K02155+K05692+K07374+K02147+K00914+K08057+K10413+K02144+K02150+K07374+K03661+K07374+…
Pyrimidine metabolism	ko00240	67	1341	2755	52012	c102155.graph_c0;c108452.graph_c0;c108514.graph_c0;c109281.graph_c0;c147022.graph_c0;c184868.graph_c0;c197513.graph_c0;c209343.graph_c0;c210601.graph_c0;c210783.graph_c0;c211237.graph_c0;c236820.graph_c0;c236881.graph_c0;c246913.graph_c0;c248529.graph_c0;c254152.graph_c0;c259142.graph_c0;c260131.graph_c0;c260890.graph_c0;c263113.graph_c0;c265290.graph_c0;c265861.graph_c0;c267996.graph_c0;c272591.…	K01464+K01520+K03000+K03016+K03013+K13998+K10808+K00940+K00940+K00943+K02684+K00962+K02321+K03013+K03007+K02325+K03022+K10808+K01465+K03017+K13421+K02320+K03020+K03011+K01937+K00876+K00384+K00384+K02999+K00940+K13800+K13998+K02999+K00940+K02327+K03018+K03025+K11541+K03505+K02328+K00944+K10808+K00876+K01493+K02685+K03014+K01465+K01510+K02327+K10807+K03010+K00940+K11541+K02999+K10807+K11541+K01955+…
Starch and sucrose metabolism	ko00500	89	1574	2755	52012	c108580.graph_c0;c109550.graph_c0;c185558.graph_c0;c209676.graph_c1;c210935.graph_c0;c217062.graph_c0;c217604.graph_c0;c225427.graph_c0;c246048.graph_c0;c248494.graph_c1;c248967.graph_c0;c251138.graph_c2;c251269.graph_c0;c252204.graph_c0;c252594.graph_c0;c252681.graph_c0;c255314.graph_c0;c256648.graph_c0;c260944.graph_c0;c261351.graph_c1;c263145.graph_c0;c265345.graph_c0;c266451.graph_c0;c268174.…	K01051+K01184+K01051+K01087+K01188+K01051+K01187+K00697+K01051+K05349+K00697+K05349+K00697+K01188+K00975+K01051+K12316+K00975+K00847+K00770+K00697+K00697+K00688+K00963+K00700+K01187+K00844+K00844+K01184+K01835+K00012+K00963+K00844+K01187+K01051+K00012+K00844+K01194+K00697+K01187+K01810+K01187+K01810+K00844+K01187+K00697+K05349+K01051+K01193+K00700+K01810+K01188+K01187+K01194+K00697+K00688+K05349+…
Taurine and hypotaurine metabolism	ko00430	14	205	2755	52012	c169426.graph_c0;c214950.graph_c0;c240127.graph_c0;c242141.graph_c0;c253999.graph_c0;c272218.graph_c0;c276047.graph_c0;c276265.graph_c0;c281573.graph_c0;c291759.graph_c0;c292585.graph_c0;c292654.graph_c0;c294343.graph_c1;c297126.graph_c0	K01580+K01580+K00681+K01580+K01580+K00681+K01580+K01580+K00681+K00681+K01580+K00681+K01580+K01580
Nitrogen metabolism	ko00910	48	821	2755	52012	c159086.graph_c0;c174805.graph_c0;c232760.graph_c0;c237554.graph_c0;c246969.graph_c0;c247630.graph_c0;c265223.graph_c0;c273749.graph_c0;c274170.graph_c0;c275178.graph_c0;c281253.graph_c0;c281790.graph_c0;c281969.graph_c0;c283061.graph_c0;c283192.graph_c0;c284458.graph_c0;c284616.graph_c0;c284796.graph_c0;c285608.graph_c1;c285943.graph_c0;c286044.graph_c0;c287910.graph_c0;c288847.graph_c0;c289193.…	K01915+K01758+K01673+K00366+K00605+K01725+K01760+K01953+K01501+K01915+K01673+K10775+K01673+K10775+K01455+K01455+K01455+K00262+K01953+K01725+K01455+K01725+K01725+K00261+K01915+K00262+K01758+K01758+K00264+K00605+K01725+K00264+K00262+K01915+K01915+K01915+K10775+K00262+K00262+K01760+K00261+K10775+K01915+K00605+K01455+K01673+K01915+K01758
Photosynthesis	ko00195	66	599	2755	52012	c120490.graph_c0;c146715.graph_c0;c168567.graph_c0;c209458.graph_c0;c210679.graph_c0;c244637.graph_c0;c247065.graph_c0;c247992.graph_c0;c251364.graph_c0;c263664.graph_c0;c266659.graph_c0;c271463.graph_c0;c272392.graph_c0;c272707.graph_c0;c278204.graph_c0;c282159.graph_c0;c282441.graph_c0;c282781.graph_c0;c284025.graph_c0;c284409.graph_c0;c284725.graph_c0;c286844.graph_c0;c286846.graph_c0;c287989.…	K02113+K02636+K02109+K02701+K02641+K08905+K14332+K02698+K02639+K02721+K08905+K02639+K02693+K03689+K02699+K08901+K02113+K02639+K08905+K03542+K02721+K02723+K08901+K02692+K14332+K02701+K02639+K02639+K02716+K02115+K02636+K02723+K03542+K03689+K02716+K02703+K02638+K02693+K02716+K02638+K02698+K02694+K03541+K02694+K08901+K08902+K02699+K02695+K02641+K03541+K02717+K02693+K02699+K02694+K02109+K02692+K02115+…
N-Glycan biosynthesis	ko00510	30	739	2755	52012	c228973.graph_c0;c245218.graph_c0;c251636.graph_c0;c264186.graph_c0;c268908.graph_c0;c271030.graph_c0;c274620.graph_c0;c274908.graph_c0;c275323.graph_c0;c275769.graph_c0;c280727.graph_c0;c280843.graph_c0;c282446.graph_c0;c284384.graph_c0;c285736.graph_c0;c288763.graph_c0;c289096.graph_c0;c290917.graph_c0;c292268.graph_c0;c293259.graph_c0;c293970.graph_c0;c294941.graph_c0;c294950.graph_c0;c295107.…	K03844+K03849+K01230+K12668+K00721+K12668+K00729+K03842+K01230+K03844+K00721+K00721+K12666+K07441+K00737+K07151+K07151+K03847+K06316+K01230+K03848+K01230+K01230+K00902+K01228+K01230+K05546+K03845+K03846+K05546
Synthesis and degradation of ketone bodies	ko00072	3	159	2755	52012	c273706.graph_c0;c285493.graph_c0;c302266.graph_c0	K00626+K01640+K01641
Aminoacyl-tRNA biosynthesis	ko00970	36	1211	2755	52012	c187460.graph_c0;c211157.graph_c0;c260746.graph_c0;c272328.graph_c0;c275124.graph_c0;c277349.graph_c0;c277638.graph_c0;c278586.graph_c0;c279862.graph_c0;c280825.graph_c0;c283433.graph_c0;c283477.graph_c0;c284578.graph_c0;c285214.graph_c0;c285586.graph_c0;c286717.graph_c0;c286736.graph_c0;c287922.graph_c0;c290436.graph_c0;c291177.graph_c0;c291603.graph_c0;c292415.graph_c0;c292743.graph_c0;c293881.…	K01876+K01870+K01893+K01892+K01867+K01876+K01887+K01893+K01876+K01880+K01876+K01892+K01875+K01870+K01880+K01866+K01889+K01870+K01883+K04567+K01893+K01889+K01892+K01881+K01866+K01872+K01890+K01886+K04567+K01867+K01868+K01885+K01870+K01869+K01873+K01876
Porphyrin and chlorophyll metabolism	ko00860	17	548	2755	52012	c198134.graph_c0;c241031.graph_c0;c247060.graph_c0;c274698.graph_c0;c280102.graph_c0;c281496.graph_c0;c283080.graph_c0;c284701.graph_c0;c286269.graph_c0;c287593.graph_c0;c290722.graph_c0;c292449.graph_c0;c294273.graph_c0;c295157.graph_c0;c296966.graph_c0;c297487.graph_c0;c297593.graph_c0	K00228+K01749+K00228+K01764+K00231+K01599+K00228+K00228+K00228+K00228+K00522+K00231+K00228+K00522+K00522+K02257+K01885
Ether lipid metabolism	ko00565	21	273	2755	52012	c109917.graph_c0;c248858.graph_c0;c268005.graph_c0;c274852.graph_c0;c279596.graph_c0;c288545.graph_c0;c288795.graph_c0;c291072.graph_c0;c293790.graph_c0;c294101.graph_c0;c294330.graph_c0;c294837.graph_c0;c295110.graph_c0;c295434.graph_c0;c295937.graph_c0;c296471.graph_c0;c296548.graph_c0;c296972.graph_c0;c297221.graph_c0;c297274.graph_c0;c298366.graph_c0	K00993+K01062+K01115+K01062+K01114+K00993+K01062+K14674+K13519+K01062+K14674+K01115+K00993+K01062+K01062+K00993+K00993+K14674+K01115+K13519+K01115
Pentose phosphate pathway	ko00030	65	1117	2755	52012	c110827.graph_c0;c116434.graph_c0;c122726.graph_c0;c180812.graph_c0;c194077.graph_c0;c197972.graph_c0;c210395.graph_c0;c211035.graph_c0;c211056.graph_c0;c211989.graph_c0;c239620.graph_c0;c242391.graph_c0;c243634.graph_c0;c254947.graph_c0;c263439.graph_c0;c263794.graph_c0;c264289.graph_c0;c268948.graph_c0;c270940.graph_c0;c272924.graph_c0;c275833.graph_c0;c277233.graph_c0;c278774.graph_c0;c279447.…	K00036+K01057+K01624+K00948+K03841+K01057+K00948+K00948+K00036+K00851+K01807+K03841+K00033+K00616+K00851+K01624+K00615+K00615+K00036+K00036+K01783+K01624+K01624+K01623+K01783+K01835+K00948+K00850+K00851+K01810+K03841+K00033+K00615+K01810+K01057+K01783+K01053+K01810+K03841+K03841+K01057+K03841+K00615+K01624+K00615+K01624+K00850+K00033+K01835+K01053+K00616+K00033+K00033+K01835+K00850+K00616+K01835+…
Thiamine metabolism	ko00730	3	131	2755	52012	c276957.graph_c0;c284999.graph_c0;c294521.graph_c0	K14153+K04487+K04487
Biotin metabolism	ko00780	2	41	2755	52012	c267105.graph_c0;c285509.graph_c0	K01012+K00833
Vitamin B6 metabolism	ko00750	6	208	2755	52012	c270790.graph_c0;c276277.graph_c0;c278750.graph_c0;c279165.graph_c0;c281746.graph_c0;c283077.graph_c0	K08681+K06215+K05275+K06215+K05275+K00868
Lipoic acid metabolism	ko00785	2	44	2755	52012	c277906.graph_c0;c294926.graph_c0	K03644+K03800
Sulfur metabolism	ko00920	19	417	2755	52012	c149451.graph_c0;c242066.graph_c1;c250318.graph_c0;c255577.graph_c0;c260556.graph_c0;c265223.graph_c0;c273257.graph_c0;c274886.graph_c0;c281153.graph_c0;c285511.graph_c0;c285806.graph_c0;c287720.graph_c0;c288959.graph_c0;c290816.graph_c0;c293680.graph_c0;c294323.graph_c0;c297300.graph_c0;c299137.graph_c0;c301449.graph_c0	K01738+K13811+K00390+K00641+K00387+K01760+K00860+K13034+K00860+K00640+K00640+K00958+K01107+K00641+K00387+K01738+K01760+K00392+K13811
Linoleic acid metabolism	ko00591	4	39	2755	52012	c259351.graph_c0;c266947.graph_c0;c291072.graph_c0;c296972.graph_c0	K00100+K00454+K14674+K14674
Tyrosine metabolism	ko00350	59	977	2755	52012	c111156.graph_c0;c180835.graph_c0;c205832.graph_c1;c209360.graph_c0;c209567.graph_c0;c209603.graph_c0;c227275.graph_c0;c249050.graph_c0;c254634.graph_c0;c260163.graph_c0;c269736.graph_c0;c270446.graph_c0;c270918.graph_c0;c271090.graph_c1;c274652.graph_c0;c274936.graph_c0;c275978.graph_c0;c276755.graph_c0;c278516.graph_c0;c280241.graph_c0;c280770.graph_c1;c280885.graph_c0;c283665.graph_c0;c284316.…	K00813+K13953+K13953+K00121+K00545+K00813+K00815+K13953+K13953+K00121+K13953+K00135+K07253+K00545+K00451+K00135+K13953+K00276+K00135+K00815+K00817+K00135+K00135+K00135+K00121+K13953+K13953+K13953+K00545+K13953+K13953+K13953+K13953+K13953+K00135+K13953+K00545+K00135+K00001+K13953+K00135+K00813+K13953+K00135+K00121+K00121+K00135+K00135+K00121+K14455+K00135+K00135+K00813+K13953+K13953+K00451+K13953+…
Protein export	ko03060	23	508	2755	52012	c110780.graph_c0;c209856.graph_c0;c209928.graph_c0;c246825.graph_c0;c247884.graph_c0;c253253.graph_c0;c258728.graph_c0;c264272.graph_c0;c271862.graph_c0;c275884.graph_c0;c276624.graph_c0;c280468.graph_c0;c281759.graph_c0;c282828.graph_c0;c284501.graph_c0;c284942.graph_c0;c287478.graph_c0;c287622.graph_c0;c288970.graph_c0;c292481.graph_c0;c292517.graph_c1;c294907.graph_c0;c295479.graph_c0	K07342+K09481+K03109+K12946+K12948+K03104+K12946+K09490+K09647+K10956+K09540+K12275+K12272+K09490+K03217+K13280+K03106+K03108+K03107+K13431+K09490+K13431+K03217
Stilbenoid, diarylheptanoid and gingerol biosynthesis	ko00945	10	94	2755	52012	c109264.graph_c0;c124595.graph_c0;c178986.graph_c0;c249597.graph_c0;c284238.graph_c0;c284429.graph_c0;c290423.graph_c0;c293301.graph_c0;c295684.graph_c0;c296838.graph_c0	K00517+K00517+K13065+K00517+K00517+K13065+K00517+K00517+K13065+K00517
Cyanoamino acid metabolism	ko00460	16	345	2755	52012	c210935.graph_c0;c240127.graph_c0;c248494.graph_c1;c251138.graph_c2;c252204.graph_c0;c272218.graph_c0;c274170.graph_c0;c274886.graph_c0;c281573.graph_c0;c283458.graph_c0;c289598.graph_c0;c290969.graph_c0;c291759.graph_c0;c291824.graph_c0;c292336.graph_c0;c292654.graph_c0	K01188+K00681+K05349+K05349+K01188+K00681+K01501+K13034+K00681+K00600+K05349+K01188+K00681+K13035+K05349+K00681
Glycerophospholipid metabolism	ko00564	47	840	2755	52012	c109917.graph_c0;c228366.graph_c0;c235731.graph_c0;c248540.graph_c0;c263632.graph_c0;c267763.graph_c0;c268005.graph_c0;c268558.graph_c0;c274218.graph_c0;c275863.graph_c0;c276536.graph_c0;c278762.graph_c0;c278881.graph_c0;c279596.graph_c0;c279750.graph_c0;c281633.graph_c0;c283253.graph_c0;c284444.graph_c0;c285092.graph_c0;c285899.graph_c0;c286651.graph_c0;c287459.graph_c1;c287526.graph_c0;c288273.…	K00993+K01613+K13508+K01613+K00968+K00006+K01115+K00999+K00901+K08744+K01613+K00968+K00006+K01114+K01613+K00967+K13513+K01613+K01613+K13621+K06129+K01613+K08730+K01613+K00993+K01126+K14674+K00981+K01613+K00111+K13519+K14674+K01613+K01115+K01613+K00993+K00111+K00967+K13513+K00993+K00993+K14674+K01115+K13519+K13621+K01115+K00981
Inositol phosphate metabolism	ko00562	35	659	2755	52012	c115643.graph_c0;c147040.graph_c0;c211230.graph_c0;c233678.graph_c0;c247634.graph_c0;c253167.graph_c0;c262794.graph_c0;c267130.graph_c1;c268558.graph_c0;c268847.graph_c0;c271985.graph_c0;c279133.graph_c0;c279596.graph_c0;c280970.graph_c0;c283090.graph_c0;c286681.graph_c0;c288133.graph_c0;c288959.graph_c0;c289153.graph_c0;c290215.graph_c0;c290616.graph_c0;c291305.graph_c0;c292571.graph_c0;c293999.…	K00888+K00914+K00921+K01110+K01858+K05857+K01803+K10047+K00999+K10047+K03103+K01803+K01114+K00010+K01803+K01803+K01858+K01107+K01092+K01110+K00140+K00914+K01110+K00889+K00889+K01110+K00469+K00010+K00889+K00888+K05857+K00469+K00888+K00921+K01110
mRNA surveillance pathway	ko03015	60	1214	2755	52012	c103122.graph_c0;c103122.graph_c1;c158898.graph_c0;c174052.graph_c0;c243296.graph_c0;c244857.graph_c0;c245901.graph_c0;c246397.graph_c0;c246448.graph_c0;c251860.graph_c0;c259434.graph_c0;c260569.graph_c0;c260872.graph_c0;c262720.graph_c0;c264539.graph_c0;c265698.graph_c0;c275118.graph_c0;c277803.graph_c0;c278242.graph_c0;c279139.graph_c0;c280557.graph_c0;c282356.graph_c0;c282846.graph_c0;c283105.…	K14397+K14397+K14399+K14396+K13025+K13917+K12881+K13126+K13126+K12876+K12877+K14324+K12881+K14404+K12883+K03267+K06965+K04382+K13025+K12882+K04354+K14402+K14416+K14376+K13171+K03265+K04354+K11584+K14328+K06965+K00565+K11584+K06100+K14411+K13126+K14397+K14411+K14402+K03456+K13126+K13126+K14408+K14411+K03456+K13126+K14403+K13126+K12881+K12812+K04382+K13126+K13025+K14327+K14409+K14416+K14405+K14326+…
Arachidonic acid metabolism	ko00590	15	217	2755	52012	c239774.graph_c0;c240127.graph_c0;c272218.graph_c0;c278958.graph_c0;c279554.graph_c0;c281573.graph_c0;c288173.graph_c0;c291072.graph_c0;c291759.graph_c0;c292654.graph_c0;c294330.graph_c0;c295523.graph_c1;c296972.graph_c0;c300560.graph_c0;c301647.graph_c0	K00432+K00681+K00681+K00432+K00432+K00681+K00432+K14674+K00681+K00681+K14674+K01254+K14674+K00432+K00432
Peroxisome	ko04146	89	1966	2755	52012	c111258.graph_c0;c140675.graph_c0;c155408.graph_c0;c213925.graph_c0;c243181.graph_c0;c246272.graph_c0;c246619.graph_c0;c252314.graph_c0;c252425.graph_c0;c252921.graph_c0;c254350.graph_c0;c257876.graph_c0;c258391.graph_c0;c267890.graph_c0;c268856.graph_c0;c271489.graph_c0;c273070.graph_c0;c274550.graph_c0;c275050.graph_c0;c275248.graph_c0;c275906.graph_c0;c276541.graph_c0;c276855.graph_c0;c277318.…	K13348+K04564+K01897+K03781+K04564+K03781+K04565+K03781+K07513+K03781+K04565+K12663+K03781+K00232+K04565+K13237+K11517+K13354+K03781+K03781+K04564+K00031+K13345+K07513+K12663+K00232+K03781+K03781+K07513+K11517+K11187+K11517+K03781+K04565+K13348+K01640+K01897+K04564+K03426+K13342+K07513+K04564+K13354+K13341+K11517+K04565+K13348+K03781+K13346+K11517+K03781+K07513+K07513+K03781+K05677+K04564+K07513+…
Amino sugar and nucleotide sugar metabolism	ko00520	64	1453	2755	52012	c109926.graph_c0;c228155.graph_c0;c245893.graph_c0;c246231.graph_c0;c247679.graph_c0;c249072.graph_c0;c252594.graph_c0;c256648.graph_c0;c260944.graph_c0;c261351.graph_c1;c264773.graph_c0;c267500.graph_c0;c267795.graph_c0;c267812.graph_c0;c267926.graph_c0;c268174.graph_c0;c272240.graph_c0;c273270.graph_c0;c277667.graph_c0;c279731.graph_c0;c280556.graph_c0;c281205.graph_c0;c281796.graph_c0;c282117.…	K00972+K01183+K00326+K00326+K00326+K12373+K00975+K00975+K00847+K00770+K01809+K00965+K00326+K01183+K00820+K00963+K00844+K02377+K00844+K01835+K01784+K12373+K12446+K00012+K00963+K00844+K01809+K00621+K01840+K00012+K00326+K00844+K00971+K00326+K00972+K01810+K01784+K01809+K01810+K00844+K01836+K01183+K01810+K01183+K00963+K12373+K00326+K01835+K00849+K00820+K01809+K00326+K01835+K00844+K00820+K01835+K00972+…
One carbon pool by folate	ko00670	12	404	2755	52012	c184868.graph_c0;c246969.graph_c0;c248538.graph_c0;c279369.graph_c0;c279849.graph_c0;c283458.graph_c0;c292605.graph_c0;c293907.graph_c0;c295451.graph_c0;c298199.graph_c0;c298778.graph_c0;c299815.graph_c0	K13998+K00605+K01934+K00602+K13998+K00600+K00297+K00605+K00297+K00600+K00605+K00600
C5-Branched dibasic acid metabolism	ko00660	4	78	2755	52012	c275299.graph_c0;c280865.graph_c0;c296477.graph_c0;c296567.graph_c0	K01652+K01653+K01652+K01704
Glycine, serine and threonine metabolism	ko00260	31	1031	2755	52012	c174805.graph_c0;c198697.graph_c0;c204678.graph_c0;c233979.graph_c0;c246969.graph_c0;c276720.graph_c0;c276755.graph_c0;c283458.graph_c0;c284864.graph_c0;c285852.graph_c0;c286945.graph_c0;c287475.graph_c0;c288021.graph_c0;c289869.graph_c0;c291821.graph_c0;c292996.graph_c0;c293043.graph_c0;c293048.graph_c0;c293396.graph_c0;c293907.graph_c0;c295103.graph_c0;c295360.graph_c0;c295679.graph_c0;c296949.…	K01758+K00133+K00130+K01620+K00605+K00133+K00276+K00600+K00382+K01754+K00928+K00130+K01697+K01758+K00382+K01758+K14085+K00058+K00830+K00605+K00830+K01696+K00281+K00130+K00830+K00600+K00605+K00281+K00600+K14085+K01758
Biosynthesis of unsaturated fatty acids	ko01040	50	917	2755	52012	c109661.graph_c0;c166327.graph_c0;c243606.graph_c0;c247083.graph_c0;c251599.graph_c0;c252425.graph_c0;c255201.graph_c0;c259916.graph_c0;c263136.graph_c0;c265502.graph_c0;c265595.graph_c0;c267890.graph_c0;c273811.graph_c0;c274079.graph_c0;c275205.graph_c0;c276454.graph_c0;c277106.graph_c0;c277318.graph_c0;c277813.graph_c0;c279169.graph_c0;c281033.graph_c0;c282976.graph_c0;c284504.graph_c0;c284654.…	K00059+K10256+K00059+K10256+K00059+K07513+K10256+K00059+K00059+K00059+K00059+K00232+K00059+K00059+K00059+K00059+K00059+K07513+K00059+K00232+K07513+K00059+K00059+K10256+K10703+K07513+K10255+K00507+K00059+K00059+K07513+K00059+K07513+K00059+K07513+K00232+K00059+K10258+K00507+K00507+K00059+K00059+K07513+K00507+K07513+K00507+K00059+K00059+K00507+K00507
Mismatch repair	ko03430	23	396	2755	52012	c116781.graph_c0;c182793.graph_c0;c264070.graph_c0;c264283.graph_c0;c265280.graph_c0;c266366.graph_c0;c272225.graph_c0;c274819.graph_c0;c279556.graph_c0;c280202.graph_c0;c282028.graph_c0;c283886.graph_c0;c285268.graph_c0;c286418.graph_c0;c287232.graph_c0;c287553.graph_c0;c289493.graph_c0;c292455.graph_c0;c292456.graph_c0;c297056.graph_c0;c300588.graph_c0;c301185.graph_c0;c305450.graph_c0	K07466+K08737+K10739+K08735+K07466+K10754+K10754+K10755+K04802+K10755+K04802+K02327+K10756+K07466+K03505+K02328+K10746+K02327+K10739+K10747+K08739+K10756+K10747
Ribosome biogenesis in eukaryotes	ko03008	69	1386	2755	52012	c146086.graph_c0;c167634.graph_c0;c180066.graph_c0;c190996.graph_c0;c205778.graph_c0;c209137.graph_c0;c210103.graph_c0;c225362.graph_c0;c226330.graph_c0;c252199.graph_c0;c257200.graph_c0;c258533.graph_c0;c258678.graph_c0;c260744.graph_c0;c262901.graph_c0;c263712.graph_c0;c268347.graph_c0;c269842.graph_c0;c270442.graph_c0;c270708.graph_c0;c271340.graph_c0;c271486.graph_c0;c271921.graph_c0;c272275.…	K07936+K13288+K14563+K03097+K14560+K07936+K03264+K02218+K07936+K12845+K14545+K07936+K14567+K03115+K14568+K07562+K02218+K03097+K02218+K14536+K14290+K11128+K11131+K11129+K14549+K14561+K02218+K14535+K11883+K13288+K11131+K03097+K14556+K01164+K14564+K12619+K14563+K14553+K14544+K14539+K14568+K07936+K14537+K14548+K14559+K03264+K14565+K02218+K14539+K02218+K02218+K14570+K14565+K06943+K11128+K14536+K02218+…
Fructose and mannose metabolism	ko00051	64	1004	2755	52012	c109631.graph_c0;c122726.graph_c0;c194077.graph_c0;c227180.graph_c0;c229900.graph_c0;c229932.graph_c0;c242391.graph_c0;c251183.graph_c0;c259351.graph_c0;c260944.graph_c0;c262794.graph_c0;c263794.graph_c0;c264773.graph_c0;c272240.graph_c0;c272279.graph_c0;c273270.graph_c0;c276507.graph_c0;c277233.graph_c0;c277667.graph_c0;c278251.graph_c0;c278712.graph_c0;c278774.graph_c0;c279133.graph_c0;c279447.…	K00009+K01624+K03841+K01103+K00009+K00008+K03841+K00008+K00100+K00847+K01803+K01624+K01809+K00844+K01103+K02377+K01103+K01624+K00844+K00008+K00008+K01624+K01803+K01623+K00008+K00844+K01803+K01809+K00008+K01840+K00008+K00844+K00971+K00850+K01803+K03841+K01809+K00844+K00008+K03841+K03841+K03841+K01624+K00008+K01624+K00850+K00008+K01809+K01103+K00008+K00009+K00008+K00009+K00009+K00844+K00850+K00009+…
Spliceosome	ko03040	94	2141	2755	52012	c156032.graph_c0;c158777.graph_c0;c166118.graph_c0;c197768.graph_c0;c210001.graph_c0;c210365.graph_c0;c243296.graph_c0;c245342.graph_c0;c245901.graph_c0;c246800.graph_c0;c247493.graph_c0;c249532.graph_c0;c251860.graph_c0;c252053.graph_c1;c252199.graph_c0;c252529.graph_c0;c254093.graph_c0;c259434.graph_c0;c260095.graph_c0;c260872.graph_c0;c261712.graph_c0;c261964.graph_c0;c264539.graph_c0;c268805.…	K12839+K11099+K12626+K12860+K11088+K12873+K13025+K12868+K12881+K12627+K12733+K12826+K12876+K12824+K12845+K12832+K12859+K12877+K12897+K12881+K03283+K11096+K12883+K12848+K12836+K06063+K12831+K12897+K12870+K12626+K12837+K03283+K13025+K12863+K12622+K12882+K12847+K12857+K12897+K12861+K12830+K12827+K12621+K11094+K12833+K03283+K03283+K12817+K12844+K12843+K12829+K12880+K03283+K12839+K12816+K03283+K10599+…
Limonene and pinene degradation	ko00903	31	454	2755	52012	c109264.graph_c0;c124595.graph_c0;c210912.graph_c1;c244315.graph_c0;c248542.graph_c0;c249597.graph_c0;c252675.graph_c0;c256596.graph_c0;c259519.graph_c0;c271041.graph_c0;c275020.graph_c0;c275479.graph_c0;c276110.graph_c0;c277423.graph_c0;c284238.graph_c0;c284972.graph_c1;c285187.graph_c0;c287244.graph_c0;c288414.graph_c1;c288704.graph_c0;c289696.graph_c0;c289719.graph_c1;c290423.graph_c0;c293301.…	K00517+K00517+K00128+K00128+K00128+K00517+K00128+K00128+K00120+K01692+K01692+K00128+K00128+K00128+K00517+K00128+K00128+K00128+K00128+K00128+K00128+K00128+K00517+K00517+K00128+K00128+K00128+K00517+K00128+K00128+K00128
Glutathione metabolism	ko00480	75	1276	2755	52012	c110827.graph_c0;c146028.graph_c0;c158930.graph_c0;c160316.graph_c0;c183460.graph_c0;c197513.graph_c0;c210698.graph_c0;c211056.graph_c0;c239200.graph_c0;c239774.graph_c0;c240127.graph_c0;c242927.graph_c0;c243634.graph_c0;c243960.graph_c0;c258627.graph_c0;c260131.graph_c0;c263095.graph_c0;c264640.graph_c0;c265068.graph_c0;c266159.graph_c0;c270940.graph_c0;c272218.graph_c0;c272594.graph_c0;c272924.…	K00036+K00799+K00799+K00799+K01581+K10808+K00799+K00036+K00799+K00432+K00681+K00799+K00033+K00799+K00797+K10808+K00799+K00799+K00799+K00799+K00036+K00681+K00799+K00036+K00434+K00383+K00799+K00031+K00799+K00432+K00799+K00432+K00799+K00681+K01581+K01255+K00799+K00799+K00797+K00383+K00033+K00432+K11204+K10808+K00799+K00799+K01469+K00799+K00681+K01469+K00797+K00681+K10807+K00799+K00033+K00799+K00033+…
Flavonoid biosynthesis	ko00941	17	179	2755	52012	c108871.graph_c0;c163361.graph_c0;c178986.graph_c0;c240991.graph_c0;c248472.graph_c0;c262006.graph_c0;c270082.graph_c1;c271104.graph_c0;c272077.graph_c0;c274425.graph_c0;c284429.graph_c0;c289124.graph_c0;c290361.graph_c0;c293719.graph_c0;c294538.graph_c0;c295684.graph_c0;c297928.graph_c0	K05280+K13082+K13065+K00475+K08695+K00091+K05280+K13082+K08695+K08695+K13065+K13083+K08695+K13082+K13082+K13065+K05280
Lysine degradation	ko00310	39	788	2755	52012	c210649.graph_c0;c210912.graph_c1;c224509.graph_c0;c244315.graph_c0;c245848.graph_c0;c248542.graph_c0;c252675.graph_c0;c255540.graph_c0;c256596.graph_c0;c264141.graph_c0;c269884.graph_c0;c271041.graph_c0;c273706.graph_c0;c275020.graph_c0;c275479.graph_c0;c276110.graph_c0;c277423.graph_c0;c284972.graph_c1;c285187.graph_c0;c287244.graph_c0;c288414.graph_c1;c288704.graph_c0;c289454.graph_c0;c289696.…	K00658+K00128+K00128+K00128+K00658+K00128+K00128+K07511+K00128+K00128+K00164+K01692+K00626+K01692+K00128+K00128+K00128+K00128+K00128+K00128+K00128+K00128+K14157+K00128+K00128+K00128+K14157+K14085+K00128+K00128+K00128+K00128+K00164+K00164+K00128+K00164+K00128+K14085+K00128
Tryptophan metabolism	ko00380	70	1271	2755	52012	c210912.graph_c1;c213925.graph_c0;c224509.graph_c0;c244315.graph_c0;c246272.graph_c0;c248495.graph_c1;c248542.graph_c0;c252314.graph_c0;c252675.graph_c0;c252921.graph_c0;c255540.graph_c0;c256596.graph_c0;c258391.graph_c0;c260639.graph_c0;c264141.graph_c0;c269884.graph_c0;c271041.graph_c0;c273706.graph_c0;c274170.graph_c0;c275020.graph_c0;c275050.graph_c0;c275124.graph_c0;c275248.graph_c0;c275479.…	K00128+K03781+K00128+K00128+K03781+K11816+K00128+K03781+K00128+K03781+K07511+K00128+K03781+K00452+K00128+K00164+K01692+K00626+K01501+K01692+K03781+K01867+K03781+K00128+K00128+K00128+K03781+K03781+K03781+K00128+K00128+K03782+K00128+K00128+K00128+K00128+K00128+K03781+K03781+K00128+K03782+K03781+K14085+K03781+K00128+K00128+K03781+K03782+K03781+K01867+K00128+K00128+K00164+K03782+K00164+K00128+K03781+…
Glycosphingolipid biosynthesis - ganglio series	ko00604	4	109	2755	52012	c249072.graph_c0;c281205.graph_c0;c282881.graph_c0;c293269.graph_c0	K12373+K12373+K12309+K12373
Glycerolipid metabolism	ko00561	55	863	2755	52012	c109096.graph_c0;c210912.graph_c1;c222736.graph_c0;c224509.graph_c0;c235731.graph_c0;c244315.graph_c0;c248542.graph_c0;c250442.graph_c0;c252675.graph_c0;c256596.graph_c0;c264141.graph_c0;c264623.graph_c0;c268683.graph_c0;c269513.graph_c0;c271777.graph_c0;c274218.graph_c0;c275479.graph_c0;c276110.graph_c0;c276492.graph_c0;c277423.graph_c0;c283253.graph_c0;c283792.graph_c0;c284082.graph_c0;c284972.…	K07407+K00128+K07407+K00128+K13508+K00128+K00128+K00864+K00128+K00128+K00128+K07407+K07407+K11155+K07407+K00901+K00128+K00128+K00863+K00128+K13513+K00864+K00002+K00128+K00128+K00128+K00128+K07407+K00128+K00864+K00128+K00128+K00128+K14674+K14085+K00002+K07407+K13519+K00864+K14674+K00128+K00679+K00128+K00128+K13513+K00128+K07407+K14674+K07407+K13519+K00128+K07407+K00128+K14085+K00128
SNARE interactions in vesicular transport	ko04130	13	210	2755	52012	c108459.graph_c0;c110301.graph_c0;c248423.graph_c0;c263758.graph_c0;c264867.graph_c0;c276923.graph_c0;c281431.graph_c0;c282458.graph_c0;c286593.graph_c0;c286829.graph_c0;c291048.graph_c0;c295271.graph_c0;c295709.graph_c0	K08517+K08493+K08486+K08515+K08489+K08490+K08493+K08501+K08501+K08493+K08516+K08492+K08515
RNA polymerase	ko03020	20	438	2755	52012	c108514.graph_c0;c109281.graph_c0;c147022.graph_c0;c246913.graph_c0;c248529.graph_c0;c259142.graph_c0;c263113.graph_c0;c267996.graph_c0;c272591.graph_c0;c277146.graph_c0;c283328.graph_c0;c284509.graph_c0;c285960.graph_c0;c290702.graph_c0;c293102.graph_c1;c295419.graph_c0;c297644.graph_c0;c298561.graph_c0;c299865.graph_c0;c299918.graph_c0	K03000+K03016+K03013+K03013+K03007+K03022+K03017+K03020+K03011+K02999+K02999+K03018+K03025+K03014+K03010+K02999+K03015+K03005+K03018+K03006
Nicotinate and nicotinamide metabolism	ko00760	8	257	2755	52012	c248756.graph_c0;c250637.graph_c0;c286509.graph_c0;c286761.graph_c0;c291964.graph_c0;c295535.graph_c0;c295862.graph_c0;c296735.graph_c0	K06210+K00858+K03426+K06210+K00767+K01950+K03426+K00323
Phenylalanine metabolism	ko00360	38	722	2755	52012	c111156.graph_c0;c112283.graph_c0;c147600.graph_c0;c165925.graph_c0;c185104.graph_c0;c209603.graph_c0;c227275.graph_c0;c245577.graph_c0;c262516.graph_c0;c268157.graph_c0;c270918.graph_c0;c276755.graph_c0;c278931.graph_c0;c280241.graph_c0;c280770.graph_c1;c281790.graph_c0;c283061.graph_c0;c284383.graph_c0;c284808.graph_c0;c286320.graph_c0;c290216.graph_c0;c290915.graph_c0;c291795.graph_c0;c292545.…	K00813+K11188+K00430+K00430+K00430+K00813+K00815+K11188+K00430+K00430+K07253+K00276+K00430+K00815+K00817+K10775+K10775+K01904+K00430+K03782+K11188+K00430+K03782+K01904+K00430+K00430+K01904+K03782+K00813+K10775+K00430+K03782+K14455+K10775+K01904+K00813+K03782+K00430
alpha-Linolenic acid metabolism	ko00592	13	210	2755	52012	c253149.graph_c0;c266947.graph_c0;c267890.graph_c0;c270541.graph_c0;c279169.graph_c0;c286671.graph_c0;c287702.graph_c0;c291072.graph_c0;c291364.graph_c0;c293478.graph_c0;c294330.graph_c0;c296426.graph_c0;c296972.graph_c0	K10526+K00454+K00232+K10526+K00232+K01723+K01723+K14674+K10526+K00232+K14674+K10526+K14674
Other types of O-glycan biosynthesis	ko00514	2	29	2755	52012	c183306.graph_c2;c299607.graph_c0	K09667+K09667
Glucosinolate biosynthesis	ko00966	2	22	2755	52012	c280346.graph_c0;c292881.graph_c0	K01649+K12156
Basal transcription factors	ko03022	31	450	2755	52012	c168665.graph_c0;c256105.graph_c0;c260660.graph_c0;c262402.graph_c0;c262723.graph_c0;c266563.graph_c0;c272274.graph_c0;c273394.graph_c0;c274739.graph_c0;c274909.graph_c0;c278468.graph_c0;c278720.graph_c0;c278839.graph_c0;c280491.graph_c0;c280582.graph_c0;c282068.graph_c0;c285536.graph_c0;c285718.graph_c0;c286033.graph_c0;c291667.graph_c0;c292017.graph_c0;c292303.graph_c0;c293073.graph_c0;c293154.…	K03124+K03123+K03137+K03127+K03124+K03144+K03142+K03123+K02202+K03132+K03126+K03135+K10844+K10844+K03120+K14535+K03136+K03122+K03143+K03120+K03134+K03131+K10842+K03124+K10843+K03130+K03124+K03128+K03125+K03126+K03120
Pyruvate metabolism	ko00620	100	1976	2755	52012	c168782.graph_c0;c177977.graph_c0;c199755.graph_c0;c203281.graph_c0;c210912.graph_c1;c224509.graph_c0;c243400.graph_c0;c244315.graph_c0;c248542.graph_c0;c252451.graph_c0;c252675.graph_c0;c256596.graph_c0;c258196.graph_c0;c260553.graph_c0;c262941.graph_c0;c264141.graph_c0;c268350.graph_c1;c272553.graph_c0;c273706.graph_c0;c274262.graph_c0;c275479.graph_c0;c275480.graph_c0;c276110.graph_c0;c277316.…	K01069+K01610+K01638+K00029+K00128+K00128+K11262+K00128+K00128+K01638+K00128+K00128+K00161+K00873+K00026+K00128+K00873+K00627+K00626+K00026+K00128+K01649+K00128+K00627+K00128+K00029+K00873+K00049+K01895+K01649+K01958+K01512+K00016+K00026+K01759+K00026+K01638+K00382+K00128+K01958+K00128+K01610+K01649+K01759+K00128+K00128+K00128+K00128+K00128+K01069+K01759+K01610+K00102+K00128+K00382+K11262+K00026+…
Ubiquinone and other terpenoid-quinone biosynthesis	ko00130	13	326	2755	52012	c227275.graph_c0;c247540.graph_c0;c261588.graph_c0;c265650.graph_c0;c268846.graph_c0;c280241.graph_c0;c280633.graph_c0;c284383.graph_c0;c286697.graph_c0;c292545.graph_c0;c292754.graph_c0;c294989.graph_c0;c298421.graph_c0	K00815+K06134+K06127+K00568+K05928+K00815+K09833+K01904+K06125+K01904+K05928+K01904+K01904
Selenocompound metabolism	ko00450	15	416	2755	52012	c174805.graph_c0;c240629.graph_c1;c242066.graph_c1;c265223.graph_c0;c274845.graph_c0;c275548.graph_c0;c287720.graph_c0;c289869.graph_c0;c292996.graph_c0;c297061.graph_c0;c297300.graph_c0;c299332.graph_c0;c300060.graph_c0;c301449.graph_c0;c303502.graph_c0	K01758+K01761+K13811+K01760+K00384+K00384+K00958+K01758+K01758+K00549+K01760+K00549+K00549+K13811+K01758
Non-homologous end-joining	ko03450	4	86	2755	52012	c264300.graph_c0;c284674.graph_c0;c290754.graph_c0;c300812.graph_c0	K10865+K04799+K10866+K04799
Fatty acid metabolism	ko00071	80	1503	2755	52012	c155408.graph_c0;c180835.graph_c0;c205832.graph_c1;c209360.graph_c0;c210912.graph_c1;c224509.graph_c0;c236095.graph_c0;c244315.graph_c0;c248542.graph_c0;c249050.graph_c0;c252425.graph_c0;c252675.graph_c0;c254634.graph_c0;c255540.graph_c0;c256596.graph_c0;c260163.graph_c0;c264141.graph_c0;c267890.graph_c0;c269736.graph_c0;c271041.graph_c0;c273706.graph_c0;c275020.graph_c0;c275479.graph_c0;c275978.…	K01897+K13953+K13953+K00121+K00128+K00128+K00249+K00128+K00128+K13953+K07513+K00128+K13953+K07511+K00128+K00121+K00128+K00232+K13953+K01692+K00626+K01692+K00128+K13953+K00128+K07513+K00128+K00232+K07513+K00249+K00128+K00121+K00128+K13953+K01897+K13953+K07513+K13953+K00128+K13953+K00128+K00128+K13953+K00128+K00128+K13953+K07513+K00128+K13953+K07513+K13953+K14085+K07513+K00232+K01897+K13953+K00128+…
Glycosphingolipid biosynthesis - globo series	ko00603	15	210	2755	52012	c109096.graph_c0;c222736.graph_c0;c249072.graph_c0;c264623.graph_c0;c268683.graph_c0;c270879.graph_c0;c271777.graph_c0;c273273.graph_c0;c281205.graph_c0;c288614.graph_c0;c293269.graph_c0;c293536.graph_c0;c296803.graph_c0;c297257.graph_c1;c297781.graph_c0	K07407+K07407+K12373+K07407+K07407+K01988+K07407+K01988+K12373+K07407+K12373+K07407+K07407+K07407+K07407
Phenylalanine, tyrosine and tryptophan biosynthesis	ko00400	24	517	2755	52012	c111156.graph_c0;c209603.graph_c0;c227275.graph_c0;c265370.graph_c0;c268871.graph_c0;c272697.graph_c0;c273502.graph_c0;c275599.graph_c0;c279404.graph_c0;c280241.graph_c0;c280770.graph_c1;c284375.graph_c0;c287206.graph_c0;c287866.graph_c0;c289658.graph_c0;c293645.graph_c0;c295360.graph_c0;c295394.graph_c0;c295972.graph_c0;c296211.graph_c0;c297156.graph_c0;c297207.graph_c0;c298025.graph_c0;c298554.…	K00813+K00813+K00815+K01850+K01850+K13832+K01626+K01626+K01657+K00815+K00817+K13832+K01626+K13832+K01735+K01736+K01696+K01735+K00813+K00800+K01658+K01735+K14455+K00813
Glycosylphosphatidylinositol(GPI)-anchor biosynthesis	ko00563	8	136	2755	52012	c195550.graph_c0;c235569.graph_c0;c265643.graph_c0;c266869.graph_c0;c270461.graph_c0;c285928.graph_c1;c287187.graph_c0;c293227.graph_c0	K05289+K07542+K05285+K05284+K05292+K05286+K05289+K03434
Tropane, piperidine and pyridine alkaloid biosynthesis	ko00960	11	269	2755	52012	c111156.graph_c0;c159314.graph_c0;c209603.graph_c0;c227275.graph_c0;c276755.graph_c0;c280241.graph_c0;c280770.graph_c1;c284432.graph_c0;c286995.graph_c0;c295972.graph_c0;c298554.graph_c0	K00813+K08081+K00813+K00815+K00276+K00815+K00817+K08081+K08081+K00813+K00813
Glyoxylate and dicarboxylate metabolism	ko00630	63	1252	2755	52012	c199755.graph_c0;c210346.graph_c0;c251613.graph_c0;c252451.graph_c0;c255108.graph_c0;c262941.graph_c0;c264400.graph_c0;c271238.graph_c0;c271542.graph_c0;c273070.graph_c0;c273706.graph_c0;c274262.graph_c0;c278729.graph_c0;c279131.graph_c0;c279921.graph_c0;c280958.graph_c0;c281591.graph_c0;c282708.graph_c0;c283192.graph_c0;c283788.graph_c0;c284105.graph_c0;c284278.graph_c0;c284361.graph_c0;c284458.…	K01638+K00122+K00122+K01638+K01647+K00026+K00122+K01601+K01602+K11517+K00626+K00026+K01647+K01681+K00049+K01647+K11517+K00026+K01455+K11517+K00122+K00026+K01638+K01455+K01455+K01455+K01602+K01602+K01647+K11517+K01681+K01637+K00122+K11517+K01647+K00026+K00122+K00122+K01638+K00026+K00026+K01637+K01681+K01681+K00026+K01647+K11517+K01638+K00122+K01637+K01638+K01638+K01637+K00026+K00122+K01681+K01638+…
Ubiquitin mediated proteolysis	ko04120	62	1443	2755	52012	c110661.graph_c0;c120371.graph_c0;c131711.graph_c0;c132452.graph_c0;c138616.graph_c0;c170808.graph_c0;c194412.graph_c0;c210417.graph_c0;c210551.graph_c0;c211048.graph_c0;c240933.graph_c0;c244586.graph_c0;c244748.graph_c0;c247812.graph_c0;c263270.graph_c0;c263659.graph_c0;c265261.graph_c0;c271278.graph_c0;c273694.graph_c0;c275935.graph_c0;c276583.graph_c0;c276833.graph_c0;c277156.graph_c0;c278880.…	K10577+K03868+K06689+K06689+K06689+K06689+K03094+K10573+K10590+K03872+K10580+K04554+K10580+K10578+K10575+K10575+K04506+K06689+K10592+K10684+K10576+K10580+K04649+K04554+K10583+K10573+K10686+K03094+K06689+K03094+K03363+K10601+K03350+K03094+K03347+K04649+K03355+K10592+K10143+K10592+K10598+K10609+K03178+K10599+K10597+K10589+K06689+K10570+K06689+K10592+K03353+K10592+K10610+K10685+K03178+K10582+K10144+…
Butanoate metabolism	ko00650	39	868	2755	52012	c169426.graph_c0;c214950.graph_c0;c242141.graph_c0;c246229.graph_c0;c252491.graph_c0;c253999.graph_c0;c255540.graph_c0;c258196.graph_c0;c259351.graph_c0;c270446.graph_c0;c271041.graph_c0;c273706.graph_c0;c274936.graph_c0;c275020.graph_c0;c275299.graph_c0;c276047.graph_c0;c276265.graph_c0;c278516.graph_c0;c280865.graph_c0;c280885.graph_c0;c283665.graph_c0;c284316.graph_c0;c285493.graph_c0;c292585.…	K01580+K01580+K01580+K00074+K00074+K01580+K07511+K00161+K00100+K00135+K01692+K00626+K00135+K01692+K01652+K01580+K01580+K00135+K01653+K00135+K00135+K00135+K01640+K01580+K00135+K00135+K01580+K00162+K00135+K00135+K01652+K00135+K01580+K00135+K00135+K00135+K00161+K00135+K01641
Pentose and glucuronate interconversions	ko00040	59	760	2755	52012	c108580.graph_c0;c109550.graph_c0;c128536.graph_c0;c185558.graph_c0;c210912.graph_c1;c217062.graph_c0;c224509.graph_c0;c244315.graph_c0;c246048.graph_c0;c246817.graph_c0;c248542.graph_c0;c252675.graph_c0;c252681.graph_c0;c256596.graph_c0;c261024.graph_c0;c264141.graph_c0;c268174.graph_c0;c275479.graph_c0;c275833.graph_c0;c276110.graph_c0;c277423.graph_c0;c278620.graph_c0;c279717.graph_c0;c280745.…	K01051+K01184+K01728+K01051+K00128+K01051+K00128+K00128+K01051+K01728+K00128+K00128+K01051+K00128+K01728+K00128+K00963+K00128+K01783+K00128+K00128+K01184+K01783+K01728+K01728+K00012+K00963+K01051+K00128+K00012+K00128+K00128+K01728+K00128+K00128+K01783+K00128+K00128+K01051+K00128+K00963+K01728+K00128+K00128+K01728+K01728+K00128+K00128+K00128+K00963+K01783+K00128+K01051+K01728+K01051+K00128+K01728+…
Fatty acid biosynthesis	ko00061	30	483	2755	52012	c109661.graph_c0;c243400.graph_c0;c243606.graph_c0;c247430.graph_c0;c251599.graph_c0;c259916.graph_c0;c263136.graph_c0;c265502.graph_c0;c265595.graph_c0;c266693.graph_c0;c273811.graph_c0;c274079.graph_c0;c275205.graph_c0;c276454.graph_c0;c277106.graph_c0;c277813.graph_c0;c282976.graph_c0;c284504.graph_c0;c290469.graph_c0;c290535.graph_c0;c290856.graph_c0;c291710.graph_c0;c291871.graph_c0;c292321.…	K00059+K11262+K00059+K10781+K00059+K00059+K00059+K00059+K00059+K10781+K00059+K00059+K00059+K00059+K00059+K00059+K00059+K00059+K09458+K00059+K00059+K00059+K00059+K11262+K00059+K00059+K00059+K11262+K00059+K00059
Propanoate metabolism	ko00640	55	1360	2755	52012	c108900.graph_c0;c210912.graph_c1;c224509.graph_c0;c236095.graph_c0;c242830.graph_c0;c243400.graph_c0;c244315.graph_c0;c248542.graph_c0;c251990.graph_c0;c252675.graph_c0;c255540.graph_c0;c256596.graph_c0;c260968.graph_c1;c264141.graph_c0;c271041.graph_c0;c273706.graph_c0;c275020.graph_c0;c275479.graph_c0;c276110.graph_c0;c277423.graph_c0;c280176.graph_c0;c282358.graph_c0;c284809.graph_c0;c284972.…	K01900+K00128+K00128+K00249+K01899+K11262+K00128+K00128+K05605+K00128+K07511+K00128+K01720+K00128+K01692+K00626+K01692+K00128+K00128+K00128+K01895+K00016+K00249+K00128+K00128+K01899+K01720+K00128+K01720+K00128+K00128+K00128+K00128+K00140+K00128+K01900+K11262+K14085+K01908+K00128+K00128+K00128+K01895+K01895+K00128+K01895+K11262+K01895+K00128+K01900+K01908+K00128+K01895+K14085+K00128
Plant hormone signal transduction	ko04075	44	472	2755	52012	c121591.graph_c0;c164480.graph_c0;c169811.graph_c0;c194003.graph_c0;c194826.graph_c0;c206278.graph_c0;c209957.graph_c0;c210543.graph_c0;c210550.graph_c0;c234936.graph_c0;c236816.graph_c0;c238856.graph_c0;c244757.graph_c0;c248609.graph_c0;c249116.graph_c0;c250363.graph_c0;c254321.graph_c0;c257832.graph_c0;c264151.graph_c0;c271783.graph_c0;c272696.graph_c0;c273047.graph_c2;c274221.graph_c0;c274584.…	K14512+K13464+K14432+K14488+K14488+K14512+K14492+K14488+K14495+K14488+K14496+K14487+K14488+K14498+K14488+K14488+K14493+K14488+K14490+K13422+K14489+K14498+K14512+K14489+K14504+K14496+K14488+K14516+K14488+K13464+K14488+K14498+K14488+K13463+K14497+K14489+K13464+K14488+K13464+K14495+K14489+K14488+K14498+K14490
Isoquinoline alkaloid biosynthesis	ko00950	7	236	2755	52012	c111156.graph_c0;c209603.graph_c0;c227275.graph_c0;c276755.graph_c0;c280241.graph_c0;c295972.graph_c0;c298554.graph_c0	K00813+K00813+K00815+K00276+K00815+K00813+K00813
Galactose metabolism	ko00052	48	928	2755	52012	c109096.graph_c0;c217604.graph_c0;c222736.graph_c0;c255314.graph_c0;c264623.graph_c0;c267500.graph_c0;c268174.graph_c0;c268683.graph_c0;c271777.graph_c0;c271816.graph_c0;c272240.graph_c0;c277667.graph_c0;c279731.graph_c0;c280556.graph_c0;c282292.graph_c0;c282819.graph_c0;c282881.graph_c0;c283292.graph_c0;c285369.graph_c0;c285671.graph_c0;c287493.graph_c0;c288199.graph_c0;c288397.graph_c0;c288614.…	K07407+K01187+K07407+K12316+K07407+K00965+K00963+K07407+K07407+K01187+K00844+K00844+K01835+K01784+K00963+K00844+K12309+K01187+K00844+K00850+K01187+K01187+K01784+K07407+K00844+K01187+K01193+K01187+K00963+K00850+K07407+K01835+K00849+K06611+K01835+K01187+K00844+K07407+K00850+K07407+K01835+K07407+K01187+K00963+K01193+K01187+K00844+K01187
beta-Alanine metabolism	ko00410	49	987	2755	52012	c102155.graph_c0;c169426.graph_c0;c210912.graph_c1;c214950.graph_c0;c224509.graph_c0;c236095.graph_c0;c242141.graph_c0;c244315.graph_c0;c248542.graph_c0;c251990.graph_c0;c252675.graph_c0;c253999.graph_c0;c255540.graph_c0;c256596.graph_c0;c258627.graph_c0;c264141.graph_c0;c271041.graph_c0;c275020.graph_c0;c275479.graph_c0;c276047.graph_c0;c276110.graph_c0;c276265.graph_c0;c276755.graph_c0;c277423.…	K01464+K01580+K00128+K01580+K00128+K00249+K01580+K00128+K00128+K05605+K00128+K01580+K07511+K00128+K00797+K00128+K01692+K01692+K00128+K01580+K00128+K01580+K00276+K00128+K00797+K00249+K00128+K00128+K00128+K00128+K00128+K00128+K00128+K00128+K00797+K01580+K14085+K01580+K00128+K01918+K00128+K00128+K00128+K01580+K00128+K00128+K14085+K00797+K00128
Citrate cycle (TCA cycle)	ko00020	74	1904	2755	52012	c108900.graph_c0;c177977.graph_c0;c210649.graph_c0;c242830.graph_c0;c245848.graph_c0;c249043.graph_c0;c255108.graph_c0;c258196.graph_c0;c262941.graph_c0;c263158.graph_c0;c266047.graph_c0;c269884.graph_c0;c272553.graph_c0;c274262.graph_c0;c276541.graph_c0;c277316.graph_c0;c277580.graph_c0;c278729.graph_c0;c279131.graph_c0;c280920.graph_c0;c280958.graph_c0;c281473.graph_c0;c282708.graph_c0;c282732.…	K01900+K01610+K00658+K01899+K00658+K01679+K01647+K00161+K00026+K01679+K00030+K00164+K00627+K00026+K00031+K00627+K00235+K01647+K01681+K01958+K01647+K00030+K00026+K00234+K00030+K00026+K00382+K01958+K01610+K01899+K00030+K01647+K00234+K00030+K01681+K01610+K01900+K00030+K01647+K00382+K00235+K00235+K00026+K00234+K00030+K00162+K01610+K00026+K01648+K00026+K01681+K00627+K01681+K00164+K00627+K00026+K00164+…
Valine, leucine and isoleucine degradation	ko00280	58	1523	2755	52012	c210912.graph_c1;c224509.graph_c0;c236095.graph_c0;c244315.graph_c0;c248375.graph_c0;c248542.graph_c0;c251990.graph_c0;c252425.graph_c0;c252675.graph_c0;c255540.graph_c0;c256596.graph_c0;c264141.graph_c0;c268758.graph_c0;c271041.graph_c0;c273706.graph_c0;c275020.graph_c0;c275479.graph_c0;c276110.graph_c0;c276986.graph_c0;c277318.graph_c0;c277423.graph_c0;c278858.graph_c0;c281033.graph_c0;c284556.…	K00128+K00128+K00249+K00128+K05607+K00128+K05605+K07513+K00128+K07511+K00128+K00128+K05607+K01692+K00626+K01692+K00128+K00128+K00253+K07513+K00128+K00166+K07513+K05607+K00249+K00382+K00128+K00128+K00020+K01640+K07513+K00128+K00128+K00128+K00128+K00128+K00140+K07513+K00128+K07513+K00382+K14085+K07513+K00128+K01969+K00128+K07513+K00128+K01968+K00128+K00167+K00128+K00128+K07513+K14085+K01641+K00826+…
Carotenoid biosynthesis	ko00906	13	209	2755	52012	c159232.graph_c0;c199270.graph_c0;c211338.graph_c0;c216663.graph_c0;c243307.graph_c0;c253092.graph_c0;c254865.graph_c0;c278415.graph_c0;c286700.graph_c0;c287613.graph_c0;c295619.graph_c0;c296825.graph_c0;c297039.graph_c0	K09841+K02291+K09840+K02291+K09843+K09841+K02294+K09840+K09841+K09843+K09840+K02291+K09838
Betalain biosynthesis	ko00965	4	19	2755	52012	c209567.graph_c0;c271090.graph_c1;c288055.graph_c0;c293901.graph_c0	K00545+K00545+K00545+K00545
Purine metabolism	ko00230	92	2033	2755	52012	c108514.graph_c0;c109281.graph_c0;c147022.graph_c0;c160976.graph_c0;c168198.graph_c0;c180812.graph_c0;c197513.graph_c0;c209343.graph_c0;c210395.graph_c0;c210601.graph_c0;c211035.graph_c0;c211237.graph_c0;c236820.graph_c0;c236881.graph_c0;c240500.graph_c0;c242066.graph_c1;c246913.graph_c0;c248529.graph_c0;c254152.graph_c0;c259142.graph_c0;c260131.graph_c0;c260553.graph_c0;c263113.graph_c0;c265861.…	K03000+K03016+K03013+K01923+K00759+K00948+K10808+K00940+K00948+K00940+K00948+K02684+K00962+K02321+K01515+K13811+K03013+K03007+K02325+K03022+K10808+K00873+K03017+K02320+K01427+K00939+K03020+K00873+K03011+K13484+K00860+K02999+K01466+K00940+K01756+K00873+K01488+K00602+K01835+K00860+K00948+K00365+K02999+K00940+K02327+K03018+K00088+K03025+K11808+K03505+K00856+K02328+K01939+K00958+K00939+K01939+K10808+…
Sphingolipid metabolism	ko00600	24	476	2755	52012	c109096.graph_c0;c222736.graph_c0;c252595.graph_c0;c264623.graph_c0;c266676.graph_c0;c268310.graph_c0;c268683.graph_c0;c269961.graph_c0;c271777.graph_c0;c272508.graph_c0;c277487.graph_c0;c282881.graph_c0;c286778.graph_c0;c287996.graph_c0;c288614.graph_c0;c291605.graph_c0;c292013.graph_c0;c293536.graph_c0;c293746.graph_c0;c294963.graph_c0;c296803.graph_c0;c297257.graph_c1;c297781.graph_c0;c298163.…	K07407+K07407+K04708+K07407+K04713+K04718+K07407+K04711+K07407+K01634+K01634+K12309+K00654+K04712+K07407+K04718+K00654+K07407+K12349+K04713+K07407+K07407+K07407+K04713
Terpenoid backbone biosynthesis	ko00900	12	528	2755	52012	c209914.graph_c0;c211277.graph_c0;c266087.graph_c0;c273706.graph_c0;c273788.graph_c0;c287614.graph_c0;c291025.graph_c0;c291800.graph_c0;c295625.graph_c0;c298714.graph_c0;c300927.graph_c0;c302266.graph_c0	K01662+K01662+K01823+K00626+K00938+K00787+K14066+K01597+K11778+K00021+K00021+K01641
Flavone and flavonol biosynthesis	ko00944	5	52	2755	52012	c108871.graph_c0;c270082.graph_c1;c289124.graph_c0;c295667.graph_c0;c297928.graph_c0	K05280+K05280+K13083+K05279+K05280
Phenylpropanoid biosynthesis	ko00940	48	693	2755	52012	c112283.graph_c0;c147600.graph_c0;c152352.graph_c0;c165925.graph_c0;c178986.graph_c0;c185104.graph_c0;c210935.graph_c0;c235922.graph_c0;c236886.graph_c0;c245577.graph_c0;c248494.graph_c1;c251138.graph_c2;c252204.graph_c0;c262516.graph_c0;c267273.graph_c0;c268157.graph_c0;c272885.graph_c0;c278931.graph_c0;c281790.graph_c0;c282639.graph_c1;c283061.graph_c0;c283990.graph_c0;c284383.graph_c0;c284429.…	K11188+K00430+K12356+K00430+K13065+K00430+K01188+K00083+K09753+K11188+K05349+K05349+K01188+K00430+K12355+K00430+K12355+K00430+K10775+K09755+K10775+K00083+K01904+K13065+K00430+K00083+K03782+K05349+K11188+K00430+K01188+K03782+K05349+K01904+K00430+K00430+K01904+K03782+K13065+K10775+K00430+K03782+K12355+K10775+K01904+K03782+K00430+K00083
Alanine, aspartate and glutamate metabolism	ko00250	71	1534	2755	52012	c111156.graph_c0;c159086.graph_c0;c169426.graph_c0;c204273.graph_c0;c209603.graph_c0;c214950.graph_c0;c242141.graph_c0;c253999.graph_c0;c264280.graph_c0;c267926.graph_c0;c270446.graph_c0;c272700.graph_c0;c273749.graph_c0;c274936.graph_c0;c275178.graph_c0;c276047.graph_c0;c276265.graph_c0;c278516.graph_c0;c279045.graph_c0;c280885.graph_c0;c281364.graph_c0;c281387.graph_c0;c283665.graph_c0;c284316.…	K00813+K01915+K01580+K01940+K00813+K01580+K01580+K01580+K01755+K00820+K00135+K01940+K01953+K00135+K01915+K01580+K01580+K00135+K01756+K00135+K13566+K00294+K00135+K00135+K00262+K01953+K00814+K11541+K01939+K01939+K00261+K01915+K00262+K00764+K01580+K00830+K00135+K00264+K00264+K00262+K00135+K01580+K00814+K01915+K01915+K00820+K00830+K11541+K00135+K01915+K00813+K00135+K11541+K00262+K01955+K00135+K01580+…
Base excision repair	ko03410	24	343	2755	52012	c143721.graph_c0;c209086.graph_c0;c211096.graph_c0;c236132.graph_c0;c251429.graph_c0;c254152.graph_c0;c254842.graph_c0;c279556.graph_c0;c282028.graph_c0;c283886.graph_c0;c284674.graph_c0;c285089.graph_c0;c287002.graph_c0;c287232.graph_c0;c287553.graph_c0;c290104.graph_c0;c292455.graph_c0;c294616.graph_c0;c297056.graph_c0;c298273.graph_c0;c298451.graph_c0;c299612.graph_c0;c300812.graph_c0;c305450.…	K01142+K01246+K10802+K10798+K10802+K02325+K10802+K04802+K04802+K02327+K04799+K10801+K03648+K03505+K02328+K10773+K02327+K10798+K10747+K02324+K10802+K10802+K04799+K10747
Folate biosynthesis	ko00790	14	149	2755	52012	c184868.graph_c0;c247202.graph_c0;c266429.graph_c0;c266964.graph_c0;c266973.graph_c0;c277132.graph_c0;c279849.graph_c0;c280739.graph_c0;c281940.graph_c0;c291522.graph_c0;c293669.graph_c0;c294508.graph_c0;c296164.graph_c0;c306163.graph_c0	K13998+K01113+K01113+K01930+K01495+K13950+K13998+K01113+K01077+K01113+K01495+K01930+K01077+K01113
Caffeine metabolism	ko00232	1	79	2755	52012	c281520.graph_c0	K00365
Other glycan degradation	ko00511	7	219	2755	52012	c249072.graph_c0;c281205.graph_c0;c282881.graph_c0;c293269.graph_c0;c295289.graph_c0;c297654.graph_c0;c302118.graph_c0	K12373+K12373+K12309+K12373+K01444+K01191+K12311
Valine, leucine and isoleucine biosynthesis	ko00290	27	786	2755	52012	c211157.graph_c0;c258196.graph_c0;c275299.graph_c0;c275480.graph_c0;c275685.graph_c0;c280346.graph_c0;c280865.graph_c0;c285214.graph_c0;c285676.graph_c0;c285852.graph_c0;c286257.graph_c0;c287922.graph_c0;c290555.graph_c0;c294720.graph_c1;c296147.graph_c0;c296477.graph_c0;c296567.graph_c0;c297003.graph_c0;c297372.graph_c0;c297971.graph_c0;c298072.graph_c0;c298486.graph_c0;c298506.graph_c0;c299002.…	K01870+K00161+K01652+K01649+K00053+K01649+K01653+K01870+K00052+K01754+K01649+K01870+K01687+K00162+K01649+K01652+K01704+K01687+K01702+K00053+K01870+K01702+K01869+K00161+K01873+K00052+K00826
DNA replication	ko03030	38	513	2755	52012	c116781.graph_c0;c138403.graph_c0;c148360.graph_c0;c148429.graph_c0;c211237.graph_c0;c236881.graph_c0;c254152.graph_c0;c264070.graph_c0;c265280.graph_c0;c265861.graph_c0;c266366.graph_c0;c272225.graph_c0;c274819.graph_c0;c278685.graph_c0;c279556.graph_c0;c280202.graph_c0;c282028.graph_c0;c283886.graph_c0;c284674.graph_c0;c285268.graph_c0;c286418.graph_c0;c286588.graph_c0;c287232.graph_c0;c287553.…	K07466+K02541+K02210+K02212+K02684+K02321+K02325+K10739+K07466+K02320+K10754+K10754+K10755+K10743+K04802+K10755+K04802+K02327+K04799+K10756+K07466+K02541+K03505+K02328+K10742+K02209+K02209+K02685+K02327+K10739+K02540+K10747+K02324+K02320+K02542+K04799+K10756+K10747
Zeatin biosynthesis	ko00908	6	48	2755	52012	c244015.graph_c0;c259393.graph_c0;c265333.graph_c0;c278887.graph_c0;c280429.graph_c0;c288532.graph_c1	K00279+K00279+K13495+K00279+K00279+K00279
Circadian rhythm - plant	ko04712	6	152	2755	52012	c190996.graph_c0;c228118.graph_c0;c253408.graph_c0;c260744.graph_c0;c269842.graph_c0;c285102.graph_c0	K03097+K12115+K12121+K03115+K03097+K03097
Homologous recombination	ko03440	18	267	2755	52012	c111875.graph_c0;c116781.graph_c0;c264070.graph_c0;c264300.graph_c0;c265280.graph_c0;c273019.graph_c0;c274346.graph_c0;c277664.graph_c0;c283886.graph_c0;c286418.graph_c0;c287118.graph_c0;c287232.graph_c0;c287553.graph_c0;c290754.graph_c0;c291796.graph_c0;c292455.graph_c0;c292456.graph_c0;c293190.graph_c0	K04482+K07466+K10739+K10865+K07466+K10901+K08775+K10901+K02327+K07466+K10880+K03505+K02328+K10866+K10879+K02327+K10739+K04482
RNA transport	ko03013	118	2059	2755	52012	c109892.graph_c0;c110661.graph_c0;c130713.graph_c0;c140680.graph_c0;c146086.graph_c0;c146959.graph_c0;c157032.graph_c0;c193473.graph_c0;c197866.graph_c0;c209137.graph_c0;c209148.graph_c0;c210662.graph_c0;c216153.graph_c0;c226330.graph_c0;c230643.graph_c0;c243296.graph_c0;c245901.graph_c0;c246397.graph_c0;c246448.graph_c0;c247080.graph_c0;c250143.graph_c0;c250834.graph_c0;c251785.graph_c0;c251860.…	K14319+K10577+K03113+K03113+K07936+K12160+K03113+K03238+K14319+K07936+K03260+K03247+K03113+K07936+K09291+K13025+K12881+K13126+K13126+K03246+K03246+K14298+K03257+K12876+K14004+K13137+K07936+K14312+K03249+K12877+K03242+K14324+K12881+K03237+K07562+K12883+K14288+K03238+K14293+K03236+K03231+K03251+K14290+K03248+K03253+K13137+K03250+K03242+K02516+K03680+K13025+K00784+K12882+K03243+K03240+K13137+K12160+…
Ribosome	ko03010	300	5482	2755	52012	c108794.graph_c0;c109090.graph_c0;c115708.graph_c0;c116404.graph_c0;c119099.graph_c0;c128035.graph_c1;c130481.graph_c0;c138639.graph_c0;c146491.graph_c0;c147371.graph_c0;c149999.graph_c0;c150393.graph_c0;c169650.graph_c0;c180880.graph_c0;c181486.graph_c0;c182518.graph_c0;c182719.graph_c0;c184291.graph_c0;c193857.graph_c0;c198522.graph_c0;c209150.graph_c0;c209268.graph_c1;c209835.graph_c0;c210195.…	K02936+K02984+K02980+K02915+K02971+K02943+K02929+K02866+K02901+K02951+K02900+K02983+K02924+K02883+K02981+K02937+K02896+K02991+K02920+K02883+K02954+K02924+K02995+K02949+K02923+K02929+K02964+K02937+K02957+K02966+K02889+K02872+K02942+K02966+K02905+K02947+K02889+K02995+K02891+K02987+K02880+K02958+K02991+K02920+K02971+K02978+K02903+K02973+K02974+K02873+K02998+K02903+K02934+K02872+K02936+K02979+K02930+…
RNA degradation	ko03018	58	1109	2755	52012	c166118.graph_c0;c190012.graph_c0;c210986.graph_c0;c236820.graph_c0;c246054.graph_c0;c246397.graph_c0;c246448.graph_c0;c246800.graph_c0;c248145.graph_c0;c250290.graph_c0;c254472.graph_c0;c261207.graph_c0;c265086.graph_c0;c271033.graph_c0;c271267.graph_c0;c271543.graph_c0;c274862.graph_c0;c276509.graph_c0;c279061.graph_c0;c279490.graph_c0;c281168.graph_c0;c281686.graph_c0;c283835.graph_c0;c284610.…	K12626+K12604+K03679+K00962+K01689+K13126+K13126+K12627+K01689+K07573+K10643+K12620+K12571+K12606+K12600+K11600+K12626+K12580+K12622+K04077+K04043+K12598+K12614+K03678+K12621+K12608+K13126+K12572+K12613+K12619+K01689+K12603+K13126+K13126+K03681+K03514+K04043+K12599+K13126+K12581+K04077+K04077+K13126+K12623+K04043+K04043+K14442+K13126+K04077+K12584+K12591+K01689+K01689+K01689+K12585+K12619+K12604+…
Glycolysis / Gluconeogenesis	ko00010	157	2700	2755	52012	c122726.graph_c0;c144674.graph_c0;c149287.graph_c0;c177977.graph_c0;c180835.graph_c0;c182786.graph_c0;c194077.graph_c0;c205832.graph_c1;c209360.graph_c0;c210912.graph_c1;c224509.graph_c0;c242391.graph_c0;c244315.graph_c0;c246054.graph_c0;c248145.graph_c0;c248542.graph_c0;c249050.graph_c0;c249510.graph_c0;c252675.graph_c0;c254634.graph_c0;c255054.graph_c0;c256596.graph_c0;c258196.graph_c0;c260163.…	K01624+K01792+K00134+K01610+K13953+K01785+K03841+K13953+K00121+K00128+K00128+K03841+K00128+K01689+K01689+K00128+K13953+K01834+K00128+K13953+K00134+K00128+K00161+K00121+K00873+K01803+K01624+K00128+K01834+K00873+K13953+K00927+K00844+K00627+K00128+K13953+K00128+K01624+K00627+K00128+K00844+K00927+K01624+K01785+K01803+K00873+K01623+K01835+K01895+K00016+K00844+K01803+K01785+K00002+K00382+K00128+K00121+…
Circadian rhythm - mammal	ko04710	9	167	2755	52012	c120371.graph_c0;c194412.graph_c0;c275366.graph_c0;c281239.graph_c0;c283493.graph_c0;c286182.graph_c0;c286496.graph_c0;c288893.graph_c0;c294442.graph_c0	K03868+K03094+K02295+K03094+K03094+K03094+K03347+K02295+K02295
Riboflavin metabolism	ko00740	8	119	2755	52012	c246194.graph_c0;c258354.graph_c0;c258944.graph_c0;c273763.graph_c0;c276608.graph_c0;c284098.graph_c0;c298719.graph_c0;c299345.graph_c0	K14654+K00794+K14652+K00861+K01497+K00793+K01078+K00793
Protein processing in endoplasmic reticulum	ko04141	136	2747	2755	52012	c100005.graph_c0;c105566.graph_c0;c110780.graph_c0;c120371.graph_c0;c126505.graph_c0;c131711.graph_c0;c132452.graph_c0;c138616.graph_c0;c170808.graph_c0;c173141.graph_c0;c176142.graph_c0;c194412.graph_c0;c197619.graph_c0;c209856.graph_c0;c210692.graph_c0;c210712.graph_c0;c233424.graph_c0;c234082.graph_c1;c244586.graph_c0;c247812.graph_c0;c249902.graph_c0;c251636.graph_c0;c253503.graph_c0;c261712.…	K09584+K04523+K07342+K03868+K08057+K06689+K06689+K06689+K06689+K13525+K13525+K03094+K09503+K09481+K07953+K10666+K09580+K08054+K04554+K10578+K09584+K01230+K14004+K03283+K03237+K10575+K10575+K12668+K09490+K13989+K14016+K14001+K12668+K06689+K01456+K13993+K13719+K13993+K13993+K08057+K13989+K13525+K01230+K10956+K14018+K03283+K09584+K09540+K13993+K13993+K07953+K10839+K09580+K09518+K04554+K04523+K12275+…
ABC transporters	ko02010	13	199	2755	52012	c209809.graph_c0;c276313.graph_c0;c291968.graph_c0;c292524.graph_c0;c292595.graph_c0;c294005.graph_c0;c294607.graph_c0;c295414.graph_c0;c296940.graph_c0;c297360.graph_c0;c298292.graph_c1;c298742.graph_c0;c299047.graph_c0	K05658+K05658+K05656+K05661+K05677+K05677+K05657+K05658+K05641+K05681+K05661+K05663+K05643
Nucleotide excision repair	ko03420	38	749	2755	52012	c116781.graph_c0;c120371.graph_c0;c254152.graph_c0;c264070.graph_c0;c265280.graph_c0;c266366.graph_c0;c266563.graph_c0;c272225.graph_c0;c272274.graph_c0;c274739.graph_c0;c274819.graph_c0;c278104.graph_c0;c278839.graph_c0;c279556.graph_c0;c280202.graph_c0;c280491.graph_c0;c282028.graph_c0;c283886.graph_c0;c284940.graph_c0;c285268.graph_c0;c286033.graph_c0;c286418.graph_c0;c287232.graph_c0;c287553.…	K07466+K03868+K02325+K10739+K07466+K10754+K03144+K10754+K03142+K02202+K10755+K10839+K10844+K04802+K10755+K10844+K04802+K02327+K10839+K10756+K03143+K07466+K03505+K02328+K10609+K10846+K02327+K10739+K10842+K10570+K10843+K10610+K10747+K10838+K02324+K10848+K10756+K10747
Fatty acid elongation in mitochondria	ko00062	2	96	2755	52012	c255540.graph_c0;c269975.graph_c0	K07511+K07512
Pantothenate and CoA biosynthesis	ko00770	12	384	2755	52012	c102155.graph_c0;c254861.graph_c0;c275299.graph_c0;c275685.graph_c0;c280865.graph_c0;c290555.graph_c0;c294676.graph_c0;c296477.graph_c0;c297003.graph_c0;c297408.graph_c0;c297971.graph_c0;c302315.graph_c0	K01464+K00859+K01652+K00053+K01653+K01687+K01918+K01652+K01687+K01598+K00053+K00826
Cysteine and methionine metabolism	ko00270	71	1136	2755	52012	c106850.graph_c0;c111156.graph_c0;c130322.graph_c0;c149451.graph_c0;c164959.graph_c0;c171066.graph_c0;c174805.graph_c0;c198697.graph_c0;c209603.graph_c0;c211003.graph_c0;c212909.graph_c0;c227275.graph_c0;c240629.graph_c1;c243110.graph_c0;c247614.graph_c0;c248512.graph_c0;c253693.graph_c0;c255577.graph_c0;c255761.graph_c0;c257372.graph_c0;c258627.graph_c0;c261019.graph_c0;c265223.graph_c0;c265608.…	K00558+K00813+K00789+K01738+K00789+K01611+K01758+K00133+K00813+K00789+K01762+K00815+K01761+K08964+K01611+K00558+K01740+K00641+K01762+K05933+K00797+K08967+K01760+K08967+K01251+K00547+K08967+K01251+K08967+K13034+K00133+K01251+K01740+K00789+K08967+K00815+K01251+K00016+K00797+K00640+K00640+K00928+K01697+K01762+K01251+K01758+K00641+K00547+K00797+K01758+K08963+K00789+K00558+K01762+K01738+K00813+K01740+…
Carbon fixation in photosynthetic organisms	ko00710	80	1467	2755	52012	c111156.graph_c0;c122726.graph_c0;c177977.graph_c0;c194077.graph_c0;c203281.graph_c0;c209603.graph_c0;c239620.graph_c0;c242391.graph_c0;c260553.graph_c0;c262794.graph_c0;c262941.graph_c0;c263794.graph_c0;c264289.graph_c0;c268350.graph_c1;c268948.graph_c0;c270045.graph_c0;c271238.graph_c0;c271542.graph_c0;c274262.graph_c0;c275794.graph_c0;c275833.graph_c0;c277233.graph_c0;c277631.graph_c1;c277970.…	K00813+K01624+K01610+K03841+K00029+K00813+K01807+K03841+K00873+K01803+K00026+K01624+K00615+K00873+K00615+K00927+K01601+K01602+K00026+K00855+K01783+K01624+K00029+K00927+K01624+K01803+K00873+K01623+K01783+K00026+K01803+K00026+K01610+K00814+K01602+K01803+K00855+K03841+K01602+K00615+K01783+K03841+K01610+K03841+K01100+K05298+K03841+K00615+K01624+K00927+K00615+K00026+K01624+K05298+K00927+K00814+K01610+…
Natural killer cell mediated cytotoxicity	ko04650	16	240	2755	52012	c230662.graph_c0;c246097.graph_c0;c251081.graph_c0;c264897.graph_c0;c268243.graph_c0;c273689.graph_c0;c274859.graph_c0;c275455.graph_c0;c276961.graph_c0;c284333.graph_c0;c285281.graph_c0;c287237.graph_c0;c290883.graph_c0;c296498.graph_c0;c296900.graph_c0;c298242.graph_c1	K04371+K04371+K04392+K04392+K06268+K04368+K04392+K04371+K04368+K04371+K04371+K06268+K04368+K04371+K04368+K04371
Diterpenoid biosynthesis	ko00904	7	40	2755	52012	c242948.graph_c0;c281859.graph_c0;c290635.graph_c0;c294373.graph_c1;c296479.graph_c0;c297691.graph_c0;c301338.graph_c0	K04120+K04120+K04120+K05282+K04120+K04120+K05282
Endocytosis	ko04144	50	1136	2755	52012	c109189.graph_c0;c247808.graph_c0;c256267.graph_c0;c256457.graph_c0;c261712.graph_c0;c265257.graph_c0;c265832.graph_c0;c268005.graph_c0;c270100.graph_c0;c274456.graph_c0;c276189.graph_c0;c277258.graph_c0;c277431.graph_c0;c278053.graph_c0;c278705.graph_c0;c284026.graph_c0;c284296.graph_c0;c286646.graph_c0;c286728.graph_c0;c287450.graph_c0;c287606.graph_c0;c288013.graph_c1;c288067.graph_c2;c288407.…	K12486+K12193+K12197+K07905+K03283+K12191+K12198+K01115+K07897+K12194+K03283+K12188+K12193+K12183+K12190+K07897+K12191+K12479+K12196+K07905+K01528+K03283+K03283+K12200+K03283+K07905+K03283+K03283+K03283+K01528+K00889+K00889+K12199+K03283+K01115+K03283+K00889+K12199+K01528+K12200+K11826+K01115+K04646+K01115+K01528+K04646+K11824+K01528+K03283+K11839
Histidine metabolism	ko00340	34	551	2755	52012	c210912.graph_c1;c224509.graph_c0;c244315.graph_c0;c248542.graph_c0;c252675.graph_c0;c256596.graph_c0;c264141.graph_c0;c270013.graph_c0;c275479.graph_c0;c276110.graph_c0;c277423.graph_c0;c280355.graph_c0;c280770.graph_c1;c283907.graph_c0;c284972.graph_c1;c285187.graph_c0;c287244.graph_c0;c288414.graph_c1;c288704.graph_c0;c289696.graph_c0;c289719.graph_c1;c290876.graph_c0;c290997.graph_c1;c291919.…	K00128+K00128+K00128+K00128+K00128+K00128+K00128+K01693+K00128+K00128+K00128+K00765+K00817+K01663+K00128+K00128+K00128+K00128+K00128+K00128+K00128+K01663+K00128+K00765+K14085+K00013+K00128+K00128+K00128+K00128+K00128+K00128+K14085+K00128
Sulfur relay system	ko04122	6	190	2755	52012	c284999.graph_c0;c288427.graph_c0;c294141.graph_c0;c294521.graph_c0;c297804.graph_c0;c298308.graph_c0	K04487+K03635+K11996+K04487+K14168+K01011
		4628
