# Supplementary material for: Molecular mechanism of lateral bud differentiation of Pinus massoniana based on high-throughput sequencing
Source: Sci Rep. 2021 Apr 27;11:9033. doi: 10.1038/s41598-021-87787-7 (PMC8079368; doi:10.1038/s41598-021-87787-7)
Supplement: Supplementary file 12 — Supplementary Information 12. [file 41598_2021_87787_MOESM12_ESM.xlsx]

## Sheet: Table S5
Table S5. Numbers of differential expression genes
DEG Set	All DEG	up-regulated	down-regulated
L1_L2_L3_vs_T1_T2_T3	6054	3934	2120
L1_L2_L3_vs_K1_K2_K3	18599	4395	14204
K1_K2_K3_vs_T1_T2_T3	18456	16126	2330
DEG Set: name of differential expression gene set; All DEG: number of differentially expressed genes; up-regulated: number of up-regulated genes; down-regulated: number of down-regulated genes.
