# Supplementary material for: Molecular mechanism of lateral bud differentiation of Pinus massoniana based on high-throughput sequencing
Source: Sci Rep. 2021 Apr 27;11:9033. doi: 10.1038/s41598-021-87787-7 (PMC8079368; doi:10.1038/s41598-021-87787-7)
Supplement: Supplementary file 13 — Supplementary Information 13. [file 41598_2021_87787_MOESM13_ESM.xls]

## Sheet: Table S6
Table S6. DEGs information obtained by veen analysis using MapMan software
BinCode	BinName	id	type	description	t v d	t v z	d v z
1.1.1.1	PS.lightreaction.photosystem II.LHC-II	c296677.graph_c0	Transcript	(chl4|513866 : 374.0) no description available & (p14273|cb2_chlre : 364.0) Chlorophyll a-b binding protein of LHCII type I, chloroplast precursor (CAB) (LHCP) - Chlamydomonas reinhardtii & (loc_os03g39610.1 : 345.0) no description available & (at2g05070 : 339.0) Encodes Lhcb2.2. Belongs to the Lhc super-gene family encodes the light-harvesting chlorophyll a/b-binding (LHC) proteins that constitu…	9.15221	-3.65334	13.1974
1.2.3	PS.photorespiration.aminotransferases peroxisomal	c294405.graph_c0	Transcript	(loc_os10g25130.1 : 365.0) no description available & (p52894|ala2_horvu : 362.0) Alanine aminotransferase 2 (EC 2.6.1.2) (GPT) (Glutamic--pyruvic transaminase 2) (Glutamic--alanine transaminase 2) (ALAAT-2) - Hordeum vulgare (Barley) & (chl4|523569 : 360.0) no description available & (at1g17290 : 347.0) Encodes for alanine aminotransferase (ALAAT1), involved in alanine catabolism during plants r…	5.8155	-2.07973	8.28337
1.3.3	PS.calvin cycle.phosphoglycerate kinase	c299515.graph_c2	Transcript	(q9sbn4|pgkh_volca : 389.0) Phosphoglycerate kinase, chloroplast precursor (EC 2.7.2.3) - Volvox carteri & (chl4|520052 : 389.0) no description available & (at1g79550 : 384.0) Encodes cytosolic phosphoglycerate kinase (PGK).; phosphoglycerate kinase (PGK); FUNCTIONS IN: phosphoglycerate kinase activity; INVOLVED IN: glycolysis; LOCATED IN: cytosol, apoplast, plasma membrane, nucleus, membrane; EX…	5.16396	-2.01703	7.57508
1.3.13	PS.calvin cycle.rubisco interacting	c296897.graph_c0	Transcript	(chl4|522260 : 581.0) no description available & (p23489|rca_chlre : 580.0) Ribulose bisphosphate carboxylase/oxygenase activase, chloroplast precursor (RuBisCO activase) (RA) - Chlamydomonas reinhardtii & (loc_os11g47970.3 : 530.0) no description available & (at2g39730 : 525.0) Rubisco activase, a nuclear-encoded chloroplast protein that consists of two isoforms arising from alternative splicing…	4.87674	-3.79427	9.05333
2.1.2.3	major CHO metabolism.synthesis.starch.starch branching	c297411.graph_c1	Transcript	(at2g36390 : 771.0) Encodes a starch branching enzyme (EC.2.4.1.18) similar to SBE2 from maize and rice. Expressed throughout plant tissues.; starch branching enzyme 2.1 (SBE2.1); FUNCTIONS IN: 1,4-alpha-glucan branching enzyme activity; INVOLVED IN: amylopectin biosynthetic process, starch metabolic process; LOCATED IN: chloroplast stroma, chloroplast; EXPRESSED IN: 25 plant structures; EXPRESSE…	4.84796	-2.22109	7.45432
2.2.2.6	major CHO metabolism.degradation.starch.transporter	c298695.graph_c0	Transcript	(loc_os01g38670.1 : 184.0) no description available & (at3g19930 : 179.0) Encodes a sucrose hydrogen symporter that is induced by wounding.; sugar transporter 4 (STP4); FUNCTIONS IN: carbohydrate transmembrane transporter activity, sugar:hydrogen symporter activity, monosaccharide transmembrane transporter activity, sucrose:hydrogen symporter activity; INVOLVED IN: defense response to fungus, res…	6.82677	-2.64592	9.86542
3.2.1	minor CHO metabolism.trehalose.TPS	c298402.graph_c0	Transcript	(loc_os05g44210.1 : 377.0) no description available & (at1g78580 : 374.0) Encodes an enzyme putatively involved in trehalose biosynthesis. The protein has a trehalose synthase (TPS)-like domain but no trehalose phosphatase (TPP)-like domain. ATTPS1 is able to complement yeast tps1 mutants in vivo. The gene product modulates cell growth but not cell differentiation by determining cell wall deposit…	5.80707	-2.17759	8.37407
3.2.3	minor CHO metabolism.trehalose.potential TPS/TPP	c298402.graph_c0	Transcript	(loc_os05g44210.1 : 377.0) no description available & (at1g78580 : 374.0) Encodes an enzyme putatively involved in trehalose biosynthesis. The protein has a trehalose synthase (TPS)-like domain but no trehalose phosphatase (TPP)-like domain. ATTPS1 is able to complement yeast tps1 mutants in vivo. The gene product modulates cell growth but not cell differentiation by determining cell wall deposit…	5.80707	-2.17759	8.37407
4.1.11	glycolysis.cytosolic branch.3-phosphoglycerate kinase (PGK)	c299515.graph_c2	Transcript	(q9sbn4|pgkh_volca : 389.0) Phosphoglycerate kinase, chloroplast precursor (EC 2.7.2.3) - Volvox carteri & (chl4|520052 : 389.0) no description available & (at1g79550 : 384.0) Encodes cytosolic phosphoglycerate kinase (PGK).; phosphoglycerate kinase (PGK); FUNCTIONS IN: phosphoglycerate kinase activity; INVOLVED IN: glycolysis; LOCATED IN: cytosol, apoplast, plasma membrane, nucleus, membrane; EX…	5.16396	-2.01703	7.57508
5.10	fermentation.aldehyde dehydrogenase	c296434.graph_c0	Transcript	(loc_os06g15990.1 : 545.0) no description available & (at3g48000 : 539.0) Encodes a putative (NAD+) aldehyde dehydrogenase.; aldehyde dehydrogenase 2B4 (ALDH2B4); FUNCTIONS IN: 3-chloroallyl aldehyde dehydrogenase activity, aldehyde dehydrogenase (NAD) activity, ATP binding; INVOLVED IN: response to cadmium ion; LOCATED IN: mitochondrion, chloroplast; EXPRESSED IN: 24 plant structures; EXPRESSED …	6.30518	-2.17038	8.86641
5.10	fermentation.aldehyde dehydrogenase	c299834.graph_c0	Transcript	(loc_os06g15990.1 : 432.0) no description available & (at3g48000 : 431.0) Encodes a putative (NAD+) aldehyde dehydrogenase.; aldehyde dehydrogenase 2B4 (ALDH2B4); FUNCTIONS IN: 3-chloroallyl aldehyde dehydrogenase activity, aldehyde dehydrogenase (NAD) activity, ATP binding; INVOLVED IN: response to cadmium ion; LOCATED IN: mitochondrion, chloroplast; EXPRESSED IN: 24 plant structures; EXPRESSED …	7.44865	-2.10787	9.94959
6.4	gluconeogenesis / glyoxylate cycle.PEPCK	c298415.graph_c1	Transcript	(chl4|519867 : 625.0) no description available & (loc_os03g15050.2 : 612.0) no description available & (p42066|pepck_cucsa : 603.0) Phosphoenolpyruvate carboxykinase [ATP] (EC 4.1.1.49) (PEP carboxykinase) (Phosphoenolpyruvate carboxylase) (PEPCK) - Cucumis sativus (Cucumber) & (at4g37870 : 600.0) Encodes a putative phosphoenolpyruvate carboxykinase (ATP-dependent).; phosphoenolpyruvate carboxyki…	6.89744	-2.09179	9.3715
8.1.1.1	TCA / org transformation.TCA.pyruvate DH.E1	c299002.graph_c0	Transcript	(p52903|odpa_soltu : 345.0) Pyruvate dehydrogenase E1 component subunit alpha, mitochondrial precursor (EC 1.2.4.1) (PDHE1-A) - Solanum tuberosum (Potato) & (at1g59900 : 342.0) encodes the e1 alpha subunit of the pyruvate dehydrogenase complex (PDC); pyruvate dehydrogenase complex E1 alpha subunit (E1 ALPHA); FUNCTIONS IN: oxidoreductase activity, acting on the aldehyde or oxo group of donors, di…	6.02129	-2.03487	8.43778
8.1.2	TCA / org transformation.TCA.CS	c296920.graph_c1	Transcript	(at2g44350 : 482.0) encodes a mitochrondrion targeted citrate synthase, the first enzyme of the tricarboxylic acid cycle, catalyzing the condensation of acetyl-CoA and oxaloacetate, finally yielding citrate and CoA.; ATCS; FUNCTIONS IN: citrate (SI)-synthase activity, zinc ion binding, ATP binding; INVOLVED IN: response to cadmium ion, tricarboxylic acid cycle; LOCATED IN: mitochondrion, cell wal…	6.6546	-2.05386	9.09785
8.1.2	TCA / org transformation.TCA.CS	c296920.graph_c1	Transcript	(at2g44350 : 482.0) encodes a mitochrondrion targeted citrate synthase, the first enzyme of the tricarboxylic acid cycle, catalyzing the condensation of acetyl-CoA and oxaloacetate, finally yielding citrate and CoA.; ATCS; FUNCTIONS IN: citrate (SI)-synthase activity, zinc ion binding, ATP binding; INVOLVED IN: response to cadmium ion, tricarboxylic acid cycle; LOCATED IN: mitochondrion, cell wal…	6.6546	-2.05386	9.09785
8.1.7	TCA / org transformation.TCA.succinate dehydrogenase	c299124.graph_c0	Transcript	(at5g40650 : 333.0) One of three isoforms of the iron-sulfur component of the succinate dehydrogenase complex, a component of the mitochondrial respiratory chain complex II. The product of the nuclear encoded gene is imported into the mitochondrion. Expressed during germination and post-germinative growth.; succinate dehydrogenase 2-2 (SDH2-2); CONTAINS InterPro DOMAIN/s: Ferredoxin (InterPro:IPR…	6.6097	-2.20546	9.20737
9.2.1.2	mitochondrial electron transport / ATP synthesis.NADH-DH.type II.external	c299562.graph_c0	Transcript	(at4g28220 : 340.0) NAD(P)H dehydrogenase B1 (NDB1); FUNCTIONS IN: NADH dehydrogenase activity, disulfide oxidoreductase activity; INVOLVED IN: oxidation reduction; LOCATED IN: extrinsic to mitochondrial inner membrane; EXPRESSED IN: 24 plant structures; EXPRESSED DURING: 13 growth stages; CONTAINS InterPro DOMAIN/s: Pyridine nucleotide-disulphide oxidoreductase, class-II (InterPro:IPR000103), FA…	7.08502	-2.31159	9.77677
9.6	mitochondrial electron transport / ATP synthesis.cytochrome c	c288267.graph_c0	Transcript	(at1g22840 : 145.0) Encodes cytochrome c. Contains two site II (TGGGCC/T) elements, which interact with a TCP-domain transcription factor, and a downstream internal telomeric repeat, and are required for expression of the Cytc-1 gene. Promoter directs preferential expression in root and shoot meristems and in anthers.; CYTOCHROME C-1 (CYTC-1); FUNCTIONS IN: electron carrier activity, copper ion b…	4.15571	-2.64841	7.19019
9.9	mitochondrial electron transport / ATP synthesis.F1-ATPase	c291562.graph_c0	Transcript	(p26360|atpg3_ipoba : 164.0) ATP synthase gamma chain, mitochondrial precursor (EC 3.6.3.14) - Ipomoea batatas (Sweet potato) (Batate) & (at2g33040 : 161.0) gamma subunit of Mt ATP synthase (ATP3); FUNCTIONS IN: zinc ion binding; INVOLVED IN: proton transport, ATP synthesis coupled proton transport; LOCATED IN: in 7 components; EXPRESSED IN: 27 plant structures; EXPRESSED DURING: 17 growth stages…	4.80856	-2.12069	7.31605
9.9	mitochondrial electron transport / ATP synthesis.F1-ATPase	c295691.graph_c0	Transcript	(p38482|atpbm_chlre : 411.0) ATP synthase subunit beta, mitochondrial precursor (EC 3.6.3.14) - Chlamydomonas reinhardtii & (chl4|517045 : 411.0) no description available & (loc_os05g47980.1 : 396.0) no description available & (at5g08690 : 393.0) Encodes the mitochondrial ATP synthase beta-subunit. This subunit is encoded by a multigene family of three members (At5g08670, At5g08680, At5g08690) th…	5.261	-2.20058	7.85251
10.6.2	cell wall.degradation.mannan-xylose-arabinose-fucose	c299383.graph_c0	Transcript	(loc_os04g54810.1 : 147.0) no description available & (at1g02640 : 135.0) encodes a protein similar to a beta-xylosidase located in the extracellular matrix. This is a member of glycosyl hydrolase family 3 and has six other closely related members.; beta-xylosidase 2 (BXL2); FUNCTIONS IN: hydrolase activity, hydrolyzing O-glycosyl compounds; INVOLVED IN: carbohydrate metabolic process; LOCATED IN…	7.0187	-2.343	9.7428
11.1.4	lipid metabolism.FA synthesis and FA elongation.ACP oxoacyl reductase	c289729.graph_c0	Transcript	(loc_os04g30760.1 : 132.0) no description available & (at1g24360 : 125.0) NAD(P)-binding Rossmann-fold superfamily protein; FUNCTIONS IN: 3-oxoacyl-[acyl-carrier-protein] reductase activity, copper ion binding; INVOLVED IN: oxidation reduction, metabolic process, fatty acid biosynthetic process; LOCATED IN: chloroplast stroma, chloroplast, chloroplast envelope; EXPRESSED IN: 24 plant structures; …	6.99758	-2.14992	9.5362
11.1.10	lipid metabolism.FA synthesis and FA elongation.beta ketoacyl CoA synthase	c272357.graph_c0	Transcript	(at1g25450 : 466.0) Encodes KCS5, a member of the 3-ketoacyl-CoA synthase family involved in the biosynthesis of VLCFA (very long chain fatty acids).; 3-ketoacyl-CoA synthase 5 (KCS5); FUNCTIONS IN: fatty acid elongase activity; INVOLVED IN: in 6 processes; LOCATED IN: endoplasmic reticulum, membrane; EXPRESSED IN: 22 plant structures; EXPRESSED DURING: 13 growth stages; CONTAINS InterPro DOMAIN/…	2.36009	5.02902	-2.2813
11.1.11	lipid metabolism.FA synthesis and FA elongation.fatty acid elongase	c272357.graph_c0	Transcript	(at1g25450 : 466.0) Encodes KCS5, a member of the 3-ketoacyl-CoA synthase family involved in the biosynthesis of VLCFA (very long chain fatty acids).; 3-ketoacyl-CoA synthase 5 (KCS5); FUNCTIONS IN: fatty acid elongase activity; INVOLVED IN: in 6 processes; LOCATED IN: endoplasmic reticulum, membrane; EXPRESSED IN: 22 plant structures; EXPRESSED DURING: 13 growth stages; CONTAINS InterPro DOMAIN/…	2.36009	5.02902	-2.2813
11.3.1	lipid metabolism.Phospholipid synthesis.1-acylglycerol-3-phosphate O-acyltransferase	c296424.graph_c0	Transcript	(at3g18850 : 149.0) lysophosphatidyl acyltransferase 5 (LPAT5); FUNCTIONS IN: acyltransferase activity; INVOLVED IN: metabolic process; EXPRESSED IN: 24 plant structures; EXPRESSED DURING: 13 growth stages; CONTAINS InterPro DOMAIN/s: Phospholipid/glycerol acyltransferase (InterPro:IPR002123); BEST Arabidopsis thaliana protein match is: lysophosphatidyl acyltransferase 4 (TAIR:AT1G75020.2); Has 1…	5.18845	-2.055	7.62971
11.8	lipid metabolism.'exotics'(steroids, squalene etc)	c280085.graph_c0	Transcript	(at4g27270 : 199.0) Quinone reductase family protein; FUNCTIONS IN: oxidoreductase activity, FMN binding; INVOLVED IN: negative regulation of transcription; LOCATED IN: plasma membrane; EXPRESSED IN: 21 plant structures; EXPRESSED DURING: 13 growth stages; CONTAINS InterPro DOMAIN/s: Flavoprotein WrbA (InterPro:IPR010089), NADPH-dependent FMN reductase (InterPro:IPR005025), Flavodoxin/nitric oxid…	4.77319	-2.43079	7.59012
11.8.1	lipid metabolism.'exotics' (steroids, squalene etc).sphingolipids	c289390.graph_c0	Transcript	(at3g06060 : 131.0) NAD(P)-binding Rossmann-fold superfamily protein; FUNCTIONS IN: oxidoreductase activity, binding, catalytic activity; INVOLVED IN: oxidation reduction, metabolic process; LOCATED IN: endomembrane system; EXPRESSED IN: 23 plant structures; EXPRESSED DURING: 15 growth stages; CONTAINS InterPro DOMAIN/s: Short-chain dehydrogenase/reductase, conserved site (InterPro:IPR020904), NA…	3.50814	8.12318	-4.22852
11.8.1	lipid metabolism.'exotics' (steroids, squalene etc).sphingolipids	c298163.graph_c0	Transcript	(at1g69640 : 182.0) Encodes one of the two redundant sphingoid base hydroxylases (SBH). Involved in sphingolipid trihydroxy long-chain base (4-hydroxysphinganine) biosynthesis. Double mutants of SBHs were dwarfed and not able to progress from vegetative to reproductive growth.; sphingoid base hydroxylase 1 (SBH1); CONTAINS InterPro DOMAIN/s: Fatty acid hydroxylase (InterPro:IPR006694); BEST Arabi…	6.51447	-2.46726	9.37029
11.9.3.1	lipid metabolism.lipid degradation.lysophospholipases.phospholipase D	c282180.graph_c0	Transcript	(q41142|plda1_ricco : 1000.0) Phospholipase D alpha 1 precursor (EC 3.1.4.4) (PLD 1) (Choline phosphatase 1) (Phosphatidylcholine-hydrolyzing phospholipase D 1) - Ricinus communis (Castor bean) & (loc_os01g07760.2 : 990.0) no description available & (at3g15730 : 960.0) Encodes phospholipase D alpha 1 (PLD alpha 1). Positive regulator of abscisic acid (ABA) mediated stomatal movements. PLD alpha 1…	3.41881	-2.06968	5.87908
12.3.1	N-metabolism.N-degradation.glutamate dehydrogenase	c289415.graph_c1	Transcript	(at1g51720 : 319.0) Amino acid dehydrogenase family protein; FUNCTIONS IN: oxidoreductase activity, binding, catalytic activity; INVOLVED IN: oxidation reduction, metabolic process, cellular amino acid metabolic process; LOCATED IN: cellular_component unknown; EXPRESSED IN: 22 plant structures; EXPRESSED DURING: 13 growth stages; CONTAINS InterPro DOMAIN/s: Glutamate/phenylalanine/leucine/valine …	5.43715	-2.1049	7.92996
13.1.1.1.1	amino acid metabolism.synthesis.central amino acid metabolism.GABA.Glutamate decarboxylase	c292585.graph_c0	Transcript	(q07346|dce_pethy : 510.0) Glutamate decarboxylase (EC 4.1.1.15) (GAD) - Petunia hybrida (Petunia) & (at5g17330 : 505.0) Encodes one of two isoforms of glutamate decarboxylase.; glutamate decarboxylase (GAD); FUNCTIONS IN: calmodulin binding, glutamate decarboxylase activity; INVOLVED IN: response to cadmium ion; EXPRESSED IN: 13 plant structures; EXPRESSED DURING: 6 growth stages; CONTAINS Inter…	5.80546	-2.12038	8.32034
13.1.1.3.1	amino acid metabolism.synthesis.central amino acid metabolism.alanine.alanine aminotransferase	c294405.graph_c0	Transcript	(loc_os10g25130.1 : 365.0) no description available & (p52894|ala2_horvu : 362.0) Alanine aminotransferase 2 (EC 2.6.1.2) (GPT) (Glutamic--pyruvic transaminase 2) (Glutamic--alanine transaminase 2) (ALAAT-2) - Hordeum vulgare (Barley) & (chl4|523569 : 360.0) no description available & (at1g17290 : 347.0) Encodes for alanine aminotransferase (ALAAT1), involved in alanine catabolism during plants r…	5.8155	-2.07973	8.28337
13.1.4.1.1	amino acid metabolism.synthesis.branched chain group.common.acetolactate synthase	c296477.graph_c0	Transcript	(at3g48560 : 419.0) Catalyzes the formation of acetolactate from pyruvate, the first step in valine and isoleucine biosynthesis. Requires FAD, thiamine pyrophosphate and Mg. Inhibited by the sulphonylurea herbicide, chlorsulphuron, and the imidazolinone herbicide, imazapyr. The obtained crystal structure of acetohydroxyacid synthase AHAS, EC 2.2.1.6)in complex with herbicides of the sulphonylurea…	6.08226	-2.08196	8.5517
13.1.4.1.2	amino acid metabolism.synthesis.branched chain group.common.ketol-acid reductoisomerase	c297971.graph_c0	Transcript	(loc_os05g49800.1 : 176.0) no description available & (o82043|ilv5_pea : 175.0) Ketol-acid reductoisomerase, chloroplast precursor (EC 1.1.1.86) (Acetohydroxy-acid reductoisomerase) (Alpha-keto-beta-hydroxylacil reductoisomerase) - Pisum sativum (Garden pea) & (chl4|509920 : 175.0) no description available & (at3g58610 : 166.0) ketol-acid reductoisomerase; CONTAINS InterPro DOMAIN/s: Acetohydroxy…	4.41078	-2.07316	6.86888
13.1.4.4.1	amino acid metabolism.synthesis.branched chain group.leucine specific.2-isopropylmalate synthase	c298585.graph_c0	Transcript	(at1g18500 : 129.0) Encodes an active Arabidopsis isopropylmalate synthase IPMS1. Involved in leucine biosynthesis. Do not participate in the chain elongation of glucosinolates. Expressed constitutively throughout the plant. Loss of IPMS1 can be compensated by a second isopropylmalate synthase gene IPMS2 (At1g74040).; methylthioalkylmalate synthase-like 4 (MAML-4); FUNCTIONS IN: 2-isopropylmalate…	6.04035	-2.67877	9.10705
13.1.5.2.2	amino acid metabolism.synthesis.serine-glycine-cysteine group.glycine.glycine transaminase	c294405.graph_c0	Transcript	(loc_os10g25130.1 : 365.0) no description available & (p52894|ala2_horvu : 362.0) Alanine aminotransferase 2 (EC 2.6.1.2) (GPT) (Glutamic--pyruvic transaminase 2) (Glutamic--alanine transaminase 2) (ALAAT-2) - Hordeum vulgare (Barley) & (chl4|523569 : 360.0) no description available & (at1g17290 : 347.0) Encodes for alanine aminotransferase (ALAAT1), involved in alanine catabolism during plants r…	5.8155	-2.07973	8.28337
13.2.3.2	amino acid metabolism.degradation.aspartate family.threonine	c286598.graph_c0	Transcript	(o04885|lgul_braju : 142.0) Lactoylglutathione lyase (EC 4.4.1.5) (Methylglyoxalase) (Aldoketomutase) (Glyoxalase I) (Glx I) (Ketone-aldehyde mutase) (S-D-lactoylglutathione methylglyoxal lyase) - Brassica juncea (Leaf mustard) (Indian mustard) & (at1g08110 : 141.0) lactoylglutathione lyase family protein / glyoxalase I family protein; FUNCTIONS IN: calmodulin binding, lactoylglutathione lyase ac…	7.17913	-2.08921	9.6474
16.2.1	secondary metabolism.phenylpropanoids.lignin biosynthesis	c209948.graph_c0	Transcript	(loc_os06g18010.1 : 273.0) no description available & (at3g16520 : 244.0) UDP-glucosyl transferase 88A1 (UGT88A1); FUNCTIONS IN: in 6 functions; INVOLVED IN: metabolic process; LOCATED IN: cellular_component unknown; EXPRESSED IN: 22 plant structures; EXPRESSED DURING: 13 growth stages; CONTAINS InterPro DOMAIN/s: UDP-glucuronosyl/UDP-glucosyltransferase (InterPro:IPR002213); BEST Arabidopsis tha…	3.19993	6.31463	-2.72982
16.2.1.7	secondary metabolism.phenylpropanoids.lignin biosynthesis.CCR1	c236886.graph_c0	Transcript	(at1g15950 : 259.0) Encodes a cinnamoyl CoA reductase. Involved in lignin biosynthesis.; cinnamoyl coa reductase 1 (CCR1); CONTAINS InterPro DOMAIN/s: NAD-dependent epimerase/dehydratase (InterPro:IPR001509), NAD(P)-binding domain (InterPro:IPR016040); BEST Arabidopsis thaliana protein match is: cinnamoyl coa reductase (TAIR:AT1G80820.1); Has 11995 Blast hits to 11983 proteins in 1896 species: Ar…	-5.97525	-2.92483	-2.65763
16.2.1.8	secondary metabolism.phenylpropanoids.lignin biosynthesis.F5H	c148854.graph_c0	Transcript	(loc_os02g29960.1 : 105.0) no description available & (p48419|c75a3_pethy : 96.7) Flavonoid 3',5'-hydroxylase 2 (EC 1.14.13.88) (F3'5'H) (Cytochrome P450 75A3) (CYPLXXVA3) - Petunia hybrida (Petunia) & (at5g07990 : 95.9) Required for flavonoid 3' hydroxylase activity.; TRANSPARENT TESTA 7 (TT7); CONTAINS InterPro DOMAIN/s: Cytochrome P450 (InterPro:IPR001128), Cytochrome P450, E-class, group I (I…	2.71217	-2.01164	5.11116
16.2.1.8	secondary metabolism.phenylpropanoids.lignin biosynthesis.F5H	c210369.graph_c0	Transcript	(loc_os02g29960.1 : 281.0) no description available & (at4g36220 : 267.0) encodes ferulate 5-hydroxylase (F5H). Involved in lignin biosynthesis.; ferulic acid 5-hydroxylase 1 (FAH1); FUNCTIONS IN: ferulate 5-hydroxylase activity, monooxygenase activity; INVOLVED IN: lignin biosynthetic process, response to UV-B, phenylpropanoid biosynthetic process; LOCATED IN: endoplasmic reticulum; EXPRESSED IN…	3.22348	7.3867	-3.77752
16.2.1.8	secondary metabolism.phenylpropanoids.lignin biosynthesis.F5H	c253378.graph_c0	Transcript	(loc_os09g26940.1 : 437.0) no description available & (at4g36220 : 379.0) encodes ferulate 5-hydroxylase (F5H). Involved in lignin biosynthesis.; ferulic acid 5-hydroxylase 1 (FAH1); FUNCTIONS IN: ferulate 5-hydroxylase activity, monooxygenase activity; INVOLVED IN: lignin biosynthetic process, response to UV-B, phenylpropanoid biosynthetic process; LOCATED IN: endoplasmic reticulum; EXPRESSED IN…	2.14968	-2.03129	4.56783
16.2.1.10	secondary metabolism.phenylpropanoids.lignin biosynthesis.CAD	c285028.graph_c0	Transcript	(at2g21890 : 181.0) cinnamyl alcohol dehydrogenase homolog 3 (CAD3); FUNCTIONS IN: oxidoreductase activity, zinc ion binding; INVOLVED IN: oxidation reduction; CONTAINS InterPro DOMAIN/s: GroES-like (InterPro:IPR011032), Alcohol dehydrogenase GroES-like (InterPro:IPR013154), Alcohol dehydrogenase, zinc-containing, conserved site (InterPro:IPR002328), Alcohol dehydrogenase, C-terminal (InterPro:IP…	6.27519	-2.09629	8.75252
16.2.1.10	secondary metabolism.phenylpropanoids.lignin biosynthesis.CAD	c292295.graph_c0	Transcript	(q9zrf1|mtdh_fraan : 159.0) Probable mannitol dehydrogenase (EC 1.1.1.255) (NAD-dependent mannitol dehydrogenase) - Fragaria ananassa (Strawberry) & (chl4|521662 : 159.0) no description available & (loc_os10g29470.1 : 155.0) no description available & (at4g37980 : 154.0) elicitor-activated gene 3-1 (ELI3-1); FUNCTIONS IN: oxidoreductase activity, zinc ion binding; INVOLVED IN: response to bacteri…	7.72796	-2.15329	10.2603
16.2.1.10	secondary metabolism.phenylpropanoids.lignin biosynthesis.CAD	c302174.graph_c0	Transcript	(q9zrf1|mtdh_fraan : 209.0) Probable mannitol dehydrogenase (EC 1.1.1.255) (NAD-dependent mannitol dehydrogenase) - Fragaria ananassa (Strawberry) & (at2g21730 : 207.0) cinnamyl alcohol dehydrogenase homolog 2 (CAD2); FUNCTIONS IN: oxidoreductase activity, zinc ion binding; INVOLVED IN: oxidation reduction; CONTAINS InterPro DOMAIN/s: GroES-like (InterPro:IPR011032), Alcohol dehydrogenase GroES-l…	7.35864	-2.13038	9.87431
16.5.1.1.1.2	secondary metabolism.sulfur-containing.glucosinolates.synthesis.aliphatic.methylthioalkylmalate synthase (MAM)	c298585.graph_c0	Transcript	(at1g18500 : 129.0) Encodes an active Arabidopsis isopropylmalate synthase IPMS1. Involved in leucine biosynthesis. Do not participate in the chain elongation of glucosinolates. Expressed constitutively throughout the plant. Loss of IPMS1 can be compensated by a second isopropylmalate synthase gene IPMS2 (At1g74040).; methylthioalkylmalate synthase-like 4 (MAML-4); FUNCTIONS IN: 2-isopropylmalate…	6.04035	-2.67877	9.10705
16.7	secondary metabolism.wax	c272357.graph_c0	Transcript	(at1g25450 : 466.0) Encodes KCS5, a member of the 3-ketoacyl-CoA synthase family involved in the biosynthesis of VLCFA (very long chain fatty acids).; 3-ketoacyl-CoA synthase 5 (KCS5); FUNCTIONS IN: fatty acid elongase activity; INVOLVED IN: in 6 processes; LOCATED IN: endoplasmic reticulum, membrane; EXPRESSED IN: 22 plant structures; EXPRESSED DURING: 13 growth stages; CONTAINS InterPro DOMAIN/…	2.36009	5.02902	-2.2813
16.8.1.1	secondary metabolism.flavonoids.anthocyanins.leucocyanidin dioxygenase	c263060.graph_c0	Transcript	(q07512|fls_pethy : 382.0) Flavonol synthase/flavanone 3-hydroxylase (EC 1.14.11.23) (EC 1.14.11.9) (FLS) - Petunia hybrida (Petunia) & (loc_os02g52840.1 : 367.0) no description available & (at5g08640 : 364.0) Encodes a flavonol synthase that catalyzes formation of flavonols from dihydroflavonols.; flavonol synthase 1 (FLS1); CONTAINS InterPro DOMAIN/s: Oxoglutarate/iron-dependent oxygenase (Inte…	2.12846	5.14475	-2.62685
16.8.1.1	secondary metabolism.flavonoids.anthocyanins.leucocyanidin dioxygenase	c294600.graph_c0	Transcript	(q07512|fls_pethy : 332.0) Flavonol synthase/flavanone 3-hydroxylase (EC 1.14.11.23) (EC 1.14.11.9) (FLS) - Petunia hybrida (Petunia) & (at5g08640 : 327.0) Encodes a flavonol synthase that catalyzes formation of flavonols from dihydroflavonols.; flavonol synthase 1 (FLS1); CONTAINS InterPro DOMAIN/s: Oxoglutarate/iron-dependent oxygenase (InterPro:IPR005123); BEST Arabidopsis thaliana protein mat…	2.24402	6.17163	-3.53978
16.8.3	secondary metabolism.flavonoids.dihydroflavonols	c209948.graph_c0	Transcript	(loc_os06g18010.1 : 273.0) no description available & (at3g16520 : 244.0) UDP-glucosyl transferase 88A1 (UGT88A1); FUNCTIONS IN: in 6 functions; INVOLVED IN: metabolic process; LOCATED IN: cellular_component unknown; EXPRESSED IN: 22 plant structures; EXPRESSED DURING: 13 growth stages; CONTAINS InterPro DOMAIN/s: UDP-glucuronosyl/UDP-glucosyltransferase (InterPro:IPR002213); BEST Arabidopsis tha…	3.19993	6.31463	-2.72982
16.8.3.3	secondary metabolism.flavonoids.dihydroflavonols.flavonoid 3''-monooxygenase	c148373.graph_c0	Transcript	(loc_os09g26970.1 : 131.0) no description available & (q9sbq9|f3ph_pethy : 127.0) Flavonoid 3'-monooxygenase (EC 1.14.13.21) (Flavonoid 3'-hydroxylase) (Cytochrome P450 75B2) - Petunia hybrida (Petunia) & (at3g48290 : 124.0) putative cytochrome P450; "cytochrome P450, family 71, subfamily A, polypeptide 24" (CYP71A24); FUNCTIONS IN: electron carrier activity, monooxygenase activity, iron ion bind…	2.64174	7.67255	-4.64552
16.8.3.3	secondary metabolism.flavonoids.dihydroflavonols.flavonoid 3''-monooxygenase	c148854.graph_c0	Transcript	(loc_os02g29960.1 : 105.0) no description available & (p48419|c75a3_pethy : 96.7) Flavonoid 3',5'-hydroxylase 2 (EC 1.14.13.88) (F3'5'H) (Cytochrome P450 75A3) (CYPLXXVA3) - Petunia hybrida (Petunia) & (at5g07990 : 95.9) Required for flavonoid 3' hydroxylase activity.; TRANSPARENT TESTA 7 (TT7); CONTAINS InterPro DOMAIN/s: Cytochrome P450 (InterPro:IPR001128), Cytochrome P450, E-class, group I (I…	2.71217	-2.01164	5.11116
16.8.3.3	secondary metabolism.flavonoids.dihydroflavonols.flavonoid 3''-monooxygenase	c210369.graph_c0	Transcript	(loc_os02g29960.1 : 281.0) no description available & (at4g36220 : 267.0) encodes ferulate 5-hydroxylase (F5H). Involved in lignin biosynthesis.; ferulic acid 5-hydroxylase 1 (FAH1); FUNCTIONS IN: ferulate 5-hydroxylase activity, monooxygenase activity; INVOLVED IN: lignin biosynthetic process, response to UV-B, phenylpropanoid biosynthetic process; LOCATED IN: endoplasmic reticulum; EXPRESSED IN…	3.22348	7.3867	-3.77752
16.8.3.3	secondary metabolism.flavonoids.dihydroflavonols.flavonoid 3''-monooxygenase	c253378.graph_c0	Transcript	(loc_os09g26940.1 : 437.0) no description available & (at4g36220 : 379.0) encodes ferulate 5-hydroxylase (F5H). Involved in lignin biosynthesis.; ferulic acid 5-hydroxylase 1 (FAH1); FUNCTIONS IN: ferulate 5-hydroxylase activity, monooxygenase activity; INVOLVED IN: lignin biosynthetic process, response to UV-B, phenylpropanoid biosynthetic process; LOCATED IN: endoplasmic reticulum; EXPRESSED IN…	2.14968	-2.03129	4.56783
16.8.3.3	secondary metabolism.flavonoids.dihydroflavonols.flavonoid 3''-monooxygenase	c297070.graph_c0	Transcript	(at5g07990 : 311.0) Required for flavonoid 3' hydroxylase activity.; TRANSPARENT TESTA 7 (TT7); CONTAINS InterPro DOMAIN/s: Cytochrome P450 (InterPro:IPR001128), Cytochrome P450, E-class, group I (InterPro:IPR002401), Cytochrome P450, conserved site (InterPro:IPR017972); BEST Arabidopsis thaliana protein match is: cytochrome P450, family 706, subfamily A, polypeptide 6 (TAIR:AT4G12320.1); Has 351…	3.85873	-2.25577	6.50484
16.8.4.1	secondary metabolism.flavonoids.flavonols.flavonol synthase (FLS)	c263060.graph_c0	Transcript	(q07512|fls_pethy : 382.0) Flavonol synthase/flavanone 3-hydroxylase (EC 1.14.11.23) (EC 1.14.11.9) (FLS) - Petunia hybrida (Petunia) & (loc_os02g52840.1 : 367.0) no description available & (at5g08640 : 364.0) Encodes a flavonol synthase that catalyzes formation of flavonols from dihydroflavonols.; flavonol synthase 1 (FLS1); CONTAINS InterPro DOMAIN/s: Oxoglutarate/iron-dependent oxygenase (Inte…	2.12846	5.14475	-2.62685
16.8.4.1	secondary metabolism.flavonoids.flavonols.flavonol synthase (FLS)	c294600.graph_c0	Transcript	(q07512|fls_pethy : 332.0) Flavonol synthase/flavanone 3-hydroxylase (EC 1.14.11.23) (EC 1.14.11.9) (FLS) - Petunia hybrida (Petunia) & (at5g08640 : 327.0) Encodes a flavonol synthase that catalyzes formation of flavonols from dihydroflavonols.; flavonol synthase 1 (FLS1); CONTAINS InterPro DOMAIN/s: Oxoglutarate/iron-dependent oxygenase (InterPro:IPR005123); BEST Arabidopsis thaliana protein mat…	2.24402	6.17163	-3.53978
17.1.1.2.1	hormone metabolism.abscisic acid.synthesis-degradation.degradation.8-hydroxylase	c292662.graph_c0	Transcript	(at5g05690 : 315.0) Encodes a member of the CP90A family, a cytochrome P450 monooxygenase which converts 6-deoxocathasterone to 6-deoxoteasterone in the late C6 oxidation pathway and cathasterone to teasterone in the early C6 oxidation pathway of brassinolide biosynthesis. Expressed in cotyledons and leaves. Mutants display de-etiolation and derepression of light-induced genes in the dark, dwarfi…	4.45642	-2.68826	7.53074
17.1.3	hormone metabolism.abscisic acid.induced-regulated-responsive-activated	c267350.graph_c0	Transcript	(at5g13200 : 107.0) GRAM domain family protein; CONTAINS InterPro DOMAIN/s: GRAM (InterPro:IPR004182); BEST Arabidopsis thaliana protein match is: GRAM domain family protein (TAIR:AT2G22475.1); Has 1807 Blast hits to 1807 proteins in 277 species: Archae - 0; Bacteria - 0; Metazoa - 736; Fungi - 347; Plants - 385; Viruses - 0; Other Eukaryotes - 339 (source: NCBI BLink). & (loc_os12g29400.1 : 102.…	2.14362	-2.86049	5.39306
17.2.3	hormone metabolism.auxin.induced-regulated-responsive-activated	c283011.graph_c0	Transcript	(at2g46690 : 90.9) SAUR-like auxin-responsive protein family ; CONTAINS InterPro DOMAIN/s: Auxin responsive SAUR protein (InterPro:IPR003676); BEST Arabidopsis thaliana protein match is: SAUR-like auxin-responsive protein family (TAIR:AT3G61900.1); Has 1291 Blast hits to 1280 proteins in 26 species: Archae - 0; Bacteria - 0; Metazoa - 0; Fungi - 0; Plants - 1290; Viruses - 0; Other Eukaryotes - 1…	2.46884	-2.14917	5.00576
17.2.3	hormone metabolism.auxin.induced-regulated-responsive-activated	c288323.graph_c0	Transcript	(at2g33310 : 139.0) Auxin induced gene, IAA13 (IAA13).; auxin-induced protein 13 (IAA13); FUNCTIONS IN: sequence-specific DNA binding transcription factor activity; INVOLVED IN: response to auxin stimulus, response to cyclopentenone; LOCATED IN: nucleus; EXPRESSED IN: 22 plant structures; EXPRESSED DURING: 13 growth stages; CONTAINS InterPro DOMAIN/s: Aux/IAA-ARF-dimerisation (InterPro:IPR011525)…	-2.10575	2.91665	-4.63851
17.3.1.1.1	hormone metabolism.brassinosteroid.synthesis-degradation.BRs.DET2	c293754.graph_c0	Transcript	(at5g16010 : 201.0) 3-oxo-5-alpha-steroid 4-dehydrogenase family protein; FUNCTIONS IN: oxidoreductase activity, acting on the CH-CH group of donors, 3-oxo-5-alpha-steroid 4-dehydrogenase activity; INVOLVED IN: lipid metabolic process; LOCATED IN: chloroplast, chloroplast envelope; EXPRESSED IN: 23 plant structures; EXPRESSED DURING: 15 growth stages; CONTAINS InterPro DOMAIN/s: 3-oxo-5-alpha-ste…	3.46821	7.94626	-4.08679
17.3.1.1.2	hormone metabolism.brassinosteroid.synthesis-degradation.BRs.DWF4	c292662.graph_c0	Transcript	(at5g05690 : 315.0) Encodes a member of the CP90A family, a cytochrome P450 monooxygenase which converts 6-deoxocathasterone to 6-deoxoteasterone in the late C6 oxidation pathway and cathasterone to teasterone in the early C6 oxidation pathway of brassinolide biosynthesis. Expressed in cotyledons and leaves. Mutants display de-etiolation and derepression of light-induced genes in the dark, dwarfi…	4.45642	-2.68826	7.53074
17.3.1.1.3	hormone metabolism.brassinosteroid.synthesis-degradation.BRs.CPD	c292662.graph_c0	Transcript	(at5g05690 : 315.0) Encodes a member of the CP90A family, a cytochrome P450 monooxygenase which converts 6-deoxocathasterone to 6-deoxoteasterone in the late C6 oxidation pathway and cathasterone to teasterone in the early C6 oxidation pathway of brassinolide biosynthesis. Expressed in cotyledons and leaves. Mutants display de-etiolation and derepression of light-induced genes in the dark, dwarfi…	4.45642	-2.68826	7.53074
17.3.1.1.5	hormone metabolism.brassinosteroid.synthesis-degradation.BRs.metabolic regulation	c292917.graph_c0	Transcript	(at2g26710 : 565.0) Encodes a member of the cytochrome p450 family that serves as a control point between multiple photoreceptor systems and brassinosteroid signal transduction. Involved in brassinolide metabolism. Mediates response to a variety of light signals including hypocotyl elongation and cotyledon expansion.; PHYB ACTIVATION TAGGED SUPPRESSOR 1 (BAS1); FUNCTIONS IN: steroid hydroxylase a…	-2.21258	-6.57314	4.75065
17.3.1.1.99	hormone metabolism.brassinosteroid.synthesis-degradation.BRs.other	c292662.graph_c0	Transcript	(at5g05690 : 315.0) Encodes a member of the CP90A family, a cytochrome P450 monooxygenase which converts 6-deoxocathasterone to 6-deoxoteasterone in the late C6 oxidation pathway and cathasterone to teasterone in the early C6 oxidation pathway of brassinolide biosynthesis. Expressed in cotyledons and leaves. Mutants display de-etiolation and derepression of light-induced genes in the dark, dwarfi…	4.45642	-2.68826	7.53074
17.5.2	hormone metabolism.ethylene.signal transduction	c180351.graph_c0	Transcript	(at1g28160 : 110.0) encodes a member of the ERF (ethylene response factor) subfamily B-1 of ERF/AP2 transcription factor family. The protein contains one AP2 domain. There are 15 members in this subfamily including ATERF-3, ATERF-4, ATERF-7, and leafy petiole.; Integrase-type DNA-binding superfamily protein; CONTAINS InterPro DOMAIN/s: DNA-binding, integrase-type (InterPro:IPR016177), Pathogenesi…	2.19108	5.09241	-2.51057
17.6.2	hormone metabolism.gibberelin.signal transduction	c254321.graph_c0	Transcript	(loc_os11g13570.1 : 262.0) no description available & (at5g23530 : 255.0) carboxyesterase 18 (CXE18); CONTAINS InterPro DOMAIN/s: Alpha/beta hydrolase fold-3 (InterPro:IPR013094); BEST Arabidopsis thaliana protein match is: alpha/beta-Hydrolases superfamily protein (TAIR:AT5G27320.1); Has 1807 Blast hits to 1807 proteins in 277 species: Archae - 0; Bacteria - 0; Metazoa - 736; Fungi - 347; Plants…	2.75374	6.14056	-3.00118
18.7	Co-factor and vitamine metabolism.iron-sulphur clusters	c282772.graph_c0	Transcript	(loc_os05g49300.1 : 188.0) no description available & (at4g22220 : 183.0) Encodes a mitochondrial protein similar to E.coli IscU. In bacteria, IscU is a scaffold protein accepting sulfur and iron to build a transient Fe-S cluster,which is subsequently transferred to a target apoprotein.; ISU1; CONTAINS InterPro DOMAIN/s: NIF system FeS cluster assembly, NifU, N-terminal (InterPro:IPR002871), ISC …	5.71669	-2.26665	8.36989
20.1	stress.biotic	c265929.graph_c0	Transcript	(at1g33970 : 87.0) P-loop containing nucleoside triphosphate hydrolases superfamily protein; FUNCTIONS IN: GTP binding; INVOLVED IN: response to bacterium; LOCATED IN: cellular_component unknown; EXPRESSED IN: 22 plant structures; EXPRESSED DURING: 13 growth stages; CONTAINS InterPro DOMAIN/s: AIG1 (InterPro:IPR006703); BEST Arabidopsis thaliana protein match is: P-loop containing nucleoside trip…	4.37701	-2.57956	7.34421
20.1	stress.biotic	c268053.graph_c0	Transcript	(loc_os04g41620.1 : 228.0) no description available & (p42820|chip_betvu : 217.0) Acidic endochitinase SP2 precursor (EC 3.2.1.14) - Beta vulgaris (Sugar beet) & (at3g54420 : 216.0) encodes an EP3 chitinase that is expressed during somatic embryogenesis in 'nursing' cells surrounding the embryos but not in embryos themselves. The gene is also expressed in mature pollen and growing pollen tubes un…	3.25267	-3.23191	6.87205
20.1	stress.biotic	c269226.graph_c0	Transcript	(p08299|pr1a_tobac : 197.0) Pathogenesis-related protein 1A precursor (PR-1A) - Nicotiana tabacum (Common tobacco) & (at4g33720 : 189.0) CAP (Cysteine-rich secretory proteins, Antigen 5, and Pathogenesis-related 1 protein) superfamily protein; FUNCTIONS IN: molecular_function unknown; INVOLVED IN: biological_process unknown; LOCATED IN: endomembrane system, extracellular region; EXPRESSED IN: roo…	4.19436	-2.68501	7.26861
20.1	stress.biotic	c296269.graph_c0	Transcript	(loc_os10g35950.1 : 291.0) no description available & (at3g03480 : 283.0) acetyl CoA:(Z)-3-hexen-1-ol acetyltransferase (CHAT); CONTAINS InterPro DOMAIN/s: Transferase (InterPro:IPR003480); BEST Arabidopsis thaliana protein match is: HXXXD-type acyl-transferase family protein (TAIR:AT5G17540.1); Has 2522 Blast hits to 2511 proteins in 130 species: Archae - 0; Bacteria - 0; Metazoa - 0; Fungi - 44…	2.16822	8.36991	-5.81527
20.1	stress.biotic	c297712.graph_c0	Transcript	(at5g06320 : 141.0) encodes a protein whose sequence is similar to tobacco hairpin-induced gene (HIN1) and Arabidopsis non-race specific disease resistance gene (NDR1). Expression of this gene is induced by cucumber mosaic virus, spermine and Pseudomonas syringae pv. tomato DC3000. The gene product is localized to the plasma membrane.; NDR1/HIN1-like 3 (NHL3); FUNCTIONS IN: molecular_function unk…	3.6177	-2.07829	6.08523
20.1.3	stress.biotic.signalling	c265929.graph_c0	Transcript	(at1g33970 : 87.0) P-loop containing nucleoside triphosphate hydrolases superfamily protein; FUNCTIONS IN: GTP binding; INVOLVED IN: response to bacterium; LOCATED IN: cellular_component unknown; EXPRESSED IN: 22 plant structures; EXPRESSED DURING: 13 growth stages; CONTAINS InterPro DOMAIN/s: AIG1 (InterPro:IPR006703); BEST Arabidopsis thaliana protein match is: P-loop containing nucleoside trip…	4.37701	-2.57956	7.34421
20.1.3	stress.biotic.signalling	c274840.graph_c0	Transcript	(at1g33960 : 84.0) Identified as a gene that is induced by avirulence gene avrRpt2 and RPS2 after infection with Pseudomonas syringae pv maculicola strain ES4326 carrying avrRpt2; AVRRPT2-INDUCED GENE 1 (AIG1); FUNCTIONS IN: GTP binding; INVOLVED IN: response to bacterium; EXPRESSED IN: 11 plant structures; EXPRESSED DURING: 8 growth stages; CONTAINS InterPro DOMAIN/s: AIG1 (InterPro:IPR006703); …	7.014	-2.80959	10.2028
20.1.7	stress.biotic.PR-proteins	c269226.graph_c0	Transcript	(p08299|pr1a_tobac : 197.0) Pathogenesis-related protein 1A precursor (PR-1A) - Nicotiana tabacum (Common tobacco) & (at4g33720 : 189.0) CAP (Cysteine-rich secretory proteins, Antigen 5, and Pathogenesis-related 1 protein) superfamily protein; FUNCTIONS IN: molecular_function unknown; INVOLVED IN: biological_process unknown; LOCATED IN: endomembrane system, extracellular region; EXPRESSED IN: roo…	4.19436	-2.68501	7.26861
20.1.7	stress.biotic.PR-proteins	c286288.graph_c0	Transcript	(at3g04220 : 137.0) Disease resistance protein (TIR-NBS-LRR class) family; FUNCTIONS IN: transmembrane receptor activity, nucleoside-triphosphatase activity, nucleotide binding, ATP binding; INVOLVED IN: signal transduction, defense response, apoptosis, innate immune response; LOCATED IN: intrinsic to membrane; EXPRESSED IN: 21 plant structures; EXPRESSED DURING: 13 growth stages; CONTAINS InterP…	2.80021	-3.73286	6.92113
20.2.1	stress.abiotic.heat	c288013.graph_c1	Transcript	(loc_os03g16860.1 : 900.0) no description available & (p09189|hsp7c_pethy : 899.0) Heat shock cognate 70 kDa protein - Petunia hybrida (Petunia) & (at3g12580 : 898.0) heat shock protein 70 (HSP70); FUNCTIONS IN: ATP binding; INVOLVED IN: in 9 processes; LOCATED IN: cytosol, mitochondrion, cell wall, plasma membrane; EXPRESSED IN: 23 plant structures; EXPRESSED DURING: 11 growth stages; CONTAINS I…	6.6638	-5.37397	12.4255
20.2.3	stress.abiotic.drought/salt	c247400.graph_c0	Transcript	(at5g25610 : 192.0) responsive to dehydration 22 (RD22) mediated by ABA; RESPONSIVE TO DESSICATION 22 (RD22); FUNCTIONS IN: nutrient reservoir activity; INVOLVED IN: response to desiccation, response to salt stress, response to abscisic acid stimulus; LOCATED IN: endomembrane system; EXPRESSED IN: 21 plant structures; EXPRESSED DURING: 13 growth stages; CONTAINS InterPro DOMAIN/s: BURP (InterPro:…	6.61587	-4.09595	11.0984
20.2.3	stress.abiotic.drought/salt	c298725.graph_c0	Transcript	(chl4|511298 : 135.0) no description available & (loc_os04g33150.1 : 110.0) no description available & (at3g62730 : 85.5) unknown protein; FUNCTIONS IN: molecular_function unknown; INVOLVED IN: biological_process unknown; LOCATED IN: endomembrane system; EXPRESSED IN: 13 plant structures; EXPRESSED DURING: LP.04 four leaves visible, 4 anthesis, LP.02 two leaves visible, petal differentiation and …	4.86639	-3.0045	8.25069
20.2.3	stress.abiotic.drought/salt	c299599.graph_c0	Transcript	(at3g21620 : 159.0) ERD (early-responsive to dehydration stress) family protein; FUNCTIONS IN: molecular_function unknown; INVOLVED IN: biological_process unknown; LOCATED IN: plasma membrane; EXPRESSED IN: flower; EXPRESSED DURING: petal differentiation and expansion stage; CONTAINS InterPro DOMAIN/s: Protein of unknown function DUF221 (InterPro:IPR003864); BEST Arabidopsis thaliana protein matc…	3.53321	-2.07136	5.99305
21.1.1	redox.thioredoxin.PDIL	c295374.graph_c0	Transcript	(at1g21750 : 264.0) Encodes a protein disulfide isomerase-like (PDIL) protein, a member of a multigene family within the thioredoxin (TRX) superfamily; isoform contains non-consensus GA donor splice site at intron 9. Transcript levels for this gene are up-regulated in response to three different chemical inducers of ER stress (dithiothreitol, beta-mercaptoethanol, and tunicamycin). Neither AtIRE1…	4.6635	-2.27167	7.31573
21.2.1	redox.ascorbate and glutathione.ascorbate	c300118.graph_c0	Transcript	(at4g39830 : 189.0) Cupredoxin superfamily protein; FUNCTIONS IN: oxidoreductase activity, L-ascorbate oxidase activity, copper ion binding; INVOLVED IN: oxidation reduction; LOCATED IN: endomembrane system, extracellular region; EXPRESSED IN: 19 plant structures; EXPRESSED DURING: 12 growth stages; CONTAINS InterPro DOMAIN/s: Multicopper oxidase, type 3 (InterPro:IPR011707), Multicopper oxidase,…	7.74878	-2.15947	10.3006
21.4	redox.glutaredoxins	c288170.graph_c0	Transcript	(p55143|glrx_ricco : 105.0) Glutaredoxin - Ricinus communis (Castor bean) & (loc_os02g40500.1 : 103.0) no description available & (at5g63030 : 102.0) Thioredoxin superfamily protein; FUNCTIONS IN: electron carrier activity, arsenate reductase (glutaredoxin) activity, protein disulfide oxidoreductase activity; INVOLVED IN: N-terminal protein myristoylation, cell redox homeostasis; LOCATED IN: cell…	5.04243	-2.24864	7.6788
21.6	redox.dismutases and catalases	c286489.graph_c0	Transcript	(chl4|515061 : 233.0) no description available & (o49066|sodm_capan : 223.0) Superoxide dismutase [Mn], mitochondrial precursor (EC 1.15.1.1) - Capsicum annuum (Bell pepper) & (at3g10920 : 221.0) manganese superoxide dismutase (MSD1); manganese superoxide dismutase 1 (MSD1); FUNCTIONS IN: superoxide dismutase activity, copper ion binding, metal ion binding; INVOLVED IN: response to zinc ion, resp…	6.98107	-3.95396	11.3203
21.6	redox.dismutases and catalases	c293185.graph_c0	Transcript	(at3g10920 : 238.0) manganese superoxide dismutase (MSD1); manganese superoxide dismutase 1 (MSD1); FUNCTIONS IN: superoxide dismutase activity, copper ion binding, metal ion binding; INVOLVED IN: response to zinc ion, response to salt stress, defense response to bacterium, removal of superoxide radicals, embryo development ending in seed dormancy; LOCATED IN: mitochondrion; EXPRESSED IN: 25 plan…	5.39825	-2.11732	7.90518
21.6	redox.dismutases and catalases	c295452.graph_c0	Transcript	(chl4|526443 : 317.0) no description available & (p49318|cata2_ricco : 316.0) Catalase isozyme 2 (EC 1.11.1.6) - Ricinus communis (Castor bean) & (at1g20630 : 314.0) Catalyzes the reduction of hydrogen peroxide using heme group as cofactor. Protects cells from toxicity by H2O2.; catalase 1 (CAT1); FUNCTIONS IN: catalase activity, cobalt ion binding; INVOLVED IN: in 7 processes; LOCATED IN: mitoch…	6.16909	-2.24957	8.80448
21.6	redox.dismutases and catalases	c296566.graph_c1	Transcript	(p07505|sodcp_spiol : 128.0) Superoxide dismutase [Cu-Zn], chloroplast precursor (EC 1.15.1.1) - Spinacia oleracea (Spinach) & (loc_os08g44770.1 : 128.0) no description available & (at2g28190 : 127.0) Encodes a chloroplastic copper/zinc superoxide dismutase CSD2 that can detoxify superoxide radicals. Its expression is affected by miR398-directed mRNA cleavage.; copper/zinc superoxide dismutase 2 …	6.61705	-2.40654	9.41189
21.6	redox.dismutases and catalases	c297854.graph_c2	Transcript	(chl4|526443 : 300.0) no description available & (p45739|cata_helan : 291.0) Catalase (EC 1.11.1.6) - Helianthus annuus (Common sunflower) & (at1g20630 : 290.0) Catalyzes the reduction of hydrogen peroxide using heme group as cofactor. Protects cells from toxicity by H2O2.; catalase 1 (CAT1); FUNCTIONS IN: catalase activity, cobalt ion binding; INVOLVED IN: in 7 processes; LOCATED IN: mitochondri…	6.25841	-2.12743	8.77058
21.6	redox.dismutases and catalases	c300093.graph_c0	Transcript	(chl4|526443 : 319.0) no description available & (p49318|cata2_ricco : 306.0) Catalase isozyme 2 (EC 1.11.1.6) - Ricinus communis (Castor bean) & (at1g20630 : 303.0) Catalyzes the reduction of hydrogen peroxide using heme group as cofactor. Protects cells from toxicity by H2O2.; catalase 1 (CAT1); FUNCTIONS IN: catalase activity, cobalt ion binding; INVOLVED IN: in 7 processes; LOCATED IN: mitoch…	5.47129	-2.15469	8.0114
21.99	redox.misc	c285664.graph_c0	Transcript	(loc_os01g07910.1 : 209.0) no description available & (at5g20080 : 206.0) FAD/NAD(P)-binding oxidoreductase; FUNCTIONS IN: cytochrome-b5 reductase activity, copper ion binding; INVOLVED IN: response to salt stress; LOCATED IN: mitochondrion, plant-type cell wall; EXPRESSED IN: 23 plant structures; EXPRESSED DURING: 14 growth stages; CONTAINS InterPro DOMAIN/s: Ferredoxin reductase-type FAD-bindin…	6.87365	-2.07185	9.32491
23.4.10	nucleotide metabolism.phosphotransfer and pyrophosphatases.nucleoside diphosphate kinase	c283770.graph_c0	Transcript	(loc_os10g41410.2 : 210.0) no description available & (q56e62|ndk1_tobac : 208.0) Nucleoside diphosphate kinase 1 (EC 2.7.4.6) (Nucleoside diphosphate kinase I) (NDK I) (NDP kinase I) (NDPK I) - Nicotiana tabacum (Common tobacco) & (at4g09320 : 203.0) nucleoside diphosphate kinase type 1 (NDPK1) gene, complete; NDPK1; FUNCTIONS IN: nucleoside diphosphate kinase activity, ATP binding; INVOLVED IN:…	6.08314	-2.08707	8.55721
23.4.99	nucleotide metabolism.phosphotransfer and pyrophosphatases.misc	c296841.graph_c0	Transcript	(q93y52|ipyr1_chlre : 241.0) Soluble inorganic pyrophosphatase 1, chloroplast precursor (EC 3.6.1.1) (Pyrophosphate phospho-hydrolase 1) (PPase 1) - Chlamydomonas reinhardtii & (chl4|509704 : 241.0) no description available & (loc_os02g52940.2 : 239.0) no description available & (at5g09650 : 237.0) Encodes a protein with inorganic pyrophosphatase activity.; pyrophosphorylase 6 (PPa6); FUNCTIONS I…	5.53308	-2.19638	8.11984
24	Biodegradation of Xenobiotics	c254321.graph_c0	Transcript	(loc_os11g13570.1 : 262.0) no description available & (at5g23530 : 255.0) carboxyesterase 18 (CXE18); CONTAINS InterPro DOMAIN/s: Alpha/beta hydrolase fold-3 (InterPro:IPR013094); BEST Arabidopsis thaliana protein match is: alpha/beta-Hydrolases superfamily protein (TAIR:AT5G27320.1); Has 1807 Blast hits to 1807 proteins in 277 species: Archae - 0; Bacteria - 0; Metazoa - 736; Fungi - 347; Plants…	2.75374	6.14056	-3.00118
24.2	Biodegradation of Xenobiotics.lactoylglutathione lyase	c286598.graph_c0	Transcript	(o04885|lgul_braju : 142.0) Lactoylglutathione lyase (EC 4.4.1.5) (Methylglyoxalase) (Aldoketomutase) (Glyoxalase I) (Glx I) (Ketone-aldehyde mutase) (S-D-lactoylglutathione methylglyoxal lyase) - Brassica juncea (Leaf mustard) (Indian mustard) & (at1g08110 : 141.0) lactoylglutathione lyase family protein / glyoxalase I family protein; FUNCTIONS IN: calmodulin binding, lactoylglutathione lyase ac…	7.17913	-2.08921	9.6474
25	C1-metabolism	c293663.graph_c0	Transcript	(loc_os01g71300.1 : 282.0) no description available & (at2g41530 : 273.0) Encodes a protein with S-formylglutathione hydrolase activity.; S-formylglutathione hydrolase (SFGH); FUNCTIONS IN: hydrolase activity, acting on ester bonds, S-formylglutathione hydrolase activity; INVOLVED IN: response to cadmium ion; LOCATED IN: apoplast; EXPRESSED IN: 25 plant structures; EXPRESSED DURING: 13 growth sta…	6.70834	-2.30016	9.39545
25.10	C1-metabolism.formate dehydrogenase	c289967.graph_c1	Transcript	(q07511|fdh_soltu : 367.0) Formate dehydrogenase, mitochondrial precursor (EC 1.2.1.2) (NAD-dependent formate dehydrogenase) (FDH) - Solanum tuberosum (Potato) & (at5g14780 : 366.0) Encodes a NAD-dependent formate dehydrogenase.; formate dehydrogenase (FDH); FUNCTIONS IN: NAD or NADH binding, binding, oxidoreductase activity, acting on the CH-OH group of donors, NAD or NADP as acceptor, catalytic…	8.09731	-2.03757	10.5263
25.10	C1-metabolism.formate dehydrogenase	c297533.graph_c1	Transcript	(at5g14780 : 155.0) Encodes a NAD-dependent formate dehydrogenase.; formate dehydrogenase (FDH); FUNCTIONS IN: NAD or NADH binding, binding, oxidoreductase activity, acting on the CH-OH group of donors, NAD or NADP as acceptor, catalytic activity, cofactor binding; INVOLVED IN: response to cadmium ion, response to wounding; LOCATED IN: thylakoid, mitochondrion, chloroplast; EXPRESSED IN: 26 plant…	6.03326	-2.45254	8.87575
25.10	C1-metabolism.formate dehydrogenase	c298764.graph_c1	Transcript	(at5g14780 : 311.0) Encodes a NAD-dependent formate dehydrogenase.; formate dehydrogenase (FDH); FUNCTIONS IN: NAD or NADH binding, binding, oxidoreductase activity, acting on the CH-OH group of donors, NAD or NADP as acceptor, catalytic activity, cofactor binding; INVOLVED IN: response to cadmium ion, response to wounding; LOCATED IN: thylakoid, mitochondrion, chloroplast; EXPRESSED IN: 26 plant…	7.89575	-2.75402	11.0421
26.2	misc.UDP glucosyl and glucoronyl transferases	c209948.graph_c0	Transcript	(loc_os06g18010.1 : 273.0) no description available & (at3g16520 : 244.0) UDP-glucosyl transferase 88A1 (UGT88A1); FUNCTIONS IN: in 6 functions; INVOLVED IN: metabolic process; LOCATED IN: cellular_component unknown; EXPRESSED IN: 22 plant structures; EXPRESSED DURING: 13 growth stages; CONTAINS InterPro DOMAIN/s: UDP-glucuronosyl/UDP-glucosyltransferase (InterPro:IPR002213); BEST Arabidopsis tha…	3.19993	6.31463	-2.72982
26.5	misc.acyl transferases	c297106.graph_c0	Transcript	(chl4|514063 : 194.0) no description available & (loc_os02g48350.1 : 104.0) no description available & (at3g51520 : 101.0) diacylglycerol acyltransferase family; FUNCTIONS IN: diacylglycerol O-acyltransferase activity, transferase activity, transferring acyl groups other than amino-acyl groups; INVOLVED IN: biological_process unknown; LOCATED IN: cellular_component unknown; EXPRESSED IN: 22 plant…	6.80169	-2.03261	9.21433
26.7	misc.oxidases - copper, flavone etc	c292328.graph_c0	Transcript	(at4g32540 : 81.3) Mutant has elevated levels of free IAA in dominant mutant allele; Flavin Monooxygenase-Like Enzyme; Auxin Biosynthesis; YUCCA 1 (YUC1); FUNCTIONS IN: NADP or NADPH binding, oxidoreductase activity, FAD binding, flavin-containing monooxygenase activity; INVOLVED IN: in 7 processes; EXPRESSED IN: 12 plant structures; EXPRESSED DURING: C globular stage, F mature embryo stage, peta…	6.09684	-2.08246	8.56201
26.7	misc.oxidases - copper, flavone etc	c296842.graph_c0	Transcript	(at1g23740 : 90.9) Oxidoreductase, zinc-binding dehydrogenase family protein; FUNCTIONS IN: oxidoreductase activity, zinc ion binding; INVOLVED IN: response to cold; LOCATED IN: in 6 components; EXPRESSED IN: 22 plant structures; EXPRESSED DURING: 14 growth stages; CONTAINS InterPro DOMAIN/s: GroES-like (InterPro:IPR011032), Alcohol dehydrogenase GroES-like (InterPro:IPR013154), Quinone oxidoredu…	7.16404	-2.52876	10.0794
26.9	misc.glutathione S transferases	c285646.graph_c0	Transcript	(at5g45020 : 269.0) Glutathione S-transferase family protein; LOCATED IN: cellular_component unknown; EXPRESSED IN: 22 plant structures; EXPRESSED DURING: 13 growth stages; CONTAINS InterPro DOMAIN/s: Glutathione S-transferase, predicted (InterPro:IPR016639), Glutathione S-transferase, C-terminal (InterPro:IPR004046), Glutathione S-transferase, C-terminal-like (InterPro:IPR010987), Glutathione S-…	3.99484	-2.50462	6.88581
26.10	misc.cytochrome P450	c148373.graph_c0	Transcript	(loc_os09g26970.1 : 131.0) no description available & (q9sbq9|f3ph_pethy : 127.0) Flavonoid 3'-monooxygenase (EC 1.14.13.21) (Flavonoid 3'-hydroxylase) (Cytochrome P450 75B2) - Petunia hybrida (Petunia) & (at3g48290 : 124.0) putative cytochrome P450; "cytochrome P450, family 71, subfamily A, polypeptide 24" (CYP71A24); FUNCTIONS IN: electron carrier activity, monooxygenase activity, iron ion bind…	2.64174	7.67255	-4.64552
26.10	misc.cytochrome P450	c148854.graph_c0	Transcript	(loc_os02g29960.1 : 105.0) no description available & (p48419|c75a3_pethy : 96.7) Flavonoid 3',5'-hydroxylase 2 (EC 1.14.13.88) (F3'5'H) (Cytochrome P450 75A3) (CYPLXXVA3) - Petunia hybrida (Petunia) & (at5g07990 : 95.9) Required for flavonoid 3' hydroxylase activity.; TRANSPARENT TESTA 7 (TT7); CONTAINS InterPro DOMAIN/s: Cytochrome P450 (InterPro:IPR001128), Cytochrome P450, E-class, group I (I…	2.71217	-2.01164	5.11116
26.10	misc.cytochrome P450	c193484.graph_c0	Transcript	(at5g23190 : 360.0) cytochrome P450 CYP86B1, nuclear gene for chloroplast product. CYP86B1 is a very long chain fatty acid hydroxylase specifically involved in polyester monomer biosynthesis during the course of plant development.; "cytochrome P450, family 86, subfamily B, polypeptide 1" (CYP86B1); FUNCTIONS IN: electron carrier activity, monooxygenase activity, iron ion binding, oxygen binding, …	2.14663	4.58757	-2.05331
26.10	misc.cytochrome P450	c210369.graph_c0	Transcript	(loc_os02g29960.1 : 281.0) no description available & (at4g36220 : 267.0) encodes ferulate 5-hydroxylase (F5H). Involved in lignin biosynthesis.; ferulic acid 5-hydroxylase 1 (FAH1); FUNCTIONS IN: ferulate 5-hydroxylase activity, monooxygenase activity; INVOLVED IN: lignin biosynthetic process, response to UV-B, phenylpropanoid biosynthetic process; LOCATED IN: endoplasmic reticulum; EXPRESSED IN…	3.22348	7.3867	-3.77752
26.10	misc.cytochrome P450	c253378.graph_c0	Transcript	(loc_os09g26940.1 : 437.0) no description available & (at4g36220 : 379.0) encodes ferulate 5-hydroxylase (F5H). Involved in lignin biosynthesis.; ferulic acid 5-hydroxylase 1 (FAH1); FUNCTIONS IN: ferulate 5-hydroxylase activity, monooxygenase activity; INVOLVED IN: lignin biosynthetic process, response to UV-B, phenylpropanoid biosynthetic process; LOCATED IN: endoplasmic reticulum; EXPRESSED IN…	2.14968	-2.03129	4.56783
26.10	misc.cytochrome P450	c282170.graph_c0	Transcript	(at5g09970 : 567.0) member of CYP78A; "cytochrome P450, family 78, subfamily A, polypeptide 7" (CYP78A7); FUNCTIONS IN: electron carrier activity, monooxygenase activity, iron ion binding, oxygen binding, heme binding; INVOLVED IN: regulation of meristem growth; EXPRESSED IN: embryo, leaf primordium, shoot lateral meristem, flower, seed; EXPRESSED DURING: F mature embryo stage, petal differentiat…	-2.03945	4.10057	-5.75288
26.10	misc.cytochrome P450	c291814.graph_c0	Transcript	(q7y1v5|c78ab_orysa : 147.0) Cytochrome P450 78A11 (EC 1.14.-.-) (Protein PLASTOCHRON1) - Oryza sativa (Rice) & (loc_os10g26340.1 : 147.0) no description available & (at1g01190 : 145.0) member of CYP78A; "cytochrome P450, family 78, subfamily A, polypeptide 8" (CYP78A8); FUNCTIONS IN: electron carrier activity, monooxygenase activity, iron ion binding, oxygen binding, heme binding; INVOLVED IN: o…	2.09222	6.41594	-3.92902
26.10	misc.cytochrome P450	c292662.graph_c0	Transcript	(at5g05690 : 315.0) Encodes a member of the CP90A family, a cytochrome P450 monooxygenase which converts 6-deoxocathasterone to 6-deoxoteasterone in the late C6 oxidation pathway and cathasterone to teasterone in the early C6 oxidation pathway of brassinolide biosynthesis. Expressed in cotyledons and leaves. Mutants display de-etiolation and derepression of light-induced genes in the dark, dwarfi…	4.45642	-2.68826	7.53074
26.10	misc.cytochrome P450	c297070.graph_c0	Transcript	(at5g07990 : 311.0) Required for flavonoid 3' hydroxylase activity.; TRANSPARENT TESTA 7 (TT7); CONTAINS InterPro DOMAIN/s: Cytochrome P450 (InterPro:IPR001128), Cytochrome P450, E-class, group I (InterPro:IPR002401), Cytochrome P450, conserved site (InterPro:IPR017972); BEST Arabidopsis thaliana protein match is: cytochrome P450, family 706, subfamily A, polypeptide 6 (TAIR:AT4G12320.1); Has 351…	3.85873	-2.25577	6.50484
26.10	misc.cytochrome P450	c298582.graph_c0	Transcript	(loc_os08g14570.1 : 211.0) no description available & (chl4|511425 : 196.0) no description available & (q05001|ncpr_catro : 191.0) NADPH--cytochrome P450 reductase (EC 1.6.2.4) (CPR) (P450R) - Catharanthus roseus (Rosy periwinkle) (Madagascar periwinkle) & (at4g24520 : 190.0) Encodes a cyp450 reductase likely to be involved in phenylpropanoid metabolism.; P450 reductase 1 (ATR1); CONTAINS InterPr…	7.12575	-4.75725	12.2767
26.11	misc.alcohol dehydrogenases	c296485.graph_c0	Transcript	(p80572|adhx_pea : 489.0) Alcohol dehydrogenase class 3 (EC 1.1.1.1) (Alcohol dehydrogenase class III) (S-(hydroxymethyl)glutathione dehydrogenase) (EC 1.1.1.284) (Glutathione-dependent formaldehyde dehydrogenase) (FDH) (FALDH) (GSH-FDH) - Pisum sativum (Garden pe & (at5g43940 : 483.0) Encodes a glutathione-dependent formaldehyde dehydrogenase (also known as class III type alcohol dehydrogenase) …	4.97054	-2.20347	7.56201
26.12	misc.peroxidases	c147600.graph_c0	Transcript	(at5g06720 : 365.0) peroxidase 2 (PA2); FUNCTIONS IN: peroxidase activity, heme binding; INVOLVED IN: oxidation reduction, response to oxidative stress; LOCATED IN: endomembrane system; EXPRESSED IN: 21 plant structures; EXPRESSED DURING: 11 growth stages; CONTAINS InterPro DOMAIN/s: Haem peroxidase (InterPro:IPR010255), Plant peroxidase (InterPro:IPR000823), Peroxidases heam-ligand binding site …	2.81603	-2.15571	5.35918
26.12	misc.peroxidases	c210356.graph_c0	Transcript	(at1g71695 : 363.0) Peroxidase superfamily protein; FUNCTIONS IN: peroxidase activity, heme binding; INVOLVED IN: response to oxidative stress, oxidation reduction; LOCATED IN: cell wall, vacuole, membrane, plant-type cell wall; EXPRESSED IN: 23 plant structures; EXPRESSED DURING: 13 growth stages; CONTAINS InterPro DOMAIN/s: Haem peroxidase (InterPro:IPR010255), Plant peroxidase (InterPro:IPR000…	2.14894	5.18071	-2.64349
26.13	misc.acid and other phosphatases	c292011.graph_c0	Transcript	(at2g01180 : 127.0) Encodes phosphatidate phosphatase. Up-regulated by genotoxic stress (gamma ray or UV-B) and elicitor treatments with mastoparan and harpin. Expressed in roots and leaves.; phosphatidic acid phosphatase 1 (PAP1); FUNCTIONS IN: phosphatidate phosphatase activity; INVOLVED IN: phospholipid metabolic process, response to stress; LOCATED IN: plasma membrane, integral to plasma memb…	7.74247	-2.37779	10.5027
26.19	misc.plastocyanin-like	c203515.graph_c0	Transcript	(p00303|babl_cucsa : 96.7) Basic blue protein (Cusacyanin) (Plantacyanin) (CBP) - Cucumis sativus (Cucumber) & (loc_os03g50160.1 : 95.1) no description available & (at2g02850 : 82.8) Encodes plantacyanin one of blue copper proteins. Involved in anther development and pollination. Expressed in the transmitting tract of the pistil.; plantacyanin (ARPN); FUNCTIONS IN: electron carrier activity, copp…	3.04706	8.7856	-5.35401
26.19	misc.plastocyanin-like	c275380.graph_c1	Transcript	(loc_os02g43660.1 : 132.0) no description available & (at5g07475 : 123.0) Cupredoxin superfamily protein; FUNCTIONS IN: electron carrier activity, copper ion binding; LOCATED IN: anchored to membrane; CONTAINS InterPro DOMAIN/s: Plastocyanin-like (InterPro:IPR003245), Cupredoxin (InterPro:IPR008972); BEST Arabidopsis thaliana protein match is: uclacyanin 1 (TAIR:AT2G32300.1); Has 30201 Blast hits…	2.63316	-2.80286	5.8244
26.21	misc.protease inhibitor/seed storage/lipid transfer protein (LTP) family protein	c264178.graph_c0	Transcript	(chl4|517187 : 92.4) no description available & (at3g22120 : 84.0) cell wall-plasma membrane linker protein homolog (CWLP); cell wall-plasma membrane linker protein (CWLP); FUNCTIONS IN: lipid binding; INVOLVED IN: lipid transport; LOCATED IN: endomembrane system; EXPRESSED IN: 22 plant structures; EXPRESSED DURING: 13 growth stages; CONTAINS InterPro DOMAIN/s: Bifunctional inhibitor/plant lipid …	8.35626	-2.53141	11.2752
26.21	misc.protease inhibitor/seed storage/lipid transfer protein (LTP) family protein	c266736.graph_c0	Transcript	(loc_os01g62980.1 : 129.0) no description available & (at2g37870 : 124.0) Bifunctional inhibitor/lipid-transfer protein/seed storage 2S albumin superfamily protein; FUNCTIONS IN: lipid binding; INVOLVED IN: lipid transport; LOCATED IN: endomembrane system; EXPRESSED IN: 11 plant structures; EXPRESSED DURING: LP.06 six leaves visible, LP.04 four leaves visible, 4 anthesis, C globular stage, petal …	3.47524	-2.37256	6.23729
26.21	misc.protease inhibitor/seed storage/lipid transfer protein (LTP) family protein	c275860.graph_c0	Transcript	(loc_os07g07790.1 : 99.4) no description available & (at3g22600 : 94.4) Bifunctional inhibitor/lipid-transfer protein/seed storage 2S albumin superfamily protein; FUNCTIONS IN: lipid binding; INVOLVED IN: lipid transport; LOCATED IN: anchored to membrane; EXPRESSED IN: 14 plant structures; EXPRESSED DURING: 10 growth stages; CONTAINS InterPro DOMAIN/s: Bifunctional inhibitor/plant lipid transfer …	2.45221	-2.87816	5.71835
26.21	misc.protease inhibitor/seed storage/lipid transfer protein (LTP) family protein	c301060.graph_c0	Transcript	(at1g62500 : 85.1) Bifunctional inhibitor/lipid-transfer protein/seed storage 2S albumin superfamily protein; FUNCTIONS IN: lipid binding; INVOLVED IN: lipid transport; LOCATED IN: endomembrane system; EXPRESSED IN: 17 plant structures; EXPRESSED DURING: 8 growth stages; CONTAINS InterPro DOMAIN/s: Bifunctional inhibitor/plant lipid transfer protein/seed storage (InterPro:IPR016140), Plant lipid …	2.16932	4.63726	-2.07773
26.22	misc.short chain dehydrogenase/reductase (SDR)	c264771.graph_c0	Transcript	(q5kts5|grdh_dauca : 254.0) Glucose and ribitol dehydrogenase (EC 1.1.1.-) (Carrot ABA-induced in somatic embryos 5 protein) - Daucus carota (Carrot) & (at3g05260 : 237.0) NAD(P)-binding Rossmann-fold superfamily protein; FUNCTIONS IN: oxidoreductase activity, binding, catalytic activity; INVOLVED IN: oxidation reduction, metabolic process; LOCATED IN: cellular_component unknown; EXPRESSED IN: se…	8.17742	-2.51412	11.0829
26.22	misc.short chain dehydrogenase/reductase (SDR)	c277106.graph_c0	Transcript	(at1g63380 : 83.2) NAD(P)-binding Rossmann-fold superfamily protein; FUNCTIONS IN: oxidoreductase activity, binding, catalytic activity; INVOLVED IN: oxidation reduction, metabolic process; LOCATED IN: cellular_component unknown; CONTAINS InterPro DOMAIN/s: Short-chain dehydrogenase/reductase, conserved site (InterPro:IPR020904), NAD(P)-binding domain (InterPro:IPR016040), Polyketide synthase/Fat…	7.15268	-2.29051	9.83492
26.22	misc.short chain dehydrogenase/reductase (SDR)	c277645.graph_c0	Transcript	(at3g51680 : 172.0) NAD(P)-binding Rossmann-fold superfamily protein; FUNCTIONS IN: oxidoreductase activity, binding, catalytic activity; INVOLVED IN: oxidation reduction, metabolic process; LOCATED IN: cellular_component unknown; EXPRESSED IN: cotyledon, root; CONTAINS InterPro DOMAIN/s: NAD(P)-binding domain (InterPro:IPR016040), Glucose/ribitol dehydrogenase (InterPro:IPR002347), Short-chain d…	2.17307	-2.46904	5.02841
26.28	misc.GDSL-motif lipase	c288487.graph_c0	Transcript	(at5g37690 : 364.0) SGNH hydrolase-type esterase superfamily protein; FUNCTIONS IN: lipase activity, hydrolase activity, acting on ester bonds; INVOLVED IN: lipid metabolic process; LOCATED IN: endomembrane system; EXPRESSED IN: shoot, hypocotyl, root; CONTAINS InterPro DOMAIN/s: Lipase, GDSL (InterPro:IPR001087), Esterase, SGNH hydrolase-type (InterPro:IPR013830); BEST Arabidopsis thaliana prote…	2.51687	-2.95199	5.85738
26.28	misc.GDSL-motif lipase	c290432.graph_c0	Transcript	(at5g03810 : 285.0) GDSL-like Lipase/Acylhydrolase family protein; FUNCTIONS IN: hydrolase activity, acting on ester bonds, lipase activity, carboxylesterase activity; INVOLVED IN: lipid metabolic process; LOCATED IN: endomembrane system; EXPRESSED IN: pollen tube; CONTAINS InterPro DOMAIN/s: Lipase, GDSL, active site (InterPro:IPR008265), Lipase, GDSL (InterPro:IPR001087); BEST Arabidopsis thali…	-3.41396	2.29611	-5.32181
27.1	RNA.processing	c296026.graph_c0	Transcript	(at5g54900 : 240.0) RNA-binding protein 45A (RBP45A); FUNCTIONS IN: RNA binding; EXPRESSED IN: 24 plant structures; EXPRESSED DURING: 15 growth stages; CONTAINS InterPro DOMAIN/s: RNA recognition motif, RNP-1 (InterPro:IPR000504), Nucleotide-binding, alpha-beta plait (InterPro:IPR012677); BEST Arabidopsis thaliana protein match is: RNA-binding (RRM/RBD/RNP motifs) family protein (TAIR:AT4G27000.1…	4.98087	-2.65833	8.02586
27.3.3	RNA.regulation of transcription.AP2/EREBP, APETALA2/Ethylene-responsive element binding protein family	c180351.graph_c0	Transcript	(at1g28160 : 110.0) encodes a member of the ERF (ethylene response factor) subfamily B-1 of ERF/AP2 transcription factor family. The protein contains one AP2 domain. There are 15 members in this subfamily including ATERF-3, ATERF-4, ATERF-7, and leafy petiole.; Integrase-type DNA-binding superfamily protein; CONTAINS InterPro DOMAIN/s: DNA-binding, integrase-type (InterPro:IPR016177), Pathogenesi…	2.19108	5.09241	-2.51057
27.3.6	RNA.regulation of transcription.bHLH,Basic Helix-Loop-Helix family	c243105.graph_c0	Transcript	(loc_os09g32510.5 : 142.0) no description available & (at5g50915 : 127.0) basic helix-loop-helix (bHLH) DNA-binding superfamily protein; FUNCTIONS IN: DNA binding, sequence-specific DNA binding transcription factor activity; INVOLVED IN: response to gibberellin stimulus; LOCATED IN: nucleus; EXPRESSED IN: 23 plant structures; EXPRESSED DURING: 13 growth stages; CONTAINS InterPro DOMAIN/s: Helix-l…	-2.90621	3.02567	-5.54298
27.3.16	RNA.regulation of transcription.CCAAT box binding factor family, HAP5	c300616.graph_c0	Transcript	(at1g56170 : 194.0) Encodes a protein with similarity to a subunit of the CCAAT promoter motif binding complex of yeast.One of two members of this class (HAP5B) and expressed in vegetative and reproductive tissues; "nuclear factor Y, subunit C2" (NF-YC2); CONTAINS InterPro DOMAIN/s: Transcription factor CBF/NF-Y/archaeal histone (InterPro:IPR003958), Histone-fold (InterPro:IPR009072); BEST Arabid…	-5.444	-2.17415	-2.88155
27.3.24	RNA.regulation of transcription.MADS box transcription factor family	c112310.graph_c0	Transcript	(q39685|cmb1_diaca : 145.0) MADS-box protein CMB1 - Dianthus caryophyllus (Carnation) (Clove pink) & (loc_os06g06750.1 : 143.0) no description available & (at1g24260 : 141.0) Member of the MADs box transcription factor family. SEP3 is redundant with SEP1 and 2. Flowers of SEP1/2/3 triple mutants show a conversion of petals and stamens to sepals.SEP3 forms heterotetrameric complexes with other MAD…	-2.56565	2.41977	-4.59958
27.3.25	RNA.regulation of transcription.MYB domain transcription factor family	c280840.graph_c1	Transcript	(at5g65790 : 244.0) Encodes a putative MYB transcription factor.; myb domain protein 68 (MYB68); CONTAINS InterPro DOMAIN/s: SANT, DNA-binding (InterPro:IPR001005), Homeodomain-like (InterPro:IPR009057), Myb, DNA-binding (InterPro:IPR014778), HTH transcriptional regulator, Myb-type, DNA-binding (InterPro:IPR017930), Homeodomain-related (InterPro:IPR012287), Myb transcription factor (InterPro:IPR0…	2.33067	-2.08176	4.80266
27.3.32	RNA.regulation of transcription.WRKY domain transcription factor family	c272864.graph_c0	Transcript	(at4g01720 : 135.0) member of WRKY Transcription Factor; Group II-b; WRKY47; CONTAINS InterPro DOMAIN/s: DNA-binding WRKY (InterPro:IPR003657); BEST Arabidopsis thaliana protein match is: WRKY family transcription factor (TAIR:AT4G04450.1); Has 3605 Blast hits to 3148 proteins in 215 species: Archae - 2; Bacteria - 4; Metazoa - 47; Fungi - 10; Plants - 3482; Viruses - 0; Other Eukaryotes - 60 (so…	5.66279	-2.94619	9.00053
27.3.32	RNA.regulation of transcription.WRKY domain transcription factor family	c299708.graph_c0	Transcript	(at1g62300 : 171.0) Encodes a transcription factor WRKY6. Regulates Phosphate1 (Pho1) expression in response to low phosphate (Pi) stress.; WRKY6; CONTAINS InterPro DOMAIN/s: DNA-binding WRKY (InterPro:IPR003657); BEST Arabidopsis thaliana protein match is: WRKY family transcription factor (TAIR:AT4G04450.1); Has 3824 Blast hits to 3363 proteins in 295 species: Archae - 0; Bacteria - 33; Metazoa …	6.21387	2.1343	4.46982
27.3.37	RNA.regulation of transcription.AS2,Lateral Organ Boundaries Gene Family	c291042.graph_c0	Transcript	(at1g07900 : 160.0) LOB domain-containing protein 1 (LBD1); CONTAINS InterPro DOMAIN/s: Lateral organ boundaries, LOB (InterPro:IPR004883); BEST Arabidopsis thaliana protein match is: LOB domain-containing protein 11 (TAIR:AT2G28500.1); Has 1035 Blast hits to 1030 proteins in 25 species: Archae - 0; Bacteria - 0; Metazoa - 0; Fungi - 0; Plants - 1035; Viruses - 0; Other Eukaryotes - 0 (source: NC…	4.08277	-2.00749	6.47533
27.3.38	RNA.regulation of transcription.AT-rich interaction domain containing transcription factor family	c209187.graph_c0	Transcript	(at1g04880 : 216.0) HMG (high mobility group) box protein with ARID/BRIGHT DNA-binding domain; FUNCTIONS IN: sequence-specific DNA binding transcription factor activity; INVOLVED IN: regulation of transcription; LOCATED IN: intracellular, nucleus; EXPRESSED IN: 10 plant structures; EXPRESSED DURING: 7 growth stages; CONTAINS InterPro DOMAIN/s: High mobility group, superfamily (InterPro:IPR009071)…	-2.2373	3.22998	-5.07806
27.3.40	RNA.regulation of transcription.Aux/IAA family	c288323.graph_c0	Transcript	(at2g33310 : 139.0) Auxin induced gene, IAA13 (IAA13).; auxin-induced protein 13 (IAA13); FUNCTIONS IN: sequence-specific DNA binding transcription factor activity; INVOLVED IN: response to auxin stimulus, response to cyclopentenone; LOCATED IN: nucleus; EXPRESSED IN: 22 plant structures; EXPRESSED DURING: 13 growth stages; CONTAINS InterPro DOMAIN/s: Aux/IAA-ARF-dimerisation (InterPro:IPR011525)…	-2.10575	2.91665	-4.63851
27.3.62	RNA.regulation of transcription.Nucleosome/chromatin assembly factor group	c209187.graph_c0	Transcript	(at1g04880 : 216.0) HMG (high mobility group) box protein with ARID/BRIGHT DNA-binding domain; FUNCTIONS IN: sequence-specific DNA binding transcription factor activity; INVOLVED IN: regulation of transcription; LOCATED IN: intracellular, nucleus; EXPRESSED IN: 10 plant structures; EXPRESSED DURING: 7 growth stages; CONTAINS InterPro DOMAIN/s: High mobility group, superfamily (InterPro:IPR009071)…	-2.2373	3.22998	-5.07806
27.3.99	RNA.regulation of transcription.unclassified	c296026.graph_c0	Transcript	(at5g54900 : 240.0) RNA-binding protein 45A (RBP45A); FUNCTIONS IN: RNA binding; EXPRESSED IN: 24 plant structures; EXPRESSED DURING: 15 growth stages; CONTAINS InterPro DOMAIN/s: RNA recognition motif, RNP-1 (InterPro:IPR000504), Nucleotide-binding, alpha-beta plait (InterPro:IPR012677); BEST Arabidopsis thaliana protein match is: RNA-binding (RRM/RBD/RNP motifs) family protein (TAIR:AT4G27000.1…	4.98087	-2.65833	8.02586
27.4	RNA.RNA binding	c289549.graph_c0	Transcript	(at3g23830 : 87.8) encodes a glycine-rich RNA binding protein. Gene expression is induced by cold and reduced by ionic (salt) and non-ionic (mannitol) osmotic stress. Lines overexpressing the gene are slightly more tolerant to osmotic stress during germination.; glycine-rich RNA-binding protein 4 (GRP4); CONTAINS InterPro DOMAIN/s: RNA recognition motif, glycine rich protein (InterPro:IPR015465),…	6.96118	-2.34288	9.69664
28.1.3.2.1	DNA.synthesis/chromatin structure.histone.core.H2A	c291739.graph_c1	Transcript	(p16868|h2b4_volca : 152.0) Histone H2B.4 (H2B-IV) - Volvox carteri & (chl4|523405 : 152.0) no description available & (loc_os08g38300.1 : 147.0) no description available & (at5g59910 : 146.0) HTB4; FUNCTIONS IN: DNA binding; INVOLVED IN: nucleosome assembly; LOCATED IN: nucleolus; EXPRESSED IN: 24 plant structures; EXPRESSED DURING: 13 growth stages; CONTAINS InterPro DOMAIN/s: Histone H2B (Inte…	7.01586	-2.31403	9.7179
28.1.3.2.1	DNA.synthesis/chromatin structure.histone.core.H2A	c292926.graph_c0	Transcript	(at1g08880 : 135.0) Encodes HTA5, a histone H2A protein. H2AX is a meiosis-specific isoform of histone H2A. Upon DSB formation, rapid accumulation of phosphorylated H2AX (&#947;-H2AX) occurs around the break site. H2AX foci accumulate in early G2. Immunolocalization studies in spread preparations of wild-type meiocytes at G2/early leptotene revealed the accumulation of numerous rather diffuse &#9…	4.95367	-2.38814	7.72835
28.1.3.2.2	DNA.synthesis/chromatin structure.histone.core.H2B	c291739.graph_c1	Transcript	(p16868|h2b4_volca : 152.0) Histone H2B.4 (H2B-IV) - Volvox carteri & (chl4|523405 : 152.0) no description available & (loc_os08g38300.1 : 147.0) no description available & (at5g59910 : 146.0) HTB4; FUNCTIONS IN: DNA binding; INVOLVED IN: nucleosome assembly; LOCATED IN: nucleolus; EXPRESSED IN: 24 plant structures; EXPRESSED DURING: 13 growth stages; CONTAINS InterPro DOMAIN/s: Histone H2B (Inte…	7.01586	-2.31403	9.7179
28.1.3.2.3	DNA.synthesis/chromatin structure.histone.core.H3	c294130.graph_c0	Transcript	(q5dwi3|h3_marpo : 239.0) Histone H3 - Marchantia polymorpha (Liverwort) & (at5g65360 : 231.0) Histone superfamily protein; FUNCTIONS IN: DNA binding; INVOLVED IN: nucleosome assembly; LOCATED IN: chloroplast, nucleosome; EXPRESSED IN: 23 plant structures; EXPRESSED DURING: 14 growth stages; CONTAINS InterPro DOMAIN/s: Histone H3 (InterPro:IPR000164), Histone-fold (InterPro:IPR009072), Histone co…	4.13042	-2.33763	6.85486
28.1.3.2.4	DNA.synthesis/chromatin structure.histone.core.H4	c285179.graph_c1	Transcript	(q71v09|h4_capan : 166.0) Histone H4 (CaH4) - Capsicum annuum (Bell pepper) & (at5g59970 : 165.0) Histone superfamily protein; FUNCTIONS IN: DNA binding; INVOLVED IN: nucleosome assembly; LOCATED IN: vacuole; CONTAINS InterPro DOMAIN/s: Histone H4, conserved site (InterPro:IPR019809), Histone-fold (InterPro:IPR009072), Histone core (InterPro:IPR007125), Histone H4 (InterPro:IPR001951); BEST Arabi…	6.35823	-3.30601	10.0517
28.99	DNA.unspecified	c296026.graph_c0	Transcript	(at5g54900 : 240.0) RNA-binding protein 45A (RBP45A); FUNCTIONS IN: RNA binding; EXPRESSED IN: 24 plant structures; EXPRESSED DURING: 15 growth stages; CONTAINS InterPro DOMAIN/s: RNA recognition motif, RNP-1 (InterPro:IPR000504), Nucleotide-binding, alpha-beta plait (InterPro:IPR012677); BEST Arabidopsis thaliana protein match is: RNA-binding (RRM/RBD/RNP motifs) family protein (TAIR:AT4G27000.1…	4.98087	-2.65833	8.02586
29.1.5	protein.aa activation.isoleucine-tRNA ligase	c298072.graph_c0	Transcript	(chl4|516057 : 1118.0) no description available & (at4g10320 : 1071.0) tRNA synthetase class I (I, L, M and V) family protein; FUNCTIONS IN: isoleucine-tRNA ligase activity, nucleotide binding, aminoacyl-tRNA ligase activity, zinc ion binding, ATP binding; INVOLVED IN: response to cadmium ion, tRNA aminoacylation for protein translation; LOCATED IN: cytosol; EXPRESSED IN: male gametophyte, guard …	5.88568	-3.53868	9.81056
29.1.12	protein.aa activation.aspartate-tRNA ligase	c299765.graph_c0	Transcript	(loc_os02g46130.1 : 354.0) no description available & (at4g26870 : 340.0) Class II aminoacyl-tRNA and biotin synthetases superfamily protein; FUNCTIONS IN: aspartate-tRNA ligase activity, nucleotide binding, aminoacyl-tRNA ligase activity, nucleic acid binding, ATP binding; INVOLVED IN: response to cadmium ion, tRNA aminoacylation for protein translation; LOCATED IN: cytoplasm; EXPRESSED IN: 24 p…	7.25841	-2.07973	9.72543
29.2.1.2.1.14	protein.synthesis.ribosomal protein.eukaryotic.40S subunit.S14	c298703.graph_c0	Transcript	(p46295|rs14_chlre : 197.0) 40S ribosomal protein S14 - Chlamydomonas reinhardtii & (loc_os04g33750.1 : 197.0) no description available & (chl4|512415 : 197.0) no description available & (at3g52580 : 196.0) Ribosomal protein S11 family protein; CONTAINS InterPro DOMAIN/s: Ribosomal protein S11 (InterPro:IPR001971), Ribosomal S11, conserved site (InterPro:IPR018102); BEST Arabidopsis thaliana prot…	5.61123	-2.06414	8.06911
29.2.1.2.1.27	protein.synthesis.ribosomal protein.eukaryotic.40S subunit.S27	c258929.graph_c0	Transcript	(at2g47110 : 161.0) polyubiquitin gene; ubiquitin 6 (UBQ6); FUNCTIONS IN: structural constituent of ribosome; INVOLVED IN: protein ubiquitination involved in ubiquitin-dependent protein catabolic process, ubiquitin-dependent protein catabolic process; LOCATED IN: cytosolic small ribosomal subunit, intracellular; EXPRESSED IN: whole plant, male gametophyte, guard cell, pollen tube; EXPRESSED DURIN…	7.21144	-4.61465	12.2035
29.2.1.2.1.27	protein.synthesis.ribosomal protein.eukaryotic.40S subunit.S27	c271327.graph_c1	Transcript	(q96564|rs27_horvu : 127.0) 40S ribosomal protein S27 (Manganese efficiency-related protein 1) - Hordeum vulgare (Barley) & (loc_os04g32710.1 : 127.0) no description available & (at3g61110 : 126.0) Arabidopsis ribosomal protein; ribosomal protein S27 (RS27A); FUNCTIONS IN: structural constituent of ribosome; INVOLVED IN: translation, ribosome biogenesis; LOCATED IN: cytosolic small ribosomal subu…	6.1184	-2.21579	8.72088
29.2.1.2.1.29	protein.synthesis.ribosomal protein.eukaryotic.40S subunit.S29	c278961.graph_c0	Transcript	(at4g33865 : 87.4) Ribosomal protein S14p/S29e family protein; FUNCTIONS IN: structural constituent of ribosome; INVOLVED IN: translation; LOCATED IN: cytosolic small ribosomal subunit, ribosome; EXPRESSED IN: 24 plant structures; EXPRESSED DURING: 14 growth stages; CONTAINS InterPro DOMAIN/s: Ribosomal protein S14 (InterPro:IPR001209); BEST Arabidopsis thaliana protein match is: Ribosomal protei…	5.04057	-2.41122	7.83921
29.2.1.2.1.53	protein.synthesis.ribosomal protein.eukaryotic.40S subunit.S3A	c291986.graph_c0	Transcript	(at4g34670 : 315.0) Ribosomal protein S3Ae; FUNCTIONS IN: structural constituent of ribosome; INVOLVED IN: translation; LOCATED IN: in 6 components; EXPRESSED IN: 23 plant structures; EXPRESSED DURING: 13 growth stages; CONTAINS InterPro DOMAIN/s: Ribosomal protein S3Ae, conserved site (InterPro:IPR018281), Ribosomal protein S3Ae (InterPro:IPR001593); BEST Arabidopsis thaliana protein match is: R…	6.79901	-2.00305	9.18679
29.2.1.2.1.53	protein.synthesis.ribosomal protein.eukaryotic.40S subunit.S3A	c293923.graph_c0	Transcript	(at4g34670 : 315.0) Ribosomal protein S3Ae; FUNCTIONS IN: structural constituent of ribosome; INVOLVED IN: translation; LOCATED IN: in 6 components; EXPRESSED IN: 23 plant structures; EXPRESSED DURING: 13 growth stages; CONTAINS InterPro DOMAIN/s: Ribosomal protein S3Ae, conserved site (InterPro:IPR018281), Ribosomal protein S3Ae (InterPro:IPR001593); BEST Arabidopsis thaliana protein match is: R…	4.95356	-5.47119	10.8078
29.2.1.2.2.3	protein.synthesis.ribosomal protein.eukaryotic.60S subunit.L3	c294994.graph_c1	Transcript	(at1g61580 : 361.0) R-protein L3 B (RPL3B); FUNCTIONS IN: structural constituent of ribosome; INVOLVED IN: translation; LOCATED IN: ribosome, cytosolic large ribosomal subunit, membrane; EXPRESSED IN: 23 plant structures; EXPRESSED DURING: 13 growth stages; CONTAINS InterPro DOMAIN/s: Ribosomal protein L3 (InterPro:IPR000597), Ribosomal protein L3, conserved site (InterPro:IPR019926), Translation…	5.55498	-2.00262	7.94856
29.2.1.2.2.5	protein.synthesis.ribosomal protein.eukaryotic.60S subunit.L5	c297915.graph_c0	Transcript	(q6unt2|rl5_cucsa : 301.0) 60S ribosomal protein L5 - Cucumis sativus (Cucumber) & (at3g25520 : 300.0) Encodes ribosomal protein L5 that binds to 5S ribosomal RNA and in involved in its export from the nucleus to the cytoplasm. Identified in a screen for enhancers of as1. as1/pgy double mutants show defects in leaf vascular patterning and adaxial cell fate. Double mutant analysis indicates pgy ge…	6.599	-2.23999	9.21858
29.2.1.2.2.8	protein.synthesis.ribosomal protein.eukaryotic.60S subunit.L8	c294944.graph_c0	Transcript	(loc_os12g38000.1 : 360.0) no description available & (at2g18020 : 359.0) embryo defective 2296 (EMB2296); FUNCTIONS IN: structural constituent of ribosome, protein binding; INVOLVED IN: translation, embryo development ending in seed dormancy; LOCATED IN: in 7 components; EXPRESSED IN: male gametophyte, guard cell, cultured cell; EXPRESSED DURING: L mature pollen stage, M germinated pollen stage;…	6.37481	-2.06978	8.83168
29.2.1.2.2.9	protein.synthesis.ribosomal protein.eukaryotic.60S subunit.L9	c288741.graph_c0	Transcript	(p49210|rl9_orysa : 221.0) 60S ribosomal protein L9 - Oryza sativa (Rice) & (loc_os09g31180.1 : 221.0) no description available & (at1g33140 : 207.0) Encodes ribosomal protein L9. Identified in a screen for enhancers of as1. as1/pgy double mutants show defects in leaf vascular patterning and adaxial cell fate. Double mutant analysis indicates pgy genes function in the same pathway as REV, KAN1 an…	5.27575	-5.11348	10.781
29.2.1.2.2.14	protein.synthesis.ribosomal protein.eukaryotic.60S subunit.L14	c287627.graph_c0	Transcript	(loc_os04g43540.1 : 84.7) no description available & (at2g20450 : 81.6) Ribosomal protein L14; FUNCTIONS IN: structural constituent of ribosome; INVOLVED IN: translation, ribosome biogenesis; LOCATED IN: ribosome, cytosolic large ribosomal subunit, endoplasmic reticulum, vacuole; EXPRESSED IN: 23 plant structures; EXPRESSED DURING: 13 growth stages; CONTAINS InterPro DOMAIN/s: Ribosomal protein L…	5.51369	-2.25318	8.15251
29.2.1.2.2.15	protein.synthesis.ribosomal protein.eukaryotic.60S subunit.L15	c292995.graph_c1	Transcript	(at4g16720 : 197.0) Ribosomal protein L23/L15e family protein; FUNCTIONS IN: structural constituent of ribosome; INVOLVED IN: translation; LOCATED IN: cytosolic ribosome, ribosome, cytosolic large ribosomal subunit, plasma membrane; EXPRESSED IN: 23 plant structures; EXPRESSED DURING: 13 growth stages; CONTAINS InterPro DOMAIN/s: Ribosomal protein L15e (InterPro:IPR000439), Ribosomal protein L23/…	6.11554	-2.08269	8.58279
29.2.1.2.2.17	protein.synthesis.ribosomal protein.eukaryotic.60S subunit.L17	c295043.graph_c0	Transcript	(o48557|rl17_maize : 192.0) 60S ribosomal protein L17 - Zea mays (Maize) & (loc_os08g41810.1 : 187.0) no description available & (at1g67430 : 186.0) Ribosomal protein L22p/L17e family protein; FUNCTIONS IN: structural constituent of ribosome; INVOLVED IN: translation; LOCATED IN: cytosolic ribosome, ribosome, cytosolic large ribosomal subunit; EXPRESSED IN: 23 plant structures; EXPRESSED DURING: …	4.09505	-2.15107	6.63228
29.2.1.2.2.19	protein.synthesis.ribosomal protein.eukaryotic.60S subunit.L19	c295741.graph_c0	Transcript	(loc_os03g21940.1 : 186.0) no description available & (at1g02780 : 185.0) embryo defective 2386 (emb2386); FUNCTIONS IN: structural constituent of ribosome; INVOLVED IN: translation, ribosome biogenesis, embryo development ending in seed dormancy; LOCATED IN: in 6 components; EXPRESSED IN: 25 plant structures; EXPRESSED DURING: 14 growth stages; CONTAINS InterPro DOMAIN/s: Ribosomal protein L19/L…	5.47063	-2.24268	8.09984
29.2.1.2.2.32	protein.synthesis.ribosomal protein.eukaryotic.60S subunit.L32	c292180.graph_c0	Transcript	(loc_os08g41300.1 : 127.0) no description available & (chl4|523676 : 126.0) no description available & (at4g18100 : 122.0) Ribosomal protein L32e; FUNCTIONS IN: structural constituent of ribosome; INVOLVED IN: translation, ribosome biogenesis; LOCATED IN: cytosolic ribosome, ribosome, cytosolic large ribosomal subunit, nucleolus; EXPRESSED IN: callus, pollen tube, leaf; CONTAINS InterPro DOMAIN/s…	5.00313	-2.24152	7.63634
29.2.1.2.2.35	protein.synthesis.ribosomal protein.eukaryotic.60S subunit.L35	c284765.graph_c0	Transcript	(q8l805|rl35_wheat : 170.0) 60S ribosomal protein L35 - Triticum aestivum (Wheat) & (at5g02610 : 135.0) Ribosomal L29 family protein ; FUNCTIONS IN: structural constituent of ribosome; INVOLVED IN: translation, ribosome biogenesis; LOCATED IN: ribosome, cytosolic large ribosomal subunit; EXPRESSED IN: 24 plant structures; EXPRESSED DURING: 15 growth stages; CONTAINS InterPro DOMAIN/s: Ribosomal p…	5.56516	-2.14282	8.09683
29.2.1.2.2.513	protein.synthesis.ribosomal protein.eukaryotic.60S subunit.L13A	c291659.graph_c1	Transcript	(chl4|513529 : 216.0) no description available & (at4g13170 : 204.0) Ribosomal protein L13 family protein; FUNCTIONS IN: structural constituent of ribosome; INVOLVED IN: translation; LOCATED IN: ribosome, cytosolic large ribosomal subunit, membrane; EXPRESSED IN: 22 plant structures; EXPRESSED DURING: 13 growth stages; CONTAINS InterPro DOMAIN/s: Ribosomal protein L13 (InterPro:IPR005822), Riboso…	5.02172	-2.25836	7.66918
29.2.1.2.2.535	protein.synthesis.ribosomal protein.eukaryotic.60S subunit.L35A	c290017.graph_c0	Transcript	(at1g07070 : 135.0) Ribosomal protein L35Ae family protein; FUNCTIONS IN: structural constituent of ribosome; INVOLVED IN: translation, ribosome biogenesis; LOCATED IN: ribosome, cytosolic large ribosomal subunit; EXPRESSED IN: 22 plant structures; EXPRESSED DURING: 13 growth stages; CONTAINS InterPro DOMAIN/s: Ribosomal protein L35Ae (InterPro:IPR001780), Ribosomal protein L35Ae, conserved site …	4.99667	-2.00364	7.39094
29.2.1.2.2.537	protein.synthesis.ribosomal protein.eukaryotic.60S subunit.L37A	c281699.graph_c0	Transcript	(q9xhe4|rl37a_goshi : 120.0) 60S ribosomal protein L37a - Gossypium hirsutum (Upland cotton) & (loc_os05g48320.1 : 119.0) no description available & (at3g60245 : 116.0) Zinc-binding ribosomal protein family protein; FUNCTIONS IN: structural constituent of ribosome; INVOLVED IN: translation, ribosome biogenesis; LOCATED IN: ribosome, cytosolic large ribosomal subunit; EXPRESSED IN: 25 plant struct…	5.78819	-2.05778	8.22863
29.2.3	protein.synthesis.initiation	c274623.graph_c1	Transcript	(at1g13950 : 195.0) Encodes eukaryotic translation initiation factor 5A (EIF-5A).In mammalian cells it functions as a shuttle protein that translocates mRNA from the nucleus to cytoplasmic ribosomes. Overexpression results in an increase in both primary and secondary xylem formation. In RNAi suppressed lines, xylem formation is reduced.; eukaryotic elongation factor 5A-1 (ELF5A-1); FUNCTIONS IN: …	7.27741	-2.09872	9.76343
29.2.4	protein.synthesis.elongation	c279598.graph_c0	Transcript	(p25698|ef1a_soybn : 419.0) Elongation factor 1-alpha (EF-1-alpha) - Glycine max (Soybean) & (loc_os03g08060.2 : 418.0) no description available & (at5g60390 : 412.0) GTP binding Elongation factor Tu family protein; FUNCTIONS IN: calmodulin binding, translation elongation factor activity; INVOLVED IN: translational elongation; LOCATED IN: mitochondrion, nucleus, cytoplasm; EXPRESSED IN: cotyledon…	5.33053	-4.91382	10.6293
29.2.4	protein.synthesis.elongation	c295860.graph_c0	Transcript	(q5z627|ef1g3_orysa : 187.0) Elongation factor 1-gamma 3 (EF-1-gamma 3) (eEF-1B gamma 3) - Oryza sativa (Rice) & (loc_os06g37440.1 : 187.0) no description available & (at1g09640 : 186.0) Translation elongation factor EF1B, gamma chain; FUNCTIONS IN: translation elongation factor activity; INVOLVED IN: translational elongation; EXPRESSED IN: male gametophyte, pollen tube; EXPRESSED DURING: L matur…	6.82717	-2.1161	9.33662
29.3.2	protein.targeting.mitochondria	c288591.graph_c0	Transcript	(at3g02090 : 444.0) MPPBETA; FUNCTIONS IN: metalloendopeptidase activity, zinc ion binding; INVOLVED IN: proteolysis; LOCATED IN: in 11 components; EXPRESSED IN: 27 plant structures; EXPRESSED DURING: 17 growth stages; CONTAINS InterPro DOMAIN/s: Peptidase M16, zinc-binding site (InterPro:IPR001431), Peptidase M16, C-terminal (InterPro:IPR007863), Peptidase M16, N-terminal (InterPro:IPR011765), M…	6.33209	-2.03601	8.7533
29.4	protein.postranslational modification	c295732.graph_c0	Transcript	(loc_os04g56450.2 : 139.0) no description available & (at5g24940 : 137.0) Protein phosphatase 2C family protein; FUNCTIONS IN: protein serine/threonine phosphatase activity, catalytic activity; INVOLVED IN: protein amino acid dephosphorylation; LOCATED IN: protein serine/threonine phosphatase complex; EXPRESSED IN: 6 plant structures; EXPRESSED DURING: L mature pollen stage, M germinated pollen s…	7.30645	-2.09736	9.79731
29.4	protein.postranslational modification	c299221.graph_c0	Transcript	(loc_os03g53720.2 : 218.0) no description available & (at3g44850 : 217.0) Protein kinase superfamily protein; FUNCTIONS IN: protein serine/threonine kinase activity, protein kinase activity, kinase activity, ATP binding; INVOLVED IN: protein amino acid phosphorylation; LOCATED IN: cellular_component unknown; EXPRESSED IN: 23 plant structures; EXPRESSED DURING: 13 growth stages; CONTAINS InterPro …	6.57418	-2.79606	9.7499
29.4	protein.postranslational modification	c299718.graph_c1	Transcript	(at1g07160 : 327.0) Protein phosphatase 2C family protein; FUNCTIONS IN: protein serine/threonine phosphatase activity, catalytic activity; INVOLVED IN: protein amino acid dephosphorylation; LOCATED IN: chloroplast, protein serine/threonine phosphatase complex; EXPRESSED IN: sperm cell; CONTAINS InterPro DOMAIN/s: Protein phosphatase 2C, manganese/magnesium aspartate binding site (InterPro:IPR000…	2.08151	-2.23087	4.69988
29.4	protein.postranslational modification	c300006.graph_c0	Transcript	(at5g55090 : 257.0) member of MEKK subfamily; mitogen-activated protein kinase kinase kinase 15 (MAPKKK15); FUNCTIONS IN: protein serine/threonine kinase activity, protein kinase activity, kinase activity, ATP binding; INVOLVED IN: protein amino acid phosphorylation; LOCATED IN: cellular_component unknown; CONTAINS InterPro DOMAIN/s: Protein kinase, ATP binding site (InterPro:IPR017441), Protein …	2.59465	-2.07677	5.06003
29.4	protein.postranslational modification	c300208.graph_c0	Transcript	(chl4|514363 : 163.0) no description available & (at1g61950 : 160.0) member of Calcium Dependent Protein Kinase; calcium-dependent protein kinase 19 (CPK19); FUNCTIONS IN: in 6 functions; INVOLVED IN: protein amino acid phosphorylation; LOCATED IN: plasma membrane; CONTAINS InterPro DOMAIN/s: Protein kinase, ATP binding site (InterPro:IPR017441), EF-Hand 1, calcium-binding site (InterPro:IPR01824…	6.48461	-2.0591	8.93105
29.5	protein.degradation	c267677.graph_c0	Transcript	(at3g52500 : 124.0) Eukaryotic aspartyl protease family protein; FUNCTIONS IN: aspartic-type endopeptidase activity; INVOLVED IN: proteolysis; LOCATED IN: cell wall, membrane, plant-type cell wall; EXPRESSED IN: 22 plant structures; EXPRESSED DURING: 13 growth stages; CONTAINS InterPro DOMAIN/s: Peptidase aspartic (InterPro:IPR021109), Peptidase aspartic, catalytic (InterPro:IPR009007), Peptidase…	2.45392	-2.18867	5.03165
29.5	protein.degradation	c297176.graph_c0	Transcript	(at3g10410 : 201.0) SERINE CARBOXYPEPTIDASE-LIKE 49 (SCPL49); FUNCTIONS IN: serine-type carboxypeptidase activity; INVOLVED IN: proteolysis; LOCATED IN: vacuole; EXPRESSED IN: 25 plant structures; EXPRESSED DURING: 15 growth stages; CONTAINS InterPro DOMAIN/s: Peptidase S10, serine carboxypeptidase (InterPro:IPR001563), Peptidase S10, serine carboxypeptidase, active site (InterPro:IPR018202); BES…	7.19554	-2.60465	10.1884
29.5	protein.degradation	c298682.graph_c0	Transcript	(p37891|cbp3_orysa : 275.0) Serine carboxypeptidase 3 precursor (EC 3.4.16.5) (Serine carboxypeptidase III) - Oryza sativa (Rice) & (loc_os02g02320.1 : 275.0) no description available & (at3g45010 : 264.0) serine carboxypeptidase-like 48 (scpl48); FUNCTIONS IN: serine-type carboxypeptidase activity; INVOLVED IN: proteolysis; LOCATED IN: endomembrane system; EXPRESSED IN: 24 plant structures; EXPR…	4.88131	-2.13143	7.40234
29.5.2	protein.degradation.autophagy	c286209.graph_c0	Transcript	(chl4|516866 : 194.0) no description available & (at2g05630 : 193.0) in the Arabidopsis autophagy pathway; ATG8D; FUNCTIONS IN: microtubule binding; INVOLVED IN: autophagy; EXPRESSED IN: 24 plant structures; EXPRESSED DURING: 15 growth stages; CONTAINS InterPro DOMAIN/s: Light chain 3 (LC3) (InterPro:IPR004241); BEST Arabidopsis thaliana protein match is: Ubiquitin-like superfamily protein (TAIR:…	6.84743	-2.0089	9.23858
29.5.3	protein.degradation.cysteine protease	c298510.graph_c0	Transcript	(p25776|orya_orysa : 292.0) Oryzain alpha chain precursor (EC 3.4.22.-) - Oryza sativa (Rice) & (at5g60360 : 263.0) Encodes a senescence-associated thiol protease.; aleurain-like protease (ALP); CONTAINS InterPro DOMAIN/s: Peptidase C1A, papain (InterPro:IPR013128), Proteinase inhibitor I29, cathepsin propeptide (InterPro:IPR013201), Peptidase C1A, papain C-terminal (InterPro:IPR000668), Peptidas…	7.25224	-2.05267	9.68381
29.5.5	protein.degradation.serine protease	c297176.graph_c0	Transcript	(at3g10410 : 201.0) SERINE CARBOXYPEPTIDASE-LIKE 49 (SCPL49); FUNCTIONS IN: serine-type carboxypeptidase activity; INVOLVED IN: proteolysis; LOCATED IN: vacuole; EXPRESSED IN: 25 plant structures; EXPRESSED DURING: 15 growth stages; CONTAINS InterPro DOMAIN/s: Peptidase S10, serine carboxypeptidase (InterPro:IPR001563), Peptidase S10, serine carboxypeptidase, active site (InterPro:IPR018202); BES…	7.19554	-2.60465	10.1884
29.5.5	protein.degradation.serine protease	c298682.graph_c0	Transcript	(p37891|cbp3_orysa : 275.0) Serine carboxypeptidase 3 precursor (EC 3.4.16.5) (Serine carboxypeptidase III) - Oryza sativa (Rice) & (loc_os02g02320.1 : 275.0) no description available & (at3g45010 : 264.0) serine carboxypeptidase-like 48 (scpl48); FUNCTIONS IN: serine-type carboxypeptidase activity; INVOLVED IN: proteolysis; LOCATED IN: endomembrane system; EXPRESSED IN: 24 plant structures; EXPR…	4.88131	-2.13143	7.40234
29.5.11	protein.degradation.ubiquitin	c258929.graph_c0	Transcript	(at2g47110 : 161.0) polyubiquitin gene; ubiquitin 6 (UBQ6); FUNCTIONS IN: structural constituent of ribosome; INVOLVED IN: protein ubiquitination involved in ubiquitin-dependent protein catabolic process, ubiquitin-dependent protein catabolic process; LOCATED IN: cytosolic small ribosomal subunit, intracellular; EXPRESSED IN: whole plant, male gametophyte, guard cell, pollen tube; EXPRESSED DURIN…	7.21144	-4.61465	12.2035
29.5.11.4.2	protein.degradation.ubiquitin.E3.RING	c292986.graph_c0	Transcript	(at5g01880 : 94.7) RING/U-box superfamily protein; FUNCTIONS IN: zinc ion binding; EXPRESSED IN: 10 plant structures; EXPRESSED DURING: LP.04 four leaves visible, 4 anthesis, C globular stage, petal differentiation and expansion stage; CONTAINS InterPro DOMAIN/s: Zinc finger, RING-type (InterPro:IPR001841), Zinc finger, C3HC4 RING-type (InterPro:IPR018957); BEST Arabidopsis thaliana protein match…	3.60652	-3.13116	7.12647
29.6	protein.folding	c288013.graph_c1	Transcript	(loc_os03g16860.1 : 900.0) no description available & (p09189|hsp7c_pethy : 899.0) Heat shock cognate 70 kDa protein - Petunia hybrida (Petunia) & (at3g12580 : 898.0) heat shock protein 70 (HSP70); FUNCTIONS IN: ATP binding; INVOLVED IN: in 9 processes; LOCATED IN: cytosol, mitochondrion, cell wall, plasma membrane; EXPRESSED IN: 23 plant structures; EXPRESSED DURING: 11 growth stages; CONTAINS I…	6.6638	-5.37397	12.4255
29.8	protein.assembly and cofactor ligation	c282772.graph_c0	Transcript	(loc_os05g49300.1 : 188.0) no description available & (at4g22220 : 183.0) Encodes a mitochondrial protein similar to E.coli IscU. In bacteria, IscU is a scaffold protein accepting sulfur and iron to build a transient Fe-S cluster,which is subsequently transferred to a target apoprotein.; ISU1; CONTAINS InterPro DOMAIN/s: NIF system FeS cluster assembly, NifU, N-terminal (InterPro:IPR002871), ISC …	5.71669	-2.26665	8.36989
30.2.11	signalling.receptor kinases.leucine rich repeat XI	c297968.graph_c0	Transcript	(loc_os11g36160.1 : 190.0) no description available & (at3g47570 : 170.0) Leucine-rich repeat protein kinase family protein; FUNCTIONS IN: protein serine/threonine kinase activity, kinase activity, ATP binding; INVOLVED IN: transmembrane receptor protein tyrosine kinase signaling pathway, protein amino acid phosphorylation; LOCATED IN: plasma membrane; EXPRESSED IN: 13 plant structures; EXPRESSED…	2.81005	-2.42771	5.62744
30.2.12	signalling.receptor kinases.leucine rich repeat XII	c297968.graph_c0	Transcript	(loc_os11g36160.1 : 190.0) no description available & (at3g47570 : 170.0) Leucine-rich repeat protein kinase family protein; FUNCTIONS IN: protein serine/threonine kinase activity, kinase activity, ATP binding; INVOLVED IN: transmembrane receptor protein tyrosine kinase signaling pathway, protein amino acid phosphorylation; LOCATED IN: plasma membrane; EXPRESSED IN: 13 plant structures; EXPRESSED…	2.81005	-2.42771	5.62744
30.2.13	signalling.receptor kinases.leucine rich repeat XIII	c259910.graph_c0	Transcript	(at2g26330 : 389.0) Homologous to receptor protein kinases. Involved in specification of organs originating from the shoot apical meristem. Contains a cytoplasmic protein kinase catalytic domain, a transmembrane region, and an extracellular leucine-rich repeat. ER has been identified as a quantitative trait locus for transpiration efficiency by influencing epidermal and mesophyll development, sto…	-2.11795	2.78172	-4.50913
30.3	signalling.calcium	c300208.graph_c0	Transcript	(chl4|514363 : 163.0) no description available & (at1g61950 : 160.0) member of Calcium Dependent Protein Kinase; calcium-dependent protein kinase 19 (CPK19); FUNCTIONS IN: in 6 functions; INVOLVED IN: protein amino acid phosphorylation; LOCATED IN: plasma membrane; CONTAINS InterPro DOMAIN/s: Protein kinase, ATP binding site (InterPro:IPR017441), EF-Hand 1, calcium-binding site (InterPro:IPR01824…	6.48461	-2.0591	8.93105
30.3	signalling.calcium	c300977.graph_c0	Transcript	(at4g20780 : 107.0) Calcium sensor involved in trichome branching.; calmodulin like 42 (CML42); FUNCTIONS IN: calcium ion binding; INVOLVED IN: trichome branching; LOCATED IN: cellular_component unknown; EXPRESSED IN: 23 plant structures; EXPRESSED DURING: 13 growth stages; CONTAINS InterPro DOMAIN/s: EF-Hand 1, calcium-binding site (InterPro:IPR018247), EF-HAND 2 (InterPro:IPR018249), EF-hand-li…	4.0424	-3.30478	7.73748
30.5	signalling.G-proteins	c277857.graph_c0	Transcript	(q39571|yptc1_chlre : 316.0) GTP-binding protein YPTC1 - Chlamydomonas reinhardtii & (chl4|514113 : 316.0) no description available & (at1g02130 : 296.0) Belongs to the Rab1 GTPase subfamily. This small GTP-binding protein is required in ER to Golgi transportation.; RAS 5 (RA-5); FUNCTIONS IN: GTP binding; INVOLVED IN: response to cadmium ion, ER to Golgi vesicle-mediated transport; LOCATED IN: p…	6.63732	-2.23805	9.2618
30.5	signalling.G-proteins	c291174.graph_c0	Transcript	(p41918|rana1_tobac : 332.0) GTP-binding nuclear protein Ran-A1 - Nicotiana tabacum (Common tobacco) & (loc_os05g49890.1 : 331.0) no description available & (at5g55190 : 328.0) A member of RAN GTPase gene family. Encodes a small soluble GTP-binding protein. Likely to be involved in nuclear translocation of proteins. May also be involved in cell cycle progression.; RAN GTPase 3 (RAN3); FUNCTIONS I…	5.2786	-2.18281	7.85183
30.5	signalling.G-proteins	c293130.graph_c0	Transcript	(at4g17530 : 99.4) RAB GTPase homolog 1C (RAB1C); FUNCTIONS IN: GTP binding; INVOLVED IN: protein transport, small GTPase mediated signal transduction; LOCATED IN: plasma membrane, vacuole, membrane; EXPRESSED IN: 25 plant structures; EXPRESSED DURING: 16 growth stages; CONTAINS InterPro DOMAIN/s: Ras GTPase (InterPro:IPR001806), Small GTP-binding protein (InterPro:IPR005225), Small GTPase (Inter…	7.20843	-2.12211	9.72262
30.7	signalling.14-3-3 proteins	c246304.graph_c0	Transcript	(at1g26480 : 85.9) 14-3-3 protein GF14iota (grf12); general regulatory factor 12 (GRF12); FUNCTIONS IN: protein phosphorylated amino acid binding; LOCATED IN: cellular_component unknown; EXPRESSED IN: 6 plant structures; EXPRESSED DURING: L mature pollen stage, M germinated pollen stage, 4 anthesis, petal differentiation and expansion stage; CONTAINS InterPro DOMAIN/s: 14-3-3 protein (InterPro:IP…	5.26296	-2.02141	7.67542
30.7	signalling.14-3-3 proteins	c293310.graph_c0	Transcript	(at5g38480 : 254.0) general regulatory factor, a 14-3-3 gene; general regulatory factor 3 (GRF3); FUNCTIONS IN: protein phosphorylated amino acid binding, ATP binding; LOCATED IN: mitochondrion, cell wall, chloroplast, plasma membrane, vacuole; EXPRESSED IN: 25 plant structures; EXPRESSED DURING: 16 growth stages; CONTAINS InterPro DOMAIN/s: 14-3-3 protein (InterPro:IPR000308); BEST Arabidopsis t…	5.87166	-2.02504	8.28296
30.11	signalling.light	c266931.graph_c0	Transcript	(at3g22840 : 144.0) Encodes an early light-inducible protein.; EARLY LIGHT-INDUCABLE PROTEIN (ELIP1); BEST Arabidopsis thaliana protein match is: Chlorophyll A-B binding family protein (TAIR:AT4G14690.1); Has 319 Blast hits to 319 proteins in 50 species: Archae - 0; Bacteria - 5; Metazoa - 0; Fungi - 0; Plants - 259; Viruses - 0; Other Eukaryotes - 55 (source: NCBI BLink). & (p11432|eli_pea : 142…	2.35506	6.86799	-4.1282
31.1	cell.organisation	c282883.graph_c0	Transcript	(p20904|act_volca : 221.0) Actin - Volvox carteri & (chl4|515031 : 221.0) no description available & (at5g09810 : 214.0) Member of Actin gene family.Mutants are defective in germination and root growth.; actin 7 (ACT7); FUNCTIONS IN: protein binding, structural constituent of cytoskeleton; INVOLVED IN: in 9 processes; LOCATED IN: mitochondrion, nucleolus, cell wall, cytoskeleton, plasma membrane;…	5.69612	-2.5184	8.60238
31.1	cell.organisation	c286209.graph_c0	Transcript	(chl4|516866 : 194.0) no description available & (at2g05630 : 193.0) in the Arabidopsis autophagy pathway; ATG8D; FUNCTIONS IN: microtubule binding; INVOLVED IN: autophagy; EXPRESSED IN: 24 plant structures; EXPRESSED DURING: 15 growth stages; CONTAINS InterPro DOMAIN/s: Light chain 3 (LC3) (InterPro:IPR004241); BEST Arabidopsis thaliana protein match is: Ubiquitin-like superfamily protein (TAIR:…	6.84743	-2.0089	9.23858
31.1.1.1.1	cell.organisation.cytoskeleton.actin.Actin	c282883.graph_c0	Transcript	(p20904|act_volca : 221.0) Actin - Volvox carteri & (chl4|515031 : 221.0) no description available & (at5g09810 : 214.0) Member of Actin gene family.Mutants are defective in germination and root growth.; actin 7 (ACT7); FUNCTIONS IN: protein binding, structural constituent of cytoskeleton; INVOLVED IN: in 9 processes; LOCATED IN: mitochondrion, nucleolus, cell wall, cytoskeleton, plasma membrane;…	5.69612	-2.5184	8.60238
31.1.1.2	cell.organisation.cytoskeleton.mikrotubuli	c294406.graph_c0	Transcript	(p04690|tbb_chlre : 620.0) Tubulin beta-1/beta-2 chain - Chlamydomonas reinhardtii & (chl4|513888 : 620.0) no description available & (loc_os03g56810.2 : 608.0) no description available & (at5g12250 : 598.0) Encodes a beta-tubulin. Expression of TUB6 has been shown to decrease in response to cold treatment.; beta-6 tubulin (TUB6); FUNCTIONS IN: structural constituent of cytoskeleton; INVOLVED IN:…	6.53797	-2.7791	9.69657
31.2	cell.division	c300006.graph_c0	Transcript	(at5g55090 : 257.0) member of MEKK subfamily; mitogen-activated protein kinase kinase kinase 15 (MAPKKK15); FUNCTIONS IN: protein serine/threonine kinase activity, protein kinase activity, kinase activity, ATP binding; INVOLVED IN: protein amino acid phosphorylation; LOCATED IN: cellular_component unknown; CONTAINS InterPro DOMAIN/s: Protein kinase, ATP binding site (InterPro:IPR017441), Protein …	2.59465	-2.07677	5.06003
31.3.1	cell.cycle.peptidylprolyl isomerase	c292945.graph_c0	Transcript	(q39613|cyph_catro : 296.0) Peptidyl-prolyl cis-trans isomerase (EC 5.2.1.8) (PPIase) (Rotamase) (Cyclophilin) (Cyclosporin A-binding protein) - Catharanthus roseus (Rosy periwinkle) (Madagascar periwinkle) & (at2g21130 : 281.0) Cyclophilin-like peptidyl-prolyl cis-trans isomerase family protein; FUNCTIONS IN: peptidyl-prolyl cis-trans isomerase activity; INVOLVED IN: protein folding; LOCATED IN:…	2.36459	-2.12368	4.87411
33.99	development.unspecified	c112310.graph_c0	Transcript	(q39685|cmb1_diaca : 145.0) MADS-box protein CMB1 - Dianthus caryophyllus (Carnation) (Clove pink) & (loc_os06g06750.1 : 143.0) no description available & (at1g24260 : 141.0) Member of the MADs box transcription factor family. SEP3 is redundant with SEP1 and 2. Flowers of SEP1/2/3 triple mutants show a conversion of petals and stamens to sepals.SEP3 forms heterotetrameric complexes with other MAD…	-2.56565	2.41977	-4.59958
33.99	development.unspecified	c251975.graph_c0	Transcript	(loc_os03g22200.1 : 230.0) no description available & (at4g15920 : 213.0) Nodulin MtN3 family protein; INVOLVED IN: biological_process unknown; LOCATED IN: endomembrane system, integral to membrane, membrane; EXPRESSED IN: 23 plant structures; EXPRESSED DURING: 13 growth stages; CONTAINS InterPro DOMAIN/s: MtN3/saliva-related transmembrane protein, conserved region (InterPro:IPR018169), RAG1-acti…	2.44386	-3.83714	6.6693
33.99	development.unspecified	c280090.graph_c0	Transcript	(at5g53190 : 173.0) Nodulin MtN3 family protein; INVOLVED IN: biological_process unknown; LOCATED IN: integral to membrane, membrane; EXPRESSED IN: 8 plant structures; EXPRESSED DURING: 4 anthesis, C globular stage, petal differentiation and expansion stage, E expanded cotyledon stage; CONTAINS InterPro DOMAIN/s: MtN3/saliva-related transmembrane protein, conserved region (InterPro:IPR018169), RA…	3.3241	-2.51133	6.22498
33.99	development.unspecified	c290432.graph_c0	Transcript	(at5g03810 : 285.0) GDSL-like Lipase/Acylhydrolase family protein; FUNCTIONS IN: hydrolase activity, acting on ester bonds, lipase activity, carboxylesterase activity; INVOLVED IN: lipid metabolic process; LOCATED IN: endomembrane system; EXPRESSED IN: pollen tube; CONTAINS InterPro DOMAIN/s: Lipase, GDSL, active site (InterPro:IPR008265), Lipase, GDSL (InterPro:IPR001087); BEST Arabidopsis thali…	-3.41396	2.29611	-5.32181
33.99	development.unspecified	c297712.graph_c0	Transcript	(at5g06320 : 141.0) encodes a protein whose sequence is similar to tobacco hairpin-induced gene (HIN1) and Arabidopsis non-race specific disease resistance gene (NDR1). Expression of this gene is induced by cucumber mosaic virus, spermine and Pseudomonas syringae pv. tomato DC3000. The gene product is localized to the plasma membrane.; NDR1/HIN1-like 3 (NHL3); FUNCTIONS IN: molecular_function unk…	3.6177	-2.07829	6.08523
34.1	transport.p- and v-ATPases	c299796.graph_c0	Transcript	(at3g60330 : 349.0) H(+)-ATPase 7 (HA7); FUNCTIONS IN: hydrogen-exporting ATPase activity, phosphorylative mechanism; INVOLVED IN: cation transport, metabolic process, ATP biosynthetic process; EXPRESSED IN: 7 plant structures; EXPRESSED DURING: L mature pollen stage, M germinated pollen stage, 4 anthesis, petal differentiation and expansion stage; CONTAINS InterPro DOMAIN/s: ATPase, P-type, ATPa…	5.11043	-2.09329	7.58659
34.1.2	transport.p- and v-ATPases.H+-exporting ATPase	c299796.graph_c0	Transcript	(at3g60330 : 349.0) H(+)-ATPase 7 (HA7); FUNCTIONS IN: hydrogen-exporting ATPase activity, phosphorylative mechanism; INVOLVED IN: cation transport, metabolic process, ATP biosynthetic process; EXPRESSED IN: 7 plant structures; EXPRESSED DURING: L mature pollen stage, M germinated pollen stage, 4 anthesis, petal differentiation and expansion stage; CONTAINS InterPro DOMAIN/s: ATPase, P-type, ATPa…	5.11043	-2.09329	7.58659
34.2	transport.sugars	c290729.graph_c0	Transcript	(at1g50310 : 181.0) sugar transporter 9 (STP9); FUNCTIONS IN: carbohydrate transmembrane transporter activity, sugar:hydrogen symporter activity; INVOLVED IN: transport, transmembrane transport; LOCATED IN: integral to membrane, membrane; EXPRESSED IN: 16 plant structures; EXPRESSED DURING: 8 growth stages; CONTAINS InterPro DOMAIN/s: Sugar transporter, conserved site (InterPro:IPR005829), Major …	5.37971	-2.48413	8.25306
34.2	transport.sugars	c296433.graph_c0	Transcript	(loc_os03g11900.1 : 224.0) no description available & (at5g26340 : 214.0) Encodes a protein with high affinity, hexose-specific/H+ symporter activity. The activity of the transporter appears to be negatively regulated by phosphorylation. Importantly, microarray analysis, as well as the study of the expression of this gene in mutants involved in programmed cell death (PCD) demonstrated a tight cor…	4.9921	-2.3072	7.68747
34.2	transport.sugars	c298422.graph_c0	Transcript	(at3g18830 : 211.0) This gene encodes a plasma membrane-localized polyol/cyclitol/monosaccharide-H+-symporter. The symporter is able to catalyze the energy-dependent membrane passage of a wide range of linear polyols (three to six carbon backbone), of cyclic polyols (<i>myo</i>-inositol), and of numerous monosaccharides, including pyranose ring-forming and furanose ring-forming hexoses and pentos…	5.15374	-2.07152	7.61395
34.2	transport.sugars	c298695.graph_c0	Transcript	(loc_os01g38670.1 : 184.0) no description available & (at3g19930 : 179.0) Encodes a sucrose hydrogen symporter that is induced by wounding.; sugar transporter 4 (STP4); FUNCTIONS IN: carbohydrate transmembrane transporter activity, sugar:hydrogen symporter activity, monosaccharide transmembrane transporter activity, sucrose:hydrogen symporter activity; INVOLVED IN: defense response to fungus, res…	6.82677	-2.64592	9.86542
34.2	transport.sugars	c300255.graph_c0	Transcript	(at1g50310 : 214.0) sugar transporter 9 (STP9); FUNCTIONS IN: carbohydrate transmembrane transporter activity, sugar:hydrogen symporter activity; INVOLVED IN: transport, transmembrane transport; LOCATED IN: integral to membrane, membrane; EXPRESSED IN: 16 plant structures; EXPRESSED DURING: 8 growth stages; CONTAINS InterPro DOMAIN/s: Sugar transporter, conserved site (InterPro:IPR005829), Major …	6.90039	-2.19058	9.47267
34.3	transport.amino acids	c275202.graph_c0	Transcript	(loc_os05g34980.1 : 95.5) no description available & (at5g09220 : 93.2) member of AAAP family; amino acid permease 2 (AAP2); CONTAINS InterPro DOMAIN/s: Amino acid transporter, transmembrane (InterPro:IPR013057); BEST Arabidopsis thaliana protein match is: amino acid permease 4 (TAIR:AT5G63850.1); Has 2701 Blast hits to 2684 proteins in 226 species: Archae - 0; Bacteria - 6; Metazoa - 573; Fungi …	2.1423	-4.2577	6.78565
34.7	transport.phosphate	c294309.graph_c0	Transcript	(chl4|518438 : 270.0) no description available & (loc_os03g05640.1 : 109.0) no description available & (at2g32830 : 105.0) Encodes Pht1;5, a member of the Pht1 family of phosphate transporters which include: Pht1;1/At5g43350, Pht1;2/At5g43370, Pht1;3/At5g43360, Pht1;4/At2g38940, Pht1;5/At2g32830, Pht1;6/At5g43340, Pht1;7/At3g54700, Pht1;8/At1g20860, Pht1;9/At1g76430 (Plant Journal 2002, 31:341).;…	5.6145	-2.03395	8.03115
34.7	transport.phosphate	c298543.graph_c1	Transcript	(chl4|519939 : 129.0) no description available & (at3g26570 : 85.5) low affinity phosphate transporter; phosphate transporter 2;1 (PHT2;1); FUNCTIONS IN: low affinity phosphate transmembrane transporter activity; INVOLVED IN: phosphate transport; LOCATED IN: chloroplast, chloroplast envelope; EXPRESSED IN: 22 plant structures; EXPRESSED DURING: 13 growth stages; CONTAINS InterPro DOMAIN/s: Phosph…	7.0708	-2.99257	10.4552
34.8	transport.metabolite transporters at the envelope membrane	c285859.graph_c0	Transcript	(loc_os05g23720.1 : 203.0) no description available & (at4g28390 : 201.0) Encodes a mitochondrial ADP/ATP carrier protein. Shown in heterologous systems to be located in the plasma membrane. Has comparable affinity for ADP and ATP (in E.coli).; ADP/ATP carrier 3 (AAC3); FUNCTIONS IN: binding, ATP:ADP antiporter activity; INVOLVED IN: transport, mitochondrial transport, purine nucleotide transport…	4.49488	-2.40562	7.28821
34.8	transport.metabolite transporters at the envelope membrane	c293940.graph_c0	Transcript	(p12857|adt2_maize : 469.0) ADP,ATP carrier protein 2, mitochondrial precursor (ADP/ATP translocase 2) (Adenine nucleotide translocator 2) (ANT 2) - Zea mays (Maize) & (loc_os02g48720.2 : 467.0) no description available & (at5g13490 : 458.0) Encodes mitochondrial ADP/ATP carrier; ADP/ATP carrier 2 (AAC2); FUNCTIONS IN: protein binding, binding, copper ion binding, ATP:ADP antiporter activity; INV…	4.89859	-4.04606	9.32916
34.9	transport.metabolite transporters at the mitochondrial membrane	c281190.graph_c0	Transcript	(at5g14040 : 114.0) phosphate transporter 3;1 (PHT3;1); FUNCTIONS IN: binding; INVOLVED IN: transport, transmembrane transport; LOCATED IN: in 6 components; EXPRESSED IN: 27 plant structures; EXPRESSED DURING: 16 growth stages; CONTAINS InterPro DOMAIN/s: Mitochondrial substrate carrier (InterPro:IPR001993), Mitochondrial substrate/solute carrier (InterPro:IPR018108); BEST Arabidopsis thaliana pr…	6.25663	-2.3182	8.96133
34.9	transport.metabolite transporters at the mitochondrial membrane	c285859.graph_c0	Transcript	(loc_os05g23720.1 : 203.0) no description available & (at4g28390 : 201.0) Encodes a mitochondrial ADP/ATP carrier protein. Shown in heterologous systems to be located in the plasma membrane. Has comparable affinity for ADP and ATP (in E.coli).; ADP/ATP carrier 3 (AAC3); FUNCTIONS IN: binding, ATP:ADP antiporter activity; INVOLVED IN: transport, mitochondrial transport, purine nucleotide transport…	4.49488	-2.40562	7.28821
34.9	transport.metabolite transporters at the mitochondrial membrane	c293940.graph_c0	Transcript	(p12857|adt2_maize : 469.0) ADP,ATP carrier protein 2, mitochondrial precursor (ADP/ATP translocase 2) (Adenine nucleotide translocator 2) (ANT 2) - Zea mays (Maize) & (loc_os02g48720.2 : 467.0) no description available & (at5g13490 : 458.0) Encodes mitochondrial ADP/ATP carrier; ADP/ATP carrier 2 (AAC2); FUNCTIONS IN: protein binding, binding, copper ion binding, ATP:ADP antiporter activity; INV…	4.89859	-4.04606	9.32916
34.14	transport.unspecified cations	c285859.graph_c0	Transcript	(loc_os05g23720.1 : 203.0) no description available & (at4g28390 : 201.0) Encodes a mitochondrial ADP/ATP carrier protein. Shown in heterologous systems to be located in the plasma membrane. Has comparable affinity for ADP and ATP (in E.coli).; ADP/ATP carrier 3 (AAC3); FUNCTIONS IN: binding, ATP:ADP antiporter activity; INVOLVED IN: transport, mitochondrial transport, purine nucleotide transport…	4.49488	-2.40562	7.28821
34.14	transport.unspecified cations	c293940.graph_c0	Transcript	(p12857|adt2_maize : 469.0) ADP,ATP carrier protein 2, mitochondrial precursor (ADP/ATP translocase 2) (Adenine nucleotide translocator 2) (ANT 2) - Zea mays (Maize) & (loc_os02g48720.2 : 467.0) no description available & (at5g13490 : 458.0) Encodes mitochondrial ADP/ATP carrier; ADP/ATP carrier 2 (AAC2); FUNCTIONS IN: protein binding, binding, copper ion binding, ATP:ADP antiporter activity; INV…	4.89859	-4.04606	9.32916
34.15	transport.potassium	c277809.graph_c0	Transcript	(at1g04690 : 310.0) potassium channel beta subunit 1 (KAB1); FUNCTIONS IN: oxidoreductase activity, potassium channel activity; INVOLVED IN: oxidation reduction, potassium ion transport, transmembrane transport; LOCATED IN: plasma membrane, membrane; EXPRESSED IN: 24 plant structures; EXPRESSED DURING: 14 growth stages; CONTAINS InterPro DOMAIN/s: Aldo/keto reductase (InterPro:IPR001395), Potassi…	6.07275	-2.32879	8.79041
34.16	transport.ABC transporters and multidrug resistance systems	c262329.graph_c0	Transcript	(q6yuu5|mdr_orysa : 502.0) Putative multidrug resistance protein (P-glycoprotein) - Oryza sativa (Rice) & (loc_os02g09720.1 : 502.0) no description available & (at3g28345 : 492.0) ABC transporter family protein; FUNCTIONS IN: ATPase activity, coupled to transmembrane movement of substances; INVOLVED IN: transport, transmembrane transport; LOCATED IN: plasma membrane; EXPRESSED IN: shoot apex, inf…	3.31913	-2.27235	5.98261
34.21	transport.calcium	c291943.graph_c0	Transcript	(chl4|526289 : 246.0) no description available & (loc_os03g27960.1 : 244.0) no description available & (q5kqn0|cax2_orysa : 243.0) Vacuolar cation/proton exchanger 2 (Ca(2+)/H(+) exchanger 2) (OsCAX2) - Oryza sativa (Rice) & (at1g55730 : 241.0) member of Low affinity calcium antiporter CAX2 family; cation exchanger 5 (CAX5); FUNCTIONS IN: cation:cation antiporter activity, calcium:cation antiport…	5.61836	-2.34117	8.34884
34.21	transport.calcium	c295465.graph_c0	Transcript	(at1g55730 : 179.0) member of Low affinity calcium antiporter CAX2 family; cation exchanger 5 (CAX5); FUNCTIONS IN: cation:cation antiporter activity, calcium:cation antiporter activity; INVOLVED IN: cation transport, transmembrane transport; LOCATED IN: integral to membrane; CONTAINS InterPro DOMAIN/s: Sodium/calcium exchanger membrane region (InterPro:IPR004837), Calcium/proton exchanger superf…	4.61088	-2.44099	7.4413
35.1	not assigned.no ontology	c268241.graph_c0	Transcript	(at5g53390 : 87.4) O-acyltransferase (WSD1-like) family protein; CONTAINS InterPro DOMAIN/s: O-acyltransferase, WSD1, C-terminal (InterPro:IPR009721), O-acyltransferase, WSD1, N-terminal (InterPro:IPR004255); BEST Arabidopsis thaliana protein match is: O-acyltransferase (WSD1-like) family protein (TAIR:AT2G38995.2); Has 1220 Blast hits to 1207 proteins in 180 species: Archae - 4; Bacteria - 957; …	2.82338	5.22797	-2.01813
35.1	not assigned.no ontology	c271789.graph_c0	Transcript	(chl4|524385 : 307.0) no description available & (at5g63620 : 99.8) GroES-like zinc-binding alcohol dehydrogenase family protein; FUNCTIONS IN: cobalt ion binding, zinc ion binding; INVOLVED IN: oxidation reduction; EXPRESSED IN: 24 plant structures; EXPRESSED DURING: 13 growth stages; CONTAINS InterPro DOMAIN/s: GroES-like (InterPro:IPR011032), Alcohol dehydrogenase GroES-like (InterPro:IPR01315…	7.2756	-2.66006	10.3157
35.1	not assigned.no ontology	c285088.graph_c0	Transcript	(at3g49200 : 259.0) O-acyltransferase (WSD1-like) family protein; CONTAINS InterPro DOMAIN/s: O-acyltransferase, WSD1, C-terminal (InterPro:IPR009721), O-acyltransferase, WSD1, N-terminal (InterPro:IPR004255); BEST Arabidopsis thaliana protein match is: O-acyltransferase (WSD1-like) family protein (TAIR:AT3G49210.1); Has 1205 Blast hits to 1195 proteins in 171 species: Archae - 2; Bacteria - 951;…	-3.00589	3.67086	-6.28711
35.1	not assigned.no ontology	c288429.graph_c0	Transcript	(loc_os08g06200.1 : 97.4) no description available & (at5g54100 : 94.7) SPFH/Band 7/PHB domain-containing membrane-associated protein family; INVOLVED IN: biological_process unknown; LOCATED IN: mitochondrion; EXPRESSED IN: callus; CONTAINS InterPro DOMAIN/s: Band 7 protein (InterPro:IPR001107); BEST Arabidopsis thaliana protein match is: SPFH/Band 7/PHB domain-containing membrane-associated prot…	7.99384	-2.23129	10.6061
35.1	not assigned.no ontology	c292196.graph_c0	Transcript	(at3g45740 : 171.0) hydrolase family protein / HAD-superfamily protein; FUNCTIONS IN: copper ion binding, zinc ion binding; INVOLVED IN: metabolic process; LOCATED IN: mitochondrion; EXPRESSED IN: 22 plant structures; EXPRESSED DURING: 13 growth stages; CONTAINS InterPro DOMAIN/s: HAD-superfamily hydrolase, subfamily IIA, CECR5 (InterPro:IPR006353), HAD-superfamily hydrolase, subfamily IIA (Inter…	5.13157	-2.48989	8.00686
35.1	not assigned.no ontology	c293384.graph_c0	Transcript	(at5g50310 : 251.0) Galactose oxidase/kelch repeat superfamily protein; CONTAINS InterPro DOMAIN/s: Galactose oxidase/kelch, beta-propeller (InterPro:IPR011043), Kelch repeat type 1 (InterPro:IPR006652), Kelch repeat type 2 (InterPro:IPR011498), Kelch-type beta propeller (InterPro:IPR015915); BEST Arabidopsis thaliana protein match is: Galactose oxidase/kelch repeat superfamily protein (TAIR:AT3G…	5.02133	-4.29165	9.69417
35.1	not assigned.no ontology	c295930.graph_c0	Transcript	(chl4|524385 : 296.0) no description available & (loc_os08g01760.2 : 86.3) no description available & (p80572|adhx_pea : 83.6) Alcohol dehydrogenase class 3 (EC 1.1.1.1) (Alcohol dehydrogenase class III) (S-(hydroxymethyl)glutathione dehydrogenase) (EC 1.1.1.284) (Glutathione-dependent formaldehyde dehydrogenase) (FDH) (FALDH) (GSH-FDH) - Pisum sativum (Garden pe & (at5g63620 : 82.4) GroES-like z…	6.65389	-2.03333	9.06827
35.1.21	not assigned.no ontology.epsin N-terminal homology (ENTH) domain-containing protein	c285889.graph_c0	Transcript	(at4g40080 : 135.0) ENTH/ANTH/VHS superfamily protein; FUNCTIONS IN: phospholipid binding, binding; INVOLVED IN: biological_process unknown; LOCATED IN: chloroplast; EXPRESSED IN: 9 plant structures; EXPRESSED DURING: 6 growth stages; CONTAINS InterPro DOMAIN/s: Epsin-like, N-terminal (InterPro:IPR013809), ANTH (InterPro:IPR011417), ENTH/VHS (InterPro:IPR008942); BEST Arabidopsis thaliana protein…	2.10829	-2.62259	5.11871
35.1.26	not assigned.no ontology.DC1 domain containing protein	c283742.graph_c0	Transcript	(at2g37800 : 81.6) Cysteine/Histidine-rich C1 domain family protein; FUNCTIONS IN: zinc ion binding; INVOLVED IN: intracellular signaling pathway; LOCATED IN: cellular_component unknown; CONTAINS InterPro DOMAIN/s: Protein kinase C-like, phorbol ester/diacylglycerol binding (InterPro:IPR002219), Zinc finger, PHD-type (InterPro:IPR001965), DC1 (InterPro:IPR004146), C1-like (InterPro:IPR011424); BE…	2.07641	-4.49705	6.96053
35.2	not assigned.unknown	c104795.graph_c0	Transcript	no hits & (original description: no original description)	7.36398	-2.87098	10.616
35.2	not assigned.unknown	c109732.graph_c0	Transcript	no hits & (original description: no original description)	2.23108	5.55287	-2.93232
35.2	not assigned.unknown	c111288.graph_c0	Transcript	(loc_os11g30500.1 : 88.2) no description available & (reliability: 100.0) & (original description: no original description)	8.18216	-2.11787	10.6917
35.2	not assigned.unknown	c141397.graph_c0	Transcript	no hits & (original description: no original description)	3.82417	-3.14388	7.35481
35.2	not assigned.unknown	c142337.graph_c0	Transcript	(at4g18425 : 222.0) Protein of unknown function (DUF679); CONTAINS InterPro DOMAIN/s: Protein of unknown function DUF679 (InterPro:IPR007770); BEST Arabidopsis thaliana protein match is: Protein of unknown function (DUF679) (TAIR:AT5G46090.1); Has 30201 Blast hits to 17322 proteins in 780 species: Archae - 12; Bacteria - 1396; Metazoa - 17338; Fungi - 3422; Plants - 5037; Viruses - 0; Other Eukar…	-5.46578	-2.33001	-2.74687
35.2	not assigned.unknown	c147718.graph_c0	Transcript	no hits & (original description: no original description)	7.6384	-2.63814	10.665
35.2	not assigned.unknown	c151181.graph_c0	Transcript	no hits & (original description: no original description)	2.13114	-2.94918	5.46754
35.2	not assigned.unknown	c164380.graph_c0	Transcript	no hits & (original description: no original description)	7.47816	-2.92712	10.7917
35.2	not assigned.unknown	c165205.graph_c0	Transcript	no hits & (original description: no original description)	8.17337	-2.46563	11.0278
35.2	not assigned.unknown	c180712.graph_c0	Transcript	no hits & (original description: no original description)	2.79224	-2.22827	5.4091
35.2	not assigned.unknown	c184839.graph_c0	Transcript	no hits & (original description: no original description)	6.53651	-4.33426	11.2597
35.2	not assigned.unknown	c185503.graph_c0	Transcript	no hits & (original description: no original description)	10.0493	-2.0074	12.437
35.2	not assigned.unknown	c187715.graph_c0	Transcript	no hits & (original description: no original description)	6.6816	-3.04268	10.1045
35.2	not assigned.unknown	c188895.graph_c0	Transcript	no hits & (original description: no original description)	2.79446	-3.34755	6.53001
35.2	not assigned.unknown	c189067.graph_c0	Transcript	no hits & (original description: no original description)	2.63435	-2.35314	5.37567
35.2	not assigned.unknown	c190748.graph_c0	Transcript	no hits & (original description: no original description)	7.69346	-2.00069	10.0809
35.2	not assigned.unknown	c209203.graph_c0	Transcript	no hits & (original description: no original description)	7.43187	-2.98101	10.8033
35.2	not assigned.unknown	c209672.graph_c0	Transcript	no hits & (original description: no original description)	3.08604	-2.80364	6.27823
35.2	not assigned.unknown	c210062.graph_c0	Transcript	(loc_os02g52314.1 : 80.1) no description available & (reliability: 100.0) & (original description: no original description)	-2.72577	-4.85385	2.51504
35.2	not assigned.unknown	c210493.graph_c0	Transcript	no hits & (original description: no original description)	6.99281	-2.17606	9.56264
35.2	not assigned.unknown	c210647.graph_c1	Transcript	no hits & (original description: no original description)	2.06689	5.29779	-2.84312
35.2	not assigned.unknown	c210752.graph_c0	Transcript	(loc_os05g49790.1 : 123.0) no description available & (at1g56580 : 100.0) Encodes SMALLER WITH VARIABLE BRANCHES (SVB), a protein with a conserved domain of unknown function (DUF538). The trichomes of the SVB mutants are smaller and exhibit branches of variable length and number.; SMALLER WITH VARIABLE BRANCHES (SVB); CONTAINS InterPro DOMAIN/s: Protein of unknown function DUF538 (InterPro:IPR007…	-6.52099	-2.04633	-4.0843
35.2	not assigned.unknown	c210966.graph_c0	Transcript	no hits & (original description: no original description)	9.90855	-2.64683	12.9471
35.2	not assigned.unknown	c237348.graph_c0	Transcript	no hits & (original description: no original description)	7.40024	-2.14105	9.93312
35.2	not assigned.unknown	c239370.graph_c0	Transcript	no hits & (original description: no original description)	8.43524	-2.34129	11.1668
35.2	not assigned.unknown	c240284.graph_c0	Transcript	no hits & (original description: no original description)	6.39921	-2.96767	9.75718
35.2	not assigned.unknown	c240425.graph_c0	Transcript	no hits & (original description: no original description)	7.05078	-2.5971	10.0308
35.2	not assigned.unknown	c243666.graph_c0	Transcript	no hits & (original description: no original description)	4.79491	-2.32236	7.50374
35.2	not assigned.unknown	c246773.graph_c0	Transcript	no hits & (original description: no original description)	6.87067	-2.46917	9.72389
35.2	not assigned.unknown	c247587.graph_c0	Transcript	no hits & (original description: no original description)	6.69369	-2.0158	9.08844
35.2	not assigned.unknown	c251275.graph_c0	Transcript	no hits & (original description: no original description)	6.85724	-2.21277	9.45037
35.2	not assigned.unknown	c251562.graph_c0	Transcript	(loc_os03g19780.1 : 82.8) no description available & (reliability: 100.0) & (original description: no original description)	-2.33184	4.09229	-6.03914
35.2	not assigned.unknown	c252037.graph_c0	Transcript	no hits & (original description: no original description)	2.52534	-2.42333	5.33618
35.2	not assigned.unknown	c252848.graph_c0	Transcript	no hits & (original description: no original description)	6.87169	-2.67307	9.93191
35.2	not assigned.unknown	c254251.graph_c0	Transcript	no hits & (original description: no original description)	8.98651	-2.0304	11.4079
35.2	not assigned.unknown	c254302.graph_c0	Transcript	no hits & (original description: no original description)	7.01689	-2.33791	9.73602
35.2	not assigned.unknown	c255560.graph_c0	Transcript	no hits & (original description: no original description)	7.04388	-2.17627	9.60661
35.2	not assigned.unknown	c257783.graph_c0	Transcript	no hits & (original description: no original description)	6.98059	-2.41534	9.77692
35.2	not assigned.unknown	c258027.graph_c0	Transcript	no hits & (original description: no original description)	7.35814	-2.21913	9.96891
35.2	not assigned.unknown	c258811.graph_c0	Transcript	no hits & (original description: no original description)	6.29363	-2.30604	8.9895
35.2	not assigned.unknown	c259736.graph_c0	Transcript	(loc_os12g37650.1 : 91.7) no description available & (reliability: 100.0) & (original description: no original description)	2.70611	-2.40915	5.50292
35.2	not assigned.unknown	c260605.graph_c0	Transcript	no hits & (original description: no original description)	6.49907	-2.66232	9.54092
35.2	not assigned.unknown	c260685.graph_c0	Transcript	no hits & (original description: no original description)	6.44413	-2.65602	9.48464
35.2	not assigned.unknown	c262192.graph_c0	Transcript	no hits & (original description: no original description)	8.27924	-2.06119	10.7203
35.2	not assigned.unknown	c262199.graph_c0	Transcript	no hits & (original description: no original description)	8.94718	-2.39832	11.7323
35.2	not assigned.unknown	c263159.graph_c0	Transcript	no hits & (original description: no original description)	2.31764	-2.45001	5.15526
35.2	not assigned.unknown	c263884.graph_c0	Transcript	no hits & (original description: no original description)	6.52848	-2.79466	9.70376
35.2	not assigned.unknown	c266015.graph_c0	Transcript	no hits & (original description: no original description)	9.02917	-3.27132	12.6864
35.2	not assigned.unknown	c266160.graph_c0	Transcript	no hits & (original description: no original description)	7.59757	-2.69112	10.6776
35.2	not assigned.unknown	c266380.graph_c0	Transcript	no hits & (original description: no original description)	6.95996	-2.15303	9.49244
35.2	not assigned.unknown	c267076.graph_c0	Transcript	no hits & (original description: no original description)	2.87252	-2.65561	5.91583
35.2	not assigned.unknown	c267278.graph_c0	Transcript	no hits & (original description: no original description)	2.24185	-2.48776	5.11777
35.2	not assigned.unknown	c268133.graph_c0	Transcript	no hits & (original description: no original description)	7.44837	-2.02983	9.86934
35.2	not assigned.unknown	c268880.graph_c0	Transcript	no hits & (original description: no original description)	6.06975	-2.07924	8.53555
35.2	not assigned.unknown	c268903.graph_c0	Transcript	no hits & (original description: no original description)	6.33209	-2.10448	8.81644
35.2	not assigned.unknown	c269728.graph_c0	Transcript	no hits & (original description: no original description)	7.15973	-2.24482	9.7974
35.2	not assigned.unknown	c271298.graph_c0	Transcript	no hits & (original description: no original description)	3.0871	-2.83056	6.30615
35.2	not assigned.unknown	c271371.graph_c0	Transcript	(at4g21970 : 111.0) Protein of unknown function, DUF584; CONTAINS InterPro DOMAIN/s: Protein of unknown function DUF584 (InterPro:IPR007608); BEST Arabidopsis thaliana protein match is: Protein of unknown function, DUF584 (TAIR:AT4G04630.1); Has 30201 Blast hits to 17322 proteins in 780 species: Archae - 12; Bacteria - 1396; Metazoa - 17338; Fungi - 3422; Plants - 5037; Viruses - 0; Other Eukaryo…	2.50857	-3.38515	6.28316
35.2	not assigned.unknown	c271576.graph_c0	Transcript	no hits & (original description: no original description)	4.38691	-2.61494	7.3832
35.2	not assigned.unknown	c272390.graph_c1	Transcript	no hits & (original description: no original description)	5.42085	-2.46858	8.27053
35.2	not assigned.unknown	c272792.graph_c0	Transcript	no hits & (original description: no original description)	7.88789	-2.19828	10.4791
35.2	not assigned.unknown	c273690.graph_c0	Transcript	no hits & (original description: no original description)	6.36406	-2.41383	9.16359
35.2	not assigned.unknown	c273960.graph_c0	Transcript	(chl4|510703 : 140.0) no description available & (reliability: 100.0) & (original description: no original description)	7.40176	-2.42882	10.223
35.2	not assigned.unknown	c274241.graph_c0	Transcript	no hits & (original description: no original description)	7.25771	-2.67916	10.3226
35.2	not assigned.unknown	c274330.graph_c1	Transcript	no hits & (original description: no original description)	6.14202	-2.1215	8.64784
35.2	not assigned.unknown	c275391.graph_c0	Transcript	no hits & (original description: no original description)	5.93911	-2.5799	8.90842
35.2	not assigned.unknown	c275536.graph_c0	Transcript	no hits & (original description: no original description)	2.1884	-2.78828	5.3643
35.2	not assigned.unknown	c275716.graph_c0	Transcript	no hits & (original description: no original description)	8.31488	-2.62163	11.3234
35.2	not assigned.unknown	c276595.graph_c0	Transcript	no hits & (original description: no original description)	6.37037	-2.19009	8.94919
35.2	not assigned.unknown	c276606.graph_c0	Transcript	no hits & (original description: no original description)	7.06227	-2.51908	9.96946
35.2	not assigned.unknown	c277006.graph_c0	Transcript	no hits & (original description: no original description)	3.83911	-2.5049	6.7313
35.2	not assigned.unknown	c277232.graph_c0	Transcript	no hits & (original description: no original description)	5.81289	-2.73761	8.93581
35.2	not assigned.unknown	c277297.graph_c0	Transcript	no hits & (original description: no original description)	6.46031	-2.46045	9.30822
35.2	not assigned.unknown	c277882.graph_c0	Transcript	no hits & (original description: no original description)	5.98191	-2.28618	8.65171
35.2	not assigned.unknown	c278086.graph_c0	Transcript	(at5g10695 : 85.5) unknown protein; INVOLVED IN: biological_process unknown; LOCATED IN: cellular_component unknown; EXPRESSED IN: 23 plant structures; EXPRESSED DURING: 12 growth stages. & (reliability: 171.0) & (original description: no original description)	3.03249	-2.49389	5.9154
35.2	not assigned.unknown	c278151.graph_c0	Transcript	no hits & (original description: no original description)	6.49039	-2.93729	9.814
35.2	not assigned.unknown	c278845.graph_c0	Transcript	no hits & (original description: no original description)	8.23922	-2.29612	10.9219
35.2	not assigned.unknown	c278989.graph_c0	Transcript	no hits & (original description: no original description)	8.03749	-2.50366	10.9205
35.2	not assigned.unknown	c279282.graph_c0	Transcript	(at4g24130 : 135.0) Protein of unknown function, DUF538; INVOLVED IN: biological_process unknown; LOCATED IN: nucleus; EXPRESSED IN: 21 plant structures; EXPRESSED DURING: 12 growth stages; CONTAINS InterPro DOMAIN/s: Protein of unknown function DUF538 (InterPro:IPR007493); BEST Arabidopsis thaliana protein match is: Protein of unknown function, DUF538 (TAIR:AT5G46230.1); Has 362 Blast hits to 36…	2.54914	5.0381	-2.10033
35.2	not assigned.unknown	c279565.graph_c0	Transcript	no hits & (original description: no original description)	3.51622	-2.55629	6.46038
35.2	not assigned.unknown	c279637.graph_c0	Transcript	no hits & (original description: no original description)	6.81478	-2.45727	9.65547
35.2	not assigned.unknown	c279649.graph_c0	Transcript	no hits & (original description: no original description)	7.2093	-2.39268	9.98714
35.2	not assigned.unknown	c279708.graph_c1	Transcript	no hits & (original description: no original description)	9.05592	-2.26125	11.6961
35.2	not assigned.unknown	c279798.graph_c0	Transcript	no hits & (original description: no original description)	7.72919	-2.87337	10.9875
35.2	not assigned.unknown	c279864.graph_c0	Transcript	no hits & (original description: no original description)	-2.52794	3.21291	-5.35122
35.2	not assigned.unknown	c280190.graph_c0	Transcript	no hits & (original description: no original description)	3.37442	-2.58195	6.34002
35.2	not assigned.unknown	c280232.graph_c1	Transcript	no hits & (original description: no original description)	7.90723	-2.32876	10.6162
35.2	not assigned.unknown	c280494.graph_c0	Transcript	no hits & (original description: no original description)	7.74063	-2.21215	10.3416
35.2	not assigned.unknown	c280519.graph_c0	Transcript	no hits & (original description: no original description)	5.73302	-3.59875	9.71313
35.2	not assigned.unknown	c281575.graph_c0	Transcript	no hits & (original description: no original description)	6.87868	-3.10028	10.3642
35.2	not assigned.unknown	c281731.graph_c0	Transcript	no hits & (original description: no original description)	5.42313	-2.00984	7.81126
35.2	not assigned.unknown	c281878.graph_c0	Transcript	no hits & (original description: no original description)	6.65438	-2.16678	9.21208
35.2	not assigned.unknown	c281940.graph_c0	Transcript	no hits & (original description: no original description)	3.1783	-2.0597	5.62882
35.2	not assigned.unknown	c282226.graph_c0	Transcript	no hits & (original description: no original description)	7.13463	-2.22683	9.74189
35.2	not assigned.unknown	c282626.graph_c0	Transcript	(at4g14746 : 105.0) CONTAINS InterPro DOMAIN/s: EGF-like (InterPro:IPR006210); Has 259 Blast hits to 234 proteins in 55 species: Archae - 0; Bacteria - 0; Metazoa - 184; Fungi - 0; Plants - 69; Viruses - 0; Other Eukaryotes - 6 (source: NCBI BLink). & (loc_os03g06580.2 : 103.0) no description available & (reliability: 210.0) & (original description: no original description)	8.65915	-2.49664	11.5435
35.2	not assigned.unknown	c282788.graph_c0	Transcript	no hits & (original description: no original description)	6.6794	-2.15209	9.22375
35.2	not assigned.unknown	c282826.graph_c0	Transcript	no hits & (original description: no original description)	6.52269	-2.36215	9.27144
35.2	not assigned.unknown	c282862.graph_c0	Transcript	no hits & (original description: no original description)	5.37137	-3.0359	8.79733
35.2	not assigned.unknown	c282913.graph_c0	Transcript	no hits & (original description: no original description)	8.51518	-3.44074	12.3363
35.2	not assigned.unknown	c283110.graph_c0	Transcript	no hits & (original description: no original description)	6.83573	-2.24943	9.46809
35.2	not assigned.unknown	c283167.graph_c0	Transcript	no hits & (original description: no original description)	8.76193	-2.22758	11.3827
35.2	not assigned.unknown	c283374.graph_c0	Transcript	no hits & (original description: no original description)	9.55727	-2.50295	12.4399
35.2	not assigned.unknown	c284102.graph_c0	Transcript	no hits & (original description: no original description)	5.6088	-2.24855	8.23974
35.2	not assigned.unknown	c284293.graph_c0	Transcript	no hits & (original description: no original description)	6.98792	-2.40652	9.77251
35.2	not assigned.unknown	c284320.graph_c0	Transcript	no hits & (original description: no original description)	4.67401	-2.58367	7.64571
35.2	not assigned.unknown	c284353.graph_c0	Transcript	no hits & (original description: no original description)	6.20602	-2.26881	8.86088
35.2	not assigned.unknown	c284468.graph_c0	Transcript	no hits & (original description: no original description)	5.78827	-2.27698	8.44671
35.2	not assigned.unknown	c284507.graph_c0	Transcript	no hits & (original description: no original description)	6.18573	-2.29864	8.87403
35.2	not assigned.unknown	c284607.graph_c0	Transcript	no hits & (original description: no original description)	7.68524	-2.57918	10.6434
35.2	not assigned.unknown	c284702.graph_c0	Transcript	no hits & (original description: no original description)	5.69568	-2.49391	8.57279
35.2	not assigned.unknown	c284822.graph_c0	Transcript	no hits & (original description: no original description)	4.73433	-2.78126	7.90376
35.2	not assigned.unknown	c284958.graph_c0	Transcript	no hits & (original description: no original description)	5.08333	-2.45006	7.91758
35.2	not assigned.unknown	c285059.graph_c0	Transcript	no hits & (original description: no original description)	7.22652	-2.02481	9.63639
35.2	not assigned.unknown	c285185.graph_c1	Transcript	no hits & (original description: no original description)	6.32825	-2.68442	9.39269
35.2	not assigned.unknown	c285256.graph_c0	Transcript	(at1g73930 : 87.0) unknown protein; CONTAINS InterPro DOMAIN/s: Protein of unknown function DUF1630 (InterPro:IPR012860); Has 35333 Blast hits to 34131 proteins in 2444 species: Archae - 798; Bacteria - 22429; Metazoa - 974; Fungi - 991; Plants - 531; Viruses - 0; Other Eukaryotes - 9610 (source: NCBI BLink). & (reliability: 174.0) & (original description: no original description)	6.88104	-2.54364	9.81697
35.2	not assigned.unknown	c285514.graph_c0	Transcript	no hits & (original description: no original description)	4.76588	-2.50982	7.66027
35.2	not assigned.unknown	c285546.graph_c0	Transcript	no hits & (original description: no original description)	8.04092	-2.50211	10.9348
35.2	not assigned.unknown	c285600.graph_c0	Transcript	no hits & (original description: no original description)	5.59992	-2.8758	8.8651
35.2	not assigned.unknown	c285723.graph_c0	Transcript	no hits & (original description: no original description)	6.54527	-2.12835	9.05983
35.2	not assigned.unknown	c286064.graph_c0	Transcript	no hits & (original description: no original description)	6.24654	3.65368	2.98172
35.2	not assigned.unknown	c286120.graph_c0	Transcript	no hits & (original description: no original description)	4.50655	-2.39124	7.28304
35.2	not assigned.unknown	c286359.graph_c0	Transcript	no hits & (original description: no original description)	8.12484	-2.6008	11.1104
35.2	not assigned.unknown	c286527.graph_c0	Transcript	no hits & (original description: no original description)	6.77912	-2.6214	9.78579
35.2	not assigned.unknown	c286905.graph_c0	Transcript	no hits & (original description: no original description)	9.59974	-2.39735	12.3887
35.2	not assigned.unknown	c287089.graph_c0	Transcript	no hits & (original description: no original description)	8.29984	-3.06911	11.7564
35.2	not assigned.unknown	c287191.graph_c0	Transcript	no hits & (original description: no original description)	6.74486	-2.74941	9.88781
35.2	not assigned.unknown	c287674.graph_c0	Transcript	no hits & (original description: no original description)	4.49842	-3.12915	8.01395
35.2	not assigned.unknown	c287714.graph_c0	Transcript	no hits & (original description: no original description)	9.77608	-2.12607	12.2895
35.2	not assigned.unknown	c287734.graph_c0	Transcript	no hits & (original description: no original description)	12.8824	2.93622	10.3291
35.2	not assigned.unknown	c287743.graph_c0	Transcript	no hits & (original description: no original description)	5.72022	-2.24571	8.34827
35.2	not assigned.unknown	c287796.graph_c0	Transcript	no hits & (original description: no original description)	7.56634	-2.21266	10.1736
35.2	not assigned.unknown	c287809.graph_c0	Transcript	no hits & (original description: no original description)	7.30744	-2.27588	9.97095
35.2	not assigned.unknown	c288382.graph_c0	Transcript	no hits & (original description: no original description)	5.77687	-2.47015	8.63625
35.2	not assigned.unknown	c288443.graph_c0	Transcript	no hits & (original description: no original description)	7.4765	-2.68044	10.5508
35.2	not assigned.unknown	c288519.graph_c0	Transcript	no hits & (original description: no original description)	9.2517	-2.08575	11.7296
35.2	not assigned.unknown	c288607.graph_c0	Transcript	no hits & (original description: no original description)	7.34304	-2.34702	10.0772
35.2	not assigned.unknown	c288846.graph_c0	Transcript	no hits & (original description: no original description)	7.57475	-2.86612	10.8278
35.2	not assigned.unknown	c288847.graph_c0	Transcript	no hits & (original description: no original description)	7.57752	-2.55504	10.5263
35.2	not assigned.unknown	c288944.graph_c0	Transcript	no hits & (original description: no original description)	6.44079	-2.43032	9.25902
35.2	not assigned.unknown	c289015.graph_c0	Transcript	no hits & (original description: no original description)	2.25988	-2.11048	4.75704
35.2	not assigned.unknown	c289228.graph_c0	Transcript	(chl4|513150 : 103.0) no description available & (reliability: 100.0) & (original description: no original description)	7.17886	-2.46424	10.0354
35.2	not assigned.unknown	c289230.graph_c0	Transcript	no hits & (original description: no original description)	6.48356	-2.41731	9.292
35.2	not assigned.unknown	c289236.graph_c1	Transcript	no hits & (original description: no original description)	2.77349	-3.29025	6.45157
35.2	not assigned.unknown	c289338.graph_c0	Transcript	no hits & (original description: no original description)	7.23541	-2.436	10.0626
35.2	not assigned.unknown	c289360.graph_c0	Transcript	(chl4|524549 : 95.9) no description available & (reliability: 100.0) & (original description: no original description)	6.16918	-2.25641	8.80724
35.2	not assigned.unknown	c289397.graph_c0	Transcript	no hits & (original description: no original description)	6.77772	-2.25574	9.42185
35.2	not assigned.unknown	c289600.graph_c0	Transcript	no hits & (original description: no original description)	6.02754	-2.37093	8.78652
35.2	not assigned.unknown	c289615.graph_c0	Transcript	no hits & (original description: no original description)	9.53645	-2.5498	12.4673
35.2	not assigned.unknown	c289752.graph_c0	Transcript	no hits & (original description: no original description)	5.89196	-2.38357	8.65905
35.2	not assigned.unknown	c289759.graph_c0	Transcript	no hits & (original description: no original description)	5.12349	-2.4687	7.97881
35.2	not assigned.unknown	c289807.graph_c1	Transcript	no hits & (original description: no original description)	7.74397	-2.0544	10.1843
35.2	not assigned.unknown	c289853.graph_c1	Transcript	no hits & (original description: no original description)	4.50813	-2.15693	7.05158
35.2	not assigned.unknown	c289902.graph_c1	Transcript	no hits & (original description: no original description)	7.72001	-2.45395	10.5592
35.2	not assigned.unknown	c290538.graph_c0	Transcript	no hits & (original description: no original description)	4.47817	-2.18809	7.05453
35.2	not assigned.unknown	c290777.graph_c0	Transcript	(chl4|526104 : 129.0) no description available & (reliability: 100.0) & (original description: no original description)	5.32171	-2.43087	8.13434
35.2	not assigned.unknown	c290942.graph_c0	Transcript	no hits & (original description: no original description)	5.81803	-2.0248	8.22658
35.2	not assigned.unknown	c291024.graph_c0	Transcript	no hits & (original description: no original description)	9.7828	-2.35214	12.5221
35.2	not assigned.unknown	c291043.graph_c0	Transcript	no hits & (original description: no original description)	7.8637	-2.26675	10.5231
35.2	not assigned.unknown	c291120.graph_c0	Transcript	no hits & (original description: no original description)	6.35024	-2.40654	9.14133
35.2	not assigned.unknown	c291277.graph_c0	Transcript	no hits & (original description: no original description)	7.58034	-2.2573	10.2239
35.2	not assigned.unknown	c291376.graph_c0	Transcript	no hits & (original description: no original description)	6.03817	-2.00191	8.42723
35.2	not assigned.unknown	c291413.graph_c0	Transcript	no hits & (original description: no original description)	3.88644	-3.50046	7.76962
35.2	not assigned.unknown	c291697.graph_c0	Transcript	no hits & (original description: no original description)	5.00886	-2.90181	8.29797
35.2	not assigned.unknown	c291710.graph_c0	Transcript	(loc_os04g30760.1 : 84.7) no description available & (reliability: 100.0) & (original description: no original description)	6.1906	-2.14303	8.72378
35.2	not assigned.unknown	c291960.graph_c0	Transcript	no hits & (original description: no original description)	5.6186	-2.67478	8.67242
35.2	not assigned.unknown	c292145.graph_c0	Transcript	no hits & (original description: no original description)	7.37119	-2.65652	10.4206
35.2	not assigned.unknown	c292184.graph_c0	Transcript	no hits & (original description: no original description)	4.63124	-2.29746	7.31359
35.2	not assigned.unknown	c292358.graph_c0	Transcript	no hits & (original description: no original description)	6.76312	-2.49833	9.64672
35.2	not assigned.unknown	c292539.graph_c0	Transcript	no hits & (original description: no original description)	6.23501	-2.33191	8.9545
35.2	not assigned.unknown	c292589.graph_c0	Transcript	no hits & (original description: no original description)	6.49049	-2.02205	8.89341
35.2	not assigned.unknown	c292727.graph_c0	Transcript	no hits & (original description: no original description)	7.26152	-2.66486	10.315
35.2	not assigned.unknown	c292732.graph_c0	Transcript	no hits & (original description: no original description)	6.9604	-2.28815	9.62718
35.2	not assigned.unknown	c292841.graph_c0	Transcript	no hits & (original description: no original description)	8.67781	-2.12123	11.1785
35.2	not assigned.unknown	c292859.graph_c0	Transcript	no hits & (original description: no original description)	5.73111	-2.80449	8.92281
35.2	not assigned.unknown	c292977.graph_c1	Transcript	no hits & (original description: no original description)	9.80484	-2.09535	12.2871
35.2	not assigned.unknown	c293081.graph_c0	Transcript	no hits & (original description: no original description)	5.50093	-2.00116	7.88709
35.2	not assigned.unknown	c293114.graph_c1	Transcript	no hits & (original description: no original description)	6.17036	-2.46019	9.01875
35.2	not assigned.unknown	c293315.graph_c0	Transcript	(chl4|512685 : 92.8) no description available & (reliability: 100.0) & (original description: no original description)	3.48544	-2.13569	6.00825
35.2	not assigned.unknown	c293476.graph_c0	Transcript	no hits & (original description: no original description)	6.08579	-2.10928	8.58222
35.2	not assigned.unknown	c293587.graph_c0	Transcript	no hits & (original description: no original description)	7.25991	-2.88039	10.5272
35.2	not assigned.unknown	c293596.graph_c0	Transcript	no hits & (original description: no original description)	5.03559	-2.04796	7.46809
35.2	not assigned.unknown	c293600.graph_c0	Transcript	no hits & (original description: no original description)	4.97034	-2.7451	8.10477
35.2	not assigned.unknown	c293633.graph_c0	Transcript	(chl4|525343 : 210.0) no description available & (q03965|l181_chleu : 165.0) Chlorophyll a-b binding protein L1818, chloroplast precursor - Chlamydomonas eugametos & (reliability: 100.0) & (original description: no original description)	5.10124	-3.88927	9.37066
35.2	not assigned.unknown	c293706.graph_c0	Transcript	no hits & (original description: no original description)	8.56804	-2.17122	11.1187
35.2	not assigned.unknown	c293741.graph_c2	Transcript	no hits & (original description: no original description)	9.08308	-2.06514	11.5379
35.2	not assigned.unknown	c293891.graph_c0	Transcript	no hits & (original description: no original description)	8.27168	-2.39734	11.0564
35.2	not assigned.unknown	c293958.graph_c0	Transcript	no hits & (original description: no original description)	5.79911	-2.14955	8.33575
35.2	not assigned.unknown	c294047.graph_c0	Transcript	no hits & (original description: no original description)	8.73274	-2.38325	11.5016
35.2	not assigned.unknown	c294214.graph_c0	Transcript	no hits & (original description: no original description)	6.52152	-2.20887	9.11507
35.2	not assigned.unknown	c294301.graph_c0	Transcript	no hits & (original description: no original description)	7.02774	-2.24322	9.65156
35.2	not assigned.unknown	c294396.graph_c1	Transcript	no hits & (original description: no original description)	8.39783	-2.05252	10.8374
35.2	not assigned.unknown	c294729.graph_c0	Transcript	no hits & (original description: no original description)	6.07553	-2.10406	8.573
35.2	not assigned.unknown	c294757.graph_c0	Transcript	no hits & (original description: no original description)	7.3005	-2.10542	9.79196
35.2	not assigned.unknown	c294758.graph_c0	Transcript	no hits & (original description: no original description)	5.37585	-2.42284	8.18586
35.2	not assigned.unknown	c294791.graph_c0	Transcript	no hits & (original description: no original description)	4.82886	-2.65133	7.86242
35.2	not assigned.unknown	c294940.graph_c0	Transcript	no hits & (original description: no original description)	6.69957	-2.25928	9.34118
35.2	not assigned.unknown	c295196.graph_c0	Transcript	no hits & (original description: no original description)	7.69046	-2.10157	10.1771
35.2	not assigned.unknown	c295370.graph_c0	Transcript	no hits & (original description: no original description)	5.21453	-2.44117	8.0419
35.2	not assigned.unknown	c295383.graph_c0	Transcript	no hits & (original description: no original description)	6.39328	-2.10288	8.87674
35.2	not assigned.unknown	c295489.graph_c0	Transcript	no hits & (original description: no original description)	5.17209	-2.26441	7.8211
35.2	not assigned.unknown	c295495.graph_c0	Transcript	no hits & (original description: no original description)	7.82084	-2.2449	10.4467
35.2	not assigned.unknown	c295595.graph_c0	Transcript	no hits & (original description: no original description)	7.13422	-2.23977	9.76571
35.2	not assigned.unknown	c295688.graph_c0	Transcript	(loc_os04g56450.1 : 84.0) no description available & (reliability: 100.0) & (original description: no original description)	5.40154	-2.63634	8.41775
35.2	not assigned.unknown	c295692.graph_c0	Transcript	no hits & (original description: no original description)	5.17166	-2.27758	7.83713
35.2	not assigned.unknown	c295701.graph_c0	Transcript	no hits & (original description: no original description)	5.30874	-2.53923	8.23326
35.2	not assigned.unknown	c295754.graph_c1	Transcript	(loc_os10g22520.1 : 145.0) no description available & (reliability: 100.0) & (original description: no original description)	5.6251	-2.31905	8.32929
35.2	not assigned.unknown	c295815.graph_c0	Transcript	no hits & (original description: no original description)	6.19701	-2.22698	8.81115
35.2	not assigned.unknown	c296028.graph_c0	Transcript	(chl4|511157 : 131.0) no description available & (reliability: 100.0) & (original description: no original description)	4.79028	-2.13582	7.31492
35.2	not assigned.unknown	c296177.graph_c1	Transcript	no hits & (original description: no original description)	7.92692	-2.58649	10.8941
35.2	not assigned.unknown	c296660.graph_c0	Transcript	no hits & (original description: no original description)	4.58171	-2.11072	7.0764
35.2	not assigned.unknown	c296790.graph_c0	Transcript	no hits & (original description: no original description)	7.49955	-2.1922	10.0807
35.2	not assigned.unknown	c296807.graph_c0	Transcript	(chl4|516098 : 92.4) no description available & (reliability: 100.0) & (original description: no original description)	6.0785	-2.61091	9.07516
35.2	not assigned.unknown	c297130.graph_c0	Transcript	no hits & (original description: no original description)	5.15863	-2.05164	7.59349
35.2	not assigned.unknown	c297265.graph_c0	Transcript	no hits & (original description: no original description)	5.77253	-2.51967	8.67733
35.2	not assigned.unknown	c297352.graph_c0	Transcript	no hits & (original description: no original description)	5.31644	-2.11862	7.81793
35.2	not assigned.unknown	c297486.graph_c0	Transcript	no hits & (original description: no original description)	6.32066	-2.15269	8.86513
35.2	not assigned.unknown	c297522.graph_c0	Transcript	no hits & (original description: no original description)	7.1063	-2.04137	9.54065
35.2	not assigned.unknown	c297914.graph_c0	Transcript	no hits & (original description: no original description)	7.25836	-2.19147	9.84381
35.2	not assigned.unknown	c297946.graph_c0	Transcript	no hits & (original description: no original description)	7.53876	-2.4517	10.369
35.2	not assigned.unknown	c297958.graph_c0	Transcript	no hits & (original description: no original description)	6.2456	-2.31963	8.95488
35.2	not assigned.unknown	c298011.graph_c0	Transcript	no hits & (original description: no original description)	6.05612	-2.80495	9.24926
35.2	not assigned.unknown	c298095.graph_c0	Transcript	no hits & (original description: no original description)	6.79977	-2.10891	9.29757
35.2	not assigned.unknown	c298125.graph_c0	Transcript	no hits & (original description: no original description)	5.84398	-2.66411	8.90251
35.2	not assigned.unknown	c298237.graph_c0	Transcript	no hits & (original description: no original description)	5.84311	-2.35934	8.58939
35.2	not assigned.unknown	c298319.graph_c0	Transcript	no hits & (original description: no original description)	4.99224	-2.08899	7.46374
35.2	not assigned.unknown	c298320.graph_c0	Transcript	no hits & (original description: no original description)	6.94162	-3.24192	10.5658
35.2	not assigned.unknown	c298407.graph_c0	Transcript	no hits & (original description: no original description)	2.21799	-2.00742	4.61388
35.2	not assigned.unknown	c298481.graph_c0	Transcript	no hits & (original description: no original description)	3.06034	-3.20964	6.65996
35.2	not assigned.unknown	c298490.graph_c0	Transcript	(chl4|513150 : 109.0) no description available & (reliability: 100.0) & (original description: no original description)	9.62857	-2.36884	12.3777
35.2	not assigned.unknown	c298516.graph_c0	Transcript	(gnl|cdd|38301 : 83.1) no description available & (reliability: 100.0) & (original description: no original description)	7.01785	-2.47104	9.8764
35.2	not assigned.unknown	c298532.graph_c1	Transcript	no hits & (original description: no original description)	7.10956	-2.91996	10.4181
35.2	not assigned.unknown	c298614.graph_c0	Transcript	no hits & (original description: no original description)	7.03413	-2.02364	9.43769
35.2	not assigned.unknown	c298698.graph_c0	Transcript	(chl4|518613 : 85.5) no description available & (reliability: 100.0) & (original description: no original description)	7.02758	-2.43815	9.8489
35.2	not assigned.unknown	c298760.graph_c0	Transcript	no hits & (original description: no original description)	5.35565	-2.36574	8.11071
35.2	not assigned.unknown	c298895.graph_c0	Transcript	no hits & (original description: no original description)	7.02836	-2.60056	10.0085
35.2	not assigned.unknown	c298916.graph_c0	Transcript	no hits & (original description: no original description)	5.12823	-2.89633	8.41777
35.2	not assigned.unknown	c299025.graph_c0	Transcript	no hits & (original description: no original description)	6.63399	-3.1241	10.1454
35.2	not assigned.unknown	c299048.graph_c0	Transcript	no hits & (original description: no original description)	2.97037	-2.0762	5.43448
35.2	not assigned.unknown	c299051.graph_c0	Transcript	no hits & (original description: no original description)	5.36037	-2.08463	7.83218
35.2	not assigned.unknown	c299219.graph_c0	Transcript	no hits & (original description: no original description)	7.53561	-2.13099	10.0463
35.2	not assigned.unknown	c299292.graph_c0	Transcript	(chl4|521017 : 94.7) no description available & (loc_os11g30500.1 : 80.9) no description available & (reliability: 100.0) & (original description: no original description)	6.43018	-2.22624	9.04303
35.2	not assigned.unknown	c299427.graph_c0	Transcript	no hits & (original description: no original description)	7.52264	-2.00863	9.92057
35.2	not assigned.unknown	c299450.graph_c0	Transcript	no hits & (original description: no original description)	5.67284	-2.2043	8.25807
35.2	not assigned.unknown	c299541.graph_c0	Transcript	no hits & (original description: no original description)	6.37913	-2.23203	8.99702
35.2	not assigned.unknown	c299598.graph_c0	Transcript	no hits & (original description: no original description)	6.65046	-2.05217	9.0834
35.2	not assigned.unknown	c299697.graph_c0	Transcript	no hits & (original description: no original description)	5.32317	-2.21444	7.92606
35.2	not assigned.unknown	c299733.graph_c0	Transcript	no hits & (original description: no original description)	5.71368	-2.28908	8.38987
35.2	not assigned.unknown	c299885.graph_c0	Transcript	no hits & (original description: no original description)	8.24537	-2.3333	10.9668
35.2	not assigned.unknown	c299895.graph_c0	Transcript	no hits & (original description: no original description)	7.79784	-2.00775	10.1869
35.2	not assigned.unknown	c299982.graph_c0	Transcript	no hits & (original description: no original description)	6.69084	-2.1046	9.18535
35.2	not assigned.unknown	c300065.graph_c0	Transcript	no hits & (original description: no original description)	4.91737	-2.1263	7.42581
35.2	not assigned.unknown	c300153.graph_c0	Transcript	no hits & (original description: no original description)	6.13686	-2.73016	9.25536
35.2	not assigned.unknown	c300298.graph_c0	Transcript	no hits & (original description: no original description)	3.81645	-8.82275	13.0232
35.2	not assigned.unknown	c300299.graph_c0	Transcript	no hits & (original description: no original description)	5.87287	-6.19672	12.4565
35.2	not assigned.unknown	c300361.graph_c0	Transcript	no hits & (original description: no original description)	12.0063	-2.03676	14.4301
35.2	not assigned.unknown	c300568.graph_c0	Transcript	no hits & (original description: no original description)	9.62729	-2.46471	12.4794
35.2	not assigned.unknown	c300604.graph_c0	Transcript	no hits & (original description: no original description)	10.2167	-2.08745	12.6917
35.2	not assigned.unknown	c300759.graph_c0	Transcript	no hits & (original description: no original description)	2.48648	-3.39157	6.26448
35.2	not assigned.unknown	c300799.graph_c0	Transcript	no hits & (original description: no original description)	5.03545	2.72958	2.69686
35.2	not assigned.unknown	c300833.graph_c0	Transcript	no hits & (original description: no original description)	8.89626	-2.49991	11.7828
35.2	not assigned.unknown	c300890.graph_c0	Transcript	no hits & (original description: no original description)	9.09427	-2.47175	11.9592
35.2	not assigned.unknown	c300962.graph_c0	Transcript	(at4g02360 : 114.0) Protein of unknown function, DUF538; FUNCTIONS IN: molecular_function unknown; INVOLVED IN: biological_process unknown; LOCATED IN: endomembrane system; EXPRESSED IN: 9 plant structures; EXPRESSED DURING: LP.04 four leaves visible, 4 anthesis, C globular stage, petal differentiation and expansion stage, E expanded cotyledon stage; CONTAINS InterPro DOMAIN/s: Protein of unknown…	2.72095	7.1055	-3.99586
35.2	not assigned.unknown	c301019.graph_c0	Transcript	no hits & (original description: no original description)	4.68001	-2.85521	7.92468
35.2	not assigned.unknown	c301068.graph_c0	Transcript	no hits & (original description: no original description)	8.04206	-2.21606	10.6478
35.2	not assigned.unknown	c301157.graph_c0	Transcript	no hits & (original description: no original description)	8.09375	-2.05222	10.5337
35.2	not assigned.unknown	c301177.graph_c0	Transcript	no hits & (original description: no original description)	7.59105	-2.10598	10.0818
35.2	not assigned.unknown	c301568.graph_c0	Transcript	no hits & (original description: no original description)	5.22346	-2.22737	7.83936
35.2	not assigned.unknown	c301645.graph_c0	Transcript	no hits & (original description: no original description)	7.57189	-2.15874	10.1138
35.2	not assigned.unknown	c301841.graph_c0	Transcript	no hits & (original description: no original description)	7.73717	-2.30218	10.427
35.2	not assigned.unknown	c301921.graph_c0	Transcript	no hits & (original description: no original description)	2.23763	-2.21418	4.84016
29.5.4	protein.degradation.aspartate protease	c210208.graph_c0	Transcript	(loc_os01g47410.2 : 454.0) no description available & (at1g11910 : 450.0) Encodes an aspartic proteinase that forms a heterodimer and is stable over a broad pH range (ph 3-8).; aspartic proteinase A1 (APA1); FUNCTIONS IN: endopeptidase activity; INVOLVED IN: proteolysis, response to salt stress; LOCATED IN: vacuole; EXPRESSED IN: 25 plant structures; EXPRESSED DURING: 16 growth stages; CONTAINS I…	-3.90534	-1.83262	-1.6842
35.2	not assigned.unknown	c279624.graph_c0	Transcript	no hits & (original description: no original description)	2.06459	1.09741	1.3559
35.2	not assigned.unknown	c282258.graph_c0	Transcript	no hits & (original description: no original description)	2.1629	1.01176	1.53926
35.2	not assigned.unknown	c282948.graph_c0	Transcript	no hits & (original description: no original description)	2.81724	1.44319	1.76142
13.1.3.1.1	amino acid metabolism.synthesis.aspartate family.asparagine.asparagine synthetase	c285608.graph_c1	Transcript	(p31752|asns_aspof : 117.0) Asparagine synthetase [glutamine-hydrolyzing] (EC 6.3.5.4) (AS) - Asparagus officinalis (Garden asparagus) & (at5g65010 : 108.0) Encodes asparagine synthetase (ASN2).; asparagine synthetase 2 (ASN2); FUNCTIONS IN: asparagine synthase (glutamine-hydrolyzing) activity; INVOLVED IN: asparagine biosynthetic process; EXPRESSED IN: 23 plant structures; EXPRESSED DURING: 13 g…	-2.56456	-3.45752	1.28195
17.1.3	hormone metabolism.abscisic acid.induced-regulated-responsive-activated	c210100.graph_c0	Transcript	(loc_os01g46760.1 : 272.0) no description available & (at2g29380 : 266.0) highly ABA-induced PP2C gene 3 (HAI3); FUNCTIONS IN: protein serine/threonine phosphatase activity, catalytic activity; INVOLVED IN: protein amino acid dephosphorylation; LOCATED IN: protein serine/threonine phosphatase complex; CONTAINS InterPro DOMAIN/s: Protein phosphatase 2C, manganese/magnesium aspartate binding site (…	-2.9174	-4.10106	1.57189
26.12	misc.peroxidases	c165925.graph_c0	Transcript	(at4g21960 : 507.0) Encodes AT4g21960 (AT4g21960/T8O5_170).; PRXR1; FUNCTIONS IN: peroxidase activity, heme binding; INVOLVED IN: response to oxidative stress, oxidation reduction; LOCATED IN: endomembrane system; EXPRESSED IN: 24 plant structures; EXPRESSED DURING: 13 growth stages; CONTAINS InterPro DOMAIN/s: Haem peroxidase (InterPro:IPR010255), Plant peroxidase (InterPro:IPR000823), Haem pero…	2.7882	4.43935	-1.26268
29.4	protein.postranslational modification	c210100.graph_c0	Transcript	(loc_os01g46760.1 : 272.0) no description available & (at2g29380 : 266.0) highly ABA-induced PP2C gene 3 (HAI3); FUNCTIONS IN: protein serine/threonine phosphatase activity, catalytic activity; INVOLVED IN: protein amino acid dephosphorylation; LOCATED IN: protein serine/threonine phosphatase complex; CONTAINS InterPro DOMAIN/s: Protein phosphatase 2C, manganese/magnesium aspartate binding site (…	-2.9174	-4.10106	1.57189
30.11	signalling.light	c297460.graph_c0	Transcript	(at5g64330 : 721.0) Involved in blue light response signaling pathway; interacts with the blue light photoreceptor NPH1.Null mutations abolish phototrophic responses of etiolated seedlings to low fluence blue light. Protein contains multiple protein-protein interaction domains.; NON-PHOTOTROPIC HYPOCOTYL 3 (NPH3); CONTAINS InterPro DOMAIN/s: NPH3 (InterPro:IPR004249), BTB/POZ fold (InterPro:IPR01…	-2.36063	-3.53306	1.55985
33.99	development.unspecified	c110535.graph_c1	Transcript	(loc_os02g02310.1 : 139.0) no description available & (at1g75500 : 125.0) An Arabidopsis thaliana homolog of Medicago truncatula NODULIN21 (MtN21). The gene encodes a plant-specific, predicted integral membrane protein and is a member of the Plant-Drug/Metabolite Exporter (P-DME) family (Transporter Classification number: TC 2.A.7.3).; Walls Are Thin 1 (WAT1); CONTAINS InterPro DOMAIN/s: Protein …	-4.21823	-2.04011	-1.79058
35.2	not assigned.unknown	c111038.graph_c0	Transcript	no hits & (original description: no original description)	2.05227	3.77269	-1.33321
35.2	not assigned.unknown	c170469.graph_c0	Transcript	no hits & (original description: no original description)	2.10905	4.07048	-1.57419
35.2	not assigned.unknown	c210971.graph_c0	Transcript	no hits & (original description: no original description)	-3.61462	-4.87803	1.65646
3.1.2.2	minor CHO metabolism.raffinose family.raffinose synthases.putative	c290192.graph_c0	Transcript	(at3g57520 : 1172.0) seed imbibition 2 (SIP2); CONTAINS InterPro DOMAIN/s: Glycoside hydrolase, catalytic core (InterPro:IPR017853), Raffinose synthase (InterPro:IPR008811); BEST Arabidopsis thaliana protein match is: seed imbibition 1 (TAIR:AT1G55740.1); Has 35333 Blast hits to 34131 proteins in 2444 species: Archae - 798; Bacteria - 22429; Metazoa - 974; Fungi - 991; Plants - 531; Viruses - 0; …	-1.02259	-2.6294	1.99488
10.8.1	cell wall.pectin*esterases.PME	c287895.graph_c0	Transcript	(at5g47500 : 471.0) Pectin lyase-like superfamily protein; FUNCTIONS IN: pectinesterase activity; INVOLVED IN: cell wall modification; LOCATED IN: endomembrane system, cell wall, plant-type cell wall; EXPRESSED IN: 18 plant structures; EXPRESSED DURING: 12 growth stages; CONTAINS InterPro DOMAIN/s: Pectinesterase, active site (InterPro:IPR018040), Pectin lyase fold/virulence factor (InterPro:IPR0…	1.40054	3.47708	-1.68972
11.1.10	lipid metabolism.FA synthesis and FA elongation.beta ketoacyl CoA synthase	c256095.graph_c0	Transcript	(loc_os03g12030.1 : 162.0) no description available & (at1g19440 : 159.0) Encodes KCS4, a member of the 3-ketoacyl-CoA synthase family involved in the biosynthesis of VLCFA (very long chain fatty acids).; 3-ketoacyl-CoA synthase 4 (KCS4); FUNCTIONS IN: transferase activity, transferring acyl groups other than amino-acyl groups, catalytic activity; INVOLVED IN: very long-chain fatty acid metabolic…	1.87025	4.21222	-1.95781
11.1.11	lipid metabolism.FA synthesis and FA elongation.fatty acid elongase	c256095.graph_c0	Transcript	(loc_os03g12030.1 : 162.0) no description available & (at1g19440 : 159.0) Encodes KCS4, a member of the 3-ketoacyl-CoA synthase family involved in the biosynthesis of VLCFA (very long chain fatty acids).; 3-ketoacyl-CoA synthase 4 (KCS4); FUNCTIONS IN: transferase activity, transferring acyl groups other than amino-acyl groups, catalytic activity; INVOLVED IN: very long-chain fatty acid metabolic…	1.87025	4.21222	-1.95781
11.3.7	lipid metabolism.Phospholipid synthesis.cyclopropane-fatty-acyl-phospholipid synthase	c298169.graph_c0	Transcript	(at3g23530 : 1067.0) Cyclopropane-fatty-acyl-phospholipid synthase; FUNCTIONS IN: cyclopropane-fatty-acyl-phospholipid synthase activity; INVOLVED IN: lipid biosynthetic process; LOCATED IN: endomembrane system; CONTAINS InterPro DOMAIN/s: Amine oxidase (InterPro:IPR002937), Cyclopropane-fatty-acyl-phospholipid/mycolic acid synthase (InterPro:IPR003333), Adrenodoxin reductase (InterPro:IPR000759)…	1.35131	3.38533	-1.6442
11.8.1	lipid metabolism.'exotics' (steroids, squalene etc).sphingolipids	c295367.graph_c0	Transcript	(at3g06060 : 153.0) NAD(P)-binding Rossmann-fold superfamily protein; FUNCTIONS IN: oxidoreductase activity, binding, catalytic activity; INVOLVED IN: oxidation reduction, metabolic process; LOCATED IN: endomembrane system; EXPRESSED IN: 23 plant structures; EXPRESSED DURING: 15 growth stages; CONTAINS InterPro DOMAIN/s: Short-chain dehydrogenase/reductase, conserved site (InterPro:IPR020904), NA…	1.68159	3.64087	-1.57174
11.9.2.1	lipid metabolism.lipid degradation.lipases.triacylglycerol lipase	c267154.graph_c0	Transcript	(at5g14180 : 224.0) Myzus persicae-induced lipase 1 (MPL1); FUNCTIONS IN: catalytic activity; INVOLVED IN: glycerol biosynthetic process, lipid metabolic process; LOCATED IN: endomembrane system; EXPRESSED IN: 7 plant structures; EXPRESSED DURING: L mature pollen stage, M germinated pollen stage, 4 anthesis, petal differentiation and expansion stage; CONTAINS InterPro DOMAIN/s: AB-hydrolase-assoc…	1.19282	3.5507	-1.97111
12.1.1	N-metabolism.nitrate metabolism.NR	c209408.graph_c0	Transcript	(p17569|nia_cucma : 1197.0) Nitrate reductase [NADH] (EC 1.7.1.1) (NR) - Cucurbita maxima (Pumpkin) (Winter squash) & (at1g77760 : 1149.0) Encodes the cytosolic minor isoform of nitrate reductase (NR). Involved in the first step of nitrate assimilation, it contributes about 15% of the nitrate reductase activity in shoots. Similar to molybdopterin oxidoreductases at the N-terminus, and to FAD/NAD-…	-1.78019	-2.6167	1.22518
13.1.6.3.1	amino acid metabolism.synthesis.aromatic aa.phenylalanine.arogenate dehydratase / prephenate dehydratase	c128147.graph_c0	Transcript	(at1g08250 : 532.0) Encodes a plastid-localized arogenate dehydratase involved in phenylalanine biosynthesis. Although this enzyme has sequence similarity to prephenate dehydratases, it is 98 times more active with arogenate than prephenate in enzymatic assays.; arogenate dehydratase 6 (ADT6); FUNCTIONS IN: arogenate dehydratase activity, prephenate dehydratase activity; INVOLVED IN: L-phenylalan…	1.32299	2.71788	-1.00615
16.1	secondary metabolism.isoprenoids	c256095.graph_c0	Transcript	(loc_os03g12030.1 : 162.0) no description available & (at1g19440 : 159.0) Encodes KCS4, a member of the 3-ketoacyl-CoA synthase family involved in the biosynthesis of VLCFA (very long chain fatty acids).; 3-ketoacyl-CoA synthase 4 (KCS4); FUNCTIONS IN: transferase activity, transferring acyl groups other than amino-acyl groups, catalytic activity; INVOLVED IN: very long-chain fatty acid metabolic…	1.87025	4.21222	-1.95781
16.2	secondary metabolism.phenylpropanoids	c235686.graph_c0	Transcript	(at5g41040 : 258.0) Encodes a feruloyl-CoA transferase required for suberin synthesis. Has feruloyl-CoA-dependent feruloyl transferase activity towards substrates with a primary alcohol.; HXXXD-type acyl-transferase family protein; CONTAINS InterPro DOMAIN/s: Transferase (InterPro:IPR003480); BEST Arabidopsis thaliana protein match is: HXXXD-type acyl-transferase family protein (TAIR:AT5G63560.1)…	1.25534	3.23006	-1.58753
16.2	secondary metabolism.phenylpropanoids	c282570.graph_c0	Transcript	(at5g23940 : 155.0) Encodes PERMEABLE LEAVES3 (PEL3), a putative acyl-transferase. Mutation in this locus results in altered trichome phenotype (trcichomes become tangled during leaf expansion). Additional phenotype includes altered cuticle layer.; PERMEABLE LEAVES3 (PEL3); FUNCTIONS IN: transferase activity, transferring acyl groups other than amino-acyl groups, transferase activity; INVOLVED IN…	1.36871	3.67075	-1.91437
16.2.1.4	secondary metabolism.phenylpropanoids.lignin biosynthesis.HCT	c282570.graph_c0	Transcript	(at5g23940 : 155.0) Encodes PERMEABLE LEAVES3 (PEL3), a putative acyl-transferase. Mutation in this locus results in altered trichome phenotype (trcichomes become tangled during leaf expansion). Additional phenotype includes altered cuticle layer.; PERMEABLE LEAVES3 (PEL3); FUNCTIONS IN: transferase activity, transferring acyl groups other than amino-acyl groups, transferase activity; INVOLVED IN…	1.36871	3.67075	-1.91437
16.2.1.5	secondary metabolism.phenylpropanoids.lignin biosynthesis.C3H	c259645.graph_c0	Transcript	(loc_os09g26960.1 : 222.0) no description available & (at2g45570 : 171.0) member of CYP76C; "cytochrome P450, family 76, subfamily C, polypeptide 2" (CYP76C2); FUNCTIONS IN: electron carrier activity, monooxygenase activity, iron ion binding, oxygen binding, heme binding; INVOLVED IN: oxidation reduction; EXPRESSED IN: stem, sepal, male gametophyte, carpel, stamen; EXPRESSED DURING: 4 anthesis; C…	-1.73405	-3.20133	1.85946
16.7	secondary metabolism.wax	c256095.graph_c0	Transcript	(loc_os03g12030.1 : 162.0) no description available & (at1g19440 : 159.0) Encodes KCS4, a member of the 3-ketoacyl-CoA synthase family involved in the biosynthesis of VLCFA (very long chain fatty acids).; 3-ketoacyl-CoA synthase 4 (KCS4); FUNCTIONS IN: transferase activity, transferring acyl groups other than amino-acyl groups, catalytic activity; INVOLVED IN: very long-chain fatty acid metabolic…	1.87025	4.21222	-1.95781
16.8.1	secondary metabolism.flavonoids.anthocyanins	c282570.graph_c0	Transcript	(at5g23940 : 155.0) Encodes PERMEABLE LEAVES3 (PEL3), a putative acyl-transferase. Mutation in this locus results in altered trichome phenotype (trcichomes become tangled during leaf expansion). Additional phenotype includes altered cuticle layer.; PERMEABLE LEAVES3 (PEL3); FUNCTIONS IN: transferase activity, transferring acyl groups other than amino-acyl groups, transferase activity; INVOLVED IN…	1.36871	3.67075	-1.91437
16.8.1.2	secondary metabolism.flavonoids.anthocyanins.anthocyanidin reductase	c248472.graph_c0	Transcript	(at1g61720 : 187.0) Negative regulator of flavonoid biosynthesis, mutants accumulate flavonoid pigments in their seed coat, putative oxidoreductase. It is thought that a ternary complex composed of TT2, TT8 and TTG1 is necessary for correct expression of BAN in seed endothelium.; BANYULS (BAN); FUNCTIONS IN: oxidoreductase activity, anthocyanidin reductase activity; INVOLVED IN: negative regulati…	1.4155	3.06363	-1.25977
16.8.3.3	secondary metabolism.flavonoids.dihydroflavonols.flavonoid 3''-monooxygenase	c259645.graph_c0	Transcript	(loc_os09g26960.1 : 222.0) no description available & (at2g45570 : 171.0) member of CYP76C; "cytochrome P450, family 76, subfamily C, polypeptide 2" (CYP76C2); FUNCTIONS IN: electron carrier activity, monooxygenase activity, iron ion binding, oxygen binding, heme binding; INVOLVED IN: oxidation reduction; EXPRESSED IN: stem, sepal, male gametophyte, carpel, stamen; EXPRESSED DURING: 4 anthesis; C…	-1.73405	-3.20133	1.85946
17.2.3	hormone metabolism.auxin.induced-regulated-responsive-activated	c238856.graph_c0	Transcript	(at5g54510 : 905.0) Encodes an IAA-amido synthase that conjugates Ala, Asp, Phe, and Trp to auxin. Lines overexpressing this gene accumulate IAA-ASP and are hypersensitive to several auxins. Identified as a dominant mutation that displays shorter hypocotyls in light grown plants when compared to wild type siblings. Protein is similar to auxin inducible gene from pea (GH3).; DWARF IN LIGHT 1 (DFL1…	-1.01349	-2.45698	1.83198
20.1	stress.biotic	c235686.graph_c0	Transcript	(at5g41040 : 258.0) Encodes a feruloyl-CoA transferase required for suberin synthesis. Has feruloyl-CoA-dependent feruloyl transferase activity towards substrates with a primary alcohol.; HXXXD-type acyl-transferase family protein; CONTAINS InterPro DOMAIN/s: Transferase (InterPro:IPR003480); BEST Arabidopsis thaliana protein match is: HXXXD-type acyl-transferase family protein (TAIR:AT5G63560.1)…	1.25534	3.23006	-1.58753
20.1	stress.biotic	c288566.graph_c0	Transcript	(at4g33300 : 99.0) ADR1-like 1 (ADR1-L1); FUNCTIONS IN: ATP binding; INVOLVED IN: apoptosis, defense response; LOCATED IN: apoplast; EXPRESSED IN: 22 plant structures; EXPRESSED DURING: 13 growth stages; CONTAINS InterPro DOMAIN/s: NB-ARC (InterPro:IPR002182), Leucine-rich repeat (InterPro:IPR001611), Powdery mildew resistance protein, RPW8 domain (InterPro:IPR008808), Disease resistance protein …	-1.97885	-3.02255	1.43326
23.4.10	nucleotide metabolism.phosphotransfer and pyrophosphatases.nucleoside diphosphate kinase	c209343.graph_c0	Transcript	(q8rxa8|ndk4_spiol : 317.0) Nucleoside diphosphate kinase 4, chloroplast precursor (EC 2.7.4.6) (Nucleoside diphosphate kinase IV) (NDK IV) (NDP kinase IV) (NDPK IV) (Nucleoside diphosphate kinase III) - Spinacia oleracea (Spinach) & (at4g11010 : 312.0) nucleoside diphosphate kinase 3 (ndpk3), located to the inter-membrane space in mitochondria; nucleoside diphosphate kinase 3 (NDPK3); FUNCTIONS …	1.02288	2.4318	-1.02025
26.2	misc.UDP glucosyl and glucoronyl transferases	c143978.graph_c0	Transcript	(at2g28080 : 283.0) UDP-Glycosyltransferase superfamily protein; FUNCTIONS IN: transferase activity, transferring glycosyl groups; INVOLVED IN: metabolic process; LOCATED IN: cellular_component unknown; EXPRESSED IN: 22 plant structures; EXPRESSED DURING: 15 growth stages; CONTAINS InterPro DOMAIN/s: UDP-glucuronosyl/UDP-glucosyltransferase (InterPro:IPR002213); BEST Arabidopsis thaliana protein …	-1.65592	-2.64657	1.38049
26.2	misc.UDP glucosyl and glucoronyl transferases	c237199.graph_c0	Transcript	(loc_os02g56260.1 : 1193.0) no description available & (at5g60700 : 957.0) glycosyltransferase family protein 2; BEST Arabidopsis thaliana protein match is: unknown protein (TAIR:AT5G12260.1); Has 216 Blast hits to 215 proteins in 74 species: Archae - 0; Bacteria - 15; Metazoa - 2; Fungi - 65; Plants - 77; Viruses - 0; Other Eukaryotes - 57 (source: NCBI BLink). & (reliability: 1914.0) & (origina…	1.01014	3.21802	-1.81934
26.10	misc.cytochrome P450	c259645.graph_c0	Transcript	(loc_os09g26960.1 : 222.0) no description available & (at2g45570 : 171.0) member of CYP76C; "cytochrome P450, family 76, subfamily C, polypeptide 2" (CYP76C2); FUNCTIONS IN: electron carrier activity, monooxygenase activity, iron ion binding, oxygen binding, heme binding; INVOLVED IN: oxidation reduction; EXPRESSED IN: stem, sepal, male gametophyte, carpel, stamen; EXPRESSED DURING: 4 anthesis; C…	-1.73405	-3.20133	1.85946
26.13	misc.acid and other phosphatases	c143348.graph_c0	Transcript	(loc_os08g17784.2 : 715.0) no description available & (at3g07130 : 672.0) Encodes PAP15, a purple acid phosphatase with phytase activity. Expression of PAP15 is developmentally and temporally regulated, with strong expression at the early stages of seedling growth and pollen germination. The expression is also organ/tissue-specific, with strongest expression in the vasculature, pollen grains, and…	1.31861	3.62645	-1.92097
27.3.22	RNA.regulation of transcription.HB,Homeobox transcription factor family	c301081.graph_c0	Transcript	(at2g35940 : 89.4) Encodes a member of the BEL-like homeodomain protein family. Ecotopic expression in the embryo sac leads to defects in nuclear migration and cellularization and embryo sacs with multiple egg cells. Loss of function alleles have no female gametophyte defects. The ecotopic expression phenotype requires KNAT3 because it can be suppressed by loss of KNAT3 function alleles. Localize…	-1.46092	-2.24333	1.17133
27.3.25	RNA.regulation of transcription.MYB domain transcription factor family	c283190.graph_c0	Transcript	(at1g22640 : 215.0) MYB-type transcription factor (MYB3) that represses phenylpropanoid biosynthesis gene expression; myb domain protein 3 (MYB3); CONTAINS InterPro DOMAIN/s: SANT, DNA-binding (InterPro:IPR001005), Homeodomain-like (InterPro:IPR009057), Myb, DNA-binding (InterPro:IPR014778), HTH transcriptional regulator, Myb-type, DNA-binding (InterPro:IPR017930), Homeodomain-related (InterPro:I…	1.62965	3.45887	-1.44193
27.3.37	RNA.regulation of transcription.AS2,Lateral Organ Boundaries Gene Family	c209128.graph_c0	Transcript	(loc_os01g07480.2 : 149.0) no description available & (at3g27650 : 147.0) LOB domain-containing protein 25 (LBD25); CONTAINS InterPro DOMAIN/s: Lateral organ boundaries, LOB (InterPro:IPR004883); BEST Arabidopsis thaliana protein match is: Lateral organ boundaries (LOB) domain family protein (TAIR:AT5G63090.4); Has 960 Blast hits to 955 proteins in 25 species: Archae - 0; Bacteria - 0; Metazoa - …	-1.11163	-2.07371	1.35087
27.3.84	RNA.regulation of transcription.BBR/BPC	c244372.graph_c0	Transcript	(loc_os06g04010.2 : 165.0) no description available & (at5g42520 : 155.0) basic pentacysteine 6 (BPC6); FUNCTIONS IN: DNA binding, sequence-specific DNA binding transcription factor activity; INVOLVED IN: regulation of transcription, DNA-dependent; LOCATED IN: nucleus; EXPRESSED IN: 22 plant structures; EXPRESSED DURING: 13 growth stages; CONTAINS InterPro DOMAIN/s: GAGA binding-like (InterPro:IP…	-1.14618	-2.18926	1.43135
28.1.3.2.1	DNA.synthesis/chromatin structure.histone.core.H2A	c200973.graph_c0	Transcript	(q43312|h2a7_wheat : 144.0) Protein H2A.7 (wcH2A-4) (wcH2A-10) - Triticum aestivum (Wheat) & (at5g54640 : 142.0) Isolated from T-DNA insertion line, the rat5 mutant is deficient in T-DNA integration. Encodes histone2A protein.; RESISTANT TO AGROBACTERIUM TRANSFORMATION 5 (RAT5); FUNCTIONS IN: DNA binding; INVOLVED IN: DNA mediated transformation, response to bacterium, response to wounding; LOCAT…	-1.74517	-3.32997	1.97279
28.1.3.2.1	DNA.synthesis/chromatin structure.histone.core.H2A	c279549.graph_c0	Transcript	(q6zl42|h2a2_orysa : 166.0) Probable histone H2A.2 - Oryza sativa (Rice) & (loc_os07g36140.1 : 166.0) no description available & (at4g27230 : 164.0) Encodes HTA2, a histone H2A protein.; histone H2A 2 (HTA2); FUNCTIONS IN: DNA binding; INVOLVED IN: nucleosome assembly; LOCATED IN: nucleus; EXPRESSED IN: 27 plant structures; EXPRESSED DURING: 13 growth stages; CONTAINS InterPro DOMAIN/s: Histone H…	-1.21509	-2.09705	1.27047
28.1.3.2.3	DNA.synthesis/chromatin structure.histone.core.H3	c285212.graph_c1	Transcript	(at5g10980 : 87.4) Histone superfamily protein; FUNCTIONS IN: DNA binding; INVOLVED IN: nucleosome assembly; LOCATED IN: nucleosome; EXPRESSED IN: 25 plant structures; EXPRESSED DURING: 17 growth stages; CONTAINS InterPro DOMAIN/s: Histone H3 (InterPro:IPR000164), Histone-fold (InterPro:IPR009072), Histone core (InterPro:IPR007125); BEST Arabidopsis thaliana protein match is: Histone superfamily …	1.87975	4.20784	-1.93901
28.1.3.2.3	DNA.synthesis/chromatin structure.histone.core.H3	c288378.graph_c0	Transcript	(at5g65360 : 228.0) Histone superfamily protein; FUNCTIONS IN: DNA binding; INVOLVED IN: nucleosome assembly; LOCATED IN: chloroplast, nucleosome; EXPRESSED IN: 23 plant structures; EXPRESSED DURING: 14 growth stages; CONTAINS InterPro DOMAIN/s: Histone H3 (InterPro:IPR000164), Histone-fold (InterPro:IPR009072), Histone core (InterPro:IPR007125); BEST Arabidopsis thaliana protein match is: Histon…	1.08932	3.19695	-1.71951
29.2.1.2.2.8	protein.synthesis.ribosomal protein.eukaryotic.60S subunit.L8	c262931.graph_c0	Transcript	(at2g18020 : 97.4) embryo defective 2296 (EMB2296); FUNCTIONS IN: structural constituent of ribosome, protein binding; INVOLVED IN: translation, embryo development ending in seed dormancy; LOCATED IN: in 7 components; EXPRESSED IN: male gametophyte, guard cell, cultured cell; EXPRESSED DURING: L mature pollen stage, M germinated pollen stage; CONTAINS InterPro DOMAIN/s: Nucleic acid-binding, OB-f…	1.11659	2.54692	-1.04332
29.3.4.3	protein.targeting.secretory pathway.vacuole	c301299.graph_c0	Transcript	(loc_os06g45380.1 : 864.0) no description available & (at2g14740 : 840.0) Encodes a vacuolar sorting receptor that participates in vacuolar sorting in vegetative tissues and in seeds.; vaculolar sorting receptor 3 (VSR3); FUNCTIONS IN: calcium ion binding; INVOLVED IN: intracellular protein transport, protein targeting to vacuole; LOCATED IN: integral to plasma membrane, Golgi transport complex, …	-1.1898	-2.12948	1.3288
29.5.11.4.2	protein.degradation.ubiquitin.E3.RING	c299034.graph_c0	Transcript	(at1g29340 : 432.0) Encodes a protein containing a UND, a U-box, and an ARM domain. This protein has E3 ubiquitin ligase activity. It is required for cell death and full resistance specified by Arabidopsis RPM1 and RPS4 resistance proteins against Pseudomonas syringae pv tomato.; plant U-box 17 (PUB17); FUNCTIONS IN: ubiquitin-protein ligase activity; INVOLVED IN: defense response to fungus, inco…	-1.16196	-2.48126	1.70806
29.6	protein.folding	c279490.graph_c0	Transcript	(q05046|ch62_cucma : 845.0) Chaperonin CPN60-2, mitochondrial precursor (HSP60-2) - Cucurbita maxima (Pumpkin) (Winter squash) & (at3g23990 : 829.0) mitochondrial chaperonin HSP. assist in rapid assembly of the oligomeric protein structures in the mitochondria.; heat shock protein 60 (HSP60); FUNCTIONS IN: copper ion binding, ATP binding; INVOLVED IN: response to cadmium ion, response to cyclopen…	1.43738	3.01055	-1.18476
29.6	protein.folding	c293934.graph_c0	Transcript	(at3g23990 : 931.0) mitochondrial chaperonin HSP. assist in rapid assembly of the oligomeric protein structures in the mitochondria.; heat shock protein 60 (HSP60); FUNCTIONS IN: copper ion binding, ATP binding; INVOLVED IN: response to cadmium ion, response to cyclopentenone, chaperone-mediated protein complex assembly, response to heat, mitochondrion organization; LOCATED IN: cytosol, cytosolic…	1.43195	3.28929	-1.46832
30.2.12	signalling.receptor kinases.leucine rich repeat XII	c300280.graph_c0	Transcript	(loc_os11g36150.1 : 649.0) no description available & (at3g47570 : 606.0) Leucine-rich repeat protein kinase family protein; FUNCTIONS IN: protein serine/threonine kinase activity, kinase activity, ATP binding; INVOLVED IN: transmembrane receptor protein tyrosine kinase signaling pathway, protein amino acid phosphorylation; LOCATED IN: plasma membrane; EXPRESSED IN: 13 plant structures; EXPRESSED…	-1.00235	-2.19783	1.58469
30.11	signalling.light	c128689.graph_c0	Transcript	(loc_os02g56610.1 : 121.0) no description available & (at2g31160 : 120.0) LIGHT SENSITIVE HYPOCOTYLS 3 (LSH3); CONTAINS InterPro DOMAIN/s: Protein of unknown function DUF640 (InterPro:IPR006936); BEST Arabidopsis thaliana protein match is: Protein of unknown function (DUF640) (TAIR:AT1G07090.1); Has 309 Blast hits to 309 proteins in 18 species: Archae - 0; Bacteria - 0; Metazoa - 12; Fungi - 0; P…	-1.29028	-2.56219	1.6606
31.2	cell.division	c287504.graph_c0	Transcript	(q9xfh3|mad2_maize : 337.0) Mitotic spindle checkpoint protein MAD2 - Zea mays (Maize) & (loc_os04g40940.1 : 333.0) no description available & (at3g25980 : 325.0) Encodes MAD2 (MITOTIC ARREST-DEFICIENT 2). May have the spindle assembly checkpoint protein functions conserved from yeast to humans.; MITOTIC ARREST-DEFICIENT 2 (MAD2); CONTAINS InterPro DOMAIN/s: DNA-binding HORMA (InterPro:IPR003511)…	1.09343	3.0323	-1.55213
34.3	transport.amino acids	c297888.graph_c0	Transcript	(loc_os01g63854.1 : 315.0) no description available & (at1g08230 : 310.0) Transmembrane amino acid transporter family protein; EXPRESSED IN: 22 plant structures; EXPRESSED DURING: 10 growth stages; CONTAINS InterPro DOMAIN/s: Amino acid transporter, transmembrane (InterPro:IPR013057); BEST Arabidopsis thaliana protein match is: Transmembrane amino acid transporter family protein (TAIR:AT5G41800.1…	-1.47195	-2.8753	1.79063
34.3	transport.amino acids	c297888.graph_c1	Transcript	(loc_os01g63854.1 : 224.0) no description available & (at1g08230 : 209.0) Transmembrane amino acid transporter family protein; EXPRESSED IN: 22 plant structures; EXPRESSED DURING: 10 growth stages; CONTAINS InterPro DOMAIN/s: Amino acid transporter, transmembrane (InterPro:IPR013057); BEST Arabidopsis thaliana protein match is: Transmembrane amino acid transporter family protein (TAIR:AT5G41800.1…	-1.6398	-2.72709	1.4755
34.19.2	transport.Major Intrinsic Proteins.TIP	c155517.graph_c0	Transcript	(at2g25810 : 340.0) tonoplast intrinsic protein 4;1 (TIP4;1); FUNCTIONS IN: water channel activity; INVOLVED IN: transport, transmembrane transport; LOCATED IN: plant-type vacuole membrane, membrane, central vacuole; EXPRESSED IN: 14 plant structures; EXPRESSED DURING: 4 anthesis, F mature embryo stage, petal differentiation and expansion stage, E expanded cotyledon stage, D bilateral stage; CONT…	-1.22098	-2.06316	1.23032
34.19.3	transport.Major Intrinsic Proteins.NIP	c294019.graph_c0	Transcript	(q6z2t3|lsi1_orysa : 272.0) Silicon transporter LSI1 (Low silicon protein 1) - Oryza sativa (Rice) & (loc_os02g51110.1 : 272.0) no description available & (at5g37810 : 239.0) NOD26-like intrinsic protein 4;1 (NIP4;1); FUNCTIONS IN: water channel activity; INVOLVED IN: transport, transmembrane transport; LOCATED IN: integral to membrane, membrane; EXPRESSED IN: male gametophyte, cultured cell, pol…	-1.03645	-2.50772	1.85932
34.19.99	transport.Major Intrinsic Proteins.unspecified	c294019.graph_c0	Transcript	(q6z2t3|lsi1_orysa : 272.0) Silicon transporter LSI1 (Low silicon protein 1) - Oryza sativa (Rice) & (loc_os02g51110.1 : 272.0) no description available & (at5g37810 : 239.0) NOD26-like intrinsic protein 4;1 (NIP4;1); FUNCTIONS IN: water channel activity; INVOLVED IN: transport, transmembrane transport; LOCATED IN: integral to membrane, membrane; EXPRESSED IN: male gametophyte, cultured cell, pol…	-1.03645	-2.50772	1.85932
35.1	not assigned.no ontology	c254263.graph_c1	Transcript	(loc_os05g49170.1 : 152.0) no description available & (at1g29390 : 130.0) Integral membrane protein in the inner envelope of chloroplasts. Provide freezing tolerance.; cold regulated 314 thylakoid membrane 2 (COR314-TM2); CONTAINS InterPro DOMAIN/s: Cold acclimation WCOR413 (InterPro:IPR008892); BEST Arabidopsis thaliana protein match is: COLD REGULATED 314 INNER MEMBRANE 1 (TAIR:AT1G29395.1); Ha…	-1.04402	-2.56425	1.90849
35.1	not assigned.no ontology	c301856.graph_c0	Transcript	(loc_os08g39310.1 : 210.0) no description available & (at4g22360 : 204.0) SWIB complex BAF60b domain-containing protein; CONTAINS InterPro DOMAIN/s: SWIB/MDM2 domain (InterPro:IPR003121), SWIB domain (InterPro:IPR019835), DEK, C-terminal (InterPro:IPR014876); BEST Arabidopsis thaliana protein match is: SWIB complex BAF60b domain-containing protein (TAIR:AT3G19080.1); Has 30201 Blast hits to 17322…	-1.34364	-2.37783	1.42286
35.2	not assigned.unknown	c130326.graph_c0	Transcript	no hits & (original description: no original description)	1.33296	2.90666	-1.18589
35.2	not assigned.unknown	c137978.graph_c0	Transcript	no hits & (original description: no original description)	-1.15759	-2.63235	1.86211
35.2	not assigned.unknown	c193746.graph_c0	Transcript	no hits & (original description: no original description)	-1.63575	-2.92823	1.67923
35.2	not assigned.unknown	c209482.graph_c0	Transcript	no hits & (original description: no original description)	1.63578	3.91563	-1.89239
35.2	not assigned.unknown	c261066.graph_c0	Transcript	no hits & (original description: no original description)	1.13575	3.31005	-1.7874
35.2	not assigned.unknown	c262982.graph_c0	Transcript	no hits & (original description: no original description)	1.21038	3.21964	-1.61799
35.2	not assigned.unknown	c270819.graph_c0	Transcript	(loc_os07g37620.1 : 141.0) no description available & (at5g54300 : 116.0) Protein of unknown function (DUF761); FUNCTIONS IN: molecular_function unknown; INVOLVED IN: biological_process unknown; LOCATED IN: endomembrane system; EXPRESSED IN: 16 plant structures; EXPRESSED DURING: 9 growth stages; CONTAINS InterPro DOMAIN/s: Protein of unknown function DUF761, plant (InterPro:IPR008480); BEST Arab…	-1.06796	-2.34739	1.6671
35.2	not assigned.unknown	c274111.graph_c0	Transcript	(p43185|bev1l_betve : 94.0) Major pollen allergen Bet v 1-L (Bet v I-L) - Betula verrucosa (White birch) (Betula pendula) & (loc_os03g18850.1 : 87.8) no description available & (reliability: 100.0) & (original description: no original description)	1.5056	3.67371	-1.78062
35.2	not assigned.unknown	c276872.graph_c0	Transcript	no hits & (original description: no original description)	-1.97462	-2.83857	1.25229
35.2	not assigned.unknown	c279938.graph_c0	Transcript	no hits & (original description: no original description)	-1.58991	-3.14152	1.9404
35.2	not assigned.unknown	c288176.graph_c0	Transcript	no hits & (original description: no original description)	-1.17212	-2.58975	1.80526
35.2	not assigned.unknown	c290532.graph_c0	Transcript	no hits & (original description: no original description)	-1.35475	-2.00697	1.03963
35.2	not assigned.unknown	c294439.graph_c0	Transcript	(at4g35560 : 514.0) Transducin/WD40 repeat-like superfamily protein; FUNCTIONS IN: molecular_function unknown; LOCATED IN: CUL4 RING ubiquitin ligase complex; EXPRESSED IN: 19 plant structures; EXPRESSED DURING: 7 growth stages; CONTAINS InterPro DOMAIN/s: WD40 repeat-like-containing domain (InterPro:IPR011046), WD40 repeat (InterPro:IPR001680), WD40/YVTN repeat-like-containing domain (InterPro:I…	-1.27109	-2.24713	1.36518
35.2	not assigned.unknown	c300574.graph_c0	Transcript	no hits & (original description: no original description)	1.23955	3.5565	-1.92959
2.2.2.1.1	major CHO metabolism.degradation.starch.starch cleavage.alpha amylase	c301555.graph_c0	Transcript	(p27939|amy3c_orysa : 244.0) Alpha-amylase isozyme 3C precursor (EC 3.2.1.1) (1,4-alpha-D-glucan glucanohydrolase) - Oryza sativa (Rice) & (loc_os09g28430.1 : 244.0) no description available & (at4g25000 : 234.0) Predicted to be secreted protein based on signalP prediction. Involved in starch mobilization. Mutants are defective in alpha-amylase activity. (Note: AMY1 has been found in the literatu…	1.41621	-2.75043	4.55578
5.3	fermentation.ADH	c294712.graph_c0	Transcript	(loc_os10g07229.1 : 474.0) no description available & (at1g32780 : 466.0) GroES-like zinc-binding dehydrogenase family protein; FUNCTIONS IN: oxidoreductase activity, zinc ion binding; INVOLVED IN: oxidation reduction; EXPRESSED IN: 12 plant structures; EXPRESSED DURING: LP.04 four leaves visible, 4 anthesis, LP.02 two leaves visible, petal differentiation and expansion stage, D bilateral stage; …	1.79653	4.73695	-2.55523
10.5.3	cell wall.cell wall proteins.LRR	c269947.graph_c0	Transcript	(at2g42800 : 277.0) receptor like protein 29 (RLP29); LOCATED IN: anchored to membrane, plant-type cell wall; EXPRESSED IN: 16 plant structures; EXPRESSED DURING: 8 growth stages; CONTAINS InterPro DOMAIN/s: Leucine-rich repeat (InterPro:IPR001611); BEST Arabidopsis thaliana protein match is: Leucine-rich repeat (LRR) family protein (TAIR:AT1G80080.1); Has 95156 Blast hits to 31366 proteins in 11…	-1.30361	5.10126	-6.01357
10.7	cell wall.modification	c265311.graph_c0	Transcript	(at1g26770 : 253.0) Encodes an expansin. Naming convention from the Expansin Working Group (Kende et al, Plant Mol Bio). Involved in the formation of nematode-induced syncytia in roots of Arabidopsis thaliana.; expansin A10 (EXPA10); CONTAINS InterPro DOMAIN/s: Pollen allergen, N-terminal (InterPro:IPR014734), Rare lipoprotein A (InterPro:IPR005132), Pollen allergen/expansin, C-terminal (InterPro…	-1.61941	2.03473	-3.26677
10.7	cell wall.modification	c285930.graph_c0	Transcript	(q40636|expa2_orysa : 405.0) Expansin-A2 precursor (OsEXPA2) (Alpha-expansin-2) (OsEXP2) (OsaEXPa1.23) (RiExB) (RiExC) - Oryza sativa (Rice) & (loc_os01g60770.1 : 405.0) no description available & (at2g40610 : 404.0) member of Alpha-Expansin Gene Family. Naming convention from the Expansin Working Group (Kende et al, 2004. Plant Mol Bio). Involved in the formation of nematode-induced syncytia in …	1.84808	-2.74186	4.97753
10.8.1	cell wall.pectin*esterases.PME	c246048.graph_c0	Transcript	(at5g19730 : 330.0) Pectin lyase-like superfamily protein; FUNCTIONS IN: pectinesterase activity; INVOLVED IN: cell wall modification; LOCATED IN: cell wall, plant-type cell wall, cytoplasm; EXPRESSED IN: 17 plant structures; EXPRESSED DURING: 8 growth stages; CONTAINS InterPro DOMAIN/s: Pectinesterase, active site (InterPro:IPR018040), Pectin lyase fold/virulence factor (InterPro:IPR011050), Pec…	-1.20046	2.65282	-3.46639
11.1.10	lipid metabolism.FA synthesis and FA elongation.beta ketoacyl CoA synthase	c114323.graph_c0	Transcript	(at1g01120 : 418.0) Encodes a condensing enzyme KCS1 (3-ketoacyl-CoA synthase 1) which is involved in the critical fatty acid elongation process in wax biosynthesis.; 3-ketoacyl-CoA synthase 1 (KCS1); FUNCTIONS IN: fatty acid elongase activity, acyltransferase activity; INVOLVED IN: in 7 processes; LOCATED IN: cytosolic ribosome, endoplasmic reticulum, membrane; EXPRESSED IN: 29 plant structures;…	1.38138	4.41126	-2.64168
11.1.10	lipid metabolism.FA synthesis and FA elongation.beta ketoacyl CoA synthase	c152088.graph_c0	Transcript	(loc_os06g39750.3 : 427.0) no description available & (at2g26640 : 426.0) Encodes KCS11, a member of the 3-ketoacyl-CoA synthase family involved in the biosynthesis of VLCFA (very long chain fatty acids).; 3-ketoacyl-CoA synthase 11 (KCS11); FUNCTIONS IN: transferase activity, transferring acyl groups other than amino-acyl groups, catalytic activity; INVOLVED IN: response to cold, response to lig…	-1.35975	2.3689	-3.34108
11.1.10	lipid metabolism.FA synthesis and FA elongation.beta ketoacyl CoA synthase	c273314.graph_c1	Transcript	(at1g01120 : 303.0) Encodes a condensing enzyme KCS1 (3-ketoacyl-CoA synthase 1) which is involved in the critical fatty acid elongation process in wax biosynthesis.; 3-ketoacyl-CoA synthase 1 (KCS1); FUNCTIONS IN: fatty acid elongase activity, acyltransferase activity; INVOLVED IN: in 7 processes; LOCATED IN: cytosolic ribosome, endoplasmic reticulum, membrane; EXPRESSED IN: 29 plant structures;…	1.20522	4.74183	-3.14858
11.1.10	lipid metabolism.FA synthesis and FA elongation.beta ketoacyl CoA synthase	c282379.graph_c0	Transcript	(loc_os05g49900.1 : 425.0) no description available & (at2g16280 : 417.0) Encodes KCS9, a member of the 3-ketoacyl-CoA synthase family involved in the biosynthesis of VLCFA (very long chain fatty acids).; 3-ketoacyl-CoA synthase 9 (KCS9); FUNCTIONS IN: transferase activity, transferring acyl groups other than amino-acyl groups, catalytic activity; INVOLVED IN: response to cold, response to light …	-1.60976	2.00283	-3.22532
11.1.10	lipid metabolism.FA synthesis and FA elongation.beta ketoacyl CoA synthase	c282623.graph_c0	Transcript	(at2g16280 : 222.0) Encodes KCS9, a member of the 3-ketoacyl-CoA synthase family involved in the biosynthesis of VLCFA (very long chain fatty acids).; 3-ketoacyl-CoA synthase 9 (KCS9); FUNCTIONS IN: transferase activity, transferring acyl groups other than amino-acyl groups, catalytic activity; INVOLVED IN: response to cold, response to light stimulus, very long-chain fatty acid metabolic process…	1.08391	3.63873	-2.16998
11.1.11	lipid metabolism.FA synthesis and FA elongation.fatty acid elongase	c114323.graph_c0	Transcript	(at1g01120 : 418.0) Encodes a condensing enzyme KCS1 (3-ketoacyl-CoA synthase 1) which is involved in the critical fatty acid elongation process in wax biosynthesis.; 3-ketoacyl-CoA synthase 1 (KCS1); FUNCTIONS IN: fatty acid elongase activity, acyltransferase activity; INVOLVED IN: in 7 processes; LOCATED IN: cytosolic ribosome, endoplasmic reticulum, membrane; EXPRESSED IN: 29 plant structures;…	1.38138	4.41126	-2.64168
11.1.11	lipid metabolism.FA synthesis and FA elongation.fatty acid elongase	c152088.graph_c0	Transcript	(loc_os06g39750.3 : 427.0) no description available & (at2g26640 : 426.0) Encodes KCS11, a member of the 3-ketoacyl-CoA synthase family involved in the biosynthesis of VLCFA (very long chain fatty acids).; 3-ketoacyl-CoA synthase 11 (KCS11); FUNCTIONS IN: transferase activity, transferring acyl groups other than amino-acyl groups, catalytic activity; INVOLVED IN: response to cold, response to lig…	-1.35975	2.3689	-3.34108
11.1.11	lipid metabolism.FA synthesis and FA elongation.fatty acid elongase	c273314.graph_c1	Transcript	(at1g01120 : 303.0) Encodes a condensing enzyme KCS1 (3-ketoacyl-CoA synthase 1) which is involved in the critical fatty acid elongation process in wax biosynthesis.; 3-ketoacyl-CoA synthase 1 (KCS1); FUNCTIONS IN: fatty acid elongase activity, acyltransferase activity; INVOLVED IN: in 7 processes; LOCATED IN: cytosolic ribosome, endoplasmic reticulum, membrane; EXPRESSED IN: 29 plant structures;…	1.20522	4.74183	-3.14858
11.1.11	lipid metabolism.FA synthesis and FA elongation.fatty acid elongase	c282379.graph_c0	Transcript	(loc_os05g49900.1 : 425.0) no description available & (at2g16280 : 417.0) Encodes KCS9, a member of the 3-ketoacyl-CoA synthase family involved in the biosynthesis of VLCFA (very long chain fatty acids).; 3-ketoacyl-CoA synthase 9 (KCS9); FUNCTIONS IN: transferase activity, transferring acyl groups other than amino-acyl groups, catalytic activity; INVOLVED IN: response to cold, response to light …	-1.60976	2.00283	-3.22532
11.1.11	lipid metabolism.FA synthesis and FA elongation.fatty acid elongase	c282623.graph_c0	Transcript	(at2g16280 : 222.0) Encodes KCS9, a member of the 3-ketoacyl-CoA synthase family involved in the biosynthesis of VLCFA (very long chain fatty acids).; 3-ketoacyl-CoA synthase 9 (KCS9); FUNCTIONS IN: transferase activity, transferring acyl groups other than amino-acyl groups, catalytic activity; INVOLVED IN: response to cold, response to light stimulus, very long-chain fatty acid metabolic process…	1.08391	3.63873	-2.16998
11.8.1	lipid metabolism.'exotics' (steroids, squalene etc).sphingolipids	c126401.graph_c0	Transcript	(at5g19200 : 132.0) NAD(P)-binding Rossmann-fold superfamily protein; FUNCTIONS IN: oxidoreductase activity, binding, catalytic activity; INVOLVED IN: oxidation reduction, metabolic process; LOCATED IN: endomembrane system; EXPRESSED IN: 11 plant structures; EXPRESSED DURING: LP.06 six leaves visible, LP.04 four leaves visible, 4 anthesis, petal differentiation and expansion stage, LP.12 twelve l…	1.92502	4.53728	-2.22472
11.9.2.1	lipid metabolism.lipid degradation.lipases.triacylglycerol lipase	c295119.graph_c0	Transcript	(at1g51440 : 278.0) Encodes a lipase that hydrolyzes phosphatidylcholine, glycolipids as well as triacylglycerols.; alpha/beta-Hydrolases superfamily protein; FUNCTIONS IN: galactolipase activity, triglyceride lipase activity, phospholipase A1 activity; INVOLVED IN: lipid metabolic process; LOCATED IN: chloroplast; EXPRESSED IN: 12 plant structures; EXPRESSED DURING: 4 anthesis, C globular stage,…	-1.16938	-3.65993	2.87703
11.9.3.2	lipid metabolism.lipid degradation.lysophospholipases.carboxylesterase	c160362.graph_c0	Transcript	(loc_os05g33940.1 : 256.0) no description available & (at5g06570 : 155.0) alpha/beta-Hydrolases superfamily protein; FUNCTIONS IN: hydrolase activity; INVOLVED IN: metabolic process; LOCATED IN: cellular_component unknown; EXPRESSED IN: 6 plant structures; EXPRESSED DURING: petal differentiation and expansion stage; CONTAINS InterPro DOMAIN/s: Alpha/beta hydrolase fold-3 (InterPro:IPR013094); BES…	-1.50695	3.97255	-5.09115
13.2.6.2	amino acid metabolism.degradation.aromatic aa.tyrosine	c280241.graph_c0	Transcript	(loc_os02g20360.1 : 467.0) no description available & (at5g53970 : 430.0) encodes tyrosine aminotransferase which is strongly induced upon aging and coronatine treatment; Tyrosine transaminase family protein; CONTAINS InterPro DOMAIN/s: 1-aminocyclopropane-1-carboxylate synthase (InterPro:IPR001176), Aminotransferase, class I/classII (InterPro:IPR004839), Pyridoxal phosphate-dependent transferase…	1.6535	6.19743	-4.15257
16.1	secondary metabolism.isoprenoids	c152088.graph_c0	Transcript	(loc_os06g39750.3 : 427.0) no description available & (at2g26640 : 426.0) Encodes KCS11, a member of the 3-ketoacyl-CoA synthase family involved in the biosynthesis of VLCFA (very long chain fatty acids).; 3-ketoacyl-CoA synthase 11 (KCS11); FUNCTIONS IN: transferase activity, transferring acyl groups other than amino-acyl groups, catalytic activity; INVOLVED IN: response to cold, response to lig…	-1.35975	2.3689	-3.34108
16.1.2.3	secondary metabolism.isoprenoids.mevalonate pathway.HMG-CoA reductase	c300927.graph_c0	Transcript	(o64966|hmdh1_goshi : 253.0) 3-hydroxy-3-methylglutaryl-coenzyme A reductase 1 (EC 1.1.1.34) (HMG-CoA reductase 1) - Gossypium hirsutum (Upland cotton) & (at1g76490 : 244.0) Encodes a 3-hydroxy-3-methylglutaryl coenzyme A reductase, which is involved in melavonate biosynthesis and performs the first committed step in isoprenoid biosynthesis. Expression is activated in dark in leaf tissue but not …	1.67709	-2.22318	4.28767
16.1.3	secondary metabolism.isoprenoids.tocopherol biosynthesis	c280241.graph_c0	Transcript	(loc_os02g20360.1 : 467.0) no description available & (at5g53970 : 430.0) encodes tyrosine aminotransferase which is strongly induced upon aging and coronatine treatment; Tyrosine transaminase family protein; CONTAINS InterPro DOMAIN/s: 1-aminocyclopropane-1-carboxylate synthase (InterPro:IPR001176), Aminotransferase, class I/classII (InterPro:IPR004839), Pyridoxal phosphate-dependent transferase…	1.6535	6.19743	-4.15257
16.2.1.5	secondary metabolism.phenylpropanoids.lignin biosynthesis.C3H	c282639.graph_c0	Transcript	(loc_os09g08990.1 : 183.0) no description available & (at4g22690 : 173.0) member of CYP706A; "cytochrome P450, family 706, subfamily A, polypeptide 1" (CYP706A1); FUNCTIONS IN: electron carrier activity, monooxygenase activity, iron ion binding, oxygen binding, heme binding; INVOLVED IN: oxidation reduction; LOCATED IN: mitochondrion, cell wall, plasma membrane; EXPRESSED IN: flower, guard cell, …	1.58122	6.24582	-4.28119
16.5.1.1.4.2	secondary metabolism.sulfur-containing.glucosinolates.synthesis.shared.alkylthiohydroximate C-S lyase	c280241.graph_c0	Transcript	(loc_os02g20360.1 : 467.0) no description available & (at5g53970 : 430.0) encodes tyrosine aminotransferase which is strongly induced upon aging and coronatine treatment; Tyrosine transaminase family protein; CONTAINS InterPro DOMAIN/s: 1-aminocyclopropane-1-carboxylate synthase (InterPro:IPR001176), Aminotransferase, class I/classII (InterPro:IPR004839), Pyridoxal phosphate-dependent transferase…	1.6535	6.19743	-4.15257
16.7	secondary metabolism.wax	c114323.graph_c0	Transcript	(at1g01120 : 418.0) Encodes a condensing enzyme KCS1 (3-ketoacyl-CoA synthase 1) which is involved in the critical fatty acid elongation process in wax biosynthesis.; 3-ketoacyl-CoA synthase 1 (KCS1); FUNCTIONS IN: fatty acid elongase activity, acyltransferase activity; INVOLVED IN: in 7 processes; LOCATED IN: cytosolic ribosome, endoplasmic reticulum, membrane; EXPRESSED IN: 29 plant structures;…	1.38138	4.41126	-2.64168
16.7	secondary metabolism.wax	c152088.graph_c0	Transcript	(loc_os06g39750.3 : 427.0) no description available & (at2g26640 : 426.0) Encodes KCS11, a member of the 3-ketoacyl-CoA synthase family involved in the biosynthesis of VLCFA (very long chain fatty acids).; 3-ketoacyl-CoA synthase 11 (KCS11); FUNCTIONS IN: transferase activity, transferring acyl groups other than amino-acyl groups, catalytic activity; INVOLVED IN: response to cold, response to lig…	-1.35975	2.3689	-3.34108
16.7	secondary metabolism.wax	c273314.graph_c1	Transcript	(at1g01120 : 303.0) Encodes a condensing enzyme KCS1 (3-ketoacyl-CoA synthase 1) which is involved in the critical fatty acid elongation process in wax biosynthesis.; 3-ketoacyl-CoA synthase 1 (KCS1); FUNCTIONS IN: fatty acid elongase activity, acyltransferase activity; INVOLVED IN: in 7 processes; LOCATED IN: cytosolic ribosome, endoplasmic reticulum, membrane; EXPRESSED IN: 29 plant structures;…	1.20522	4.74183	-3.14858
16.7	secondary metabolism.wax	c282379.graph_c0	Transcript	(loc_os05g49900.1 : 425.0) no description available & (at2g16280 : 417.0) Encodes KCS9, a member of the 3-ketoacyl-CoA synthase family involved in the biosynthesis of VLCFA (very long chain fatty acids).; 3-ketoacyl-CoA synthase 9 (KCS9); FUNCTIONS IN: transferase activity, transferring acyl groups other than amino-acyl groups, catalytic activity; INVOLVED IN: response to cold, response to light …	-1.60976	2.00283	-3.22532
16.7	secondary metabolism.wax	c282623.graph_c0	Transcript	(at2g16280 : 222.0) Encodes KCS9, a member of the 3-ketoacyl-CoA synthase family involved in the biosynthesis of VLCFA (very long chain fatty acids).; 3-ketoacyl-CoA synthase 9 (KCS9); FUNCTIONS IN: transferase activity, transferring acyl groups other than amino-acyl groups, catalytic activity; INVOLVED IN: response to cold, response to light stimulus, very long-chain fatty acid metabolic process…	1.08391	3.63873	-2.16998
16.8.1	secondary metabolism.flavonoids.anthocyanins	c259239.graph_c0	Transcript	(at5g65550 : 244.0) UDP-Glycosyltransferase superfamily protein; FUNCTIONS IN: transferase activity, transferring glycosyl groups; INVOLVED IN: metabolic process; CONTAINS InterPro DOMAIN/s: UDP-glucuronosyl/UDP-glucosyltransferase (InterPro:IPR002213); BEST Arabidopsis thaliana protein match is: UDP-Glycosyltransferase superfamily protein (TAIR:AT5G49690.1); Has 1807 Blast hits to 1807 proteins …	1.98624	4.61671	-2.23923
16.8.1.12	secondary metabolism.flavonoids.anthocyanins.anthocyanidin 3-O-glucosyltransferase	c259239.graph_c0	Transcript	(at5g65550 : 244.0) UDP-Glycosyltransferase superfamily protein; FUNCTIONS IN: transferase activity, transferring glycosyl groups; INVOLVED IN: metabolic process; CONTAINS InterPro DOMAIN/s: UDP-glucuronosyl/UDP-glucosyltransferase (InterPro:IPR002213); BEST Arabidopsis thaliana protein match is: UDP-Glycosyltransferase superfamily protein (TAIR:AT5G49690.1); Has 1807 Blast hits to 1807 proteins …	1.98624	4.61671	-2.23923
16.8.3	secondary metabolism.flavonoids.dihydroflavonols	c286537.graph_c0	Transcript	(loc_os01g70930.1 : 313.0) no description available & (at3g21420 : 312.0) 2-oxoglutarate (2OG) and Fe(II)-dependent oxygenase superfamily protein; FUNCTIONS IN: oxidoreductase activity; INVOLVED IN: metabolic process; LOCATED IN: cellular_component unknown; EXPRESSED IN: 16 plant structures; EXPRESSED DURING: 8 growth stages; CONTAINS InterPro DOMAIN/s: Oxoglutarate/iron-dependent oxygenase (Inte…	1.30743	7.77899	-6.08678
16.8.3.3	secondary metabolism.flavonoids.dihydroflavonols.flavonoid 3''-monooxygenase	c282639.graph_c0	Transcript	(loc_os09g08990.1 : 183.0) no description available & (at4g22690 : 173.0) member of CYP706A; "cytochrome P450, family 706, subfamily A, polypeptide 1" (CYP706A1); FUNCTIONS IN: electron carrier activity, monooxygenase activity, iron ion binding, oxygen binding, heme binding; INVOLVED IN: oxidation reduction; LOCATED IN: mitochondrion, cell wall, plasma membrane; EXPRESSED IN: flower, guard cell, …	1.58122	6.24582	-4.28119
16.8.3.3	secondary metabolism.flavonoids.dihydroflavonols.flavonoid 3''-monooxygenase	c301093.graph_c0	Transcript	(at3g48270 : 221.0) putative cytochrome P450; "cytochrome P450, family 71, subfamily A, polypeptide 26" (CYP71A26); FUNCTIONS IN: electron carrier activity, monooxygenase activity, iron ion binding, oxygen binding, heme binding; INVOLVED IN: oxidation reduction; CONTAINS InterPro DOMAIN/s: Cytochrome P450 (InterPro:IPR001128), Cytochrome P450, conserved site (InterPro:IPR017972), Cytochrome P450,…	1.35612	-2.39282	4.13581
16.8.4	secondary metabolism.flavonoids.flavonols	c286537.graph_c0	Transcript	(loc_os01g70930.1 : 313.0) no description available & (at3g21420 : 312.0) 2-oxoglutarate (2OG) and Fe(II)-dependent oxygenase superfamily protein; FUNCTIONS IN: oxidoreductase activity; INVOLVED IN: metabolic process; LOCATED IN: cellular_component unknown; EXPRESSED IN: 16 plant structures; EXPRESSED DURING: 8 growth stages; CONTAINS InterPro DOMAIN/s: Oxoglutarate/iron-dependent oxygenase (Inte…	1.30743	7.77899	-6.08678
16.8.5.1	secondary metabolism.flavonoids.isoflavones.isoflavone reductase	c298001.graph_c0	Transcript	(at1g75280 : 223.0) isoflavone reductase, putative, identical to SP:P52577 Isoflavone reductase homolog P3 (EC 1.3.1.-) {Arabidopsis thaliana}; contains Pfam profile PF02716: isoflavone reductase. Involved in response to oxidative stress.; NmrA-like negative transcriptional regulator family protein; FUNCTIONS IN: binding, catalytic activity; INVOLVED IN: response to oxidative stress, response to …	-1.0509	2.18795	-2.85155
16.10	secondary metabolism.simple phenols	c285404.graph_c0	Transcript	(at2g46570 : 625.0) putative laccase, a member of laccase family of genes (with 17 members in Arabidopsis).; laccase 6 (LAC6); FUNCTIONS IN: laccase activity; INVOLVED IN: oxidation reduction, lignin catabolic process; LOCATED IN: endomembrane system, apoplast; EXPRESSED IN: shoot, hypocotyl, root, flower, leaf; CONTAINS InterPro DOMAIN/s: Cupredoxin (InterPro:IPR008972), Multicopper oxidase, typ…	1.9552	4.53473	-2.1923
16.10	secondary metabolism.simple phenols	c297526.graph_c1	Transcript	(at5g03260 : 484.0) putative laccase, a member of laccase family of genes (17 members in Arabidopsis).; laccase 11 (LAC11); FUNCTIONS IN: laccase activity; INVOLVED IN: oxidation reduction, lignin catabolic process; LOCATED IN: endomembrane system, apoplast; EXPRESSED IN: 24 plant structures; EXPRESSED DURING: 13 growth stages; CONTAINS InterPro DOMAIN/s: Multicopper oxidase, type 3 (InterPro:IPR…	-1.39886	2.2871	-3.29925
17.1.1.1.10	hormone metabolism.abscisic acid.synthesis-degradation.synthesis.9-cis-epoxycarotenoid dioxygenase	c211338.graph_c0	Transcript	(at3g14440 : 706.0) Encodes 9-<i>cis</i>-epoxycarotenoid dioxygenase, a key enzyme in the biosynthesis of abscisic acid. Regulated in response to drought and salinity. Expressed in roots, flowers and seeds. Localized to the chloroplast stroma and thylakoid membrane.; nine-cis-epoxycarotenoid dioxygenase 3 (NCED3); CONTAINS InterPro DOMAIN/s: Carotenoid oxygenase (InterPro:IPR004294); BEST Arabido…	1.86658	-2.46652	4.72147
17.1.3	hormone metabolism.abscisic acid.induced-regulated-responsive-activated	c241398.graph_c0	Transcript	(at5g13200 : 195.0) GRAM domain family protein; CONTAINS InterPro DOMAIN/s: GRAM (InterPro:IPR004182); BEST Arabidopsis thaliana protein match is: GRAM domain family protein (TAIR:AT2G22475.1); Has 1807 Blast hits to 1807 proteins in 277 species: Archae - 0; Bacteria - 0; Metazoa - 736; Fungi - 347; Plants - 385; Viruses - 0; Other Eukaryotes - 339 (source: NCBI BLink). & (loc_os12g29400.1 : 185.…	1.76676	-3.01596	5.17006
17.2.3	hormone metabolism.auxin.induced-regulated-responsive-activated	c288483.graph_c1	Transcript	(loc_os08g35110.1 : 100.0) no description available & (at5g20820 : 90.9) SAUR-like auxin-responsive protein family ; CONTAINS InterPro DOMAIN/s: Auxin responsive SAUR protein (InterPro:IPR003676); BEST Arabidopsis thaliana protein match is: SAUR-like auxin-responsive protein family (TAIR:AT1G72430.1); Has 120 Blast hits to 120 proteins in 13 species: Archae - 0; Bacteria - 0; Metazoa - 0; Fungi -…	-1.62338	3.11191	-4.34531
17.3.2.1	hormone metabolism.brassinosteroid.signal transduction.BRI	c299603.graph_c0	Transcript	(loc_os08g24310.1 : 158.0) no description available & (at5g46330 : 144.0) Encodes a leucine-rich repeat serine/threonine protein kinase that is expressed ubiquitously. FLS2 is involved in MAP kinase signalling relay involved in innate immunity. Essential in the perception of flagellin, a potent elicitor of the defense response. FLS2 is directed for degradation by the bacterial ubiquitin ligase Av…	1.22001	-2.54605	4.15404
17.4.1	hormone metabolism.cytokinin.synthesis-degradation	c280429.graph_c0	Transcript	(at5g21482 : 496.0) This gene used to be called AtCKX5. It encodes a protein whose sequence is similar to cytokinin oxidase/dehydrogenase, which catalyzes the degradation of cytokinins.; cytokinin oxidase 7 (CKX7); CONTAINS InterPro DOMAIN/s: Cytokinin dehydrogenase 1, FAD/cytokinin binding domain (InterPro:IPR015345), FAD-binding, type 2 (InterPro:IPR016166), FAD-linked oxidase-like, C-terminal …	-1.10062	2.98893	-3.69376
17.5.2	hormone metabolism.ethylene.signal transduction	c291700.graph_c0	Transcript	(q40479|erf2_tobac : 103.0) Ethylene-responsive transcription factor 2 (Ethylene-responsive element-binding factor 2) (EREBP-2) (NtERF2) - Nicotiana tabacum (Common tobacco) & (at4g17500 : 97.8) Encodes a member of the ERF (ethylene response factor) subfamily B-3 of ERF/AP2 transcription factor family (ATERF-1). The protein contains one AP2 domain. There are 18 members in this subfamily including…	1.82796	-2.02331	4.23878
17.6.1.1	hormone metabolism.gibberelin.synthesis-degradation.copalyl diphosphate synthase	c293489.graph_c0	Transcript	(loc_os09g15050.1 : 157.0) no description available & (at4g02780 : 140.0) Catalyzes the conversion of geranylgeranyl pyrophosphate (GGPP) to copalyl pyrophosphate (CPP) of gibberellin biosynthesis; GA REQUIRING 1 (GA1); CONTAINS InterPro DOMAIN/s: Terpene synthase, metal-binding domain (InterPro:IPR005630), Terpenoid synthase (InterPro:IPR008949), Terpenoid cylases/protein prenyltransferase alpha…	1.2209	-2.14731	3.75501
20.1	stress.biotic	c271121.graph_c0	Transcript	(q41495|st14_soltu : 155.0) STS14 protein precursor - Solanum tuberosum (Potato) & (at5g66590 : 146.0) CAP (Cysteine-rich secretory proteins, Antigen 5, and Pathogenesis-related 1 protein) superfamily protein; FUNCTIONS IN: molecular_function unknown; INVOLVED IN: biological_process unknown; LOCATED IN: endomembrane system, extracellular region; EXPRESSED IN: 22 plant structures; EXPRESSED DURING…	1.00526	5.25248	-3.85876
20.1	stress.biotic	c295959.graph_c0	Transcript	(at3g11650 : 105.0) Encodes a protein whose sequence is similar to tobacco hairpin-induced gene (HIN1) and Arabidopsis non-race specific disease resistance gene (NDR1). Expression of this gene is induced by cucumber mosaic virus and spermine. Overexpression of the gene induces the expression of PR-1 gene and shows light-dependent 'speck disease-like' symptom on leaves. The gene product is localiz…	1.04757	-3.55959	4.99482
20.1	stress.biotic	c301286.graph_c0	Transcript	(at5g42510 : 98.2) Disease resistance-responsive (dirigent-like protein) family protein; FUNCTIONS IN: molecular_function unknown; INVOLVED IN: defense response; LOCATED IN: endomembrane system; CONTAINS InterPro DOMAIN/s: Plant disease resistance response protein (InterPro:IPR004265); BEST Arabidopsis thaliana protein match is: Disease resistance-responsive (dirigent-like protein) family protein…	1.75185	-2.73405	4.87275
20.1.4	stress.biotic.kinases	c300111.graph_c0	Transcript	(at3g05660 : 127.0) receptor like protein 33 (RLP33); FUNCTIONS IN: kinase activity; INVOLVED IN: signal transduction, defense response; LOCATED IN: chloroplast; EXPRESSED IN: 10 plant structures; EXPRESSED DURING: 10 growth stages; CONTAINS InterPro DOMAIN/s: Leucine-rich repeat, typical subtype (InterPro:IPR003591), Leucine-rich repeat-containing N-terminal domain, type 2 (InterPro:IPR013210), …	1.49197	-2.2805	4.16164
20.1.7	stress.biotic.PR-proteins	c270099.graph_c0	Transcript	(p13240|dr206_pea : 206.0) Disease resistance response protein 206 - Pisum sativum (Garden pea) & (at1g64160 : 194.0) Disease resistance-responsive (dirigent-like protein) family protein; FUNCTIONS IN: molecular_function unknown; INVOLVED IN: lignan biosynthetic process, defense response; LOCATED IN: endomembrane system; EXPRESSED IN: petal, hypocotyl, root; EXPRESSED DURING: petal differentiatio…	1.43227	6.13315	-4.30852
20.1.7	stress.biotic.PR-proteins	c299603.graph_c0	Transcript	(loc_os08g24310.1 : 158.0) no description available & (at5g46330 : 144.0) Encodes a leucine-rich repeat serine/threonine protein kinase that is expressed ubiquitously. FLS2 is involved in MAP kinase signalling relay involved in innate immunity. Essential in the perception of flagellin, a potent elicitor of the defense response. FLS2 is directed for degradation by the bacterial ubiquitin ligase Av…	1.22001	-2.54605	4.15404
20.1.7	stress.biotic.PR-proteins	c300111.graph_c0	Transcript	(at3g05660 : 127.0) receptor like protein 33 (RLP33); FUNCTIONS IN: kinase activity; INVOLVED IN: signal transduction, defense response; LOCATED IN: chloroplast; EXPRESSED IN: 10 plant structures; EXPRESSED DURING: 10 growth stages; CONTAINS InterPro DOMAIN/s: Leucine-rich repeat, typical subtype (InterPro:IPR003591), Leucine-rich repeat-containing N-terminal domain, type 2 (InterPro:IPR013210), …	1.49197	-2.2805	4.16164
20.1.7	stress.biotic.PR-proteins	c301286.graph_c0	Transcript	(at5g42510 : 98.2) Disease resistance-responsive (dirigent-like protein) family protein; FUNCTIONS IN: molecular_function unknown; INVOLVED IN: defense response; LOCATED IN: endomembrane system; CONTAINS InterPro DOMAIN/s: Plant disease resistance response protein (InterPro:IPR004265); BEST Arabidopsis thaliana protein match is: Disease resistance-responsive (dirigent-like protein) family protein…	1.75185	-2.73405	4.87275
20.2.1	stress.abiotic.heat	c262495.graph_c0	Transcript	(at4g36040 : 94.0) Chaperone DnaJ-domain superfamily protein; FUNCTIONS IN: heat shock protein binding; INVOLVED IN: protein folding, response to stress; LOCATED IN: nucleus; EXPRESSED IN: 24 plant structures; EXPRESSED DURING: 14 growth stages; CONTAINS InterPro DOMAIN/s: Molecular chaperone, heat shock protein, Hsp40, DnaJ (InterPro:IPR015609), Heat shock protein DnaJ, N-terminal (InterPro:IPR0…	1.13294	-3.14974	4.66965
20.2.1	stress.abiotic.heat	c279415.graph_c0	Transcript	(at4g36040 : 94.7) Chaperone DnaJ-domain superfamily protein; FUNCTIONS IN: heat shock protein binding; INVOLVED IN: protein folding, response to stress; LOCATED IN: nucleus; EXPRESSED IN: 24 plant structures; EXPRESSED DURING: 14 growth stages; CONTAINS InterPro DOMAIN/s: Molecular chaperone, heat shock protein, Hsp40, DnaJ (InterPro:IPR015609), Heat shock protein DnaJ, N-terminal (InterPro:IPR0…	1.77053	-2.08894	4.24613
20.2.1	stress.abiotic.heat	c291451.graph_c0	Transcript	(p26413|hsp70_soybn : 698.0) Heat shock 70 kDa protein - Glycine max (Soybean) & (loc_os05g38530.1 : 695.0) no description available & (at1g16030 : 693.0) heat shock protein 70B (Hsp70b); FUNCTIONS IN: ATP binding; INVOLVED IN: protein folding, response to heat; LOCATED IN: cytosol, cell wall, plasma membrane, chloroplast, membrane; EXPRESSED IN: 19 plant structures; EXPRESSED DURING: 10 growth s…	1.19121	-2.83571	4.41655
20.2.2	stress.abiotic.cold	c267313.graph_c0	Transcript	(loc_os01g70790.2 : 98.2) no description available & (at3g16510 : 93.6) Calcium-dependent lipid-binding (CaLB domain) family protein; CONTAINS InterPro DOMAIN/s: C2 membrane targeting protein (InterPro:IPR018029), C2 calcium/lipid-binding domain, CaLB (InterPro:IPR008973), C2 calcium-dependent membrane targeting (InterPro:IPR000008); BEST Arabidopsis thaliana protein match is: Calcium-dependent l…	1.03347	-2.85452	4.27684
20.2.2	stress.abiotic.cold	c301437.graph_c0	Transcript	(at2g40150 : 138.0) Encodes a member of the TBL (TRICHOME BIREFRINGENCE-LIKE) gene family containing a plant-specific DUF231 (domain of unknown function) domain. TBL gene family has 46 members, two of which (TBR/AT5G06700 and TBL3/AT5G01360) have been shown to be involved in the synthesis and deposition of secondary wall cellulose, presumably by influencing the esterification state of pectic poly…	1.21766	5.2631	-3.66041
20.2.99	stress.abiotic.unspecified	c271121.graph_c0	Transcript	(q41495|st14_soltu : 155.0) STS14 protein precursor - Solanum tuberosum (Potato) & (at5g66590 : 146.0) CAP (Cysteine-rich secretory proteins, Antigen 5, and Pathogenesis-related 1 protein) superfamily protein; FUNCTIONS IN: molecular_function unknown; INVOLVED IN: biological_process unknown; LOCATED IN: endomembrane system, extracellular region; EXPRESSED IN: 22 plant structures; EXPRESSED DURING…	1.00526	5.25248	-3.85876
21.2.1	redox.ascorbate and glutathione.ascorbate	c299053.graph_c0	Transcript	(p14133|aso_cucsa : 684.0) L-ascorbate oxidase precursor (EC 1.10.3.3) (Ascorbase) (ASO) - Cucumis sativus (Cucumber) & (loc_os06g37080.1 : 665.0) no description available & (at5g21105 : 650.0) Plant L-ascorbate oxidase; FUNCTIONS IN: oxidoreductase activity, L-ascorbate oxidase activity, copper ion binding; INVOLVED IN: oxidation reduction; EXPRESSED IN: 23 plant structures; EXPRESSED DURING: 13…	1.2656	4.36674	-2.71354
24	Biodegradation of Xenobiotics	c289732.graph_c0	Transcript	(at1g14430 : 265.0) glyoxal oxidase-related protein; FUNCTIONS IN: molecular_function unknown; INVOLVED IN: biological_process unknown; LOCATED IN: endomembrane system; CONTAINS InterPro DOMAIN/s: Galactose oxidase/kelch, beta-propeller (InterPro:IPR011043), Galactose oxidase, beta-propeller (InterPro:IPR015916), Immunoglobulin E-set (InterPro:IPR014756), Glyoxal oxidase, N-terminal (InterPro:IPR…	1.02412	3.50459	-2.09028
24	Biodegradation of Xenobiotics	c301289.graph_c0	Transcript	(at1g14430 : 188.0) glyoxal oxidase-related protein; FUNCTIONS IN: molecular_function unknown; INVOLVED IN: biological_process unknown; LOCATED IN: endomembrane system; CONTAINS InterPro DOMAIN/s: Galactose oxidase/kelch, beta-propeller (InterPro:IPR011043), Galactose oxidase, beta-propeller (InterPro:IPR015916), Immunoglobulin E-set (InterPro:IPR014756), Glyoxal oxidase, N-terminal (InterPro:IPR…	-1.75699	2.61002	-3.97963
26.2	misc.UDP glucosyl and glucoronyl transferases	c297228.graph_c0	Transcript	(at5g12890 : 324.0) UDP-Glycosyltransferase superfamily protein; FUNCTIONS IN: UDP-glycosyltransferase activity, transferase activity, transferring glycosyl groups; INVOLVED IN: metabolic process; EXPRESSED IN: 22 plant structures; EXPRESSED DURING: 12 growth stages; CONTAINS InterPro DOMAIN/s: UDP-glucuronosyl/UDP-glucosyltransferase (InterPro:IPR002213); BEST Arabidopsis thaliana protein match …	1.85919	4.94623	-2.69942
26.2	misc.UDP glucosyl and glucoronyl transferases	c297555.graph_c0	Transcript	(at2g36970 : 306.0) UDP-Glycosyltransferase superfamily protein; FUNCTIONS IN: UDP-glycosyltransferase activity, transferase activity, transferring glycosyl groups; INVOLVED IN: metabolic process; LOCATED IN: endomembrane system; EXPRESSED IN: 20 plant structures; EXPRESSED DURING: 13 growth stages; CONTAINS InterPro DOMAIN/s: UDP-glucuronosyl/UDP-glucosyltransferase (InterPro:IPR002213); BEST Ar…	1.58579	4.01937	-2.04537
26.3	misc.gluco-, galacto- and mannosidases	c290969.graph_c0	Transcript	(loc_os04g39900.1 : 432.0) no description available & (at1g26560 : 401.0) beta glucosidase 40 (BGLU40); FUNCTIONS IN: cation binding, hydrolase activity, hydrolyzing O-glycosyl compounds, catalytic activity; INVOLVED IN: carbohydrate metabolic process; LOCATED IN: apoplast, chloroplast; EXPRESSED IN: 23 plant structures; EXPRESSED DURING: 13 growth stages; CONTAINS InterPro DOMAIN/s: Glycoside hy…	1.04795	-2.33987	3.77612
26.4	misc.beta 1,3 glucan hydrolases	c245755.graph_c0	Transcript	(at4g05430 : 135.0) Carbohydrate-binding X8 domain superfamily protein; CONTAINS InterPro DOMAIN/s: X8 (InterPro:IPR012946); BEST Arabidopsis thaliana protein match is: Carbohydrate-binding X8 domain superfamily protein (TAIR:AT1G09460.1); Has 1391 Blast hits to 1343 proteins in 46 species: Archae - 0; Bacteria - 0; Metazoa - 0; Fungi - 8; Plants - 1374; Viruses - 0; Other Eukaryotes - 9 (source:…	1.40125	7.42658	-5.63624
26.7	misc.oxidases - copper, flavone etc	c260419.graph_c0	Transcript	(loc_os02g52180.1 : 120.0) no description available & (q41001|bcp_pea : 119.0) Blue copper protein precursor - Pisum sativum (Garden pea) & (at2g32300 : 109.0) Encodes a uclacyanin, a protein precursor that is closely related to precursors of stellacyanins and a blue copper protein from pea pods.; uclacyanin 1 (UCC1); FUNCTIONS IN: electron carrier activity, copper ion binding; LOCATED IN: anchor…	1.26178	-2.10284	3.75247
26.7	misc.oxidases - copper, flavone etc	c302049.graph_c0	Transcript	(loc_os02g43660.1 : 120.0) no description available & (at5g07475 : 103.0) Cupredoxin superfamily protein; FUNCTIONS IN: electron carrier activity, copper ion binding; LOCATED IN: anchored to membrane; CONTAINS InterPro DOMAIN/s: Plastocyanin-like (InterPro:IPR003245), Cupredoxin (InterPro:IPR008972); BEST Arabidopsis thaliana protein match is: uclacyanin 1 (TAIR:AT2G32300.1); Has 30201 Blast hits…	1.96263	6.82585	-4.47556
26.9	misc.glutathione S transferases	c100895.graph_c0	Transcript	(at1g78370 : 197.0) Encodes glutathione transferase belonging to the tau class of GSTs. Naming convention according to Wagner et al. (2002).; glutathione S-transferase TAU 20 (GSTU20); FUNCTIONS IN: glutathione transferase activity; INVOLVED IN: toxin catabolic process; LOCATED IN: apoplast, chloroplast, cytoplasm; EXPRESSED IN: 23 plant structures; EXPRESSED DURING: 15 growth stages; CONTAINS In…	1.4521	-2.0577	-3.89643
26.10	misc.cytochrome P450	c241564.graph_c0	Transcript	(at5g23190 : 434.0) cytochrome P450 CYP86B1, nuclear gene for chloroplast product. CYP86B1 is a very long chain fatty acid hydroxylase specifically involved in polyester monomer biosynthesis during the course of plant development.; "cytochrome P450, family 86, subfamily B, polypeptide 1" (CYP86B1); FUNCTIONS IN: electron carrier activity, monooxygenase activity, iron ion binding, oxygen binding, …	1.98621	5.32866	-2.95545
26.10	misc.cytochrome P450	c258113.graph_c0	Transcript	(loc_os10g34480.1 : 248.0) no description available & (at5g23190 : 230.0) cytochrome P450 CYP86B1, nuclear gene for chloroplast product. CYP86B1 is a very long chain fatty acid hydroxylase specifically involved in polyester monomer biosynthesis during the course of plant development.; "cytochrome P450, family 86, subfamily B, polypeptide 1" (CYP86B1); FUNCTIONS IN: electron carrier activity, mono…	-1.19346	3.72174	-4.53161
26.10	misc.cytochrome P450	c263284.graph_c0	Transcript	(loc_os10g34480.1 : 451.0) no description available & (at5g23190 : 446.0) cytochrome P450 CYP86B1, nuclear gene for chloroplast product. CYP86B1 is a very long chain fatty acid hydroxylase specifically involved in polyester monomer biosynthesis during the course of plant development.; "cytochrome P450, family 86, subfamily B, polypeptide 1" (CYP86B1); FUNCTIONS IN: electron carrier activity, mono…	1.6375	5.02518	-3.00002
26.10	misc.cytochrome P450	c282639.graph_c0	Transcript	(loc_os09g08990.1 : 183.0) no description available & (at4g22690 : 173.0) member of CYP706A; "cytochrome P450, family 706, subfamily A, polypeptide 1" (CYP706A1); FUNCTIONS IN: electron carrier activity, monooxygenase activity, iron ion binding, oxygen binding, heme binding; INVOLVED IN: oxidation reduction; LOCATED IN: mitochondrion, cell wall, plasma membrane; EXPRESSED IN: flower, guard cell, …	1.58122	6.24582	-4.28119
26.10	misc.cytochrome P450	c286450.graph_c0	Transcript	(loc_os10g34480.1 : 399.0) no description available & (at5g23190 : 393.0) cytochrome P450 CYP86B1, nuclear gene for chloroplast product. CYP86B1 is a very long chain fatty acid hydroxylase specifically involved in polyester monomer biosynthesis during the course of plant development.; "cytochrome P450, family 86, subfamily B, polypeptide 1" (CYP86B1); FUNCTIONS IN: electron carrier activity, mono…	1.30466	5.03059	-3.33832
26.10	misc.cytochrome P450	c290489.graph_c0	Transcript	(at5g23190 : 444.0) cytochrome P450 CYP86B1, nuclear gene for chloroplast product. CYP86B1 is a very long chain fatty acid hydroxylase specifically involved in polyester monomer biosynthesis during the course of plant development.; "cytochrome P450, family 86, subfamily B, polypeptide 1" (CYP86B1); FUNCTIONS IN: electron carrier activity, monooxygenase activity, iron ion binding, oxygen binding, …	1.05146	4.3189	-2.88044
26.10	misc.cytochrome P450	c293722.graph_c0	Transcript	(at5g09970 : 105.0) member of CYP78A; "cytochrome P450, family 78, subfamily A, polypeptide 7" (CYP78A7); FUNCTIONS IN: electron carrier activity, monooxygenase activity, iron ion binding, oxygen binding, heme binding; INVOLVED IN: regulation of meristem growth; EXPRESSED IN: embryo, leaf primordium, shoot lateral meristem, flower, seed; EXPRESSED DURING: F mature embryo stage, petal differentiat…	1.0303	5.62262	-4.20691
26.10	misc.cytochrome P450	c293971.graph_c1	Transcript	(q7y1v5|c78ab_orysa : 310.0) Cytochrome P450 78A11 (EC 1.14.-.-) (Protein PLASTOCHRON1) - Oryza sativa (Rice) & (loc_os10g26340.1 : 310.0) no description available & (at5g09970 : 304.0) member of CYP78A; "cytochrome P450, family 78, subfamily A, polypeptide 7" (CYP78A7); FUNCTIONS IN: electron carrier activity, monooxygenase activity, iron ion binding, oxygen binding, heme binding; INVOLVED IN: r…	1.28487	5.57576	-3.90302
26.10	misc.cytochrome P450	c301093.graph_c0	Transcript	(at3g48270 : 221.0) putative cytochrome P450; "cytochrome P450, family 71, subfamily A, polypeptide 26" (CYP71A26); FUNCTIONS IN: electron carrier activity, monooxygenase activity, iron ion binding, oxygen binding, heme binding; INVOLVED IN: oxidation reduction; CONTAINS InterPro DOMAIN/s: Cytochrome P450 (InterPro:IPR001128), Cytochrome P450, conserved site (InterPro:IPR017972), Cytochrome P450,…	1.35612	-2.39282	4.13581
26.11	misc.alcohol dehydrogenases	c284288.graph_c0	Transcript	(at4g03140 : 117.0) NAD(P)-binding Rossmann-fold superfamily protein; FUNCTIONS IN: oxidoreductase activity, binding, catalytic activity; INVOLVED IN: oxidation reduction, metabolic process; LOCATED IN: cellular_component unknown; EXPRESSED IN: 20 plant structures; EXPRESSED DURING: 13 growth stages; CONTAINS InterPro DOMAIN/s: Short-chain dehydrogenase/reductase, conserved site (InterPro:IPR0209…	1.90356	-2.68327	4.97433
26.11	misc.alcohol dehydrogenases	c294712.graph_c0	Transcript	(loc_os10g07229.1 : 474.0) no description available & (at1g32780 : 466.0) GroES-like zinc-binding dehydrogenase family protein; FUNCTIONS IN: oxidoreductase activity, zinc ion binding; INVOLVED IN: oxidation reduction; EXPRESSED IN: 12 plant structures; EXPRESSED DURING: LP.04 four leaves visible, 4 anthesis, LP.02 two leaves visible, petal differentiation and expansion stage, D bilateral stage; …	1.79653	4.73695	-2.55523
26.12	misc.peroxidases	c254827.graph_c0	Transcript	(at4g25980 : 343.0) Peroxidase superfamily protein; FUNCTIONS IN: peroxidase activity; INVOLVED IN: response to oxidative stress, oxidation reduction; LOCATED IN: endomembrane system; EXPRESSED IN: shoot apex, embryo, seed; EXPRESSED DURING: E expanded cotyledon stage, D bilateral stage; CONTAINS InterPro DOMAIN/s: Haem peroxidase (InterPro:IPR010255), Plant peroxidase (InterPro:IPR000823), Perox…	-1.13375	2.04846	-2.79418
26.12	misc.peroxidases	c282241.graph_c0	Transcript	(at5g06720 : 330.0) peroxidase 2 (PA2); FUNCTIONS IN: peroxidase activity, heme binding; INVOLVED IN: oxidation reduction, response to oxidative stress; LOCATED IN: endomembrane system; EXPRESSED IN: 21 plant structures; EXPRESSED DURING: 11 growth stages; CONTAINS InterPro DOMAIN/s: Haem peroxidase (InterPro:IPR010255), Plant peroxidase (InterPro:IPR000823), Peroxidases heam-ligand binding site …	1.29234	-3.13775	4.81816
26.13	misc.acid and other phosphatases	c287844.graph_c0	Transcript	(at2g38600 : 236.0) HAD superfamily, subfamily IIIB acid phosphatase ; FUNCTIONS IN: acid phosphatase activity; INVOLVED IN: biological_process unknown; LOCATED IN: endomembrane system; EXPRESSED IN: 15 plant structures; EXPRESSED DURING: 6 growth stages; CONTAINS InterPro DOMAIN/s: Acid phosphatase (Class B) (InterPro:IPR005519), Vegetative storage protein/acid phosphatase (InterPro:IPR014403), …	1.55791	4.43043	-2.48469
26.16	misc.myrosinases-lectin-jacalin	c295884.graph_c0	Transcript	(loc_os08g03090.1 : 142.0) no description available & (p02867|lec_pea : 121.0) Lectin precursor [Contains: Lectin beta chain; Lectin alpha chain] - Pisum sativum (Garden pea) & (at4g29050 : 117.0) Concanavalin A-like lectin protein kinase family protein; FUNCTIONS IN: carbohydrate binding, kinase activity; INVOLVED IN: protein amino acid phosphorylation; LOCATED IN: endomembrane system; EXPRESSED…	-1.33896	-3.62857	2.68138
26.19	misc.plastocyanin-like	c260419.graph_c0	Transcript	(loc_os02g52180.1 : 120.0) no description available & (q41001|bcp_pea : 119.0) Blue copper protein precursor - Pisum sativum (Garden pea) & (at2g32300 : 109.0) Encodes a uclacyanin, a protein precursor that is closely related to precursors of stellacyanins and a blue copper protein from pea pods.; uclacyanin 1 (UCC1); FUNCTIONS IN: electron carrier activity, copper ion binding; LOCATED IN: anchor…	1.26178	-2.10284	3.75247
26.19	misc.plastocyanin-like	c266426.graph_c0	Transcript	(loc_os03g50160.1 : 110.0) no description available & (p60496|babl_lillo : 102.0) Chemocyanin precursor (Basic blue protein) (Plantacyanin) - Lilium longiflorum (Trumpet lily) & (at2g02850 : 100.0) Encodes plantacyanin one of blue copper proteins. Involved in anther development and pollination. Expressed in the transmitting tract of the pistil.; plantacyanin (ARPN); FUNCTIONS IN: electron carrier…	1.97559	4.73326	-2.36647
26.19	misc.plastocyanin-like	c302049.graph_c0	Transcript	(loc_os02g43660.1 : 120.0) no description available & (at5g07475 : 103.0) Cupredoxin superfamily protein; FUNCTIONS IN: electron carrier activity, copper ion binding; LOCATED IN: anchored to membrane; CONTAINS InterPro DOMAIN/s: Plastocyanin-like (InterPro:IPR003245), Cupredoxin (InterPro:IPR008972); BEST Arabidopsis thaliana protein match is: uclacyanin 1 (TAIR:AT2G32300.1); Has 30201 Blast hits…	1.96263	6.82585	-4.47556
26.21	misc.protease inhibitor/seed storage/lipid transfer protein (LTP) family protein	c289382.graph_c0	Transcript	(at3g22600 : 107.0) Bifunctional inhibitor/lipid-transfer protein/seed storage 2S albumin superfamily protein; FUNCTIONS IN: lipid binding; INVOLVED IN: lipid transport; LOCATED IN: anchored to membrane; EXPRESSED IN: 14 plant structures; EXPRESSED DURING: 10 growth stages; CONTAINS InterPro DOMAIN/s: Bifunctional inhibitor/plant lipid transfer protein/seed storage (InterPro:IPR016140), Plant lip…	1.51439	-2.76482	4.66748
26.22	misc.short chain dehydrogenase/reductase (SDR)	c281546.graph_c0	Transcript	(q5kts5|grdh_dauca : 347.0) Glucose and ribitol dehydrogenase (EC 1.1.1.-) (Carrot ABA-induced in somatic embryos 5 protein) - Daucus carota (Carrot) & (at3g05260 : 336.0) NAD(P)-binding Rossmann-fold superfamily protein; FUNCTIONS IN: oxidoreductase activity, binding, catalytic activity; INVOLVED IN: oxidation reduction, metabolic process; LOCATED IN: cellular_component unknown; EXPRESSED IN: se…	1.86196	4.7821	-2.5303
26.22	misc.short chain dehydrogenase/reductase (SDR)	c284288.graph_c0	Transcript	(at4g03140 : 117.0) NAD(P)-binding Rossmann-fold superfamily protein; FUNCTIONS IN: oxidoreductase activity, binding, catalytic activity; INVOLVED IN: oxidation reduction, metabolic process; LOCATED IN: cellular_component unknown; EXPRESSED IN: 20 plant structures; EXPRESSED DURING: 13 growth stages; CONTAINS InterPro DOMAIN/s: Short-chain dehydrogenase/reductase, conserved site (InterPro:IPR0209…	1.90356	-2.68327	4.97433
26.28	misc.GDSL-motif lipase	c111642.graph_c0	Transcript	(at5g37690 : 408.0) SGNH hydrolase-type esterase superfamily protein; FUNCTIONS IN: lipase activity, hydrolase activity, acting on ester bonds; INVOLVED IN: lipid metabolic process; LOCATED IN: endomembrane system; EXPRESSED IN: shoot, hypocotyl, root; CONTAINS InterPro DOMAIN/s: Lipase, GDSL (InterPro:IPR001087), Esterase, SGNH hydrolase-type (InterPro:IPR013830); BEST Arabidopsis thaliana prote…	1.72905	-2.35015	4.46576
26.28	misc.GDSL-motif lipase	c290061.graph_c0	Transcript	(loc_os06g05550.1 : 276.0) no description available & (at5g22810 : 274.0) GDSL-like Lipase/Acylhydrolase superfamily protein; FUNCTIONS IN: lipase activity, hydrolase activity, acting on ester bonds, carboxylesterase activity; INVOLVED IN: lipid metabolic process; LOCATED IN: endomembrane system; CONTAINS InterPro DOMAIN/s: Lipase, GDSL (InterPro:IPR001087); BEST Arabidopsis thaliana protein matc…	1.5403	6.49624	-4.57192
26.28	misc.GDSL-motif lipase	c297188.graph_c0	Transcript	(at1g74460 : 388.0) GDSL-like Lipase/Acylhydrolase superfamily protein; FUNCTIONS IN: hydrolase activity, acting on ester bonds, carboxylesterase activity; INVOLVED IN: lipid metabolic process; LOCATED IN: endomembrane system; EXPRESSED IN: shoot, hypocotyl, root, flower, carpel; EXPRESSED DURING: petal differentiation and expansion stage; CONTAINS InterPro DOMAIN/s: Lipase, GDSL (InterPro:IPR001…	1.66355	-2.32996	4.38133
26.28	misc.GDSL-motif lipase	c297495.graph_c0	Transcript	(at2g04570 : 316.0) GDSL-like Lipase/Acylhydrolase superfamily protein; FUNCTIONS IN: hydrolase activity, acting on ester bonds, carboxylesterase activity; INVOLVED IN: lipid metabolic process; LOCATED IN: endomembrane system; EXPRESSED IN: 21 plant structures; EXPRESSED DURING: 12 growth stages; CONTAINS InterPro DOMAIN/s: Lipase, GDSL (InterPro:IPR001087); BEST Arabidopsis thaliana protein matc…	-1.49668	3.05462	-4.16235
27.1.19	RNA.processing.ribonucleases	c275073.graph_c0	Transcript	(at2g02990 : 263.0) member of the ribonuclease T2 family, responds to inorganic phosphate starvation, and inhibits production of anthocyanin. Also involved in wound-induced signaling independent of jasmonic acid.; ribonuclease 1 (RNS1); FUNCTIONS IN: ribonuclease activity, endoribonuclease activity; INVOLVED IN: cellular response to phosphate starvation, aging, response to wounding, anthocyanin b…	1.65801	-3.07733	5.12257
27.3.3	RNA.regulation of transcription.AP2/EREBP, APETALA2/Ethylene-responsive element binding protein family	c302302.graph_c0	Transcript	(loc_os09g25600.1 : 288.0) no description available & (at3g54320 : 287.0) WRINKLED1 encodes transcription factor of the AP2/ERWEBP class. Protein has two plant-specific (AP2/EREB) DNA-binding domains and is involved in the control of storage compound biosynthesis in Arabidopsis. Mutants have wrinkled seed phenotype, due to a defect in the incorporation of sucrose and glucose into triacylglycerols…	1.04012	-2.04729	3.47556
27.3.6	RNA.regulation of transcription.bHLH,Basic Helix-Loop-Helix family	c110702.graph_c0	Transcript	(at2g28160 : 115.0) Encodes a putative transcription factor that regulates iron uptake responses. mRNA is detected in the outer cell layers of the root and accumulates in response to iron deficiency. The expression of many iron-regulated genes is dependent on FIT1. It specifically regulates FRO2 at the level of mRNA accumulation and IRT1 at the level of protein accumulation.Similar to FER in toma…	1.84769	4.42109	-2.18503
27.3.6	RNA.regulation of transcription.bHLH,Basic Helix-Loop-Helix family	c288662.graph_c0	Transcript	(at5g57150 : 91.3) basic helix-loop-helix (bHLH) DNA-binding superfamily protein; FUNCTIONS IN: DNA binding, sequence-specific DNA binding transcription factor activity; INVOLVED IN: regulation of transcription; LOCATED IN: nucleus; EXPRESSED IN: 24 plant structures; EXPRESSED DURING: 14 growth stages; CONTAINS InterPro DOMAIN/s: Helix-loop-helix DNA-binding domain (InterPro:IPR001092), Helix-loo…	1.5227	-2.07986	3.98935
27.3.11	RNA.regulation of transcription.C2H2 zinc finger family	c197877.graph_c0	Transcript	(loc_os06g41010.4 : 135.0) no description available & (at2g27580 : 132.0) A20/AN1-like zinc finger family protein; FUNCTIONS IN: DNA binding, zinc ion binding; INVOLVED IN: biological_process unknown; LOCATED IN: cellular_component unknown; EXPRESSED IN: 22 plant structures; EXPRESSED DURING: 15 growth stages; CONTAINS InterPro DOMAIN/s: Zinc finger, AN1-type (InterPro:IPR000058), Zinc finger, A2…	1.37218	-2.73934	4.49881
27.3.11	RNA.regulation of transcription.C2H2 zinc finger family	c290615.graph_c0	Transcript	(at2g28200 : 86.7) C2H2-type zinc finger family protein; FUNCTIONS IN: sequence-specific DNA binding transcription factor activity, zinc ion binding, nucleic acid binding; INVOLVED IN: regulation of transcription; LOCATED IN: intracellular; EXPRESSED IN: 20 plant structures; EXPRESSED DURING: 11 growth stages; CONTAINS InterPro DOMAIN/s: Zinc finger, C2H2-like (InterPro:IPR015880), Zinc finger, C…	1.3454	-2.22444	3.95839
27.3.11	RNA.regulation of transcription.C2H2 zinc finger family	c296502.graph_c0	Transcript	(at2g01540 : 97.8) Calcium-dependent lipid-binding (CaLB domain) family protein; FUNCTIONS IN: molecular_function unknown; INVOLVED IN: biological_process unknown; LOCATED IN: plasma membrane, vacuole; EXPRESSED IN: 25 plant structures; EXPRESSED DURING: 15 growth stages; CONTAINS InterPro DOMAIN/s: C2 membrane targeting protein (InterPro:IPR018029), C2 calcium/lipid-binding domain, CaLB (InterPr…	-1.46885	-4.13977	3.05963
27.3.11	RNA.regulation of transcription.C2H2 zinc finger family	c301758.graph_c0	Transcript	(at1g13290 : 167.0) Encodes a putative zinc finger protein (C2H2 family, type IIIA, subclass A1d) that has a WIP domain. Seedlings with mutations in DOT5 have a misaligned venation defect in their leaves and cotyledons. Additional developmental abnormalities, such as elongated petioles and aberrant phyllotaxy suggest that DOT5 is required for normal shoot and root development.; DEFECTIVELY ORGANI…	-1.08291	2.8875	-3.58211
27.3.12	RNA.regulation of transcription.C3H zinc finger family	c282535.graph_c0	Transcript	(at2g19810 : 169.0) CCCH-type zinc finger family protein; CONTAINS InterPro DOMAIN/s: Zinc finger, CCCH-type (InterPro:IPR000571); BEST Arabidopsis thaliana protein match is: Zinc finger C-x8-C-x5-C-x3-H type family protein (TAIR:AT4G29190.1); Has 721 Blast hits to 690 proteins in 126 species: Archae - 0; Bacteria - 0; Metazoa - 152; Fungi - 6; Plants - 412; Viruses - 0; Other Eukaryotes - 151 (s…	-1.80829	-3.52597	2.10748
27.3.15	RNA.regulation of transcription.CCAAT box binding factor family, HAP3	c293732.graph_c0	Transcript	(chl4|518535 : 129.0) no description available & (at5g47640 : 121.0) "nuclear factor Y, subunit B2" (NF-YB2); FUNCTIONS IN: sequence-specific DNA binding transcription factor activity; INVOLVED IN: regulation of transcription, DNA-dependent; LOCATED IN: nucleus, intracellular; EXPRESSED IN: 23 plant structures; EXPRESSED DURING: 13 growth stages; CONTAINS InterPro DOMAIN/s: Transcription factor, …	1.20764	-2.23784	3.83324
27.3.22	RNA.regulation of transcription.HB,Homeobox transcription factor family	c262336.graph_c1	Transcript	(at4g04890 : 621.0) Encodes a homeodomain protein that is expressed in the LI layer of the vegetative, floral and inflorescence meristems. Binds to the L1 box promoter element which is required in some proteins for L1 specific expression.; protodermal factor 2 (PDF2); FUNCTIONS IN: DNA binding, sequence-specific DNA binding transcription factor activity; INVOLVED IN: epidermal cell differentiatio…	-1.04522	3.51595	-4.17304
27.3.22	RNA.regulation of transcription.HB,Homeobox transcription factor family	c279844.graph_c0	Transcript	(at2g01500 : 84.3) PFS2 encodes a homeodomain gene that is a member of the WUS clade of transcription factors. It delays differentiation and maturation of primordia and regulates ovule patterning. The pfs2 mutant exhibits developmental defects in the maternal integuments and gametophyte, specifically, the boundary between the chalaza and the nucellus shifted towards the distal end of pfs2 ovule p…	1.53076	6.0346	-4.11798
27.3.25	RNA.regulation of transcription.MYB domain transcription factor family	c227047.graph_c0	Transcript	(loc_os07g31470.1 : 246.0) no description available & (at3g12720 : 235.0) Member of the R2R3 factor gene family.; myb domain protein 67 (MYB67); FUNCTIONS IN: DNA binding, sequence-specific DNA binding transcription factor activity; INVOLVED IN: regulation of transcription, DNA-dependent, regulation of transcription; CONTAINS InterPro DOMAIN/s: SANT, DNA-binding (InterPro:IPR001005), Homeodomain-…	-1.21355	4.06615	-4.89086
27.3.25	RNA.regulation of transcription.MYB domain transcription factor family	c241747.graph_c0	Transcript	(at1g01060 : 122.0) LHY encodes a myb-related putative transcription factor involved in circadian rhythm along with another myb transcription factor CCA1; LATE ELONGATED HYPOCOTYL (LHY); FUNCTIONS IN: DNA binding, sequence-specific DNA binding transcription factor activity; INVOLVED IN: in 11 processes; EXPRESSED IN: 22 plant structures; EXPRESSED DURING: 13 growth stages; BEST Arabidopsis thalia…	1.25167	-2.15572	3.79608
27.3.25	RNA.regulation of transcription.MYB domain transcription factor family	c284837.graph_c0	Transcript	(at5g12870 : 123.0) Member of the R2R3 factor gene family.; myb domain protein 46 (MYB46); CONTAINS InterPro DOMAIN/s: SANT, DNA-binding (InterPro:IPR001005), Homeodomain-like (InterPro:IPR009057), Myb, DNA-binding (InterPro:IPR014778), HTH transcriptional regulator, Myb-type, DNA-binding (InterPro:IPR017930), Homeodomain-related (InterPro:IPR012287), Myb transcription factor (InterPro:IPR015495)…	-1.44445	2.22584	-3.28328
27.3.26	RNA.regulation of transcription.MYB-related transcription factor family	c241747.graph_c0	Transcript	(at1g01060 : 122.0) LHY encodes a myb-related putative transcription factor involved in circadian rhythm along with another myb transcription factor CCA1; LATE ELONGATED HYPOCOTYL (LHY); FUNCTIONS IN: DNA binding, sequence-specific DNA binding transcription factor activity; INVOLVED IN: in 11 processes; EXPRESSED IN: 22 plant structures; EXPRESSED DURING: 13 growth stages; BEST Arabidopsis thalia…	1.25167	-2.15572	3.79608
27.3.37	RNA.regulation of transcription.AS2,Lateral Organ Boundaries Gene Family	c209618.graph_c0	Transcript	(at1g65620 : 219.0) Required for formation of a symmetric flat leaf lamina, encodes a member of a family of proteins characterized by cysteine repeats and a leucine zipper; involved in KNOX gene regulation. Acts together with ASL1 in proximal-distal symmetry determination. Forms a complex with AS1 that binds to the BP promoter and leads to silencing of BP.; ASYMMETRIC LEAVES 2 (AS2); FUNCTIONS IN…	-1.05655	2.27035	-2.93764
27.3.37	RNA.regulation of transcription.AS2,Lateral Organ Boundaries Gene Family	c274066.graph_c0	Transcript	(at2g40470 : 200.0) LOB domain-containing protein 15 (LBD15); CONTAINS InterPro DOMAIN/s: Lateral organ boundaries, LOB (InterPro:IPR004883); BEST Arabidopsis thaliana protein match is: LOB domain-containing protein 13 (TAIR:AT2G30340.1); Has 1010 Blast hits to 1005 proteins in 26 species: Archae - 0; Bacteria - 0; Metazoa - 2; Fungi - 2; Plants - 1006; Viruses - 0; Other Eukaryotes - 0 (source: …	-1.83635	3.57892	-5.02741
27.3.67	RNA.regulation of transcription.putative transcription regulator	c301213.graph_c0	Transcript	(loc_os02g25020.1 : 168.0) no description available & (at4g17800 : 163.0) Predicted AT-hook DNA-binding family protein; CONTAINS InterPro DOMAIN/s: Protein of unknown function DUF296 (InterPro:IPR005175), Predicted AT-hook DNA-binding (InterPro:IPR014476); BEST Arabidopsis thaliana protein match is: Predicted AT-hook DNA-binding family protein (TAIR:AT2G35270.1); Has 956 Blast hits to 951 protein…	1.96152	-2.87579	5.22566
27.3.99	RNA.regulation of transcription.unclassified	c197877.graph_c0	Transcript	(loc_os06g41010.4 : 135.0) no description available & (at2g27580 : 132.0) A20/AN1-like zinc finger family protein; FUNCTIONS IN: DNA binding, zinc ion binding; INVOLVED IN: biological_process unknown; LOCATED IN: cellular_component unknown; EXPRESSED IN: 22 plant structures; EXPRESSED DURING: 15 growth stages; CONTAINS InterPro DOMAIN/s: Zinc finger, AN1-type (InterPro:IPR000058), Zinc finger, A2…	1.37218	-2.73934	4.49881
27.3.99	RNA.regulation of transcription.unclassified	c248007.graph_c0	Transcript	(at1g21000 : 250.0) PLATZ transcription factor family protein; FUNCTIONS IN: binding; INVOLVED IN: biological_process unknown; EXPRESSED IN: 21 plant structures; EXPRESSED DURING: 10 growth stages; CONTAINS InterPro DOMAIN/s: Protein of unknown function DUF597 (InterPro:IPR006734); BEST Arabidopsis thaliana protein match is: PLATZ transcription factor family protein (TAIR:AT1G76590.1); Has 30201 …	-1.19357	-2.92864	2.1228
27.3.99	RNA.regulation of transcription.unclassified	c296502.graph_c0	Transcript	(at2g01540 : 97.8) Calcium-dependent lipid-binding (CaLB domain) family protein; FUNCTIONS IN: molecular_function unknown; INVOLVED IN: biological_process unknown; LOCATED IN: plasma membrane, vacuole; EXPRESSED IN: 25 plant structures; EXPRESSED DURING: 15 growth stages; CONTAINS InterPro DOMAIN/s: C2 membrane targeting protein (InterPro:IPR018029), C2 calcium/lipid-binding domain, CaLB (InterPr…	-1.46885	-4.13977	3.05963
27.4	RNA.RNA binding	c183345.graph_c1	Transcript	(loc_os01g65550.2 : 166.0) no description available & (at1g20880 : 154.0) RNA-binding (RRM/RBD/RNP motifs) family protein; FUNCTIONS IN: RNA binding, nucleotide binding, nucleic acid binding; INVOLVED IN: biological_process unknown; LOCATED IN: cellular_component unknown; EXPRESSED IN: 24 plant structures; EXPRESSED DURING: 15 growth stages; CONTAINS InterPro DOMAIN/s: RNA recognition motif, RNP-…	-1.52015	3.03651	-4.16758
28.99	DNA.unspecified	c301213.graph_c0	Transcript	(loc_os02g25020.1 : 168.0) no description available & (at4g17800 : 163.0) Predicted AT-hook DNA-binding family protein; CONTAINS InterPro DOMAIN/s: Protein of unknown function DUF296 (InterPro:IPR005175), Predicted AT-hook DNA-binding (InterPro:IPR014476); BEST Arabidopsis thaliana protein match is: Predicted AT-hook DNA-binding family protein (TAIR:AT2G35270.1); Has 956 Blast hits to 951 protein…	1.96152	-2.87579	5.22566
29.3.1	protein.targeting.nucleus	c278585.graph_c0	Transcript	(at3g06720 : 595.0) Encodes importin alpha involved in nuclear import.; AT-IMP; FUNCTIONS IN: protein transporter activity, binding; INVOLVED IN: intracellular protein transport, protein import into nucleus; LOCATED IN: cytosol, nuclear envelope, nucleolus, cell wall; EXPRESSED IN: 23 plant structures; EXPRESSED DURING: 13 growth stages; CONTAINS InterPro DOMAIN/s: Importin-alpha-like, importin-b…	-1.45477	3.64151	-4.70373
29.3.4.3	protein.targeting.secretory pathway.vacuole	c267313.graph_c0	Transcript	(loc_os01g70790.2 : 98.2) no description available & (at3g16510 : 93.6) Calcium-dependent lipid-binding (CaLB domain) family protein; CONTAINS InterPro DOMAIN/s: C2 membrane targeting protein (InterPro:IPR018029), C2 calcium/lipid-binding domain, CaLB (InterPro:IPR008973), C2 calcium-dependent membrane targeting (InterPro:IPR000008); BEST Arabidopsis thaliana protein match is: Calcium-dependent l…	1.03347	-2.85452	4.27684
29.4	protein.postranslational modification	c272575.graph_c0	Transcript	(at5g57610 : 118.0) Protein kinase superfamily protein with octicosapeptide/Phox/Bem1p domain; FUNCTIONS IN: protein serine/threonine/tyrosine kinase activity, protein kinase activity; INVOLVED IN: protein amino acid phosphorylation; LOCATED IN: cellular_component unknown; EXPRESSED IN: 24 plant structures; EXPRESSED DURING: 15 growth stages; CONTAINS InterPro DOMAIN/s: Octicosapeptide/Phox/Bem1p…	1.65211	-4.24442	6.28449
29.4	protein.postranslational modification	c295884.graph_c0	Transcript	(loc_os08g03090.1 : 142.0) no description available & (p02867|lec_pea : 121.0) Lectin precursor [Contains: Lectin beta chain; Lectin alpha chain] - Pisum sativum (Garden pea) & (at4g29050 : 117.0) Concanavalin A-like lectin protein kinase family protein; FUNCTIONS IN: carbohydrate binding, kinase activity; INVOLVED IN: protein amino acid phosphorylation; LOCATED IN: endomembrane system; EXPRESSED…	-1.33896	-3.62857	2.68138
29.4.1.57	protein.postranslational modification.kinase.receptor like cytoplasmatic kinase VII	c294407.graph_c0	Transcript	(at5g15730 : 211.0) Protein kinase superfamily protein; FUNCTIONS IN: protein serine/threonine kinase activity, protein kinase activity, kinase activity, ATP binding; INVOLVED IN: protein amino acid phosphorylation; LOCATED IN: endomembrane system; EXPRESSED IN: 23 plant structures; EXPRESSED DURING: 13 growth stages; CONTAINS InterPro DOMAIN/s: Protein kinase, catalytic domain (InterPro:IPR00071…	1.66382	-2.22804	4.27993
29.5	protein.degradation	c290760.graph_c0	Transcript	(at5g18460 : 311.0) Protein of Unknown Function (DUF239); INVOLVED IN: biological_process unknown; LOCATED IN: endomembrane system; EXPRESSED IN: 22 plant structures; EXPRESSED DURING: 12 growth stages; CONTAINS InterPro DOMAIN/s: Protein of unknown function DUF239, plant (InterPro:IPR004314); BEST Arabidopsis thaliana protein match is: Protein of Unknown Function (DUF239) (TAIR:AT1G23340.2); Has…	-1.17093	4.00328	-4.77916
29.5.11.4.2	protein.degradation.ubiquitin.E3.RING	c205726.graph_c0	Transcript	(at2g04240 : 83.6) Encodes a small protein with an N-terminal trans-membrane domain and a RING-H2 zinc finger motif located at the C-terminus. Gene expression is induced by salt and osmotic stress. Transcrips levels are induced by DELLA proteins and repressed by gibberellic acid. Involved in ABA metabolism.; XERICO; CONTAINS InterPro DOMAIN/s: Zinc finger, RING-type (InterPro:IPR001841), Zinc fin…	-1.44604	-3.49666	2.43917
29.5.11.4.2	protein.degradation.ubiquitin.E3.RING	c301406.graph_c0	Transcript	(at1g49230 : 120.0) RING/U-box superfamily protein; FUNCTIONS IN: zinc ion binding; EXPRESSED IN: 17 plant structures; EXPRESSED DURING: 11 growth stages; CONTAINS InterPro DOMAIN/s: Zinc finger, RING-type (InterPro:IPR001841), Zinc finger, C3HC4 RING-type (InterPro:IPR018957); BEST Arabidopsis thaliana protein match is: RING/U-box superfamily protein (TAIR:AT1G49200.1); Has 9168 Blast hits to 91…	1.87453	-3.20874	5.4712
29.5.11.4.3.2	protein.degradation.ubiquitin.E3.SCF.FBOX	c248534.graph_c0	Transcript	(at2g02240 : 170.0) maternal effect embryo arrest 66 (MEE66); CONTAINS InterPro DOMAIN/s: F-box domain, cyclin-like (InterPro:IPR001810), F-box domain, Skp2-like (InterPro:IPR022364); BEST Arabidopsis thaliana protein match is: phloem protein 2-B2 (TAIR:AT2G02250.1); Has 35333 Blast hits to 34131 proteins in 2444 species: Archae - 798; Bacteria - 22429; Metazoa - 974; Fungi - 991; Plants - 531; V…	-1.51925	-4.73287	3.6023
29.6	protein.folding	c291451.graph_c0	Transcript	(p26413|hsp70_soybn : 698.0) Heat shock 70 kDa protein - Glycine max (Soybean) & (loc_os05g38530.1 : 695.0) no description available & (at1g16030 : 693.0) heat shock protein 70B (Hsp70b); FUNCTIONS IN: ATP binding; INVOLVED IN: protein folding, response to heat; LOCATED IN: cytosol, cell wall, plasma membrane, chloroplast, membrane; EXPRESSED IN: 19 plant structures; EXPRESSED DURING: 10 growth s…	1.19121	-2.83571	4.41655
30.1	signalling.in sugar and nutrient physiology	c292761.graph_c0	Transcript	(at5g52390 : 167.0) PAR1 protein; FUNCTIONS IN: molecular_function unknown; INVOLVED IN: biological_process unknown; LOCATED IN: endomembrane system; EXPRESSED IN: 13 plant structures; EXPRESSED DURING: 8 growth stages; CONTAINS InterPro DOMAIN/s: PAR1 (InterPro:IPR009489); BEST Arabidopsis thaliana protein match is: PAR1 protein (TAIR:AT3G54040.1); Has 1807 Blast hits to 1807 proteins in 277 spe…	1.42792	-3.04552	4.86236
30.2.1	signalling.receptor kinases.leucine rich repeat I	c294407.graph_c0	Transcript	(at5g15730 : 211.0) Protein kinase superfamily protein; FUNCTIONS IN: protein serine/threonine kinase activity, protein kinase activity, kinase activity, ATP binding; INVOLVED IN: protein amino acid phosphorylation; LOCATED IN: endomembrane system; EXPRESSED IN: 23 plant structures; EXPRESSED DURING: 13 growth stages; CONTAINS InterPro DOMAIN/s: Protein kinase, catalytic domain (InterPro:IPR00071…	1.66382	-2.22804	4.27993
30.2.7	signalling.receptor kinases.leucine rich repeat VII	c299603.graph_c0	Transcript	(loc_os08g24310.1 : 158.0) no description available & (at5g46330 : 144.0) Encodes a leucine-rich repeat serine/threonine protein kinase that is expressed ubiquitously. FLS2 is involved in MAP kinase signalling relay involved in innate immunity. Essential in the perception of flagellin, a potent elicitor of the defense response. FLS2 is directed for degradation by the bacterial ubiquitin ligase Av…	1.22001	-2.54605	4.15404
30.2.10	signalling.receptor kinases.leucine rich repeat X	c289792.graph_c0	Transcript	(loc_os01g68870.2 : 1090.0) no description available & (at5g07280 : 977.0) Encodes EMS1 (EXCESS MICROSPOROCYTES1), a putative leucine-rich repeat receptor protein kinase that controls somatic and reproductive cell fates in Arabidopsis anther.; EXCESS MICROSPOROCYTES1 (EMS1); CONTAINS InterPro DOMAIN/s: Protein kinase, ATP binding site (InterPro:IPR017441), Serine/threonine-protein kinase domain (…	-1.18346	3.05391	-3.8473
30.2.10	signalling.receptor kinases.leucine rich repeat X	c293953.graph_c1	Transcript	(at5g07280 : 796.0) Encodes EMS1 (EXCESS MICROSPOROCYTES1), a putative leucine-rich repeat receptor protein kinase that controls somatic and reproductive cell fates in Arabidopsis anther.; EXCESS MICROSPOROCYTES1 (EMS1); CONTAINS InterPro DOMAIN/s: Protein kinase, ATP binding site (InterPro:IPR017441), Serine/threonine-protein kinase domain (InterPro:IPR002290), Leucine-rich repeat-containing N-t…	-1.76504	4.36185	-5.74008
30.2.11	signalling.receptor kinases.leucine rich repeat XI	c190231.graph_c0	Transcript	(at4g20140 : 942.0) Encodes GASSHO1 (GSO1), a putative leucine-rich repeat transmembrane-type receptor kinase. GSO1 and a homolog GSO2 (At5g44700) are required for the formation of a normal epidermal surface during embryogenesis.; GASSHO1 (GSO1); FUNCTIONS IN: protein serine/threonine kinase activity, protein kinase activity, ATP binding; INVOLVED IN: protein amino acid phosphorylation, transmemb…	-1.23646	3.17292	-4.02089
30.2.11	signalling.receptor kinases.leucine rich repeat XI	c297541.graph_c0	Transcript	(at3g24240 : 167.0) Leucine-rich repeat receptor-like protein kinase family protein; FUNCTIONS IN: protein serine/threonine kinase activity, protein kinase activity, ATP binding; INVOLVED IN: transmembrane receptor protein tyrosine kinase signaling pathway, protein amino acid phosphorylation; LOCATED IN: endomembrane system; EXPRESSED IN: root; CONTAINS InterPro DOMAIN/s: Protein kinase, ATP bind…	-1.51269	2.13926	-3.2628
30.2.11	signalling.receptor kinases.leucine rich repeat XI	c299603.graph_c0	Transcript	(loc_os08g24310.1 : 158.0) no description available & (at5g46330 : 144.0) Encodes a leucine-rich repeat serine/threonine protein kinase that is expressed ubiquitously. FLS2 is involved in MAP kinase signalling relay involved in innate immunity. Essential in the perception of flagellin, a potent elicitor of the defense response. FLS2 is directed for degradation by the bacterial ubiquitin ligase Av…	1.22001	-2.54605	4.15404
30.2.12	signalling.receptor kinases.leucine rich repeat XII	c299603.graph_c0	Transcript	(loc_os08g24310.1 : 158.0) no description available & (at5g46330 : 144.0) Encodes a leucine-rich repeat serine/threonine protein kinase that is expressed ubiquitously. FLS2 is involved in MAP kinase signalling relay involved in innate immunity. Essential in the perception of flagellin, a potent elicitor of the defense response. FLS2 is directed for degradation by the bacterial ubiquitin ligase Av…	1.22001	-2.54605	4.15404
30.2.13	signalling.receptor kinases.leucine rich repeat XIII	c299603.graph_c0	Transcript	(loc_os08g24310.1 : 158.0) no description available & (at5g46330 : 144.0) Encodes a leucine-rich repeat serine/threonine protein kinase that is expressed ubiquitously. FLS2 is involved in MAP kinase signalling relay involved in innate immunity. Essential in the perception of flagellin, a potent elicitor of the defense response. FLS2 is directed for degradation by the bacterial ubiquitin ligase Av…	1.22001	-2.54605	4.15404
30.2.19	signalling.receptor kinases.legume-lectin	c295884.graph_c0	Transcript	(loc_os08g03090.1 : 142.0) no description available & (p02867|lec_pea : 121.0) Lectin precursor [Contains: Lectin beta chain; Lectin alpha chain] - Pisum sativum (Garden pea) & (at4g29050 : 117.0) Concanavalin A-like lectin protein kinase family protein; FUNCTIONS IN: carbohydrate binding, kinase activity; INVOLVED IN: protein amino acid phosphorylation; LOCATED IN: endomembrane system; EXPRESSED…	-1.33896	-3.62857	2.68138
30.2.25	signalling.receptor kinases.wall associated kinase	c294407.graph_c0	Transcript	(at5g15730 : 211.0) Protein kinase superfamily protein; FUNCTIONS IN: protein serine/threonine kinase activity, protein kinase activity, kinase activity, ATP binding; INVOLVED IN: protein amino acid phosphorylation; LOCATED IN: endomembrane system; EXPRESSED IN: 23 plant structures; EXPRESSED DURING: 13 growth stages; CONTAINS InterPro DOMAIN/s: Protein kinase, catalytic domain (InterPro:IPR00071…	1.66382	-2.22804	4.27993
30.2.26	signalling.receptor kinases.crinkly like	c294407.graph_c0	Transcript	(at5g15730 : 211.0) Protein kinase superfamily protein; FUNCTIONS IN: protein serine/threonine kinase activity, protein kinase activity, kinase activity, ATP binding; INVOLVED IN: protein amino acid phosphorylation; LOCATED IN: endomembrane system; EXPRESSED IN: 23 plant structures; EXPRESSED DURING: 13 growth stages; CONTAINS InterPro DOMAIN/s: Protein kinase, catalytic domain (InterPro:IPR00071…	1.66382	-2.22804	4.27993
30.2.99	signalling.receptor kinases.misc	c294407.graph_c0	Transcript	(at5g15730 : 211.0) Protein kinase superfamily protein; FUNCTIONS IN: protein serine/threonine kinase activity, protein kinase activity, kinase activity, ATP binding; INVOLVED IN: protein amino acid phosphorylation; LOCATED IN: endomembrane system; EXPRESSED IN: 23 plant structures; EXPRESSED DURING: 13 growth stages; CONTAINS InterPro DOMAIN/s: Protein kinase, catalytic domain (InterPro:IPR00071…	1.66382	-2.22804	4.27993
30.3	signalling.calcium	c279696.graph_c0	Transcript	(loc_os03g21380.2 : 159.0) no description available & (at4g20780 : 155.0) Calcium sensor involved in trichome branching.; calmodulin like 42 (CML42); FUNCTIONS IN: calcium ion binding; INVOLVED IN: trichome branching; LOCATED IN: cellular_component unknown; EXPRESSED IN: 23 plant structures; EXPRESSED DURING: 13 growth stages; CONTAINS InterPro DOMAIN/s: EF-Hand 1, calcium-binding site (InterPro:…	1.1101	-2.64946	4.14815
31.1	cell.organisation	c248534.graph_c0	Transcript	(at2g02240 : 170.0) maternal effect embryo arrest 66 (MEE66); CONTAINS InterPro DOMAIN/s: F-box domain, cyclin-like (InterPro:IPR001810), F-box domain, Skp2-like (InterPro:IPR022364); BEST Arabidopsis thaliana protein match is: phloem protein 2-B2 (TAIR:AT2G02250.1); Has 35333 Blast hits to 34131 proteins in 2444 species: Archae - 798; Bacteria - 22429; Metazoa - 974; Fungi - 991; Plants - 531; V…	-1.51925	-4.73287	3.6023
31.1	cell.organisation	c253836.graph_c0	Transcript	(loc_os08g32970.1 : 217.0) no description available & (at1g35720 : 206.0) Encodes a member of the annexin gene family, a diverse, multigene family of calcium-dependent, membrane-binding proteins. The protein was determined to have peroxidase activity. This activity is thought to be dependent on the presence of post-translational modifications (most likely phosphorylation). The protein was shown t…	1.86111	-3.34614	5.59705
31.1	cell.organisation	c273034.graph_c0	Transcript	(loc_os05g02670.3 : 338.0) no description available & (at2g37420 : 334.0) ATP binding microtubule motor family protein; FUNCTIONS IN: microtubule motor activity, ATP binding; INVOLVED IN: microtubule-based movement; LOCATED IN: chloroplast; EXPRESSED IN: 19 plant structures; EXPRESSED DURING: 9 growth stages; CONTAINS InterPro DOMAIN/s: Kinesin, motor region, conserved site (InterPro:IPR019821), …	-1.34106	2.59705	-3.54821
31.1.1.1.1	cell.organisation.cytoskeleton.actin.Actin	c289040.graph_c0	Transcript	(p20904|act_volca : 296.0) Actin - Volvox carteri & (chl4|515031 : 295.0) no description available & (loc_os12g44350.1 : 288.0) no description available & (at3g53750 : 287.0) Member of the Actin gene family. Expressed in mature pollen.; actin 3 (ACT3); FUNCTIONS IN: structural constituent of cytoskeleton; INVOLVED IN: cytoskeleton organization; LOCATED IN: cell wall, cytoskeleton, nucleus; EXPRES…	1.37761	-2.63227	4.39949
31.4	cell.vesicle transport	c299817.graph_c0	Transcript	(loc_os09g26820.1 : 413.0) no description available & (at5g50380 : 394.0) A member of EXO70 gene family, putative exocyst subunits, conserved in land plants. Arabidopsis thaliana contains 23 putative EXO70 genes, which can be classified into eight clusters on the phylogenetic tree.; exocyst subunit exo70 family protein F1 (EXO70F1); INVOLVED IN: exocytosis, vesicle docking involved in exocytosis;…	1.48939	-2.27036	4.14835
33.1	development.storage proteins	c282315.graph_c0	Transcript	(loc_os03g46100.1 : 165.0) no description available & (q04672|sbp_soybn : 154.0) Sucrose-binding protein precursor (SBP) - Glycine max (Soybean) & (at2g28490 : 131.0) RmlC-like cupins superfamily protein; FUNCTIONS IN: nutrient reservoir activity; INVOLVED IN: biological_process unknown; LOCATED IN: endomembrane system; EXPRESSED IN: seed; EXPRESSED DURING: seedling growth; CONTAINS InterPro DOMA…	-1.61881	4.11469	-5.34371
33.2	development.late embryogenesis abundant	c284891.graph_c0	Transcript	(at5g54370 : 342.0) Late embryogenesis abundant (LEA) protein-related; FUNCTIONS IN: molecular_function unknown; INVOLVED IN: biological_process unknown; LOCATED IN: endomembrane system; EXPRESSED IN: root; CONTAINS InterPro DOMAIN/s: Root cap (InterPro:IPR009646); BEST Arabidopsis thaliana protein match is: Late embryogenesis abundant (LEA) protein-related (TAIR:AT4G27400.1); Has 1807 Blast hits…	1.78794	4.57049	-2.39355
33.99	development.unspecified	c109985.graph_c0	Transcript	(at1g30950 : 365.0) Required for the proper identity of the floral meristem. Involved in establishing the whorled pattern of floral organs, in the control of specification of the floral meristem, and in the activation of APETALA3 and PISTILLATA. UFO is found at the AP3 promoter in a LFY-dependent manner, suggesting that it works with LFY to regulate AP3 expression. UFO may also promote the ubiqui…	-1.07323	3.58389	-4.26985
33.99	development.unspecified	c209140.graph_c0	Transcript	(at5g07050 : 428.0) nodulin MtN21 /EamA-like transporter family protein; LOCATED IN: membrane; CONTAINS InterPro DOMAIN/s: Protein of unknown function DUF6, transmembrane (InterPro:IPR000620); BEST Arabidopsis thaliana protein match is: nodulin MtN21 /EamA-like transporter family protein (TAIR:AT2G40900.1); Has 30201 Blast hits to 17322 proteins in 780 species: Archae - 12; Bacteria - 1396; Metaz…	-1.36744	2.16384	-3.14311
33.99	development.unspecified	c210478.graph_c0	Transcript	(loc_os01g43440.1 : 412.0) no description available & (at1g80080 : 390.0) Encodes a transmembrane leucine-repeat containing receptor-like protein that is expressed in proliferative postprotodermal cells. Recessive mutation leads to disruption of asymmetric cell division during stomata development.; TOO MANY MOUTHS (TMM); CONTAINS InterPro DOMAIN/s: Leucine-rich repeat (InterPro:IPR001611); BEST A…	1.79038	5.43626	-3.25973
33.99	development.unspecified	c242073.graph_c0	Transcript	(loc_os01g12130.1 : 241.0) no description available & (at5g53190 : 218.0) Nodulin MtN3 family protein; INVOLVED IN: biological_process unknown; LOCATED IN: integral to membrane, membrane; EXPRESSED IN: 8 plant structures; EXPRESSED DURING: 4 anthesis, C globular stage, petal differentiation and expansion stage, E expanded cotyledon stage; CONTAINS InterPro DOMAIN/s: MtN3/saliva-related transmembr…	1.90483	5.21596	-2.9218
33.99	development.unspecified	c262336.graph_c1	Transcript	(at4g04890 : 621.0) Encodes a homeodomain protein that is expressed in the LI layer of the vegetative, floral and inflorescence meristems. Binds to the L1 box promoter element which is required in some proteins for L1 specific expression.; protodermal factor 2 (PDF2); FUNCTIONS IN: DNA binding, sequence-specific DNA binding transcription factor activity; INVOLVED IN: epidermal cell differentiatio…	-1.04522	3.51595	-4.17304
33.99	development.unspecified	c276396.graph_c0	Transcript	(loc_os03g07140.1 : 153.0) no description available & (at3g11980 : 152.0) Similar to fatty acid reductases.; MALE STERILITY 2 (MS2); FUNCTIONS IN: fatty-acyl-CoA reductase (alcohol-forming) activity, oxidoreductase activity, acting on the CH-CH group of donors, NAD or NADP as acceptor; INVOLVED IN: microsporogenesis, pollen exine formation; LOCATED IN: chloroplast; EXPRESSED IN: leaf whorl, sepal…	1.21247	4.72774	-3.12985
33.99	development.unspecified	c285571.graph_c0	Transcript	(at5g23730 : 291.0) Transducin/WD40 repeat-like superfamily protein; CONTAINS InterPro DOMAIN/s: WD40 repeat 2 (InterPro:IPR019782), WD40 repeat-like-containing domain (InterPro:IPR011046), WD40-repeat-containing domain (InterPro:IPR017986), WD40/YVTN repeat-like-containing domain (InterPro:IPR015943), WD40 repeat (InterPro:IPR001680), WD40 repeat, subgroup (InterPro:IPR019781); BEST Arabidopsis …	1.29024	6.21451	-4.53497
33.99	development.unspecified	c290061.graph_c0	Transcript	(loc_os06g05550.1 : 276.0) no description available & (at5g22810 : 274.0) GDSL-like Lipase/Acylhydrolase superfamily protein; FUNCTIONS IN: lipase activity, hydrolase activity, acting on ester bonds, carboxylesterase activity; INVOLVED IN: lipid metabolic process; LOCATED IN: endomembrane system; CONTAINS InterPro DOMAIN/s: Lipase, GDSL (InterPro:IPR001087); BEST Arabidopsis thaliana protein matc…	1.5403	6.49624	-4.57192
33.99	development.unspecified	c293441.graph_c0	Transcript	(at4g22530 : 243.0) S-adenosyl-L-methionine-dependent methyltransferases superfamily protein; FUNCTIONS IN: methyltransferase activity; INVOLVED IN: metabolic process; LOCATED IN: cellular_component unknown; EXPRESSED IN: 19 plant structures; EXPRESSED DURING: 11 growth stages; CONTAINS InterPro DOMAIN/s: Methyltransferase type 11 (InterPro:IPR013216); BEST Arabidopsis thaliana protein match is: …	1.01964	-2.54561	3.95348
33.99	development.unspecified	c295959.graph_c0	Transcript	(at3g11650 : 105.0) Encodes a protein whose sequence is similar to tobacco hairpin-induced gene (HIN1) and Arabidopsis non-race specific disease resistance gene (NDR1). Expression of this gene is induced by cucumber mosaic virus and spermine. Overexpression of the gene induces the expression of PR-1 gene and shows light-dependent 'speck disease-like' symptom on leaves. The gene product is localiz…	1.04757	-3.55959	4.99482
33.99	development.unspecified	c296381.graph_c0	Transcript	(loc_os03g07140.1 : 485.0) no description available & (at3g11980 : 476.0) Similar to fatty acid reductases.; MALE STERILITY 2 (MS2); FUNCTIONS IN: fatty-acyl-CoA reductase (alcohol-forming) activity, oxidoreductase activity, acting on the CH-CH group of donors, NAD or NADP as acceptor; INVOLVED IN: microsporogenesis, pollen exine formation; LOCATED IN: chloroplast; EXPRESSED IN: leaf whorl, sepal…	1.2862	5.71554	-4.0413
33.99	development.unspecified	c299603.graph_c0	Transcript	(loc_os08g24310.1 : 158.0) no description available & (at5g46330 : 144.0) Encodes a leucine-rich repeat serine/threonine protein kinase that is expressed ubiquitously. FLS2 is involved in MAP kinase signalling relay involved in innate immunity. Essential in the perception of flagellin, a potent elicitor of the defense response. FLS2 is directed for degradation by the bacterial ubiquitin ligase Av…	1.22001	-2.54605	4.15404
33.99	development.unspecified	c302302.graph_c0	Transcript	(loc_os09g25600.1 : 288.0) no description available & (at3g54320 : 287.0) WRINKLED1 encodes transcription factor of the AP2/ERWEBP class. Protein has two plant-specific (AP2/EREB) DNA-binding domains and is involved in the control of storage compound biosynthesis in Arabidopsis. Mutants have wrinkled seed phenotype, due to a defect in the incorporation of sucrose and glucose into triacylglycerols…	1.04012	-2.04729	3.47556
34.3	transport.amino acids	c256303.graph_c0	Transcript	(loc_os07g01090.1 : 509.0) no description available & (at3g55740 : 496.0) Encodes a proline transporter with affinity for gly betaine, proline, and GABA. Protein is expressed most highly in the roots.; proline transporter 2 (PROT2); CONTAINS InterPro DOMAIN/s: Amino acid transporter, transmembrane (InterPro:IPR013057); BEST Arabidopsis thaliana protein match is: proline transporter 1 (TAIR:AT2G39…	1.66655	7.71448	-5.66033
34.3	transport.amino acids	c293686.graph_c0	Transcript	(at1g47670 : 552.0) Transmembrane amino acid transporter family protein; FUNCTIONS IN: amino acid transmembrane transporter activity; INVOLVED IN: amino acid transport; LOCATED IN: plasma membrane, membrane; EXPRESSED IN: 20 plant structures; EXPRESSED DURING: 13 growth stages; CONTAINS InterPro DOMAIN/s: Amino acid transporter, transmembrane (InterPro:IPR013057); BEST Arabidopsis thaliana protei…	1.88573	-3.07923	5.35409
34.3	transport.amino acids	c302154.graph_c0	Transcript	(at2g39130 : 574.0) Transmembrane amino acid transporter family protein; FUNCTIONS IN: amino acid transmembrane transporter activity; INVOLVED IN: biological_process unknown; LOCATED IN: plasma membrane; EXPRESSED IN: 24 plant structures; EXPRESSED DURING: 15 growth stages; CONTAINS InterPro DOMAIN/s: Amino acid transporter, transmembrane (InterPro:IPR013057); BEST Arabidopsis thaliana protein ma…	1.93815	-2.91757	5.24356
34.6	transport.sulphate	c265794.graph_c0	Transcript	(at3g51895 : 734.0) Encodes a sulfate transporter.; sulfate transporter 3;1 (SULTR3;1); FUNCTIONS IN: secondary active sulfate transmembrane transporter activity, transporter activity, sulfate transmembrane transporter activity; INVOLVED IN: sulfate transport, transport, transmembrane transport; LOCATED IN: integral to membrane, membrane; EXPRESSED IN: 24 plant structures; EXPRESSED DURING: 15 gr…	-1.14843	-3.59561	2.83442
34.10	transport.nucleotides	c282633.graph_c1	Transcript	(loc_os09g29239.3 : 351.0) no description available & (at1g28230 : 324.0) Encodes a transporter that transports purines,cytokinins and other adenine derivatives. Expressed in the leaf hydathodes where it may be involved in re-uptake of cytokinins during guttation.; purine permease 1 (PUP1); CONTAINS InterPro DOMAIN/s: Protein of unknown function DUF6, transmembrane (InterPro:IPR000620), Protein o…	1.44953	-2.10337	3.94025
34.12	transport.metal	c152810.graph_c0	Transcript	(loc_os03g29850.1 : 333.0) no description available & (at1g55910 : 320.0) member of Putative zinc transporter ZIP2 - like family; zinc transporter 11 precursor (ZIP11); FUNCTIONS IN: cation transmembrane transporter activity, metal ion transmembrane transporter activity; INVOLVED IN: cation transport, metal ion transport, transmembrane transport; LOCATED IN: endomembrane system, membrane; EXPRESS…	-1.2108	-2.98214	2.15842
34.12	transport.metal	c292078.graph_c0	Transcript	(loc_os02g10290.1 : 1201.0) no description available & (at1g63440 : 1066.0) The Arabidopsis P-type ATPase HMA5 is involved in Cu detoxification. hma5 mutant plants exhibit Cu hypersensitivity, which is especially dramatic in roots where HMA5 is mostly expressed.; heavy metal atpase 5 (HMA5); FUNCTIONS IN: ATPase activity, coupled to transmembrane movement of ions, phosphorylative mechanism; INVOL…	-1.10219	4.84358	-5.55859
34.13	transport.peptides and oligopeptides	c198143.graph_c0	Transcript	(at1g68570 : 773.0) Major facilitator superfamily protein; FUNCTIONS IN: transporter activity; INVOLVED IN: oligopeptide transport; LOCATED IN: membrane; EXPRESSED IN: 23 plant structures; EXPRESSED DURING: 13 growth stages; CONTAINS InterPro DOMAIN/s: Oligopeptide transporter (InterPro:IPR000109), Major facilitator superfamily, general substrate transporter (InterPro:IPR016196); BEST Arabidopsis…	1.0011	4.67924	-3.28972
34.13	transport.peptides and oligopeptides	c210706.graph_c0	Transcript	(at3g53960 : 534.0) Major facilitator superfamily protein; FUNCTIONS IN: transporter activity; INVOLVED IN: oligopeptide transport; LOCATED IN: plasma membrane, membrane; EXPRESSED IN: 22 plant structures; EXPRESSED DURING: 13 growth stages; CONTAINS InterPro DOMAIN/s: PTR2 family proton/oligopeptide symporter, conserved site (InterPro:IPR018456), Oligopeptide transporter (InterPro:IPR000109), Ma…	1.29259	-2.98116	4.6608
34.15	transport.potassium	c291200.graph_c0	Transcript	(at4g22200 : 449.0) Encodes AKT2, a photosynthate- and light-dependent inward rectifying potassium channel with unique gating properties that are regulated by phosphorylation. Expressed in guard cell protoplasts and in the phloem and xylem of aerial portions of the plant. The channel can coassemble with another K+ channel, KAT1, in vitro. In guard cells, AKT2/3 is responsible for the Ca2+ sensiti…	-1.06545	3.39421	-4.07141
34.16	transport.ABC transporters and multidrug resistance systems	c209809.graph_c0	Transcript	(at3g28860 : 1777.0) Belongs to the family of ATP-binding cassette (ABC) transporters. Also known as AtMDR11 and PGP19. Possibly regulates auxin-dependent responses by influencing basipetal auxin transport in the root. Acts upstream of phyA in regulating hypocotyl elongation and gravitropic response. Exerts nonredundant, partially overlapping functions with the ABC transporter encoded by AtPGP1.;…	-1.09833	3.13774	-3.84826
34.16	transport.ABC transporters and multidrug resistance systems	c210019.graph_c0	Transcript	(at1g58340 : 561.0) ZF14; FUNCTIONS IN: antiporter activity, drug transmembrane transporter activity, transporter activity; INVOLVED IN: response to nematode; LOCATED IN: membrane; EXPRESSED IN: 16 plant structures; EXPRESSED DURING: 4 anthesis, F mature embryo stage, petal differentiation and expansion stage, E expanded cotyledon stage, D bilateral stage; CONTAINS InterPro DOMAIN/s: Multi antimi…	-1.40804	3.07737	-4.09811
34.16	transport.ABC transporters and multidrug resistance systems	c302294.graph_c0	Transcript	(at1g58340 : 669.0) ZF14; FUNCTIONS IN: antiporter activity, drug transmembrane transporter activity, transporter activity; INVOLVED IN: response to nematode; LOCATED IN: membrane; EXPRESSED IN: 16 plant structures; EXPRESSED DURING: 4 anthesis, F mature embryo stage, petal differentiation and expansion stage, E expanded cotyledon stage, D bilateral stage; CONTAINS InterPro DOMAIN/s: Multi antimi…	1.59478	6.94587	-4.96121
34.18	transport.unspecified anions	c252036.graph_c0	Transcript	(at5g25430 : 80.1) HCO3- transporter family; FUNCTIONS IN: anion exchanger activity; INVOLVED IN: anion transport; LOCATED IN: integral to membrane, membrane; EXPRESSED IN: sepal, male gametophyte, flower, pollen tube; EXPRESSED DURING: L mature pollen stage, M germinated pollen stage, 4 anthesis; CONTAINS InterPro DOMAIN/s: Bicarbonate transporter, eukaryotic (InterPro:IPR003020), Bicarbonate tr…	1.30536	3.98737	-2.2943
34.19.1	transport.Major Intrinsic Proteins.PIP	c299940.graph_c0	Transcript	(at2g37170 : 154.0) a member of the plasma membrane intrinsic protein subfamily PIP2. localizes to the plasma membrane and exhibits water transport activity in Xenopus oocyte. expressed specifically in the vascular bundles and protein level increases slightly during leaf dev; plasma membrane intrinsic protein 2 (PIP2B); FUNCTIONS IN: water channel activity; INVOLVED IN: response to water deprivat…	-1.54719	2.89066	-4.04831
34.99	transport.misc	c210019.graph_c0	Transcript	(at1g58340 : 561.0) ZF14; FUNCTIONS IN: antiporter activity, drug transmembrane transporter activity, transporter activity; INVOLVED IN: response to nematode; LOCATED IN: membrane; EXPRESSED IN: 16 plant structures; EXPRESSED DURING: 4 anthesis, F mature embryo stage, petal differentiation and expansion stage, E expanded cotyledon stage, D bilateral stage; CONTAINS InterPro DOMAIN/s: Multi antimi…	-1.40804	3.07737	-4.09811
34.99	transport.misc	c267182.graph_c1	Transcript	(loc_os01g50440.1 : 133.0) no description available & (at1g29520 : 124.0) AWPM-19-like family protein; FUNCTIONS IN: molecular_function unknown; INVOLVED IN: biological_process unknown; LOCATED IN: endomembrane system, membrane; EXPRESSED IN: 22 plant structures; EXPRESSED DURING: 13 growth stages; CONTAINS InterPro DOMAIN/s: AWPM-19-like (InterPro:IPR008390); BEST Arabidopsis thaliana protein ma…	-1.25822	-3.72819	2.85623
34.99	transport.misc	c302294.graph_c0	Transcript	(at1g58340 : 669.0) ZF14; FUNCTIONS IN: antiporter activity, drug transmembrane transporter activity, transporter activity; INVOLVED IN: response to nematode; LOCATED IN: membrane; EXPRESSED IN: 16 plant structures; EXPRESSED DURING: 4 anthesis, F mature embryo stage, petal differentiation and expansion stage, E expanded cotyledon stage, D bilateral stage; CONTAINS InterPro DOMAIN/s: Multi antimi…	1.59478	6.94587	-4.96121
35.1	not assigned.no ontology	c182218.graph_c0	Transcript	(loc_os02g48980.1 : 82.8) no description available & (at5g56170 : 82.4) LORELEI-LIKE-GPI-ANCHORED PROTEIN 1 (LLG1); BEST Arabidopsis thaliana protein match is: lorelei (TAIR:AT4G26466.1); Has 1807 Blast hits to 1807 proteins in 277 species: Archae - 0; Bacteria - 0; Metazoa - 736; Fungi - 347; Plants - 385; Viruses - 0; Other Eukaryotes - 339 (source: NCBI BLink). & (reliability: 164.8) & (origin…	1.24092	-2.83949	4.46854
35.1	not assigned.no ontology	c186279.graph_c0	Transcript	(loc_os05g13970.2 : 365.0) no description available & (at4g28940 : 363.0) Phosphorylase superfamily protein; FUNCTIONS IN: catalytic activity; INVOLVED IN: nucleoside metabolic process; LOCATED IN: endomembrane system; EXPRESSED IN: hypocotyl, root, flower; EXPRESSED DURING: 4 anthesis; CONTAINS InterPro DOMAIN/s: Nucleoside phosphorylase (InterPro:IPR000845), Nucleoside phosphorylase, family 1 (…	-1.42053	2.83221	-3.86512
35.1	not assigned.no ontology	c209486.graph_c0	Transcript	(loc_os12g07150.1 : 677.0) no description available & (at5g64440 : 492.0) AtFAAH (fatty acid amide hydrolase) modulates endogenous NAEs (N-Acylethanolamines) levels in plants by hydrolyzing NAEs to ethanolamine and their corresponding free fatty acids. NAE depletion likely participates in the regulation of plant growth.; fatty acid amide hydrolase (FAAH); FUNCTIONS IN: N-(long-chain-acyl)ethanola…	1.23229	-2.72338	4.34057
35.1	not assigned.no ontology	c295106.graph_c0	Transcript	(at3g03990 : 254.0) alpha/beta-Hydrolases superfamily protein; CONTAINS InterPro DOMAIN/s: Alpha/beta hydrolase fold-1 (InterPro:IPR000073); BEST Arabidopsis thaliana protein match is: alpha/beta-Hydrolases superfamily protein (TAIR:AT4G37470.1); Has 7052 Blast hits to 7050 proteins in 1427 species: Archae - 69; Bacteria - 5615; Metazoa - 94; Fungi - 57; Plants - 279; Viruses - 0; Other Eukaryote…	1.69189	-2.44515	4.52463
35.1	not assigned.no ontology	c300656.graph_c0	Transcript	(loc_os12g41690.1 : 116.0) no description available & (at5g44550 : 107.0) Uncharacterised protein family (UPF0497); FUNCTIONS IN: molecular_function unknown; INVOLVED IN: biological_process unknown; LOCATED IN: endomembrane system; EXPRESSED IN: hypocotyl, root; CONTAINS InterPro DOMAIN/s: Uncharacterised protein family UPF0497, trans-membrane plant (InterPro:IPR006702), Uncharacterised protein f…	1.70795	-2.4836	4.57942
35.1	not assigned.no ontology	c301180.graph_c0	Transcript	(at2g35760 : 131.0) Uncharacterised protein family (UPF0497); CONTAINS InterPro DOMAIN/s: Uncharacterised protein family UPF0497, trans-membrane plant (InterPro:IPR006702), Uncharacterised protein family UPF0497, trans-membrane plant subgroup (InterPro:IPR006459); BEST Arabidopsis thaliana protein match is: Uncharacterised protein family (UPF0497) (TAIR:AT4G16442.1); Has 688 Blast hits to 688 pro…	-1.14962	3.60107	-4.35937
35.1.21	not assigned.no ontology.epsin N-terminal homology (ENTH) domain-containing protein	c250351.graph_c0	Transcript	(at4g40080 : 141.0) ENTH/ANTH/VHS superfamily protein; FUNCTIONS IN: phospholipid binding, binding; INVOLVED IN: biological_process unknown; LOCATED IN: chloroplast; EXPRESSED IN: 9 plant structures; EXPRESSED DURING: 6 growth stages; CONTAINS InterPro DOMAIN/s: Epsin-like, N-terminal (InterPro:IPR013809), ANTH (InterPro:IPR011417), ENTH/VHS (InterPro:IPR008942); BEST Arabidopsis thaliana protein…	1.22574	-3.36229	4.97839
35.1.41	not assigned.no ontology.hydroxyproline rich proteins	c288189.graph_c0	Transcript	(at2g39050 : 181.0) hydroxyproline-rich glycoprotein family protein; CONTAINS InterPro DOMAIN/s: Ricin B-related lectin (InterPro:IPR008997), Ricin B lectin (InterPro:IPR000772); Has 1708 Blast hits to 1449 proteins in 222 species: Archae - 0; Bacteria - 47; Metazoa - 514; Fungi - 386; Plants - 615; Viruses - 5; Other Eukaryotes - 141 (source: NCBI BLink). & (loc_os07g48500.1 : 175.0) no descript…	1.81842	-3.91064	6.11895
35.1.42	not assigned.no ontology.proline rich family	c128339.graph_c0	Transcript	(at2g16630 : 234.0) Pollen Ole e 1 allergen and extensin family protein; LOCATED IN: endomembrane system; EXPRESSED IN: 21 plant structures; EXPRESSED DURING: 13 growth stages; CONTAINS InterPro DOMAIN/s: Pollen Ole e 1 allergen/extensin (InterPro:IPR006041); Has 30201 Blast hits to 17322 proteins in 780 species: Archae - 12; Bacteria - 1396; Metazoa - 17338; Fungi - 3422; Plants - 5037; Viruses …	1.09837	3.64014	-2.15418
35.1.42	not assigned.no ontology.proline rich family	c181922.graph_c0	Transcript	(at3g51290 : 407.0) FUNCTIONS IN: GTP binding; INVOLVED IN: protein transport, small GTPase mediated signal transduction; LOCATED IN: intracellular; EXPRESSED IN: 17 plant structures; EXPRESSED DURING: 11 growth stages; CONTAINS InterPro DOMAIN/s: Protein of unknown function DUF630 (InterPro:IPR006868), Protein of unknown function DUF632 (InterPro:IPR006867), Ras (InterPro:IPR013753), Ras small G…	-1.02566	2.45235	-3.08885
35.2	not assigned.unknown	c109335.graph_c0	Transcript	no hits & (original description: no original description)	-1.62422	2.80632	-4.04544
35.2	not assigned.unknown	c109361.graph_c0	Transcript	no hits & (original description: no original description)	1.7972	-2.38296	4.56763
35.2	not assigned.unknown	c121109.graph_c0	Transcript	no hits & (original description: no original description)	-1.21476	-3.58161	2.75397
35.2	not assigned.unknown	c138509.graph_c0	Transcript	no hits & (original description: no original description)	-1.06135	-2.93837	2.26456
35.2	not assigned.unknown	c152618.graph_c0	Transcript	no hits & (original description: no original description)	-1.30281	3.23821	-4.15388
35.2	not assigned.unknown	c170364.graph_c0	Transcript	no hits & (original description: no original description)	1.53358	4.38865	-2.46677
35.2	not assigned.unknown	c170527.graph_c0	Transcript	no hits & (original description: no original description)	1.51198	-11.5085	13.4075
35.2	not assigned.unknown	c183345.graph_c0	Transcript	(loc_os01g65550.2 : 95.9) no description available & (reliability: 100.0) & (original description: no original description)	-1.15257	2.67883	-3.44339
35.2	not assigned.unknown	c209083.graph_c0	Transcript	no hits & (original description: no original description)	-1.00441	4.07339	-4.69121
35.2	not assigned.unknown	c209187.graph_c1	Transcript	no hits & (original description: no original description)	-1.39095	5.5137	-6.5178
35.2	not assigned.unknown	c210647.graph_c0	Transcript	no hits & (original description: no original description)	1.53229	5.37929	-3.45221
35.2	not assigned.unknown	c211280.graph_c0	Transcript	(at3g54260 : 352.0) Encodes a member of the TBL (TRICHOME BIREFRINGENCE-LIKE) gene family containing a plant-specific DUF231 (domain of unknown function) domain. TBL gene family has 46 members, two of which (TBR/AT5G06700 and TBL3/AT5G01360) have been shown to be involved in the synthesis and deposition of secondary wall cellulose, presumably by influencing the esterification state of pectic poly…	1.16922	4.15267	-2.59022
35.2	not assigned.unknown	c235710.graph_c0	Transcript	no hits & (original description: no original description)	1.10883	3.57273	-2.07162
35.2	not assigned.unknown	c239422.graph_c1	Transcript	(at5g53390 : 93.6) O-acyltransferase (WSD1-like) family protein; CONTAINS InterPro DOMAIN/s: O-acyltransferase, WSD1, C-terminal (InterPro:IPR009721), O-acyltransferase, WSD1, N-terminal (InterPro:IPR004255); BEST Arabidopsis thaliana protein match is: O-acyltransferase (WSD1-like) family protein (TAIR:AT2G38995.2); Has 1220 Blast hits to 1207 proteins in 180 species: Archae - 4; Bacteria - 957; …	1.44308	5.06485	-3.23774
35.2	not assigned.unknown	c241018.graph_c0	Transcript	no hits & (original description: no original description)	1.31665	4.5545	-2.85072
35.2	not assigned.unknown	c243289.graph_c1	Transcript	no hits & (original description: no original description)	-1.24579	2.0833	-2.9394
35.2	not assigned.unknown	c243973.graph_c0	Transcript	(at5g20600 : 155.0) FUNCTIONS IN: molecular_function unknown; INVOLVED IN: rRNA processing; LOCATED IN: preribosome, small subunit precursor; EXPRESSED IN: 22 plant structures; EXPRESSED DURING: 13 growth stages; CONTAINS InterPro DOMAIN/s: Nucleolar, Nop52 (InterPro:IPR010301); Has 543 Blast hits to 530 proteins in 201 species: Archae - 0; Bacteria - 10; Metazoa - 211; Fungi - 164; Plants - 46; …	-1.03302	2.3804	-3.02328
35.2	not assigned.unknown	c246357.graph_c0	Transcript	no hits & (original description: no original description)	-1.28901	-3.43449	2.53471
35.2	not assigned.unknown	c246597.graph_c0	Transcript	no hits & (original description: no original description)	1.4962	-2.19379	4.08028
35.2	not assigned.unknown	c247444.graph_c0	Transcript	no hits & (original description: no original description)	1.5373	4.06953	-2.14446
35.2	not assigned.unknown	c250302.graph_c1	Transcript	no hits & (original description: no original description)	-1.49279	5.31516	-6.41088
35.2	not assigned.unknown	c251777.graph_c0	Transcript	no hits & (original description: no original description)	1.90203	-2.88542	5.17529
35.2	not assigned.unknown	c253505.graph_c1	Transcript	no hits & (original description: no original description)	1.01556	7.33994	-5.93255
35.2	not assigned.unknown	c255623.graph_c0	Transcript	no hits & (original description: no original description)	-1.97009	2.74066	-4.32468
35.2	not assigned.unknown	c263566.graph_c0	Transcript	no hits & (original description: no original description)	1.77434	6.82408	-4.66676
35.2	not assigned.unknown	c263953.graph_c0	Transcript	(at2g04235 : 89.7) unknown protein; FUNCTIONS IN: molecular_function unknown; INVOLVED IN: biological_process unknown; LOCATED IN: cellular_component unknown; EXPRESSED IN: cultured cell; Has 713 Blast hits to 345 proteins in 122 species: Archae - 2; Bacteria - 262; Metazoa - 138; Fungi - 55; Plants - 39; Viruses - 0; Other Eukaryotes - 217 (source: NCBI BLink). & (loc_os06g40590.1 : 86.3) no des…	-1.02987	2.17837	-2.81527
35.2	not assigned.unknown	c264366.graph_c0	Transcript	no hits & (original description: no original description)	-1.36834	3.62107	-4.60196
35.2	not assigned.unknown	c265413.graph_c0	Transcript	(at1g60060 : 325.0) Serine/threonine-protein kinase WNK (With No Lysine)-related; BEST Arabidopsis thaliana protein match is: Serine/threonine-protein kinase WNK (With No Lysine)-related (TAIR:AT5G53900.2); Has 3565 Blast hits to 2565 proteins in 80 species: Archae - 0; Bacteria - 3; Metazoa - 15; Fungi - 88; Plants - 227; Viruses - 0; Other Eukaryotes - 3232 (source: NCBI BLink). & (loc_os06g127…	1.77591	4.68651	-2.52346
35.2	not assigned.unknown	c265599.graph_c0	Transcript	no hits & (original description: no original description)	-1.8174	3.73137	-5.16036
35.2	not assigned.unknown	c266822.graph_c0	Transcript	no hits & (original description: no original description)	1.95329	-2.58337	4.92435
35.2	not assigned.unknown	c267160.graph_c0	Transcript	no hits & (original description: no original description)	1.94673	-3.1903	5.52639
35.2	not assigned.unknown	c270778.graph_c0	Transcript	(loc_os01g68598.2 : 100.0) no description available & (at4g12970 : 94.4) Encodes a cysteine-rich peptide, a secretory factor that is produced in the mesophyll cells and acts on the epidermis to increase stomatal formation. Its mature form is a 45-aa peptide with three intramolecular disulfide bonds. It is proposed that STOMAGEN increases stomatal number by competing with two negative regulators o…	1.31252	5.59354	-3.89219
35.2	not assigned.unknown	c270907.graph_c0	Transcript	(at5g47920 : 87.8) unknown protein; BEST Arabidopsis thaliana protein match is: unknown protein (TAIR:AT5G13880.1); Has 1807 Blast hits to 1807 proteins in 277 species: Archae - 0; Bacteria - 0; Metazoa - 736; Fungi - 347; Plants - 385; Viruses - 0; Other Eukaryotes - 339 (source: NCBI BLink). & (reliability: 175.6) & (original description: no original description)	1.54232	6.11741	-4.18446
35.2	not assigned.unknown	c271777.graph_c0	Transcript	no hits & (original description: no original description)	1.40784	3.97795	-2.18358
35.2	not assigned.unknown	c272861.graph_c0	Transcript	no hits & (original description: no original description)	-1.04843	2.56186	-3.2237
35.2	not assigned.unknown	c273765.graph_c0	Transcript	(at2g39370 : 110.0) unknown protein; BEST Arabidopsis thaliana protein match is: unknown protein (TAIR:AT2G37380.1); Has 184 Blast hits to 178 proteins in 53 species: Archae - 0; Bacteria - 58; Metazoa - 9; Fungi - 0; Plants - 103; Viruses - 0; Other Eukaryotes - 14 (source: NCBI BLink). & (loc_os01g61980.1 : 108.0) no description available & (reliability: 220.0) & (original description: no origi…	1.94038	-2.03765	4.36753
35.2	not assigned.unknown	c274112.graph_c1	Transcript	(at4g22970 : 404.0) Encodes a separase (ESP), homologous to human and mouse separase protein. Separase is a capase family protease required for the release of sister chromatid cohesion during meiosis and mitosis. Arabidopsis separase contains a predicted 2Fe2S-ferredoxin domain that is not present in the proteins of other organisms. Also contains a putative EF-hand calcium binding domain. Mutant …	-1.04066	2.15057	-2.7995
35.2	not assigned.unknown	c274145.graph_c0	Transcript	no hits & (original description: no original description)	-1.34312	4.68311	-5.63962
35.2	not assigned.unknown	c274957.graph_c0	Transcript	no hits & (original description: no original description)	-1.6301	-3.63423	2.39354
35.2	not assigned.unknown	c275986.graph_c0	Transcript	no hits & (original description: no original description)	-1.43511	4.49503	-5.54648
35.2	not assigned.unknown	c276010.graph_c0	Transcript	no hits & (original description: no original description)	1.35984	-2.79105	4.53787
35.2	not assigned.unknown	c276522.graph_c0	Transcript	(at4g24130 : 164.0) Protein of unknown function, DUF538; INVOLVED IN: biological_process unknown; LOCATED IN: nucleus; EXPRESSED IN: 21 plant structures; EXPRESSED DURING: 12 growth stages; CONTAINS InterPro DOMAIN/s: Protein of unknown function DUF538 (InterPro:IPR007493); BEST Arabidopsis thaliana protein match is: Protein of unknown function, DUF538 (TAIR:AT5G46230.1); Has 362 Blast hits to 36…	1.28814	-2.1958	3.87111
35.2	not assigned.unknown	c276753.graph_c0	Transcript	no hits & (original description: no original description)	-1.02058	3.26533	-3.89759
35.2	not assigned.unknown	c277299.graph_c0	Transcript	no hits & (original description: no original description)	1.00265	3.60489	-2.21459
35.2	not assigned.unknown	c278754.graph_c2	Transcript	no hits & (original description: no original description)	1.32716	4.30032	-2.5884
35.2	not assigned.unknown	c279754.graph_c0	Transcript	(p08688|alb2_pea : 99.4) Albumin-2 (PA2) - Pisum sativum (Garden pea) & (reliability: 100.0) & (original description: no original description)	1.42309	-11.3877	13.1967
35.2	not assigned.unknown	c282547.graph_c0	Transcript	(at4g19950 : 196.0) unknown protein; BEST Arabidopsis thaliana protein match is: unknown protein (TAIR:AT5G44860.1); Has 338 Blast hits to 330 proteins in 72 species: Archae - 2; Bacteria - 94; Metazoa - 7; Fungi - 0; Plants - 232; Viruses - 0; Other Eukaryotes - 3 (source: NCBI BLink). & (loc_os08g01590.2 : 195.0) no description available & (reliability: 392.0) & (original description: no origin…	1.24241	-2.22232	3.85238
35.2	not assigned.unknown	c283098.graph_c1	Transcript	(at3g48200 : 751.0) unknown protein; FUNCTIONS IN: molecular_function unknown; INVOLVED IN: biological_process unknown; LOCATED IN: endomembrane system; EXPRESSED IN: 21 plant structures; EXPRESSED DURING: 13 growth stages; Has 210 Blast hits to 148 proteins in 42 species: Archae - 0; Bacteria - 118; Metazoa - 0; Fungi - 0; Plants - 48; Viruses - 0; Other Eukaryotes - 44 (source: NCBI BLink). & (…	-1.4332	4.90524	-5.94697
35.2	not assigned.unknown	c285062.graph_c0	Transcript	no hits & (original description: no original description)	-1.22726	6.01025	-6.84482
35.2	not assigned.unknown	c287105.graph_c0	Transcript	(at4g37420 : 348.0) Domain of unknown function (DUF23); CONTAINS InterPro DOMAIN/s: Protein of unknown function DUF23 (InterPro:IPR008166); BEST Arabidopsis thaliana protein match is: Domain of unknown function (DUF23) (TAIR:AT5G40720.1); Has 241 Blast hits to 241 proteins in 76 species: Archae - 0; Bacteria - 129; Metazoa - 0; Fungi - 0; Plants - 86; Viruses - 0; Other Eukaryotes - 26 (source: N…	1.16252	-3.08665	4.63768
35.2	not assigned.unknown	c287603.graph_c0	Transcript	no hits & (original description: no original description)	1.88795	-2.06831	4.34375
35.2	not assigned.unknown	c288004.graph_c0	Transcript	no hits & (original description: no original description)	-1.87059	-4.62353	3.14054
35.2	not assigned.unknown	c288023.graph_c1	Transcript	no hits & (original description: no original description)	1.5216	5.05107	-3.14116
35.2	not assigned.unknown	c288737.graph_c1	Transcript	(at1g28190 : 121.0) unknown protein; BEST Arabidopsis thaliana protein match is: unknown protein (TAIR:AT5G12340.1); Has 166 Blast hits to 162 proteins in 36 species: Archae - 0; Bacteria - 2; Metazoa - 15; Fungi - 5; Plants - 124; Viruses - 0; Other Eukaryotes - 20 (source: NCBI BLink). & (loc_os11g33050.1 : 97.4) no description available & (reliability: 242.0) & (original description: no origin…	1.8242	-3.63896	5.85034
35.2	not assigned.unknown	c290887.graph_c1	Transcript	no hits & (original description: no original description)	-1.25914	-4.01161	3.13863
35.2	not assigned.unknown	c292833.graph_c0	Transcript	no hits & (original description: no original description)	1.0595	3.47841	-2.03094
35.2	not assigned.unknown	c293163.graph_c0	Transcript	(loc_os05g43240.3 : 88.6) no description available & (reliability: 100.0) & (original description: no original description)	1.48782	-2.24488	4.12021
35.2	not assigned.unknown	c294738.graph_c0	Transcript	no hits & (original description: no original description)	1.78175	7.98219	-5.8171
35.2	not assigned.unknown	c294911.graph_c0	Transcript	(at5g53390 : 233.0) O-acyltransferase (WSD1-like) family protein; CONTAINS InterPro DOMAIN/s: O-acyltransferase, WSD1, C-terminal (InterPro:IPR009721), O-acyltransferase, WSD1, N-terminal (InterPro:IPR004255); BEST Arabidopsis thaliana protein match is: O-acyltransferase (WSD1-like) family protein (TAIR:AT2G38995.2); Has 1220 Blast hits to 1207 proteins in 180 species: Archae - 4; Bacteria - 957;…	1.2588	3.83018	-2.18349
35.2	not assigned.unknown	c295302.graph_c0	Transcript	no hits & (original description: no original description)	1.01756	4.1249	-2.72401
35.2	not assigned.unknown	c295655.graph_c0	Transcript	no hits & (original description: no original description)	1.25119	-2.98521	4.62352
35.2	not assigned.unknown	c295832.graph_c0	Transcript	(at1g74160 : 198.0) unknown protein; BEST Arabidopsis thaliana protein match is: unknown protein (TAIR:AT1G18620.1); Has 3407 Blast hits to 2217 proteins in 314 species: Archae - 0; Bacteria - 264; Metazoa - 1296; Fungi - 318; Plants - 346; Viruses - 34; Other Eukaryotes - 1149 (source: NCBI BLink). & (loc_os07g01860.1 : 171.0) no description available & (reliability: 396.0) & (original descripti…	-1.42256	2.30455	-3.33886
35.2	not assigned.unknown	c295910.graph_c0	Transcript	no hits & (original description: no original description)	1.98699	-3.26285	5.63724
35.2	not assigned.unknown	c296187.graph_c0	Transcript	(at1g64080 : 100.0) unknown protein; FUNCTIONS IN: molecular_function unknown; INVOLVED IN: biological_process unknown; LOCATED IN: plasma membrane; BEST Arabidopsis thaliana protein match is: unknown protein (TAIR:AT5G52870.1); Has 1546 Blast hits to 738 proteins in 176 species: Archae - 0; Bacteria - 143; Metazoa - 278; Fungi - 131; Plants - 95; Viruses - 4; Other Eukaryotes - 895 (source: NCBI…	-1.03742	2.33807	-2.98806
35.2	not assigned.unknown	c297014.graph_c0	Transcript	(loc_os12g02550.1 : 172.0) no description available & (at3g08600 : 165.0) Protein of unknown function (DUF1191); FUNCTIONS IN: molecular_function unknown; INVOLVED IN: biological_process unknown; LOCATED IN: plasma membrane; EXPRESSED IN: 23 plant structures; EXPRESSED DURING: 13 growth stages; CONTAINS InterPro DOMAIN/s: Protein of unknown function DUF1191 (InterPro:IPR010605); BEST Arabidopsis …	-1.10259	2.47215	-3.18677
35.2	not assigned.unknown	c297058.graph_c0	Transcript	(loc_os03g61150.2 : 85.1) no description available & (reliability: 100.0) & (original description: no original description)	1.77721	-2.32282	4.48675
35.2	not assigned.unknown	c297122.graph_c1	Transcript	no hits & (original description: no original description)	-1.11771	-3.26113	2.53098
35.2	not assigned.unknown	c298939.graph_c0	Transcript	no hits & (original description: no original description)	1.96034	-2.46281	4.81223
35.2	not assigned.unknown	c299004.graph_c0	Transcript	(at3g06145 : 88.2) unknown protein; Has 15 Blast hits to 15 proteins in 7 species: Archae - 0; Bacteria - 0; Metazoa - 0; Fungi - 0; Plants - 15; Viruses - 0; Other Eukaryotes - 0 (source: NCBI BLink). & (reliability: 176.4) & (original description: no original description)	-1.38089	5.00825	-6.00523
35.2	not assigned.unknown	c299054.graph_c0	Transcript	no hits & (original description: no original description)	-1.02577	-3.56066	2.92465
35.2	not assigned.unknown	c299104.graph_c0	Transcript	(loc_os12g29380.1 : 653.0) no description available & (chl4|522461 : 195.0) no description available & (p31843|rrpo_oenbe : 150.0) RNA-directed DNA polymerase homolog (Reverse transcriptase homolog) - Oenothera bertiana (Bertero's evening primrose) & (atmg00860 : 114.0) hypothetical protein; DNA/RNA polymerases superfamily protein. & (reliability: 228.0) & (original description: no original descr…	-1.12493	3.87707	-4.60987
35.2	not assigned.unknown	c299233.graph_c0	Transcript	no hits & (original description: no original description)	1.5495	-2.00483	3.94248
35.2	not assigned.unknown	c300654.graph_c0	Transcript	no hits & (original description: no original description)	1.36493	5.35568	-3.60158
35.2	not assigned.unknown	c301434.graph_c0	Transcript	no hits & (original description: no original description)	-1.18396	-2.81866	2.02564
35.2	not assigned.unknown	c301692.graph_c0	Transcript	no hits & (original description: no original description)	1.05026	3.57684	-2.13989
35.2	not assigned.unknown	c302702.graph_c0	Transcript	no hits & (original description: no original description)	-1.98205	4.40243	-5.99908
35.2	not assigned.unknown	c303140.graph_c0	Transcript	no hits & (original description: no original description)	1.14397	5.99966	-4.47247
10.7	cell wall.modification	c269959.graph_c0	Transcript	(q40636|expa2_orysa : 89.4) Expansin-A2 precursor (OsEXPA2) (Alpha-expansin-2) (OsEXP2) (OsaEXPa1.23) (RiExB) (RiExC) - Oryza sativa (Rice) & (loc_os01g60770.1 : 89.4) no description available & (at1g26770 : 85.9) Encodes an expansin. Naming convention from the Expansin Working Group (Kende et al, Plant Mol Bio). Involved in the formation of nematode-induced syncytia in roots of Arabidopsis thali…	1.92345	-1.73932	4.04898
10.7	cell wall.modification	c279437.graph_c0	Transcript	(loc_os02g42650.1 : 304.0) no description available & (q7x6j9|exb17_orysa : 303.0) Expansin-B17 precursor (OsEXPB17) (Beta-expansin-17) (OsaEXPb1.13) - Oryza sativa (Rice) & (at4g28250 : 298.0) putative beta-expansin/allergen protein. Naming convention from the Expansin Working Group (Kende et al, 2004. Plant Mol Bio). Involved in the formation of nematode-induced syncytia in roots of Arabidopsis…	-1.17867	1.61358	-2.40465
11.3.2	lipid metabolism.Phospholipid synthesis.choline kinase	c297315.graph_c0	Transcript	(at1g74320 : 357.0) encodes a choline kinase, whose expression is induced by high salt and mannitol.; Protein kinase superfamily protein; CONTAINS InterPro DOMAIN/s: Choline/ethanolamine kinase (InterPro:IPR002573), Protein kinase-like domain (InterPro:IPR011009); BEST Arabidopsis thaliana protein match is: Protein kinase superfamily protein (TAIR:AT4G09760.1); Has 1486 Blast hits to 1432 protein…	1.56424	-1.77195	3.72536
15.2	metal handling.binding, chelation and storage	c253266.graph_c0	Transcript	(at3g05950 : 169.0) RmlC-like cupins superfamily protein; FUNCTIONS IN: manganese ion binding, nutrient reservoir activity; INVOLVED IN: biological_process unknown; LOCATED IN: endomembrane system, apoplast; EXPRESSED IN: sperm cell, male gametophyte, root, flower, pollen tube; EXPRESSED DURING: L mature pollen stage, M germinated pollen stage, 4 anthesis; CONTAINS InterPro DOMAIN/s: Cupin, RmlC-…	1.40946	-1.79544	3.59163
16.8.3.2	secondary metabolism.flavonoids.dihydroflavonols.flavanone 3-hydroxylase	c240991.graph_c0	Transcript	(q06942|fl3h_maldo : 271.0) Naringenin,2-oxoglutarate 3-dioxygenase (EC 1.14.11.9) (Flavonone-3-hydroxylase) (F3H) (FHT) - Malus domestica (Apple) (Malus sylvestris) & (at3g51240 : 267.0) Encodes flavanone 3-hydroxylase that is coordinately expressed with chalcone synthase and chalcone isomerases. Regulates flavonoid biosynthesis.; flavanone 3-hydroxylase (F3H); CONTAINS InterPro DOMAIN/s: Oxoglu…	-1.02657	1.9537	-2.59226
16.10	secondary metabolism.simple phenols	c252521.graph_c0	Transcript	(at5g05390 : 669.0) putative laccase, a member of laccase family of genes (17 members in Arabidopsis).; laccase 12 (LAC12); FUNCTIONS IN: laccase activity; INVOLVED IN: oxidation reduction, lignin catabolic process; LOCATED IN: endomembrane system, apoplast; EXPRESSED IN: 7 plant structures; EXPRESSED DURING: petal differentiation and expansion stage; CONTAINS InterPro DOMAIN/s: Multicopper oxida…	1.01359	-1.95662	3.35758
17.2.1	hormone metabolism.auxin.synthesis-degradation	c150663.graph_c0	Transcript	(loc_os04g44110.1 : 135.0) no description available & (at5g54140 : 134.0) encodes a protein similar to IAA amino acid conjugate hydrolase; IAA-leucine-resistant (ILR1)-like 3 (ILL3); FUNCTIONS IN: metallopeptidase activity, IAA-amino acid conjugate hydrolase activity; INVOLVED IN: proteolysis, auxin metabolic process; LOCATED IN: endomembrane system; EXPRESSED IN: 21 plant structures; EXPRESSED D…	-1.00869	1.90279	-2.5239
17.5.2	hormone metabolism.ethylene.signal transduction	c126657.graph_c0	Transcript	(q9sxs8|erf3_tobac : 97.4) Ethylene-responsive transcription factor 3 (Ethylene-responsive element-binding factor 3 homolog) (EREBP-5) (NtERF5) - Nicotiana tabacum (Common tobacco) & (at1g28360 : 90.9) encodes a member of the ERF (ethylene response factor) subfamily B-1 of ERF/AP2 transcription factor family (ERF12). The protein contains one AP2 domain. There are 15 members in this subfamily incl…	1.82748	-1.02486	3.24039
17.5.2	hormone metabolism.ethylene.signal transduction	c186462.graph_c0	Transcript	(at5g44210 : 87.0) encodes a member of the ERF (ethylene response factor) subfamily B-1 of ERF/AP2 transcription factor family (ATERF-9). The protein contains one AP2 domain. There are 15 members in this subfamily including ATERF-3, ATERF-4, ATERF-7, and leafy petiole.; erf domain protein 9 (ERF9); FUNCTIONS IN: transcription repressor activity, DNA binding, sequence-specific DNA binding transcri…	1.30912	-1.49814	3.19412
17.5.2	hormone metabolism.ethylene.signal transduction	c203477.graph_c0	Transcript	(at4g37580 : 458.0) involved in apical hook development. putative N-acetyltransferase; HOOKLESS 1 (HLS1); CONTAINS InterPro DOMAIN/s: GCN5-related N-acetyltransferase, C-terminal (InterPro:IPR022610), GCN5-related N-acetyltransferase (InterPro:IPR000182), Acyl-CoA N-acyltransferase (InterPro:IPR016181); BEST Arabidopsis thaliana protein match is: Acyl-CoA N-acyltransferases (NAT) superfamily prot…	-1.22361	1.9308	-2.76547
17.5.2	hormone metabolism.ethylene.signal transduction	c244850.graph_c1	Transcript	(q9lw50|erf2_nicsy : 126.0) Ethylene-responsive transcription factor 2 (Ethylene-responsive element-binding factor 2) (EREBP-2) (NsERF2) - Nicotiana sylvestris (Wood tobacco) & (at4g17500 : 120.0) Encodes a member of the ERF (ethylene response factor) subfamily B-3 of ERF/AP2 transcription factor family (ATERF-1). The protein contains one AP2 domain. There are 18 members in this subfamily includi…	1.20816	-1.08255	2.67948
17.5.2	hormone metabolism.ethylene.signal transduction	c300559.graph_c0	Transcript	(at1g50640 : 85.9) encodes a member of the ERF (ethylene response factor) subfamily B-1 of ERF/AP2 transcription factor family (ATERF-3). The protein contains one AP2 domain. There are 15 members in this subfamily including ATERF-3, ATERF-4, ATERF-7, and leafy petiole.; ethylene responsive element binding factor 3 (ERF3); CONTAINS InterPro DOMAIN/s: DNA-binding, integrase-type (InterPro:IPR016177…	1.4095	-1.17176	2.96892
17.6.1.1	hormone metabolism.gibberelin.synthesis-degradation.copalyl diphosphate synthase	c297691.graph_c0	Transcript	(loc_os02g17780.1 : 399.0) no description available & (at4g02780 : 376.0) Catalyzes the conversion of geranylgeranyl pyrophosphate (GGPP) to copalyl pyrophosphate (CPP) of gibberellin biosynthesis; GA REQUIRING 1 (GA1); CONTAINS InterPro DOMAIN/s: Terpene synthase, metal-binding domain (InterPro:IPR005630), Terpenoid synthase (InterPro:IPR008949), Terpenoid cylases/protein prenyltransferase alpha…	-1.9735	1.18477	-2.77079
17.8.1	hormone metabolism.salicylic acid.synthesis-degradation	c284170.graph_c0	Transcript	(at2g31750 : 319.0) UDP-glucosyl transferase 74D1 (UGT74D1); FUNCTIONS IN: transferase activity, transferring hexosyl groups, UDP-glycosyltransferase activity, transferase activity, transferring glycosyl groups; INVOLVED IN: metabolic process; EXPRESSED IN: 22 plant structures; EXPRESSED DURING: 13 growth stages; CONTAINS InterPro DOMAIN/s: UDP-glucuronosyl/UDP-glucosyltransferase (InterPro:IPR00…	1.26416	-1.77125	3.42301
20.1	stress.biotic	c277959.graph_c0	Transcript	(at1g54540 : 163.0) Late embryogenesis abundant (LEA) hydroxyproline-rich glycoprotein family; CONTAINS InterPro DOMAIN/s: Late embryogenesis abundant protein, group 2 (InterPro:IPR004864); BEST Arabidopsis thaliana protein match is: Late embryogenesis abundant (LEA) hydroxyproline-rich glycoprotein family (TAIR:AT1G65690.1); Has 914 Blast hits to 913 proteins in 28 species: Archae - 0; Bacteria …	1.7495	-1.19433	3.33112
20.1	stress.biotic	c297385.graph_c0	Transcript	(loc_os06g51060.1 : 427.0) no description available & (p51613|chib_vitvi : 425.0) Basic endochitinase precursor (EC 3.2.1.14) - Vitis vinifera (Grape) & (at3g12500 : 415.0) encodes a basic chitinase involved in ethylene/jasmonic acid mediated signalling pathway during systemic acquired resistance based on expression analyses.; basic chitinase (HCHIB); FUNCTIONS IN: chitinase activity; INVOLVED IN…	1.88156	-1.56242	3.83181
20.1	stress.biotic	c300136.graph_c0	Transcript	(loc_os08g42840.1 : 215.0) no description available & (at3g23010 : 196.0) receptor like protein 36 (RLP36); CONTAINS InterPro DOMAIN/s: Leucine-rich repeat (InterPro:IPR001611); BEST Arabidopsis thaliana protein match is: receptor like protein 38 (TAIR:AT3G23120.1); Has 98934 Blast hits to 26273 proteins in 1049 species: Archae - 38; Bacteria - 5801; Metazoa - 19602; Fungi - 835; Plants - 65537; …	1.23233	-1.89872	3.52057
20.1.4	stress.biotic.kinases	c299510.graph_c0	Transcript	(at1g74190 : 189.0) receptor like protein 15 (RLP15); INVOLVED IN: signal transduction; LOCATED IN: endomembrane system; CONTAINS InterPro DOMAIN/s: Leucine-rich repeat-containing N-terminal domain, type 2 (InterPro:IPR013210), Leucine-rich repeat (InterPro:IPR001611); BEST Arabidopsis thaliana protein match is: receptor like protein 13 (TAIR:AT1G74170.1); Has 128946 Blast hits to 31204 proteins …	1.71704	-1.20459	3.31062
20.1.4	stress.biotic.kinases	c300136.graph_c0	Transcript	(loc_os08g42840.1 : 215.0) no description available & (at3g23010 : 196.0) receptor like protein 36 (RLP36); CONTAINS InterPro DOMAIN/s: Leucine-rich repeat (InterPro:IPR001611); BEST Arabidopsis thaliana protein match is: receptor like protein 38 (TAIR:AT3G23120.1); Has 98934 Blast hits to 26273 proteins in 1049 species: Archae - 38; Bacteria - 5801; Metazoa - 19602; Fungi - 835; Plants - 65537; …	1.23233	-1.89872	3.52057
20.1.7	stress.biotic.PR-proteins	c295484.graph_c0	Transcript	(at1g69550 : 83.2) disease resistance protein (TIR-NBS-LRR class); FUNCTIONS IN: transmembrane receptor activity, nucleoside-triphosphatase activity, nucleotide binding, ATP binding; INVOLVED IN: signal transduction, defense response, apoptosis, innate immune response; LOCATED IN: intrinsic to membrane, endomembrane system; EXPRESSED IN: 21 plant structures; EXPRESSED DURING: 13 growth stages; CO…	1.69861	-1.74505	3.83249
20.1.7	stress.biotic.PR-proteins	c299510.graph_c0	Transcript	(at1g74190 : 189.0) receptor like protein 15 (RLP15); INVOLVED IN: signal transduction; LOCATED IN: endomembrane system; CONTAINS InterPro DOMAIN/s: Leucine-rich repeat-containing N-terminal domain, type 2 (InterPro:IPR013210), Leucine-rich repeat (InterPro:IPR001611); BEST Arabidopsis thaliana protein match is: receptor like protein 13 (TAIR:AT1G74170.1); Has 128946 Blast hits to 31204 proteins …	1.71704	-1.20459	3.31062
20.1.7	stress.biotic.PR-proteins	c300136.graph_c0	Transcript	(loc_os08g42840.1 : 215.0) no description available & (at3g23010 : 196.0) receptor like protein 36 (RLP36); CONTAINS InterPro DOMAIN/s: Leucine-rich repeat (InterPro:IPR001611); BEST Arabidopsis thaliana protein match is: receptor like protein 38 (TAIR:AT3G23120.1); Has 98934 Blast hits to 26273 proteins in 1049 species: Archae - 38; Bacteria - 5801; Metazoa - 19602; Fungi - 835; Plants - 65537; …	1.23233	-1.89872	3.52057
20.2.1	stress.abiotic.heat	c298829.graph_c1	Transcript	(at4g36040 : 86.3) Chaperone DnaJ-domain superfamily protein; FUNCTIONS IN: heat shock protein binding; INVOLVED IN: protein folding, response to stress; LOCATED IN: nucleus; EXPRESSED IN: 24 plant structures; EXPRESSED DURING: 14 growth stages; CONTAINS InterPro DOMAIN/s: Molecular chaperone, heat shock protein, Hsp40, DnaJ (InterPro:IPR015609), Heat shock protein DnaJ, N-terminal (InterPro:IPR0…	1.79139	-1.19015	3.36934
20.2.99	stress.abiotic.unspecified	c253266.graph_c0	Transcript	(at3g05950 : 169.0) RmlC-like cupins superfamily protein; FUNCTIONS IN: manganese ion binding, nutrient reservoir activity; INVOLVED IN: biological_process unknown; LOCATED IN: endomembrane system, apoplast; EXPRESSED IN: sperm cell, male gametophyte, root, flower, pollen tube; EXPRESSED DURING: L mature pollen stage, M germinated pollen stage, 4 anthesis; CONTAINS InterPro DOMAIN/s: Cupin, RmlC-…	1.40946	-1.79544	3.59163
26.2	misc.UDP glucosyl and glucoronyl transferases	c284170.graph_c0	Transcript	(at2g31750 : 319.0) UDP-glucosyl transferase 74D1 (UGT74D1); FUNCTIONS IN: transferase activity, transferring hexosyl groups, UDP-glycosyltransferase activity, transferase activity, transferring glycosyl groups; INVOLVED IN: metabolic process; EXPRESSED IN: 22 plant structures; EXPRESSED DURING: 13 growth stages; CONTAINS InterPro DOMAIN/s: UDP-glucuronosyl/UDP-glucosyltransferase (InterPro:IPR00…	1.26416	-1.77125	3.42301
26.2	misc.UDP glucosyl and glucoronyl transferases	c295502.graph_c0	Transcript	(at2g36970 : 183.0) UDP-Glycosyltransferase superfamily protein; FUNCTIONS IN: UDP-glycosyltransferase activity, transferase activity, transferring glycosyl groups; INVOLVED IN: metabolic process; LOCATED IN: endomembrane system; EXPRESSED IN: 20 plant structures; EXPRESSED DURING: 13 growth stages; CONTAINS InterPro DOMAIN/s: UDP-glucuronosyl/UDP-glucosyltransferase (InterPro:IPR002213); BEST Ar…	1.56753	-1.81628	3.77381
26.4.1	misc.beta 1,3 glucan hydrolases.glucan endo-1,3-beta-glucosidase	c209097.graph_c0	Transcript	(at3g23770 : 211.0) O-Glycosyl hydrolases family 17 protein; FUNCTIONS IN: cation binding, hydrolase activity, hydrolyzing O-glycosyl compounds, catalytic activity; INVOLVED IN: carbohydrate metabolic process; LOCATED IN: endomembrane system; EXPRESSED IN: leaf whorl, sepal, flower; EXPRESSED DURING: petal differentiation and expansion stage; CONTAINS InterPro DOMAIN/s: X8 (InterPro:IPR012946), G…	1.70689	-1.19556	3.29079
26.7	misc.oxidases - copper, flavone etc	c298423.graph_c0	Transcript	(at1g04180 : 316.0) YUCCA 9 (YUC9); FUNCTIONS IN: NADP or NADPH binding, oxidoreductase activity, monooxygenase activity, FAD binding, flavin-containing monooxygenase activity; INVOLVED IN: oxidation reduction; EXPRESSED IN: root; CONTAINS InterPro DOMAIN/s: Pyridine nucleotide-disulphide oxidoreductase, class-II (InterPro:IPR000103), FAD-dependent pyridine nucleotide-disulphide oxidoreductase (I…	1.8219	-1.89126	4.10088
26.10	misc.cytochrome P450	c292766.graph_c0	Transcript	(o48928|c77a3_soybn : 374.0) Cytochrome P450 77A3 (EC 1.14.-.-) - Glycine max (Soybean) & (at3g10570 : 362.0) member of CYP77A; "cytochrome P450, family 77, subfamily A, polypeptide 6" (CYP77A6); CONTAINS InterPro DOMAIN/s: Cytochrome P450 (InterPro:IPR001128), Cytochrome P450, E-class, group I (InterPro:IPR002401), Cytochrome P450, conserved site (InterPro:IPR017972); BEST Arabidopsis thaliana p…	1.84517	-1.94814	4.18158
26.10	misc.cytochrome P450	c299434.graph_c0	Transcript	(at2g45550 : 410.0) member of CYP76C; "cytochrome P450, family 76, subfamily C, polypeptide 4" (CYP76C4); FUNCTIONS IN: electron carrier activity, monooxygenase activity, iron ion binding, oxygen binding, heme binding; INVOLVED IN: oxidation reduction; EXPRESSED IN: stem, root, carpel; EXPRESSED DURING: 4 anthesis; CONTAINS InterPro DOMAIN/s: Cytochrome P450 (InterPro:IPR001128), Cytochrome P450,…	1.15649	-1.62189	3.16519
26.12	misc.peroxidases	c299828.graph_c0	Transcript	(loc_os06g35520.1 : 375.0) no description available & (p22195|per1_arahy : 372.0) Cationic peroxidase 1 precursor (EC 1.11.1.7) (PNPC1) - Arachis hypogaea (Peanut) & (at5g05340 : 368.0) Peroxidase superfamily protein; FUNCTIONS IN: protein binding, peroxidase activity; INVOLVED IN: response to oxidative stress, oxidation reduction; LOCATED IN: apoplast, cell wall; EXPRESSED IN: 9 plant structures…	1.89416	-1.69741	3.97883
26.24	misc.GCN5-related N-acetyltransferase	c203477.graph_c0	Transcript	(at4g37580 : 458.0) involved in apical hook development. putative N-acetyltransferase; HOOKLESS 1 (HLS1); CONTAINS InterPro DOMAIN/s: GCN5-related N-acetyltransferase, C-terminal (InterPro:IPR022610), GCN5-related N-acetyltransferase (InterPro:IPR000182), Acyl-CoA N-acyltransferase (InterPro:IPR016181); BEST Arabidopsis thaliana protein match is: Acyl-CoA N-acyltransferases (NAT) superfamily prot…	-1.22361	1.9308	-2.76547
27.1.19	RNA.processing.ribonucleases	c300521.graph_c0	Transcript	(at2g32070 : 445.0) Polynucleotidyl transferase, ribonuclease H-like superfamily protein; FUNCTIONS IN: ribonuclease activity, nucleic acid binding; INVOLVED IN: RNA modification; LOCATED IN: nucleus; EXPRESSED IN: 23 plant structures; EXPRESSED DURING: 13 growth stages; CONTAINS InterPro DOMAIN/s: Ribonuclease CAF1 (InterPro:IPR006941), Polynucleotidyl transferase, ribonuclease H fold (InterPro:…	1.2159	-1.05287	2.65721
27.2	RNA.transcription	c284707.graph_c0	Transcript	(at4g11130 : 862.0) Encodes RNA-dependent RNA polymerase that is required for endogenous siRNA (but not miRNA) formation. Nomenclature according to Xie, et al. (2004).; RNA-dependent RNA polymerase 2 (RDR2); CONTAINS InterPro DOMAIN/s: RNA-dependent RNA polymerase, eukaryotic-type (InterPro:IPR007855); BEST Arabidopsis thaliana protein match is: RNA-dependent RNA polymerase 1 (TAIR:AT1G14790.1); …	-1.17495	1.69616	-2.48361
27.3.3	RNA.regulation of transcription.AP2/EREBP, APETALA2/Ethylene-responsive element binding protein family	c126657.graph_c0	Transcript	(q9sxs8|erf3_tobac : 97.4) Ethylene-responsive transcription factor 3 (Ethylene-responsive element-binding factor 3 homolog) (EREBP-5) (NtERF5) - Nicotiana tabacum (Common tobacco) & (at1g28360 : 90.9) encodes a member of the ERF (ethylene response factor) subfamily B-1 of ERF/AP2 transcription factor family (ERF12). The protein contains one AP2 domain. There are 15 members in this subfamily incl…	1.82748	-1.02486	3.24039
27.3.3	RNA.regulation of transcription.AP2/EREBP, APETALA2/Ethylene-responsive element binding protein family	c186462.graph_c0	Transcript	(at5g44210 : 87.0) encodes a member of the ERF (ethylene response factor) subfamily B-1 of ERF/AP2 transcription factor family (ATERF-9). The protein contains one AP2 domain. There are 15 members in this subfamily including ATERF-3, ATERF-4, ATERF-7, and leafy petiole.; erf domain protein 9 (ERF9); FUNCTIONS IN: transcription repressor activity, DNA binding, sequence-specific DNA binding transcri…	1.30912	-1.49814	3.19412
27.3.3	RNA.regulation of transcription.AP2/EREBP, APETALA2/Ethylene-responsive element binding protein family	c283155.graph_c0	Transcript	(at1g25560 : 231.0) Encodes a member of the RAV transcription factor family that contains AP2 and B3 binding domains. Involved in the regulation of flowering under long days. Loss of function results in early flowering. Overexpression causes late flowering and repression of expression of FT. Novel transcriptional regulator involved in ethylene signaling. Promoter bound by EIN3. EDF1 in turn, bind…	-1.7433	1.40605	-2.76275
27.3.3	RNA.regulation of transcription.AP2/EREBP, APETALA2/Ethylene-responsive element binding protein family	c300559.graph_c0	Transcript	(at1g50640 : 85.9) encodes a member of the ERF (ethylene response factor) subfamily B-1 of ERF/AP2 transcription factor family (ATERF-3). The protein contains one AP2 domain. There are 15 members in this subfamily including ATERF-3, ATERF-4, ATERF-7, and leafy petiole.; ethylene responsive element binding factor 3 (ERF3); CONTAINS InterPro DOMAIN/s: DNA-binding, integrase-type (InterPro:IPR016177…	1.4095	-1.17176	2.96892
27.3.22	RNA.regulation of transcription.HB,Homeobox transcription factor family	c280370.graph_c0	Transcript	(at5g15150 : 114.0) homeobox-containing gene with an unusual feature: a leucine zipper motif adjacent to the carboxyl-terminal of the homeodomain structure. This gene is expressed primarily in the cortex of the root and the stem.; homeobox 3 (HB-3); FUNCTIONS IN: sequence-specific DNA binding, DNA binding, sequence-specific DNA binding transcription factor activity; INVOLVED IN: regulation of tra…	1.40351	-1.25831	3.05011
27.3.25	RNA.regulation of transcription.MYB domain transcription factor family	c256262.graph_c0	Transcript	(loc_os08g15020.1 : 234.0) no description available & (at5g65790 : 233.0) Encodes a putative MYB transcription factor.; myb domain protein 68 (MYB68); CONTAINS InterPro DOMAIN/s: SANT, DNA-binding (InterPro:IPR001005), Homeodomain-like (InterPro:IPR009057), Myb, DNA-binding (InterPro:IPR014778), HTH transcriptional regulator, Myb-type, DNA-binding (InterPro:IPR017930), Homeodomain-related (InterP…	1.88566	-1.66369	3.93574
27.3.30	RNA.regulation of transcription.Trihelix, Triple-Helix transcription factor family	c134894.graph_c0	Transcript	(loc_os04g51320.1 : 187.0) no description available & (at2g38250 : 139.0) Homeodomain-like superfamily protein; FUNCTIONS IN: sequence-specific DNA binding transcription factor activity; INVOLVED IN: regulation of transcription; LOCATED IN: nucleolus; EXPRESSED IN: stamen; EXPRESSED DURING: 4 anthesis, petal differentiation and expansion stage; CONTAINS InterPro DOMAIN/s: SANT, DNA-binding (Inter…	1.05068	-1.16423	2.60298
27.3.37	RNA.regulation of transcription.AS2,Lateral Organ Boundaries Gene Family	c109283.graph_c0	Transcript	(at1g67100 : 185.0) LOB domain-containing protein 40 (LBD40); CONTAINS InterPro DOMAIN/s: Lateral organ boundaries, LOB (InterPro:IPR004883); BEST Arabidopsis thaliana protein match is: LOB domain-containing protein 41 (TAIR:AT3G02550.1); Has 635 Blast hits to 634 proteins in 26 species: Archae - 0; Bacteria - 0; Metazoa - 0; Fungi - 0; Plants - 635; Viruses - 0; Other Eukaryotes - 0 (source: NCB…	1.34082	-1.47079	3.19912
27.3.37	RNA.regulation of transcription.AS2,Lateral Organ Boundaries Gene Family	c259666.graph_c1	Transcript	(at2g28500 : 83.6) LOB domain-containing protein 11 (LBD11); INVOLVED IN: biological_process unknown; LOCATED IN: chloroplast; CONTAINS InterPro DOMAIN/s: Lateral organ boundaries, LOB (InterPro:IPR004883); BEST Arabidopsis thaliana protein match is: LOB domain-containing protein 1 (TAIR:AT1G07900.1); Has 1191 Blast hits to 1170 proteins in 85 species: Archae - 8; Bacteria - 66; Metazoa - 21; Fun…	1.66007	-1.57082	3.61839
28.2	DNA.repair	c164344.graph_c0	Transcript	(at3g12710 : 275.0) DNA glycosylase superfamily protein; FUNCTIONS IN: DNA-3-methyladenine glycosylase I activity, catalytic activity; INVOLVED IN: DNA repair, base-excision repair; EXPRESSED IN: 20 plant structures; EXPRESSED DURING: 13 growth stages; CONTAINS InterPro DOMAIN/s: DNA glycosylase (InterPro:IPR011257), Methyladenine glycosylase (InterPro:IPR005019); BEST Arabidopsis thaliana protei…	-1.2216	1.29685	-2.13078
29.2.3	protein.synthesis.initiation	c186882.graph_c1	Transcript	(loc_os02g45070.2 : 348.0) no description available & (at1g48410 : 342.0) Encodes an RNA Slicer that selectively recruits microRNAs and siRNAs. There is currently no evidence that AGO1 Slicer is in a high molecular weight RNA-induced silencing complex (RISC). Mutants are defective in post-transcriptional gene silencing and have pleiotropic developmental and morphological defects. Through its acti…	-1.90331	1.8475	-3.36181
29.3.4.3	protein.targeting.secretory pathway.vacuole	c293555.graph_c0	Transcript	(loc_os01g70790.2 : 114.0) no description available & (at1g09070 : 111.0) SRC2 specifically binds the peptide PIEPPPHH, and moves from ER to a vacuole fraction where it gets internalized. Involved in Protein Storage Vacuole targeting.; soybean gene regulated by cold-2 (SRC2); CONTAINS InterPro DOMAIN/s: C2 calcium/lipid-binding domain, CaLB (InterPro:IPR008973), C2 calcium-dependent membrane targ…	1.40581	-1.12007	2.91378
29.3.4.99	protein.targeting.secretory pathway.unspecified	c265169.graph_c0	Transcript	(at1g70490 : 211.0) A member of ARF GTPase family. A thaliana has 21 members of this family, known to be essential for vesicle coating and uncoating and functions in GTP-binding. Gene encoding ADP-ribosylation factor and similar to other ARFs and ARF-like proteins. The gene is shown to play a role in cell division, cell expansion and cellulose production using antisense construct.; ARFA1D; FUNCTI…	1.05123	-1.77336	3.21281
29.4	protein.postranslational modification	c238795.graph_c0	Transcript	(loc_os01g64490.1 : 539.0) no description available & (at3g44200 : 526.0) Encodes AtNek5, a member of the NIMA-related serine/threonine kinases (Neks) that have been linked to cell-cycle regulation in fungi and mammals. Plant Neks might be involved in plant development processes.Interacts physically with plant kinesins ARK1 and ARK2. Mutants show defects in root epidermal cell morphology, trichom…	-1.44069	1.0352	-2.08759
29.4	protein.postranslational modification	c265169.graph_c0	Transcript	(at1g70490 : 211.0) A member of ARF GTPase family. A thaliana has 21 members of this family, known to be essential for vesicle coating and uncoating and functions in GTP-binding. Gene encoding ADP-ribosylation factor and similar to other ARFs and ARF-like proteins. The gene is shown to play a role in cell division, cell expansion and cellulose production using antisense construct.; ARFA1D; FUNCTI…	1.05123	-1.77336	3.21281
29.4	protein.postranslational modification	c276311.graph_c0	Transcript	(at5g50200 : 162.0) Wound-responsive gene 3 (WR3). Encodes a high-affinity nitrate transporter. Up-regulated by nitrate. Involved in jasmonic acid-independent wound signal transduction.; WOUND-RESPONSIVE 3 (WR3); FUNCTIONS IN: nitrate transmembrane transporter activity; INVOLVED IN: nitrate transport, response to nitrate, response to wounding; LOCATED IN: plasma membrane; EXPRESSED IN: 20 plant s…	1.11654	-1.3876	2.89139
29.4	protein.postranslational modification	c297949.graph_c0	Transcript	(loc_os02g45130.1 : 301.0) no description available & (at3g18750 : 294.0) Encodes a member of the WNK family (9 members in all) of protein kinases, the structural design of which is clearly distinct from those of other known protein kinases, such as receptor-like kinases and mitogen-activated protein kinases. Its transcription is under the control of circadian rhythms.; with no lysine (K) kinase …	1.02005	-1.98356	3.39105
29.4.1	protein.postranslational modification.kinase	c297949.graph_c0	Transcript	(loc_os02g45130.1 : 301.0) no description available & (at3g18750 : 294.0) Encodes a member of the WNK family (9 members in all) of protein kinases, the structural design of which is clearly distinct from those of other known protein kinases, such as receptor-like kinases and mitogen-activated protein kinases. Its transcription is under the control of circadian rhythms.; with no lysine (K) kinase …	1.02005	-1.98356	3.39105
29.5.11.4.2	protein.degradation.ubiquitin.E3.RING	c108682.graph_c0	Transcript	(loc_os12g24490.1 : 81.6) no description available & (at5g42200 : 81.3) RING/U-box superfamily protein; CONTAINS InterPro DOMAIN/s: Zinc finger, RING-type (InterPro:IPR001841), Zinc finger, C3HC4 RING-type (InterPro:IPR018957); BEST Arabidopsis thaliana protein match is: RING/U-box superfamily protein (TAIR:AT1G49220.1); Has 1807 Blast hits to 1807 proteins in 277 species: Archae - 0; Bacteria - …	1.38651	-1.75309	3.5263
29.5.11.4.2	protein.degradation.ubiquitin.E3.RING	c151478.graph_c0	Transcript	(at4g30400 : 232.0) RING/U-box superfamily protein; FUNCTIONS IN: zinc ion binding; INVOLVED IN: response to karrikin; EXPRESSED IN: 20 plant structures; EXPRESSED DURING: 9 growth stages; CONTAINS InterPro DOMAIN/s: Zinc finger, RING-type (InterPro:IPR001841), Zinc finger, C3HC4 RING-type (InterPro:IPR018957); BEST Arabidopsis thaliana protein match is: RING/U-box superfamily protein (TAIR:AT2G1…	-1.01879	1.73819	-2.3691
29.5.11.4.2	protein.degradation.ubiquitin.E3.RING	c292950.graph_c1	Transcript	(at3g16720 : 117.0) RING-H2 protein induced after exposure to chitin or inactivated crude cellulase preparations.; TOXICOS EN LEVADURA 2 (ATL2); FUNCTIONS IN: zinc ion binding; INVOLVED IN: response to chitin, defense response; EXPRESSED IN: 22 plant structures; EXPRESSED DURING: 13 growth stages; CONTAINS InterPro DOMAIN/s: Zinc finger, RING-type (InterPro:IPR001841), Zinc finger, C3HC4 RING-typ…	1.98052	-1.44414	3.81234
30.1	signalling.in sugar and nutrient physiology	c287599.graph_c0	Transcript	(at5g64260 : 147.0) EXORDIUM like 2 (EXL2); FUNCTIONS IN: molecular_function unknown; INVOLVED IN: biological_process unknown; LOCATED IN: cell wall, plant-type cell wall; EXPRESSED IN: 23 plant structures; EXPRESSED DURING: 13 growth stages; CONTAINS InterPro DOMAIN/s: Phosphate-induced protein 1 (InterPro:IPR006766); BEST Arabidopsis thaliana protein match is: EXORDIUM like 4 (TAIR:AT5G09440.1)…	1.36259	-1.62978	3.38117
30.2.7	signalling.receptor kinases.leucine rich repeat VII	c273429.graph_c0	Transcript	(at4g36180 : 565.0) Leucine-rich receptor-like protein kinase family protein; FUNCTIONS IN: protein serine/threonine kinase activity, kinase activity, ATP binding; INVOLVED IN: transmembrane receptor protein tyrosine kinase signaling pathway, protein amino acid phosphorylation; LOCATED IN: plasma membrane; EXPRESSED IN: 21 plant structures; EXPRESSED DURING: 13 growth stages; CONTAINS InterPro DO…	-1.12951	1.89633	-2.63679
30.2.7	signalling.receptor kinases.leucine rich repeat VII	c299510.graph_c0	Transcript	(at1g74190 : 189.0) receptor like protein 15 (RLP15); INVOLVED IN: signal transduction; LOCATED IN: endomembrane system; CONTAINS InterPro DOMAIN/s: Leucine-rich repeat-containing N-terminal domain, type 2 (InterPro:IPR013210), Leucine-rich repeat (InterPro:IPR001611); BEST Arabidopsis thaliana protein match is: receptor like protein 13 (TAIR:AT1G74170.1); Has 128946 Blast hits to 31204 proteins …	1.71704	-1.20459	3.31062
30.2.7	signalling.receptor kinases.leucine rich repeat VII	c300136.graph_c0	Transcript	(loc_os08g42840.1 : 215.0) no description available & (at3g23010 : 196.0) receptor like protein 36 (RLP36); CONTAINS InterPro DOMAIN/s: Leucine-rich repeat (InterPro:IPR001611); BEST Arabidopsis thaliana protein match is: receptor like protein 38 (TAIR:AT3G23120.1); Has 98934 Blast hits to 26273 proteins in 1049 species: Archae - 38; Bacteria - 5801; Metazoa - 19602; Fungi - 835; Plants - 65537; …	1.23233	-1.89872	3.52057
30.2.10	signalling.receptor kinases.leucine rich repeat X	c290381.graph_c0	Transcript	(at5g07280 : 1177.0) Encodes EMS1 (EXCESS MICROSPOROCYTES1), a putative leucine-rich repeat receptor protein kinase that controls somatic and reproductive cell fates in Arabidopsis anther.; EXCESS MICROSPOROCYTES1 (EMS1); CONTAINS InterPro DOMAIN/s: Protein kinase, ATP binding site (InterPro:IPR017441), Serine/threonine-protein kinase domain (InterPro:IPR002290), Leucine-rich repeat-containing N-…	-1.09121	1.7583	-2.4604
30.2.10	signalling.receptor kinases.leucine rich repeat X	c300136.graph_c0	Transcript	(loc_os08g42840.1 : 215.0) no description available & (at3g23010 : 196.0) receptor like protein 36 (RLP36); CONTAINS InterPro DOMAIN/s: Leucine-rich repeat (InterPro:IPR001611); BEST Arabidopsis thaliana protein match is: receptor like protein 38 (TAIR:AT3G23120.1); Has 98934 Blast hits to 26273 proteins in 1049 species: Archae - 38; Bacteria - 5801; Metazoa - 19602; Fungi - 835; Plants - 65537; …	1.23233	-1.89872	3.52057
30.2.11	signalling.receptor kinases.leucine rich repeat XI	c299510.graph_c0	Transcript	(at1g74190 : 189.0) receptor like protein 15 (RLP15); INVOLVED IN: signal transduction; LOCATED IN: endomembrane system; CONTAINS InterPro DOMAIN/s: Leucine-rich repeat-containing N-terminal domain, type 2 (InterPro:IPR013210), Leucine-rich repeat (InterPro:IPR001611); BEST Arabidopsis thaliana protein match is: receptor like protein 13 (TAIR:AT1G74170.1); Has 128946 Blast hits to 31204 proteins …	1.71704	-1.20459	3.31062
30.2.11	signalling.receptor kinases.leucine rich repeat XI	c300136.graph_c0	Transcript	(loc_os08g42840.1 : 215.0) no description available & (at3g23010 : 196.0) receptor like protein 36 (RLP36); CONTAINS InterPro DOMAIN/s: Leucine-rich repeat (InterPro:IPR001611); BEST Arabidopsis thaliana protein match is: receptor like protein 38 (TAIR:AT3G23120.1); Has 98934 Blast hits to 26273 proteins in 1049 species: Archae - 38; Bacteria - 5801; Metazoa - 19602; Fungi - 835; Plants - 65537; …	1.23233	-1.89872	3.52057
30.2.12	signalling.receptor kinases.leucine rich repeat XII	c299510.graph_c0	Transcript	(at1g74190 : 189.0) receptor like protein 15 (RLP15); INVOLVED IN: signal transduction; LOCATED IN: endomembrane system; CONTAINS InterPro DOMAIN/s: Leucine-rich repeat-containing N-terminal domain, type 2 (InterPro:IPR013210), Leucine-rich repeat (InterPro:IPR001611); BEST Arabidopsis thaliana protein match is: receptor like protein 13 (TAIR:AT1G74170.1); Has 128946 Blast hits to 31204 proteins …	1.71704	-1.20459	3.31062
30.2.13	signalling.receptor kinases.leucine rich repeat XIII	c300136.graph_c0	Transcript	(loc_os08g42840.1 : 215.0) no description available & (at3g23010 : 196.0) receptor like protein 36 (RLP36); CONTAINS InterPro DOMAIN/s: Leucine-rich repeat (InterPro:IPR001611); BEST Arabidopsis thaliana protein match is: receptor like protein 38 (TAIR:AT3G23120.1); Has 98934 Blast hits to 26273 proteins in 1049 species: Archae - 38; Bacteria - 5801; Metazoa - 19602; Fungi - 835; Plants - 65537; …	1.23233	-1.89872	3.52057
30.2.20	signalling.receptor kinases.wheat LRK10 like	c286723.graph_c0	Transcript	(at1g66880 : 90.5) Protein kinase superfamily protein; FUNCTIONS IN: protein serine/threonine kinase activity, protein kinase activity, ATP binding; INVOLVED IN: protein amino acid phosphorylation; LOCATED IN: plasma membrane; EXPRESSED IN: 21 plant structures; EXPRESSED DURING: 13 growth stages; CONTAINS InterPro DOMAIN/s: Protein kinase, ATP binding site (InterPro:IPR017441), Serine/threonine-p…	1.42606	-1.80109	3.61621
30.2.20	signalling.receptor kinases.wheat LRK10 like	c298255.graph_c0	Transcript	(at1g18390 : 129.0) Protein kinase superfamily protein; FUNCTIONS IN: protein serine/threonine kinase activity, protein kinase activity, kinase activity, ATP binding; INVOLVED IN: protein amino acid phosphorylation; EXPRESSED IN: 22 plant structures; EXPRESSED DURING: 13 growth stages; CONTAINS InterPro DOMAIN/s: Protein kinase, ATP binding site (InterPro:IPR017441), Protein kinase, catalytic dom…	1.51488	-1.89131	3.79676
30.2.26	signalling.receptor kinases.crinkly like	c298379.graph_c0	Transcript	(at3g55950 : 535.0) CRINKLY4 related 3 (CCR3); FUNCTIONS IN: kinase activity; INVOLVED IN: protein amino acid phosphorylation; LOCATED IN: endomembrane system; EXPRESSED IN: 23 plant structures; EXPRESSED DURING: 10 growth stages; CONTAINS InterPro DOMAIN/s: Protein kinase, ATP binding site (InterPro:IPR017441), Regulator of chromosome condensation/beta-lactamase-inhibitor protein II (InterPro:IP…	1.65417	-1.37432	3.41654
30.2.99	signalling.receptor kinases.misc	c300136.graph_c0	Transcript	(loc_os08g42840.1 : 215.0) no description available & (at3g23010 : 196.0) receptor like protein 36 (RLP36); CONTAINS InterPro DOMAIN/s: Leucine-rich repeat (InterPro:IPR001611); BEST Arabidopsis thaliana protein match is: receptor like protein 38 (TAIR:AT3G23120.1); Has 98934 Blast hits to 26273 proteins in 1049 species: Archae - 38; Bacteria - 5801; Metazoa - 19602; Fungi - 835; Plants - 65537; …	1.23233	-1.89872	3.52057
30.3	signalling.calcium	c210844.graph_c0	Transcript	(loc_os08g02250.1 : 175.0) no description available & (at1g01110 : 172.0) IQ-domain 18 (IQD18); FUNCTIONS IN: molecular_function unknown; EXPRESSED IN: 10 plant structures; EXPRESSED DURING: 6 growth stages; CONTAINS InterPro DOMAIN/s: IQ calmodulin-binding region (InterPro:IPR000048); BEST Arabidopsis thaliana protein match is: IQ-domain 17 (TAIR:AT4G00820.1); Has 30201 Blast hits to 17322 prote…	-1.08593	1.93469	-2.63192
30.3	signalling.calcium	c283006.graph_c0	Transcript	(at1g66400 : 142.0) Encodes a calmodulin-like protein. Regulates nitric oxide levels and transition to flowering.; calmodulin like 23 (CML23); FUNCTIONS IN: calcium ion binding; INVOLVED IN: regulation of flower development, regulation of nitric oxide metabolic process; LOCATED IN: cellular_component unknown; EXPRESSED IN: 28 plant structures; EXPRESSED DURING: 9 growth stages; CONTAINS InterPro …	1.05135	-1.10497	2.5446
30.3	signalling.calcium	c299836.graph_c0	Transcript	(at1g05990 : 149.0) EF hand calcium-binding protein family; FUNCTIONS IN: calcium ion binding; LOCATED IN: cellular_component unknown; EXPRESSED IN: root hair; CONTAINS InterPro DOMAIN/s: Parvalbumin (InterPro:IPR008080), EF-Hand 1, calcium-binding site (InterPro:IPR018247), EF-HAND 2 (InterPro:IPR018249), EF-hand-like domain (InterPro:IPR011992), Calcium-binding EF-hand (InterPro:IPR002048), EF-…	1.55087	-1.16587	3.10508
30.6	signalling.MAP kinases	c285481.graph_c0	Transcript	(at1g73500 : 335.0) member of MAP Kinase Kinase family. Autophosphorylates and also phosphorylates MPK3 and MPK6. Independently involved in ethylene and calmalexin biosynthesis. Induces transcription of ACS2, ACS6, ERF1, ERF2, ERF5, ERF6, CYP79B2, CYP79B3, CYP71A13 and PAD3.; MAP kinase kinase 9 (MKK9); FUNCTIONS IN: protein kinase activator activity, MAP kinase kinase activity, kinase activity; …	1.44607	-1.34894	3.18327
30.6	signalling.MAP kinases	c297949.graph_c0	Transcript	(loc_os02g45130.1 : 301.0) no description available & (at3g18750 : 294.0) Encodes a member of the WNK family (9 members in all) of protein kinases, the structural design of which is clearly distinct from those of other known protein kinases, such as receptor-like kinases and mitogen-activated protein kinases. Its transcription is under the control of circadian rhythms.; with no lysine (K) kinase …	1.02005	-1.98356	3.39105
31.1	cell.organisation	c296598.graph_c0	Transcript	(at4g39050 : 1003.0) Kinesin motor family protein; FUNCTIONS IN: microtubule motor activity, zinc ion binding, ATP binding; INVOLVED IN: microtubule-based movement; LOCATED IN: chloroplast; CONTAINS InterPro DOMAIN/s: Kinesin, motor region, conserved site (InterPro:IPR019821), Zinc finger, RING-type (InterPro:IPR001841), Kinesin, motor domain (InterPro:IPR001752); BEST Arabidopsis thaliana protei…	-1.43538	1.87878	-2.92508
31.1.1.3	cell.organisation.cytoskeleton.Myosin	c281821.graph_c0	Transcript	(at1g51405 : 173.0) myosin-related; Has 11803 Blast hits to 7804 proteins in 640 species: Archae - 183; Bacteria - 701; Metazoa - 7055; Fungi - 867; Plants - 542; Viruses - 4; Other Eukaryotes - 2451 (source: NCBI BLink). & (loc_os03g11770.1 : 83.2) no description available & (reliability: 346.0) & (original description: no original description)	-1.00204	1.94552	-2.55947
31.4	cell.vesicle transport	c301194.graph_c0	Transcript	(at1g11250 : 262.0) member of SYP12 Gene Family; syntaxin of plants 125 (SYP125); FUNCTIONS IN: SNAP receptor activity; INVOLVED IN: intracellular protein transport, cellular membrane fusion; LOCATED IN: membrane; EXPRESSED IN: 6 plant structures; EXPRESSED DURING: L mature pollen stage, M germinated pollen stage, 4 anthesis, petal differentiation and expansion stage; CONTAINS InterPro DOMAIN/s: …	1.54025	-1.09543	3.02428
33.99	development.unspecified	c186882.graph_c1	Transcript	(loc_os02g45070.2 : 348.0) no description available & (at1g48410 : 342.0) Encodes an RNA Slicer that selectively recruits microRNAs and siRNAs. There is currently no evidence that AGO1 Slicer is in a high molecular weight RNA-induced silencing complex (RISC). Mutants are defective in post-transcriptional gene silencing and have pleiotropic developmental and morphological defects. Through its acti…	-1.90331	1.8475	-3.36181
33.99	development.unspecified	c263206.graph_c0	Transcript	(loc_os08g06480.1 : 869.0) no description available & (at1g15750 : 785.0) Encodes a protein with several WD40 repeats at the C-terminus and predicted protein-protein interaction domains at the N-terminus. Together with the TOPLESS-RELATED PROTEINS (TPRs), it is thought to be involved in transcriptional repression of root-promoting genes in the top help of the embryo during the transition stage of…	-1.30273	1.77178	-2.6867
34.4	transport.nitrate	c276311.graph_c0	Transcript	(at5g50200 : 162.0) Wound-responsive gene 3 (WR3). Encodes a high-affinity nitrate transporter. Up-regulated by nitrate. Involved in jasmonic acid-independent wound signal transduction.; WOUND-RESPONSIVE 3 (WR3); FUNCTIONS IN: nitrate transmembrane transporter activity; INVOLVED IN: nitrate transport, response to nitrate, response to wounding; LOCATED IN: plasma membrane; EXPRESSED IN: 20 plant s…	1.11654	-1.3876	2.89139
34.13	transport.peptides and oligopeptides	c238446.graph_c0	Transcript	(loc_os10g33210.1 : 241.0) no description available & (at5g46050 : 239.0) Encodes a di- and tri-peptide transporter involved in responses to wounding, virulent bacterial pathogens, and high NaCl concentrations. The protein is predicted to have 12 transmembrane helicies.; peptide transporter 3 (PTR3); FUNCTIONS IN: dipeptide transporter activity, tripeptide transporter activity, transporter activi…	1.2847	-1.15066	2.82327
34.13	transport.peptides and oligopeptides	c267280.graph_c0	Transcript	(loc_os10g33210.1 : 180.0) no description available & (at5g46040 : 174.0) Major facilitator superfamily protein; FUNCTIONS IN: transporter activity; INVOLVED IN: oligopeptide transport, response to nematode; LOCATED IN: membrane; EXPRESSED IN: root; CONTAINS InterPro DOMAIN/s: Oligopeptide transporter (InterPro:IPR000109), Major facilitator superfamily, general substrate transporter (InterPro:IPR…	1.24742	-1.59914	3.23645
34.15	transport.potassium	c297986.graph_c0	Transcript	(at2g26650 : 587.0) Encodes AKT1, a member of the Shaker family inward rectifying potassium channel predominantly expressed in predominantly in root hairs and root endodermis. This family includes five groups based on phylogenetic analysis (FEBS Letters (2007) 581: 2357): I (inward rectifying channel): AKT1 (AT2G26650), AKT5 (AT4G32500) and SPIK (also known as AKT6, AT2G25600); II (inward rectify…	-1.33588	1.54279	-2.49047
34.19.1	transport.Major Intrinsic Proteins.PIP	c273090.graph_c0	Transcript	(at4g23400 : 393.0) plasma membrane intrinsic protein 1;5 (PIP1;5); FUNCTIONS IN: water channel activity; INVOLVED IN: response to salt stress, transport; LOCATED IN: plasma membrane, membrane; EXPRESSED IN: 22 plant structures; EXPRESSED DURING: 14 growth stages; CONTAINS InterPro DOMAIN/s: Major intrinsic protein, conserved site (InterPro:IPR022357), Aquaporin (InterPro:IPR012269), Major intrin…	1.81235	-1.89145	4.0915
35.1	not assigned.no ontology	c270493.graph_c0	Transcript	(loc_os04g29090.1 : 413.0) no description available & (at2g46740 : 388.0) D-arabinono-1,4-lactone oxidase family protein; FUNCTIONS IN: oxidoreductase activity, D-arabinono-1,4-lactone oxidase activity, FAD binding, catalytic activity; INVOLVED IN: oxidation reduction; LOCATED IN: cell wall; EXPRESSED IN: leaf apex, root; CONTAINS InterPro DOMAIN/s: D-arabinono-1,4-lactone oxidase (InterPro:IPR00…	1.23734	-1.04549	2.67078
35.2	not assigned.unknown	c110066.graph_c0	Transcript	no hits & (original description: no original description)	1.5875	-1.65072	3.62446
35.2	not assigned.unknown	c145254.graph_c0	Transcript	no hits & (original description: no original description)	1.99916	-1.84007	4.22669
35.2	not assigned.unknown	c148341.graph_c0	Transcript	no hits & (original description: no original description)	1.04686	-1.90843	3.34428
35.2	not assigned.unknown	c175128.graph_c1	Transcript	no hits & (original description: no original description)	1.0814	-1.49801	2.96787
35.2	not assigned.unknown	c210744.graph_c0	Transcript	no hits & (original description: no original description)	-1.97413	1.56475	-3.15277
35.2	not assigned.unknown	c237731.graph_c0	Transcript	no hits & (original description: no original description)	1.43207	-1.60135	3.42192
35.2	not assigned.unknown	c240437.graph_c0	Transcript	no hits & (original description: no original description)	-1.75388	1.42858	-2.79552
35.2	not assigned.unknown	c244109.graph_c0	Transcript	no hits & (original description: no original description)	-1.52191	1.99893	-3.13196
35.2	not assigned.unknown	c246300.graph_c0	Transcript	(loc_os01g63690.1 : 389.0) no description available & (at2g40000 : 350.0) ortholog of sugar beet HS1 PRO-1 2 (HSPRO2); CONTAINS InterPro DOMAIN/s: Hs1pro-1, C-terminal (InterPro:IPR009743), Hs1pro-1, N-terminal (InterPro:IPR009869); BEST Arabidopsis thaliana protein match is: Hs1pro-1 protein (TAIR:AT3G55840.1); Has 71 Blast hits to 71 proteins in 18 species: Archae - 0; Bacteria - 0; Metazoa - 0…	1.39958	-1.2716	3.05904
35.2	not assigned.unknown	c250713.graph_c0	Transcript	no hits & (original description: no original description)	1.96394	-1.90973	4.26104
35.2	not assigned.unknown	c255982.graph_c0	Transcript	(at2g02061 : 301.0) Nucleotide-diphospho-sugar transferase family protein; FUNCTIONS IN: molecular_function unknown; INVOLVED IN: biological_process unknown; LOCATED IN: cellular_component unknown; EXPRESSED IN: shoot apex, stem, flower, seed; EXPRESSED DURING: F mature embryo stage, petal differentiation and expansion stage, E expanded cotyledon stage; CONTAINS InterPro DOMAIN/s: Nucleotide-diph…	1.62795	-1.86027	3.87589
35.2	not assigned.unknown	c259033.graph_c0	Transcript	(loc_os07g37700.1 : 97.4) no description available & (at3g15534 : 93.6) unknown protein; FUNCTIONS IN: molecular_function unknown; INVOLVED IN: biological_process unknown; LOCATED IN: cellular_component unknown; BEST Arabidopsis thaliana protein match is: unknown protein (TAIR:AT1G52855.1); Has 30201 Blast hits to 17322 proteins in 780 species: Archae - 12; Bacteria - 1396; Metazoa - 17338; Fungi…	-1.39593	1.82275	-2.83006
35.2	not assigned.unknown	c263032.graph_c0	Transcript	no hits & (original description: no original description)	1.22832	-1.17536	2.79218
35.2	not assigned.unknown	c265079.graph_c0	Transcript	no hits & (original description: no original description)	1.42746	-1.28683	3.1028
35.2	not assigned.unknown	c265348.graph_c0	Transcript	(loc_os01g61070.1 : 82.0) no description available & (reliability: 100.0) & (original description: no original description)	1.58856	-1.43008	3.40705
35.2	not assigned.unknown	c270364.graph_c0	Transcript	no hits & (original description: no original description)	1.58631	-1.90908	3.88619
35.2	not assigned.unknown	c273710.graph_c0	Transcript	no hits & (original description: no original description)	1.7091	-1.27694	3.37408
35.2	not assigned.unknown	c274974.graph_c0	Transcript	no hits & (original description: no original description)	1.40372	-1.43669	3.22848
35.2	not assigned.unknown	c276073.graph_c0	Transcript	no hits & (original description: no original description)	1.80181	-1.81307	4.00438
35.2	not assigned.unknown	c277519.graph_c0	Transcript	no hits & (original description: no original description)	-1.29733	1.12292	-2.03104
35.2	not assigned.unknown	c277952.graph_c0	Transcript	no hits & (original description: no original description)	1.64352	-1.94411	3.97592
35.2	not assigned.unknown	c279928.graph_c0	Transcript	no hits & (original description: no original description)	1.94414	-1.71607	4.0475
35.2	not assigned.unknown	c283570.graph_c0	Transcript	no hits & (original description: no original description)	1.70113	-1.50894	3.59823
35.2	not assigned.unknown	c285011.graph_c0	Transcript	no hits & (original description: no original description)	-1.22373	1.80619	-2.64034
35.2	not assigned.unknown	c288445.graph_c0	Transcript	no hits & (original description: no original description)	1.96156	-1.32446	3.67491
35.2	not assigned.unknown	c289480.graph_c0	Transcript	(at2g01300 : 82.0) unknown protein; BEST Arabidopsis thaliana protein match is: unknown protein (TAIR:AT1G15010.1); Has 73 Blast hits to 73 proteins in 12 species: Archae - 0; Bacteria - 0; Metazoa - 0; Fungi - 0; Plants - 73; Viruses - 0; Other Eukaryotes - 0 (source: NCBI BLink). & (reliability: 164.0) & (original description: no original description)	1.90424	-1.61662	3.90829
35.2	not assigned.unknown	c289566.graph_c0	Transcript	(at2g38820 : 170.0) Protein of unknown function (DUF506) ; CONTAINS InterPro DOMAIN/s: Protein of unknown function DUF506, plant (InterPro:IPR006502); BEST Arabidopsis thaliana protein match is: Protein of unknown function (DUF506) (TAIR:AT3G22970.1); Has 35333 Blast hits to 34131 proteins in 2444 species: Archae - 798; Bacteria - 22429; Metazoa - 974; Fungi - 991; Plants - 531; Viruses - 0; Othe…	1.24074	-1.95384	3.58227
35.2	not assigned.unknown	c290282.graph_c0	Transcript	(loc_os07g01860.1 : 247.0) no description available & (at1g18620 : 229.0) unknown protein; FUNCTIONS IN: molecular_function unknown; INVOLVED IN: biological_process unknown; LOCATED IN: cellular_component unknown; EXPRESSED IN: 22 plant structures; EXPRESSED DURING: 13 growth stages; BEST Arabidopsis thaliana protein match is: unknown protein (TAIR:AT1G74160.1); Has 1906 Blast hits to 1265 protei…	-1.52586	1.40117	-2.53885
35.2	not assigned.unknown	c291018.graph_c0	Transcript	no hits & (original description: no original description)	1.17405	-1.81794	3.38002
35.2	not assigned.unknown	c293704.graph_c0	Transcript	no hits & (original description: no original description)	-1.40801	1.83702	-2.86017
35.2	not assigned.unknown	c294790.graph_c0	Transcript	no hits & (original description: no original description)	1.54756	-1.00296	2.93982
35.2	not assigned.unknown	c294799.graph_c0	Transcript	no hits & (original description: no original description)	-1.07467	1.39982	-2.08441
35.2	not assigned.unknown	c295933.graph_c1	Transcript	no hits & (original description: no original description)	1.04102	-1.7135	3.141
35.2	not assigned.unknown	c296252.graph_c1	Transcript	no hits & (original description: no original description)	1.5416	-1.19612	3.12598
35.2	not assigned.unknown	c297082.graph_c0	Transcript	no hits & (original description: no original description)	1.68904	-1.58334	3.66073
35.2	not assigned.unknown	c299585.graph_c0	Transcript	(at3g03280 : 89.0) unknown protein; FUNCTIONS IN: molecular_function unknown; INVOLVED IN: N-terminal protein myristoylation; LOCATED IN: cellular_component unknown; BEST Arabidopsis thaliana protein match is: unknown protein (TAIR:AT5G17350.1); Has 137 Blast hits to 137 proteins in 11 species: Archae - 0; Bacteria - 0; Metazoa - 0; Fungi - 0; Plants - 137; Viruses - 0; Other Eukaryotes - 0 (sour…	1.92986	-1.13102	3.44873
35.2	not assigned.unknown	c300088.graph_c0	Transcript	no hits & (original description: no original description)	1.62154	-1.23023	3.24045
35.2	not assigned.unknown	c300980.graph_c0	Transcript	no hits & (original description: no original description)	1.34927	-1.41999	3.15648
35.2	not assigned.unknown	c300988.graph_c0	Transcript	no hits & (original description: no original description)	1.60867	-1.71779	3.71509
35.2	not assigned.unknown	c301280.graph_c0	Transcript	no hits & (original description: no original description)	1.22369	-1.89099	3.50353
35.2	not assigned.unknown	c301314.graph_c0	Transcript	no hits & (original description: no original description)	1.37876	-1.84217	3.6081
35.2	not assigned.unknown	c301343.graph_c0	Transcript	(p08688|alb2_pea : 181.0) Albumin-2 (PA2) - Pisum sativum (Garden pea) & (loc_os04g13540.1 : 154.0) no description available & (reliability: 100.0) & (original description: no original description)	1.83669	-1.52374	3.74826
1.2.5	PS.photorespiration.serine hydroxymethyltransferase	c298199.graph_c0	Transcript	(chl4|516335 : 560.0) no description available & (at5g26780 : 545.0) Encodes a protein with serine hydroxymethyltransferase activity which is thought to be localized in the mitochondrial matrix. SHM2 expression fails to rescue the conditional lethal phenotype of the shm1-1 mutant, defective in SHM1.; serine hydroxymethyltransferase 2 (SHM2); FUNCTIONS IN: glycine hydroxymethyltransferase activity…	5.1098	-1.8046	7.30124
1.3.8	PS.calvin cycle.transketolase	c299429.graph_c0	Transcript	(q43848|tktc_soltu : 660.0) Transketolase, chloroplast precursor (EC 2.2.1.1) (TK) - Solanum tuberosum (Potato) & (loc_os06g04270.1 : 643.0) no description available & (at3g60750 : 641.0) Transketolase; FUNCTIONS IN: catalytic activity, transketolase activity; EXPRESSED IN: 24 plant structures; EXPRESSED DURING: 16 growth stages; CONTAINS InterPro DOMAIN/s: Transketolase, N-terminal (InterPro:IPR…	5.73056	-1.51463	7.63335
2.1.2.3	major CHO metabolism.synthesis.starch.starch branching	c295902.graph_c0	Transcript	(at2g36390 : 789.0) Encodes a starch branching enzyme (EC.2.4.1.18) similar to SBE2 from maize and rice. Expressed throughout plant tissues.; starch branching enzyme 2.1 (SBE2.1); FUNCTIONS IN: 1,4-alpha-glucan branching enzyme activity; INVOLVED IN: amylopectin biosynthetic process, starch metabolic process; LOCATED IN: chloroplast stroma, chloroplast; EXPRESSED IN: 25 plant structures; EXPRESSE…	5.81828	-1.88803	8.08797
3.4.4	minor CHO metabolism.myo-inositol.myo inositol oxygenases	c294956.graph_c0	Transcript	(at5g56640 : 273.0) Myo-Inositol Oxygenase gene family; myo-inositol oxygenase 5 (MIOX5); FUNCTIONS IN: inositol oxygenase activity, iron ion binding; INVOLVED IN: syncytium formation; LOCATED IN: cytoplasm; EXPRESSED IN: 9 plant structures; EXPRESSED DURING: L mature pollen stage, M germinated pollen stage, 4 anthesis, petal differentiation and expansion stage; CONTAINS InterPro DOMAIN/s: Protei…	3.60196	-1.97281	5.95973
4.1.2	glycolysis.cytosolic branch.phosphoglucomutase (PGM)	c297448.graph_c0	Transcript	(at5g51820 : 586.0) Encodes a plastid isoform of the enzyme phosphoglucomutase involved in controlling photosynthetic carbon flow. Effective petiole movement against the direction of the gravity requires functional PGM activity that is required for full development of amyloplasts.; phosphoglucomutase (PGM); FUNCTIONS IN: phosphoglucomutase activity; INVOLVED IN: response to cold, starch biosynthe…	6.21755	-1.8761	8.48179
4.1.8	glycolysis.cytosolic branch.glyceraldehyde 3-phosphate dehydrogenase (GAP-DH)	c289659.graph_c2	Transcript	(at1g79530 : 466.0) Encodes one of the chloroplast/plastid localized GAPDH isoforms (GAPCp1/At1g79530 and GAPCp2/At1g16300). gapcp double mutants display a drastic phenotype of arrested root development, dwarfism and sterility. GAPCps are important for the synthesis of serine in roots.; glyceraldehyde-3-phosphate dehydrogenase of plastid 1 (GAPCP-1); FUNCTIONS IN: glyceraldehyde-3-phosphate dehyd…	5.61126	-1.8448	7.84119
4.1.13	glycolysis.cytosolic branch.enolase	c288296.graph_c0	Transcript	(at1g74030 : 472.0) Encodes the plastid-localized phosphoenolpyruvate enolase. Mutant plants have abnormal trichomes.; enolase 1 (ENO1); FUNCTIONS IN: phosphopyruvate hydratase activity; INVOLVED IN: trichome morphogenesis; LOCATED IN: chloroplast; EXPRESSED IN: 26 plant structures; EXPRESSED DURING: 13 growth stages; CONTAINS InterPro DOMAIN/s: Enolase (InterPro:IPR000941), Enolase, C-terminal (…	2.1376	-1.92226	4.44937
4.1.14	glycolysis.cytosolic branch.pyruvate kinase (PK)	c296167.graph_c0	Transcript	(chl4|513548 : 216.0) no description available & (at5g63680 : 213.0) Pyruvate kinase family protein; FUNCTIONS IN: pyruvate kinase activity, potassium ion binding, magnesium ion binding, catalytic activity; INVOLVED IN: response to cadmium ion, glycolysis; LOCATED IN: plasma membrane; EXPRESSED IN: 23 plant structures; EXPRESSED DURING: 13 growth stages; CONTAINS InterPro DOMAIN/s: Pyruvate kinas…	6.64809	-1.85974	8.89009
4.2.2	glycolysis.plastid branch.phosphoglucomutase (PGM)	c297448.graph_c0	Transcript	(at5g51820 : 586.0) Encodes a plastid isoform of the enzyme phosphoglucomutase involved in controlling photosynthetic carbon flow. Effective petiole movement against the direction of the gravity requires functional PGM activity that is required for full development of amyloplasts.; phosphoglucomutase (PGM); FUNCTIONS IN: phosphoglucomutase activity; INVOLVED IN: response to cold, starch biosynthe…	6.21755	-1.8761	8.48179
4.2.8	glycolysis.plastid branch.glyceraldehyde 3-phosphate dehydrogenase (GAP-DH)	c289659.graph_c2	Transcript	(at1g79530 : 466.0) Encodes one of the chloroplast/plastid localized GAPDH isoforms (GAPCp1/At1g79530 and GAPCp2/At1g16300). gapcp double mutants display a drastic phenotype of arrested root development, dwarfism and sterility. GAPCps are important for the synthesis of serine in roots.; glyceraldehyde-3-phosphate dehydrogenase of plastid 1 (GAPCP-1); FUNCTIONS IN: glyceraldehyde-3-phosphate dehyd…	5.61126	-1.8448	7.84119
4.2.14	glycolysis.plastid branch.pyruvate kinase (PK)	c296167.graph_c0	Transcript	(chl4|513548 : 216.0) no description available & (at5g63680 : 213.0) Pyruvate kinase family protein; FUNCTIONS IN: pyruvate kinase activity, potassium ion binding, magnesium ion binding, catalytic activity; INVOLVED IN: response to cadmium ion, glycolysis; LOCATED IN: plasma membrane; EXPRESSED IN: 23 plant structures; EXPRESSED DURING: 13 growth stages; CONTAINS InterPro DOMAIN/s: Pyruvate kinas…	6.64809	-1.85974	8.89009
4.3.14	glycolysis.unclear/dually targeted.pyruvate kinase (PK)	c296167.graph_c0	Transcript	(chl4|513548 : 216.0) no description available & (at5g63680 : 213.0) Pyruvate kinase family protein; FUNCTIONS IN: pyruvate kinase activity, potassium ion binding, magnesium ion binding, catalytic activity; INVOLVED IN: response to cadmium ion, glycolysis; LOCATED IN: plasma membrane; EXPRESSED IN: 23 plant structures; EXPRESSED DURING: 13 growth stages; CONTAINS InterPro DOMAIN/s: Pyruvate kinas…	6.64809	-1.85974	8.89009
5.10	fermentation.aldehyde dehydrogenase	c290997.graph_c1	Transcript	(chl4|512847 : 217.0) no description available & (loc_os06g15990.2 : 211.0) no description available & (at1g23800 : 199.0) Encodes a mitochondrial aldehyde dehydrogenase; nuclear gene for mitochondrial product.; aldehyde dehydrogenase 2B7 (ALDH2B7); FUNCTIONS IN: 3-chloroallyl aldehyde dehydrogenase activity, aldehyde dehydrogenase (NAD) activity; INVOLVED IN: oxidation reduction, metabolic proce…	7.97268	-1.71629	10.0768
6.3	gluconeogenesis / glyoxylate cycle.Malate DH	c295134.graph_c0	Transcript	(loc_os08g33720.1 : 327.0) no description available & (at1g53240 : 323.0) Lactate/malate dehydrogenase family protein; FUNCTIONS IN: malate dehydrogenase activity, copper ion binding; INVOLVED IN: response to cadmium ion, response to salt stress, response to cold, defense response to bacterium, peptidyl-cysteine S-nitrosylation; LOCATED IN: mitochondrion, cell wall, chloroplast; EXPRESSED IN: 26 …	4.29948	-1.65158	6.33688
7.1.3	OPP.oxidative PP.6-phosphogluconate dehydrogenase	c295738.graph_c0	Transcript	(at1g64190 : 385.0) 6-phosphogluconate dehydrogenase family protein; FUNCTIONS IN: in 6 functions; INVOLVED IN: response to salt stress; LOCATED IN: chloroplast, membrane; EXPRESSED IN: 24 plant structures; EXPRESSED DURING: 14 growth stages; CONTAINS InterPro DOMAIN/s: 6-phosphogluconate dehydrogenase, NAD-binding (InterPro:IPR006115), 6-phosphogluconate dehydrogenase, C-terminal-like (InterPro:…	5.90354	-1.88574	8.17415
7.2.1	OPP.non-reductive PP.transketolase	c299429.graph_c0	Transcript	(q43848|tktc_soltu : 660.0) Transketolase, chloroplast precursor (EC 2.2.1.1) (TK) - Solanum tuberosum (Potato) & (loc_os06g04270.1 : 643.0) no description available & (at3g60750 : 641.0) Transketolase; FUNCTIONS IN: catalytic activity, transketolase activity; EXPRESSED IN: 24 plant structures; EXPRESSED DURING: 16 growth stages; CONTAINS InterPro DOMAIN/s: Transketolase, N-terminal (InterPro:IPR…	5.73056	-1.51463	7.63335
7.2.2	OPP.non-reductive PP.transaldolase	c291229.graph_c0	Transcript	(chl4|511284 : 273.0) no description available & (loc_os08g05830.1 : 146.0) no description available & (at1g12230 : 143.0) Aldolase superfamily protein; FUNCTIONS IN: transaldolase activity, zinc ion binding; INVOLVED IN: carbohydrate metabolic process, metabolic process; EXPRESSED IN: 23 plant structures; EXPRESSED DURING: 13 growth stages; CONTAINS InterPro DOMAIN/s: Aldolase-type TIM barrel (I…	5.96456	-1.49314	7.8406
8.1.3	TCA / org transformation.TCA.aconitase	c298771.graph_c0	Transcript	(chl4|511497 : 778.0) no description available & (loc_os03g04410.1 : 172.0) no description available & (at4g35830 : 170.0) Encodes an aconitase that can catalyze the conversion of citrate to isocitrate through a cis-aconitate intermediate, indicating that it may participate in the TCA cycle and other primary metabolic pathways. The protein is believed to accumulate in the mitochondria and the cyt…	6.77884	-1.9236	9.08766
8.1.6	TCA / org transformation.TCA.succinyl-CoA ligase	c299296.graph_c0	Transcript	(at2g20420 : 404.0) ATP citrate lyase (ACL) family protein; FUNCTIONS IN: succinate-CoA ligase (GDP-forming) activity, copper ion binding, ATP binding; INVOLVED IN: response to cadmium ion, metabolic process; LOCATED IN: mitochondrion; EXPRESSED IN: 26 plant structures; EXPRESSED DURING: 16 growth stages; CONTAINS InterPro DOMAIN/s: Succinyl-CoA synthetase, beta subunit (InterPro:IPR005809), Succ…	6.23374	-1.95625	8.58152
8.1.7	TCA / org transformation.TCA.succinate dehydrogenase	c293696.graph_c0	Transcript	(q6zdy8|dhsa_orysa : 830.0) Succinate dehydrogenase [ubiquinone] flavoprotein subunit, mitochondrial precursor (EC 1.3.5.1) (FP) (Flavoprotein subunit of complex II) - Oryza sativa (Rice) & (loc_os07g04240.1 : 830.0) no description available & (at5g66760 : 825.0) One of two genes in Arabidopsis that encode a flavoprotein subunit of the mitochondrial succinate dehydrogenase complex.; succinate deh…	7.60368	-1.9571	9.94171
8.1.9	TCA / org transformation.TCA.malate DH	c295134.graph_c0	Transcript	(loc_os08g33720.1 : 327.0) no description available & (at1g53240 : 323.0) Lactate/malate dehydrogenase family protein; FUNCTIONS IN: malate dehydrogenase activity, copper ion binding; INVOLVED IN: response to cadmium ion, response to salt stress, response to cold, defense response to bacterium, peptidyl-cysteine S-nitrosylation; LOCATED IN: mitochondrion, cell wall, chloroplast; EXPRESSED IN: 26 …	4.29948	-1.65158	6.33688
8.2.9	TCA / org transformation.other organic acid transformatons.cyt MDH	c295134.graph_c0	Transcript	(loc_os08g33720.1 : 327.0) no description available & (at1g53240 : 323.0) Lactate/malate dehydrogenase family protein; FUNCTIONS IN: malate dehydrogenase activity, copper ion binding; INVOLVED IN: response to cadmium ion, response to salt stress, response to cold, defense response to bacterium, peptidyl-cysteine S-nitrosylation; LOCATED IN: mitochondrion, cell wall, chloroplast; EXPRESSED IN: 26 …	4.29948	-1.65158	6.33688
9.7	mitochondrial electron transport / ATP synthesis.cytochrome c oxidase	c283275.graph_c0	Transcript	(loc_os07g42910.1 : 99.4) no description available & (at1g22450 : 99.0) subunit 6b of cytochrome c oxidase; cytochrome C oxidase 6B (COX6B); FUNCTIONS IN: cytochrome-c oxidase activity, copper ion binding; INVOLVED IN: oxidation reduction, response to salt stress; LOCATED IN: thylakoid, mitochondrion, chloroplast thylakoid membrane, chloroplast; EXPRESSED IN: 24 plant structures; EXPRESSED DURING…	7.22701	-1.75921	9.37706
10.6.2	cell wall.degradation.mannan-xylose-arabinose-fucose	c291434.graph_c1	Transcript	(loc_os11g03730.3 : 183.0) no description available & (at3g10740 : 178.0) Encodes a bifunctional alpha-l-arabinofuranosidase/beta-d-xylosidase that belongs to family 51 of glycoside hydrolases. It may be involved in cell wall modification.; alpha-L-arabinofuranosidase 1 (ASD1); FUNCTIONS IN: hydrolase activity, acting on glycosyl bonds, xylan 1,4-beta-xylosidase activity, alpha-N-arabinofuranosid…	6.45052	-1.79851	8.63577
10.6.2	cell wall.degradation.mannan-xylose-arabinose-fucose	c292892.graph_c0	Transcript	(at5g57540 : 315.0) Encodes a xyloglucan endotransglucosylase/hydrolase with only only the endotransglucosylase (XET; EC 2.4.1.207) activity towards xyloglucan and non-detectable endohydrolytic (XEH; EC 3.2.1.151) activity.; xyloglucan endotransglucosylase/hydrolase 13 (XTH13); FUNCTIONS IN: hydrolase activity, acting on glycosyl bonds, xyloglucan endotransglucosylase activity; INVOLVED IN: xylog…	2.48879	-1.23783	4.11499
10.7	cell wall.modification	c292892.graph_c0	Transcript	(at5g57540 : 315.0) Encodes a xyloglucan endotransglucosylase/hydrolase with only only the endotransglucosylase (XET; EC 2.4.1.207) activity towards xyloglucan and non-detectable endohydrolytic (XEH; EC 3.2.1.151) activity.; xyloglucan endotransglucosylase/hydrolase 13 (XTH13); FUNCTIONS IN: hydrolase activity, acting on glycosyl bonds, xyloglucan endotransglucosylase activity; INVOLVED IN: xylog…	2.48879	-1.23783	4.11499
11.1.4	lipid metabolism.FA synthesis and FA elongation.ACP oxoacyl reductase	c298955.graph_c0	Transcript	(chl4|520899 : 120.0) no description available & (at1g24360 : 115.0) NAD(P)-binding Rossmann-fold superfamily protein; FUNCTIONS IN: 3-oxoacyl-[acyl-carrier-protein] reductase activity, copper ion binding; INVOLVED IN: oxidation reduction, metabolic process, fatty acid biosynthetic process; LOCATED IN: chloroplast stroma, chloroplast, chloroplast envelope; EXPRESSED IN: 24 plant structures; EXPRE…	5.64105	-1.82955	7.86044
11.1.8	lipid metabolism.FA synthesis and FA elongation.acyl coa ligase	c296230.graph_c0	Transcript	(loc_os02g32490.1 : 462.0) no description available & (at5g36880 : 459.0) Encodes a plastidic acetyl-coA synthetase. This enzyme plays a role in converting acetate to acetyl-coA in the plastids. It does not appear to be a major contributor to fatty acid biosynthesis based on mutant phenotypes. The enzyme seems to act as a monomer and may play an important role in preventing the toxic accumulation…	7.9238	-1.95648	10.2613
11.1.9	lipid metabolism.FA synthesis and FA elongation.long chain fatty acid CoA ligase	c299068.graph_c1	Transcript	(loc_os05g25310.2 : 367.0) no description available & (at2g04350 : 357.0) long-chain acyl-CoA synthetase 8 (LACS8); FUNCTIONS IN: long-chain fatty acid-CoA ligase activity, catalytic activity; INVOLVED IN: fatty acid biosynthetic process, metabolic process; LOCATED IN: endoplasmic reticulum; EXPRESSED IN: 23 plant structures; EXPRESSED DURING: 13 growth stages; CONTAINS InterPro DOMAIN/s: AMP-bin…	8.85306	-1.61952	10.86
11.3.6	lipid metabolism.Phospholipid synthesis.choline-phosphate cytidylyltransferase	c299076.graph_c1	Transcript	(loc_os02g07720.1 : 216.0) no description available & (at2g32260 : 213.0) phosphorylcholine cytidylyltransferase (CCT1); CONTAINS InterPro DOMAIN/s: Rossmann-like alpha/beta/alpha sandwich fold (InterPro:IPR014729), Cytidyltransferase-related (InterPro:IPR004821), Cytidylyltransferase (InterPro:IPR004820); BEST Arabidopsis thaliana protein match is: phosphorylcholine cytidylyltransferase2 (TAIR:A…	4.57798	-1.86597	6.83246
11.6	lipid metabolism.lipid transfer proteins etc	c301471.graph_c0	Transcript	(q9sw93|sca_lillo : 102.0) Stigma/stylar cysteine-rich adhesin precursor (Lipid transfer protein) - Lilium longiflorum (Trumpet lily) & (at5g59310 : 94.0) Encodes a member of the lipid transfer protein family. Proteins of this family are generally small (~9 kD), basic, expressed abundantly and contain eight Cys residues. The proteins can bind fatty acids and acylCoA esters and can transfer severa…	2.43777	-1.53726	4.36457
11.9.3.2	lipid metabolism.lipid degradation.lysophospholipases.carboxylesterase	c295398.graph_c0	Transcript	(loc_os06g11130.1 : 187.0) no description available & (at5g16080 : 169.0) carboxyesterase 17 (CXE17); FUNCTIONS IN: hydrolase activity; INVOLVED IN: metabolic process; LOCATED IN: cellular_component unknown; EXPRESSED IN: 11 plant structures; EXPRESSED DURING: 4 anthesis, petal differentiation and expansion stage; CONTAINS InterPro DOMAIN/s: Lipase, GDXG, active site (InterPro:IPR002168), Alpha/b…	3.62098	-1.51004	5.51919
12.2.2	N-metabolism.ammonia metabolism.glutamine synthetase	c294498.graph_c1	Transcript	(p38561|glna3_maize : 318.0) Glutamine synthetase root isozyme 3 (EC 6.3.1.2) (Glutamate--ammonia ligase) (GS112) - Zea mays (Maize) & (at5g35630 : 315.0) chloroplastic glutamine synthetase; glutamine synthetase 2 (GS2); FUNCTIONS IN: glutamate-ammonia ligase activity; INVOLVED IN: in 8 processes; LOCATED IN: in 6 components; EXPRESSED IN: 23 plant structures; EXPRESSED DURING: 14 growth stages; …	8.69571	-1.84908	10.9382
13.1.1.2.1	amino acid metabolism.synthesis.central amino acid metabolism.aspartate.aspartate aminotransferase	c298025.graph_c0	Transcript	(chl4|522990 : 453.0) no description available & (at2g30970 : 435.0) ASPARTATE AMINOTRANSFERASE 1; aspartate aminotransferase 1 (ASP1); FUNCTIONS IN: L-aspartate:2-oxoglutarate aminotransferase activity, copper ion binding; LOCATED IN: mitochondrion; EXPRESSED IN: 23 plant structures; EXPRESSED DURING: 13 growth stages; CONTAINS InterPro DOMAIN/s: Aminotransferase, class I/classII (InterPro:IPR00…	5.04416	-1.79984	7.23159
13.1.1.2.1	amino acid metabolism.synthesis.central amino acid metabolism.aspartate.aspartate aminotransferase	c298554.graph_c0	Transcript	(p37833|aatc_orysa : 406.0) Aspartate aminotransferase, cytoplasmic (EC 2.6.1.1) (Transaminase A) - Oryza sativa (Rice) & (loc_os01g55540.1 : 406.0) no description available & (at2g30970 : 399.0) ASPARTATE AMINOTRANSFERASE 1; aspartate aminotransferase 1 (ASP1); FUNCTIONS IN: L-aspartate:2-oxoglutarate aminotransferase activity, copper ion binding; LOCATED IN: mitochondrion; EXPRESSED IN: 23 plan…	5.34477	-1.86617	7.59778
13.1.3.4	amino acid metabolism.synthesis.aspartate family.methionine	c300060.graph_c0	Transcript	(at3g03780 : 652.0) Encodes a cytosolic methionine synthase, involved in methionine regeneration via the activated methyl cycle (or SAM cycle); methionine synthase 2 (MS2); FUNCTIONS IN: 5-methyltetrahydropteroyltriglutamate-homocysteine S-methyltransferase activity, methionine synthase activity; INVOLVED IN: response to salt stress, methionine biosynthetic process; LOCATED IN: cytosol, apoplast,…	6.10611	-1.68615	8.1859
13.1.3.4.3	amino acid metabolism.synthesis.aspartate family.methionine.methionine synthase	c300060.graph_c0	Transcript	(at3g03780 : 652.0) Encodes a cytosolic methionine synthase, involved in methionine regeneration via the activated methyl cycle (or SAM cycle); methionine synthase 2 (MS2); FUNCTIONS IN: 5-methyltetrahydropteroyltriglutamate-homocysteine S-methyltransferase activity, methionine synthase activity; INVOLVED IN: response to salt stress, methionine biosynthetic process; LOCATED IN: cytosol, apoplast,…	6.10611	-1.68615	8.1859
16.2.1.1	secondary metabolism.phenylpropanoids.lignin biosynthesis.PAL	c298145.graph_c0	Transcript	(p25872|pal1_tobac : 818.0) Phenylalanine ammonia-lyase (EC 4.3.1.5) - Nicotiana tabacum (Common tobacco) & (loc_os04g43800.1 : 815.0) no description available & (at2g37040 : 810.0) Encodes PAL1, a phenylalanine ammonia-lyase. Arabidopsis has four PALs: AT2G37040 (PAL1), AT3G53260 (PAL2), AT5G04230 (PAL3) and AT3G10340 (PAL4).; PHE ammonia lyase 1 (PAL1); FUNCTIONS IN: phenylalanine ammonia-lyase…	2.10631	-1.92303	4.41745
16.2.1.8	secondary metabolism.phenylpropanoids.lignin biosynthesis.F5H	c210839.graph_c0	Transcript	(loc_os09g26960.1 : 137.0) no description available & (q42799|c93a2_soybn : 134.0) Cytochrome P450 93A2 (EC 1.14.-.-) - Glycine max (Soybean) & (at4g36220 : 125.0) encodes ferulate 5-hydroxylase (F5H). Involved in lignin biosynthesis.; ferulic acid 5-hydroxylase 1 (FAH1); FUNCTIONS IN: ferulate 5-hydroxylase activity, monooxygenase activity; INVOLVED IN: lignin biosynthetic process, response to U…	2.41408	-1.72087	4.52324
16.4.1	secondary metabolism.N misc.alkaloid-like	c299060.graph_c0	Transcript	(loc_os03g61740.1 : 106.0) no description available & (chl4|524254 : 104.0) no description available & (at3g29260 : 88.2) NAD(P)-binding Rossmann-fold superfamily protein; FUNCTIONS IN: oxidoreductase activity, binding, catalytic activity; INVOLVED IN: oxidation reduction, metabolic process; LOCATED IN: cellular_component unknown; CONTAINS InterPro DOMAIN/s: NAD(P)-binding domain (InterPro:IPR016…	6.02979	-1.91808	8.34143
16.5.1.3.1	secondary metabolism.sulfur-containing.glucosinolates.degradation.myrosinase	c288750.graph_c0	Transcript	(at5g36890 : 256.0) beta glucosidase 42 (BGLU42); FUNCTIONS IN: cation binding, beta-glucosidase activity, hydrolase activity, hydrolyzing O-glycosyl compounds, catalytic activity; INVOLVED IN: cellulose catabolic process, carbohydrate metabolic process; EXPRESSED IN: 23 plant structures; EXPRESSED DURING: 13 growth stages; CONTAINS InterPro DOMAIN/s: Glycoside hydrolase, family 1, beta-glucosida…	6.37889	-1.65858	8.41659
16.8.3	secondary metabolism.flavonoids.dihydroflavonols	c294430.graph_c0	Transcript	(at4g10500 : 342.0) 2-oxoglutarate (2OG) and Fe(II)-dependent oxygenase superfamily protein; FUNCTIONS IN: oxidoreductase activity, acting on paired donors, with incorporation or reduction of molecular oxygen, 2-oxoglutarate as one donor, and incorporation of one atom each of oxygen into both donors, oxidoreductase activity; INVOLVED IN: secondary metabolic process; EXPRESSED IN: 12 plant structu…	2.88056	-1.82785	5.09734
16.8.3.3	secondary metabolism.flavonoids.dihydroflavonols.flavonoid 3''-monooxygenase	c210839.graph_c0	Transcript	(loc_os09g26960.1 : 137.0) no description available & (q42799|c93a2_soybn : 134.0) Cytochrome P450 93A2 (EC 1.14.-.-) - Glycine max (Soybean) & (at4g36220 : 125.0) encodes ferulate 5-hydroxylase (F5H). Involved in lignin biosynthesis.; ferulic acid 5-hydroxylase 1 (FAH1); FUNCTIONS IN: ferulate 5-hydroxylase activity, monooxygenase activity; INVOLVED IN: lignin biosynthetic process, response to U…	2.41408	-1.72087	4.52324
16.8.4	secondary metabolism.flavonoids.flavonols	c299481.graph_c0	Transcript	(at2g15490 : 190.0) UDP-glycosyltransferase 73B4 (UGT73B4); FUNCTIONS IN: quercetin 3-O-glucosyltransferase activity, UDP-glycosyltransferase activity, quercetin 7-O-glucosyltransferase activity, UDP-glucosyltransferase activity, transferase activity, transferring glycosyl groups; INVOLVED IN: response to other organism; LOCATED IN: endomembrane system; EXPRESSED IN: root; CONTAINS InterPro DOMAI…	2.14974	-1.94378	4.48167
16.8.4.2	secondary metabolism.flavonoids.flavonols.flavonol 3-O-glycosyltransferase	c298785.graph_c0	Transcript	(at2g15490 : 277.0) UDP-glycosyltransferase 73B4 (UGT73B4); FUNCTIONS IN: quercetin 3-O-glucosyltransferase activity, UDP-glycosyltransferase activity, quercetin 7-O-glucosyltransferase activity, UDP-glucosyltransferase activity, transferase activity, transferring glycosyl groups; INVOLVED IN: response to other organism; LOCATED IN: endomembrane system; EXPRESSED IN: root; CONTAINS InterPro DOMAI…	3.21525	-1.20779	4.81066
16.8.4.2	secondary metabolism.flavonoids.flavonols.flavonol 3-O-glycosyltransferase	c299481.graph_c0	Transcript	(at2g15490 : 190.0) UDP-glycosyltransferase 73B4 (UGT73B4); FUNCTIONS IN: quercetin 3-O-glucosyltransferase activity, UDP-glycosyltransferase activity, quercetin 7-O-glucosyltransferase activity, UDP-glucosyltransferase activity, transferase activity, transferring glycosyl groups; INVOLVED IN: response to other organism; LOCATED IN: endomembrane system; EXPRESSED IN: root; CONTAINS InterPro DOMAI…	2.14974	-1.94378	4.48167
17.1.1.1.11	hormone metabolism.abscisic acid.synthesis-degradation.synthesis.short chain alcohol dehydrogenmase (ABA2)	c299060.graph_c0	Transcript	(loc_os03g61740.1 : 106.0) no description available & (chl4|524254 : 104.0) no description available & (at3g29260 : 88.2) NAD(P)-binding Rossmann-fold superfamily protein; FUNCTIONS IN: oxidoreductase activity, binding, catalytic activity; INVOLVED IN: oxidation reduction, metabolic process; LOCATED IN: cellular_component unknown; CONTAINS InterPro DOMAIN/s: NAD(P)-binding domain (InterPro:IPR016…	6.02979	-1.91808	8.34143
17.2.3	hormone metabolism.auxin.induced-regulated-responsive-activated	c288122.graph_c0	Transcript	(at2g46690 : 99.0) SAUR-like auxin-responsive protein family ; CONTAINS InterPro DOMAIN/s: Auxin responsive SAUR protein (InterPro:IPR003676); BEST Arabidopsis thaliana protein match is: SAUR-like auxin-responsive protein family (TAIR:AT3G61900.1); Has 1291 Blast hits to 1280 proteins in 26 species: Archae - 0; Bacteria - 0; Metazoa - 0; Fungi - 0; Plants - 1290; Viruses - 0; Other Eukaryotes - 1…	2.24103	-1.38109	4.01066
17.4.1	hormone metabolism.cytokinin.synthesis-degradation	c298785.graph_c0	Transcript	(at2g15490 : 277.0) UDP-glycosyltransferase 73B4 (UGT73B4); FUNCTIONS IN: quercetin 3-O-glucosyltransferase activity, UDP-glycosyltransferase activity, quercetin 7-O-glucosyltransferase activity, UDP-glucosyltransferase activity, transferase activity, transferring glycosyl groups; INVOLVED IN: response to other organism; LOCATED IN: endomembrane system; EXPRESSED IN: root; CONTAINS InterPro DOMAI…	3.21525	-1.20779	4.81066
17.4.1	hormone metabolism.cytokinin.synthesis-degradation	c299481.graph_c0	Transcript	(at2g15490 : 190.0) UDP-glycosyltransferase 73B4 (UGT73B4); FUNCTIONS IN: quercetin 3-O-glucosyltransferase activity, UDP-glycosyltransferase activity, quercetin 7-O-glucosyltransferase activity, UDP-glucosyltransferase activity, transferase activity, transferring glycosyl groups; INVOLVED IN: response to other organism; LOCATED IN: endomembrane system; EXPRESSED IN: root; CONTAINS InterPro DOMAI…	2.14974	-1.94378	4.48167
17.4.2	hormone metabolism.cytokinin.signal transduction	c273336.graph_c0	Transcript	(at5g10720 : 152.0) member of Histidine Kinase; histidine kinase 5 (HK5); FUNCTIONS IN: protein histidine kinase activity; INVOLVED IN: cytokinin mediated signaling pathway; LOCATED IN: vacuole; EXPRESSED IN: male gametophyte, root; CONTAINS InterPro DOMAIN/s: Signal transduction histidine kinase, homodimeric (InterPro:IPR009082), CheY-like (InterPro:IPR011006), Signal transduction histidine kina…	7.10049	-1.75425	9.24837
17.5.2	hormone metabolism.ethylene.signal transduction	c247014.graph_c0	Transcript	(q9sxs8|erf3_tobac : 88.6) Ethylene-responsive transcription factor 3 (Ethylene-responsive element-binding factor 3 homolog) (EREBP-5) (NtERF5) - Nicotiana tabacum (Common tobacco) & (at1g28360 : 84.0) encodes a member of the ERF (ethylene response factor) subfamily B-1 of ERF/AP2 transcription factor family (ERF12). The protein contains one AP2 domain. There are 15 members in this subfamily incl…	2.06443	-1.52998	3.9824
17.5.2	hormone metabolism.ethylene.signal transduction	c273336.graph_c0	Transcript	(at5g10720 : 152.0) member of Histidine Kinase; histidine kinase 5 (HK5); FUNCTIONS IN: protein histidine kinase activity; INVOLVED IN: cytokinin mediated signaling pathway; LOCATED IN: vacuole; EXPRESSED IN: male gametophyte, root; CONTAINS InterPro DOMAIN/s: Signal transduction histidine kinase, homodimeric (InterPro:IPR009082), CheY-like (InterPro:IPR011006), Signal transduction histidine kina…	7.10049	-1.75425	9.24837
20.1	stress.biotic	c288750.graph_c0	Transcript	(at5g36890 : 256.0) beta glucosidase 42 (BGLU42); FUNCTIONS IN: cation binding, beta-glucosidase activity, hydrolase activity, hydrolyzing O-glycosyl compounds, catalytic activity; INVOLVED IN: cellulose catabolic process, carbohydrate metabolic process; EXPRESSED IN: 23 plant structures; EXPRESSED DURING: 13 growth stages; CONTAINS InterPro DOMAIN/s: Glycoside hydrolase, family 1, beta-glucosida…	6.37889	-1.65858	8.41659
20.1	stress.biotic	c299481.graph_c0	Transcript	(at2g15490 : 190.0) UDP-glycosyltransferase 73B4 (UGT73B4); FUNCTIONS IN: quercetin 3-O-glucosyltransferase activity, UDP-glycosyltransferase activity, quercetin 7-O-glucosyltransferase activity, UDP-glucosyltransferase activity, transferase activity, transferring glycosyl groups; INVOLVED IN: response to other organism; LOCATED IN: endomembrane system; EXPRESSED IN: root; CONTAINS InterPro DOMAI…	2.14974	-1.94378	4.48167
20.1.7	stress.biotic.PR-proteins	c298878.graph_c0	Transcript	(at1g69550 : 215.0) disease resistance protein (TIR-NBS-LRR class); FUNCTIONS IN: transmembrane receptor activity, nucleoside-triphosphatase activity, nucleotide binding, ATP binding; INVOLVED IN: signal transduction, defense response, apoptosis, innate immune response; LOCATED IN: intrinsic to membrane, endomembrane system; EXPRESSED IN: 21 plant structures; EXPRESSED DURING: 13 growth stages; C…	2.42926	-1.73604	4.55697
21.2.2	redox.ascorbate and glutathione.glutathione	c299161.graph_c0	Transcript	(at3g54660 : 278.0) Encodes glutathione reductase that is most likely localized in the chloroplast.; glutathione reductase (GR); FUNCTIONS IN: glutathione-disulfide reductase activity, copper ion binding, ATP binding; INVOLVED IN: glutathione metabolic process; LOCATED IN: mitochondrion, chloroplast stroma, chloroplast; EXPRESSED IN: 24 plant structures; EXPRESSED DURING: 14 growth stages; CONTAI…	5.32005	-1.67539	7.38643
21.6	redox.dismutases and catalases	c284086.graph_c0	Transcript	(q07796|sodc_ipoba : 177.0) Superoxide dismutase [Cu-Zn] (EC 1.15.1.1) - Ipomoea batatas (Sweet potato) (Batate) & (loc_os07g46990.2 : 176.0) no description available & (at2g28190 : 171.0) Encodes a chloroplastic copper/zinc superoxide dismutase CSD2 that can detoxify superoxide radicals. Its expression is affected by miR398-directed mRNA cleavage.; copper/zinc superoxide dismutase 2 (CSD2); FUNC…	7.16723	-1.99525	9.54291
21.6	redox.dismutases and catalases	c301285.graph_c0	Transcript	(at4g35090 : 372.0) Encodes a peroxisomal catalase, highly expressed in bolts and leaves. mRNA expression patterns show circadian regulation with mRNA levels being high in the subjective early morning. Loss of function mutations have increased H2O2 levels and increased H2O2 sensitivity. Mutants accumulate more toxic ions yet show decreased sensitivity to Li+. This decreased sensitivity is most li…	9.49627	-1.77713	11.6584
23.4.1	nucleotide metabolism.phosphotransfer and pyrophosphatases.adenylate kinase	c297084.graph_c0	Transcript	(q08480|kad2_orysa : 241.0) Adenylate kinase B (EC 2.7.4.3) (ATP-AMP transphosphorylase) - Oryza sativa (Rice) & (loc_os11g20790.1 : 241.0) no description available & (at5g63400 : 239.0) encodes a protein similar to adenylate kinase.; adenylate kinase 1 (ADK1); FUNCTIONS IN: copper ion binding, adenylate kinase activity; INVOLVED IN: response to cadmium ion; LOCATED IN: mitochondrion, plasma memb…	6.92661	-1.88308	9.19849
24	Biodegradation of Xenobiotics	c293051.graph_c2	Transcript	(loc_os03g15320.1 : 530.0) no description available & (at3g57620 : 503.0) glyoxal oxidase-related protein; FUNCTIONS IN: molecular_function unknown; INVOLVED IN: biological_process unknown; LOCATED IN: endomembrane system; EXPRESSED IN: leaf whorl, sepal, flower; EXPRESSED DURING: petal differentiation and expansion stage; CONTAINS InterPro DOMAIN/s: Galactose oxidase/kelch, beta-propeller (Inter…	-3.96263	-1.16903	-2.40619
24	Biodegradation of Xenobiotics	c295398.graph_c0	Transcript	(loc_os06g11130.1 : 187.0) no description available & (at5g16080 : 169.0) carboxyesterase 17 (CXE17); FUNCTIONS IN: hydrolase activity; INVOLVED IN: metabolic process; LOCATED IN: cellular_component unknown; EXPRESSED IN: 11 plant structures; EXPRESSED DURING: 4 anthesis, petal differentiation and expansion stage; CONTAINS InterPro DOMAIN/s: Lipase, GDXG, active site (InterPro:IPR002168), Alpha/b…	3.62098	-1.51004	5.51919
25.1	C1-metabolism.glycine hydroxymethyltransferase	c298199.graph_c0	Transcript	(chl4|516335 : 560.0) no description available & (at5g26780 : 545.0) Encodes a protein with serine hydroxymethyltransferase activity which is thought to be localized in the mitochondrial matrix. SHM2 expression fails to rescue the conditional lethal phenotype of the shm1-1 mutant, defective in SHM1.; serine hydroxymethyltransferase 2 (SHM2); FUNCTIONS IN: glycine hydroxymethyltransferase activity…	5.1098	-1.8046	7.30124
26.2	misc.UDP glucosyl and glucoronyl transferases	c298785.graph_c0	Transcript	(at2g15490 : 277.0) UDP-glycosyltransferase 73B4 (UGT73B4); FUNCTIONS IN: quercetin 3-O-glucosyltransferase activity, UDP-glycosyltransferase activity, quercetin 7-O-glucosyltransferase activity, UDP-glucosyltransferase activity, transferase activity, transferring glycosyl groups; INVOLVED IN: response to other organism; LOCATED IN: endomembrane system; EXPRESSED IN: root; CONTAINS InterPro DOMAI…	3.21525	-1.20779	4.81066
26.2	misc.UDP glucosyl and glucoronyl transferases	c299481.graph_c0	Transcript	(at2g15490 : 190.0) UDP-glycosyltransferase 73B4 (UGT73B4); FUNCTIONS IN: quercetin 3-O-glucosyltransferase activity, UDP-glycosyltransferase activity, quercetin 7-O-glucosyltransferase activity, UDP-glucosyltransferase activity, transferase activity, transferring glycosyl groups; INVOLVED IN: response to other organism; LOCATED IN: endomembrane system; EXPRESSED IN: root; CONTAINS InterPro DOMAI…	2.14974	-1.94378	4.48167
26.3	misc.gluco-, galacto- and mannosidases	c288750.graph_c0	Transcript	(at5g36890 : 256.0) beta glucosidase 42 (BGLU42); FUNCTIONS IN: cation binding, beta-glucosidase activity, hydrolase activity, hydrolyzing O-glycosyl compounds, catalytic activity; INVOLVED IN: cellulose catabolic process, carbohydrate metabolic process; EXPRESSED IN: 23 plant structures; EXPRESSED DURING: 13 growth stages; CONTAINS InterPro DOMAIN/s: Glycoside hydrolase, family 1, beta-glucosida…	6.37889	-1.65858	8.41659
26.7	misc.oxidases - copper, flavone etc	c191462.graph_c0	Transcript	(loc_os03g05910.1 : 238.0) no description available & (at4g38540 : 237.0) FAD/NAD(P)-binding oxidoreductase family protein; FUNCTIONS IN: monooxygenase activity; INVOLVED IN: oxidation reduction; EXPRESSED IN: 15 plant structures; EXPRESSED DURING: 9 growth stages; CONTAINS InterPro DOMAIN/s: Monooxygenase, FAD-binding (InterPro:IPR002938); BEST Arabidopsis thaliana protein match is: FAD/NAD(P)-b…	3.57946	1.17225	2.79478
[truncated: 239 more rows]
