# Supplementary material for: Molecular mechanism of lateral bud differentiation of Pinus massoniana based on high-throughput sequencing
Source: Sci Rep. 2021 Apr 27;11:9033. doi: 10.1038/s41598-021-87787-7 (PMC8079368; doi:10.1038/s41598-021-87787-7)
Supplement: Supplementary file 14 — Supplementary Information 14. [file 41598_2021_87787_MOESM14_ESM.xlsx]

## Sheet: Table S7
Table S7. Statistics of annotated differential expression gene
DEG Set	Annotated	COG	GO	KEGG	KOG	Pfam	Swiss-Prot	nr
L1_L2_L3_vs_T1_T2_T3	4896	1534	2586	967	2123	3641	2815	4851
L1_L2_L3_vs_K1_K2_K3	16972	6715	6963	4193	8701	13080	8102	16873
K1_K2_K3_vs_T1_T2_T3	16743	6474	6806	3861	8219	12772	7818	16639
