# Supplementary material for: Molecular mechanism of lateral bud differentiation of Pinus massoniana based on high-throughput sequencing
Source: Sci Rep. 2021 Apr 27;11:9033. doi: 10.1038/s41598-021-87787-7 (PMC8079368; doi:10.1038/s41598-021-87787-7)
Supplement: Supplementary file 15 — Supplementary Information 15. [file 41598_2021_87787_MOESM15_ESM.xlsx]

## Sheet: Table S8
Table S8. Enrichment of differentially expressed genes of KEGG annotated hormone signaling pathway
Hormone	ID	KO	T	L	K	gene	L vs T log2FC	L vs K log2FC	K vs T log2FC	NR	Pfam_annotation
IAA	c139539.graph_c1	K13946	45.531	17.9597	17.75	Aux1	-1.16619	#N/A	#N/A	AUX2 [Pinus tabuliformis]	Transmembrane amino acid transporter protein
	c237840.graph_c0	K14486	10.1067	5.26149	11.1876	ARF	#N/A	-1.11116	#N/A	#N/A	#N/A
	c248668.graph_c0	K13946	94.4437	33.0469	56.7184		-1.33604	#N/A	#N/A	AUX1 [Pinus tabuliformis]	Transmembrane amino acid transporter protein
	c238856.graph_c0	K14487	11.6558	5.09171	27.7572	GH3	-1.01349	-2.45698	1.83198	PREDICTED: indole-3-acetic acid-amido synthetase GH3.6 [Nelumbo nucifera]	GH3 auxin-responsive promoter
	c172911.graph_c0	K14488	18.3347	40.3817	6.10108	SAUR	1.33011	2.75152	#N/A	hypothetical protein 2_9345_01, partial [Pinus radiata]	Auxin responsive protein
	c194003.graph_c0	K14488	0.258623	1.47434	15.3299		#N/A	-3.4248	6.50479	#N/A	#N/A
	c194826.graph_c0	K14488	18.0522	22.6425	1.84888		#N/A	3.60796	-2.71316	#N/A	#N/A
	c210543.graph_c0	K14488	5.6737	5.90442	0.571365		#N/A	3.27787	-2.65022	#N/A	#N/A
	c234936.graph_c0	K14488	1.32306	4.97238	7.34086		2.09187	#N/A	3.07314	hypothetical protein 2_8397_02, partial [Pinus taeda]	Auxin responsive protein
	c244757.graph_c0	K14488	2.1967	0.0275071	0		-6.11256	#N/A	x	unknown [Picea sitchensis]	Auxin responsive protein
	c249116.graph_c0	K14488	30.2965	27.2269	7.60381		#N/A	1.80542	-1.38858	#N/A	#N/A
	c250363.graph_c0	K14488	3.14496	12.3219	24.5967		2.15295	#N/A	3.55333	unknown [Picea sitchensis]	Auxin responsive protein
	c250814.graph_c0	K14488	1.1023	0.123407	0.384904		-2.99137	#N/A	#N/A	PREDICTED: auxin-induced protein 6B-like [Nicotiana tabacum]	Auxin responsive protein
	c257832.graph_c0	K14488	14.1925	15.058	45.7097		#N/A	-1.63745	2.29101	#N/A	#N/A
	c274648.graph_c0	K14488	0.494828	9.08129	0		4.37759	Inf	#N/A	PREDICTED: auxin-responsive protein SAUR32-like [Malus domestica]	Auxin responsive protein
	c279040.graph_c0	K14488	1.91777	5.24372	0.408851		1.62962	3.83424	#N/A	unknown [Picea sitchensis]	Auxin responsive protein
	c281048.graph_c0	K14488	0.49259	1.89909	5.27106		2.12644	#N/A	4.04679	unknown [Picea sitchensis]	Auxin responsive protein
	c282505.graph_c0	K14488	0.370302	5.30941	0.636712		4.02075	3.0129	#N/A	hypothetical protein AXG93_857s1400 [Marchantia polymorpha subsp. polymorpha]	Auxin responsive protein
	c282581.graph_c0	K14488	4.59788	8.70042	10.0008		1.09512	#N/A	1.70836	auxin responsive family-like protein, partial [Picea sitchensis]	Auxin responsive protein
	c283011.graph_c0	K14488	1.86418	9.12613	39.0162		2.46884	-2.14917	5.00576	auxin responsive family-like protein, partial [Picea sitchensis]	Auxin responsive protein
	c288122.graph_c0	K14488	5.46023	22.7783	57.4681		2.24103	-1.38109	4.01066	hypothetical protein 0_8672_01, partial [Pinus taeda]	Auxin responsive protein
	c296964.graph_c0	K14488	7.05266	1.48003	0.51634		-2.07544	#N/A	-3.11122	unknown [Picea sitchensis]	Auxin responsive protein
	c297175.graph_c0	K14488	1.46289	3.96516	1.89596		1.61985	#N/A	#N/A	hypothetical protein L484_016238 [Morus notabilis]	Auxin responsive protein
	c298889.graph_c0	K14488	114.346	30.5692	24.3628		-1.71921	#N/A	-1.60382	unknown [Picea sitchensis]	Auxin responsive protein
cytokinine	c272696.graph_c0	K14489	20.8453	11.9241	1.33054	GRE1	#N/A	3.15493	-3.39344	#N/A	#N/A
	c274584.graph_c0	K14489	19.3422	11.134	4.08665		#N/A	1.44281	-1.67211	#N/A	#N/A
	c278195.graph_c1	K14489	7.30304	3.01631	4.7359		-1.10506	#N/A	#N/A	PREDICTED: histidine kinase 2-like [Elaeis guineensis]	CHASE domain;; Histidine kinase-, DNA gyrase B-, and HSP90-like ATPase;; Response regulator receiver domain;; His Kinase A (phospho-acceptor) domain
	c295983.graph_c0	K14489	0	0.32447	0.842419		#N/A	#N/A	Inf	#N/A	#N/A
	c298440.graph_c0	K14489	0	0	3.92661		#N/A	x	Inf	#N/A	#N/A
	c264151.graph_c0	K14490	0	0	9.62032	AHP	#N/A	x	Inf	#N/A	#N/A
	c300442.graph_c0	K14490	143.018	112.95	26.7643		#N/A	2.0374	-1.81072	#N/A	#N/A
	c247963.graph_c0	K14491	4.97422	5.34087	1.72929	B-ARR	#N/A	1.62214	#N/A	#N/A	#N/A
	c209957.graph_c0	K14492	7.13113	10.9914	1.34953	A-ARR	#N/A	3.01814	-1.82281	#N/A	#N/A
	c279684.graph_c0	K14492	22.3466	27.6934	10.4315		#N/A	1.37576	#N/A	#N/A	#N/A
	c296316.graph_c1	K14492	3.84576	4.12963	1.07241		#N/A	1.99304	#N/A	#N/A	#N/A
ABA	c192993.graph_c0	K14496	17.6162	22.7221	8.12575	PYR/PYL	#N/A	1.45437	#N/A	#N/A	#N/A
	c210836.graph_c0	K14496	56.7639	65.2196	12.4344		#N/A	2.3904	#N/A	#N/A	#N/A
	c236816.graph_c0	K14496	6.96293	18.6982	15.9117		1.60791	#N/A	1.79031	unknown [Picea sitchensis]	Polyketide cyclase / dehydrase and lipid transport;; Pathogenesis-related protein Bet v I family;; Polyketide cyclase / dehydrase and lipid transport
	c254028.graph_c0	K14496	1.36136	3.41991	0.535841		1.50256	2.68491	#N/A	PREDICTED: abscisic acid receptor PYL2 [Amborella trichopoda]	Polyketide cyclase / dehydrase and lipid transport;; Pathogenesis-related protein Bet v I family;; Polyketide cyclase / dehydrase and lipid transport
	c273567.graph_c0	K14496	0.483764	3.09209	0.232331		2.84965	3.54962	#N/A	unknown [Picea sitchensis]	Polyketide cyclase / dehydrase and lipid transport
	c277288.graph_c0	K14496	0.470353	3.09416	2.1026		2.89453	#N/A	2.7578	unknown [Picea sitchensis]	Polyketide cyclase / dehydrase and lipid transport;; Pathogenesis-related protein Bet v I family
	c296173.graph_c0	K14496	18.6408	58.983	12.915		1.84313	2.19227	#N/A	unknown [Picea sitchensis]	Polyketide cyclase / dehydrase and lipid transport;; Pathogenesis-related protein Bet v I family
	c295842.graph_c0	K14497	0	0.833704	5.60464	PP2C	#N/A	-2.74948	Inf	#N/A	#N/A
	c248609.graph_c0	K14498	0	0	2.06442	SNRK2	#N/A	x	Inf	#N/A	#N/A
	c273047.graph_c2	K14498	12.2599	8.91581	39.0965		#N/A	-2.16197	2.27159	#N/A	#N/A
	c284663.graph_c0	K14498	3.27946	4.41381	10.5682		#N/A	-1.26029	2.25528	#N/A	#N/A
	c299736.graph_c1	K14498	0	0.0072121	7.86036		#N/A	-10.1693	Inf	#N/A	#N/A
	c169811.graph_c0	K14432	9.18971	6.75187	18.2599	ABF	#N/A	-1.44594	1.57363	#N/A	#N/A
	c258289.graph_c2	K14432	31.2898	33.0228	14.6911		#N/A	1.15625	#N/A	#N/A	#N/A
	c263705.graph_c0	K14432	26.4192	11.4507	14.6427		-1.01839	#N/A	#N/A	unknown [Picea sitchensis]	bZIP transcription factor;; Basic region leucine zipper
JA	c211840.graph_c0	K14506	0.19055	1.56279	0.00916189	JAR1	3.2206	7.23274	#N/A	putative indole-3-acetic acid-amido synthetase GH3.5 [Ananas comosus]	GH3 auxin-responsive promoter
	c292185.graph_c1	K13463	79.9043	47.5297	111.473	COI1	#N/A	-1.25081	1.07017	#N/A	#N/A
	c164480.graph_c0	K13464	14.7766	51.1202	77.4768	JAZ	1.9721	#N/A	2.98032	unknown [Picea sitchensis]	tify domain;; Divergent CCT motif
	c256147.graph_c0	K13464	21.6115	8.20888	8.40291		-1.21539	#N/A	#N/A	unknown [Picea sitchensis]	tify domain;; Divergent CCT motif
	c272421.graph_c0	K13464	0.270143	1.47426	0.459806		2.62797	1.69428	#N/A	unknown [Picea sitchensis]	tify domain
	c278417.graph_c0	K13464	2.1829	5.41615	0.692296		1.49376	2.92578	#N/A	unknown [Picea sitchensis]	tify domain;; Divergent CCT motif
	c282738.graph_c0	K13464	32.7513	59.4239	56.1805		1.04223	#N/A	1.37999	unknown [Picea sitchensis]	tify domain;; Divergent CCT motif
	c286458.graph_c0	K13464	5.59678	2.10111	1.13769		-1.22133	#N/A	#N/A	unknown [Picea sitchensis]	tify domain;; Divergent CCT motif
	c296747.graph_c0	K13464	4.52863	5.57397	11.6537		#N/A	#N/A	1.95805	#N/A	#N/A
	c297104.graph_c0	K13464	11.526	15.554	2.53609		#N/A	2.6738	-1.67111	#N/A	#N/A
	c301954.graph_c0	K13464	2.731	10.9233	3.74893		2.18239	#N/A	#N/A	unknown [Picea sitchensis]	tify domain;; Divergent CCT motif
	c271783.graph_c0	K13422	4.64199	3.58712	7.17147	MYC2	#N/A	#N/A	1.20253	#N/A	#N/A
GIBBERELLIN	c210340.graph_c0	K14493	2.4743	8.60427	1.17466	GID1	1.97695	2.84946	#N/A	unknown [Picea sitchensis]	alpha/beta hydrolase fold;; Carboxylesterase family
	c254321.graph_c0	K14493	3.21569	19.1256	0.24824		2.75374	6.14056	-3.00118	unknown [Picea sitchensis]	alpha/beta hydrolase fold;; Carboxylesterase family;; Alpha/beta hydrolase family
	c190772.graph_c0	K14495	3.03521	3.96008	0.777773	GID2	#N/A	2.29148	#N/A	#N/A	#N/A
	c210550.graph_c0	K14495	9.00141	11.8174	0.598754		#N/A	4.12456	-3.16126	#N/A	#N/A
	c226053.graph_c0	K14495	1.31611	3.44695	0.187259		1.56045	4.35713	#N/A	unknown [Picea sitchensis]	F-box-like;; F-box domain
	c297443.graph_c0	K14495	20.1823	57.2167	85.7042		1.68342	#N/A	2.69237	unknown [Picea sitchensis]	F-box domain;; F-box-like
ET	c121591.graph_c0	K14512	10.2866	9.09624	29.4734	MPK6	#N/A	-1.71571	2.10612	#N/A	#N/A
	c206278.graph_c0	K14512	6.14679	3.32007	13.8587		#N/A	-2.08526	1.76362	#N/A	#N/A
	c274221.graph_c0	K14512	0.0259869	0.0174723	45.1867		#N/A	-11.429	11.451	#N/A	#N/A
	c111200.graph_c0	K14512	0	1.72027	0.0685683		Inf	4.90662	#N/A	hypothetical protein HYDPIDRAFT_174544 [Hydnomerulius pinastri MD-312]	Protein kinase domain;; Protein tyrosine kinase
	c281698.graph_c0	K14516	0.911159	7.77555	14.6918	ERF1	3.27681	#N/A	4.58901	unknown [Picea sitchensis]	--
SA	c267336.graph_c0	K14431	3.38006	0.379017	0.830012	TGA	-2.98832	#N/A	#N/A	ZIP2, partial [Pinus tabuliformis]	Seed dormancy control;; bZIP transcription factor;; Basic region leucine zipper
BRASSINOSTEROID	c275745.graph_c1	K14504	4.32059	4.95408	9.68564	TCH4	#N/A	#N/A	1.75985	#N/A	#N/A
SLs	c254615.graph_c0		8.36337	12.0917	3.80282	esterase D14L	#N/A	1.37165	#N/A	unknown [Picea sitchensis]	Alpha/beta hydrolase family;; alpha/beta hydrolase fold;; Alpha/beta hydrolase family
	c271088.graph_c1		0.409611	20.6532	0.289245		5.56349	4.43052	#N/A	--	unknown [Picea sitchensis]
	c209428.graph_c1		29.5944	49.2174	15.319		1.04333	1.54482	#N/A	Alpha/beta hydrolase family;; alpha/beta hydrolase fold	unknown [Picea sitchensis]
	c295106.graph_c0		8.35353	21.9978	120.536		1.69189	-2.44515	4.52463	Alpha/beta hydrolase family;; alpha/beta hydrolase fold;; Alpha/beta hydrolase family	unknown [Picea sitchensis]
	c270417.graph_c0		0.0888277	2.47247	0		5.68085	Inf	#N/A	Alpha/beta hydrolase family;; Alpha/beta hydrolase family;; alpha/beta hydrolase fold	PREDICTED: probable strigolactone esterase DAD2 [Ricinus communis]
	c295619.graph_c0		1.94795	1.52	52.6523		#N/A	-5.14167	5.22629	Retinal pigment epithelial membrane protein	putative 9-cis-epoxycarotenoid dioxygenase [Taxodium distichum]
	c211338.graph_c0		2.2674	7.95002	43.4928		1.86658	-2.46652	4.72147	Retinal pigment epithelial membrane protein	putative 9-cis-epoxycarotenoid dioxygenase [Cryptomeria japonica]
