# Supplementary material for: Molecular mechanism of lateral bud differentiation of Pinus massoniana based on high-throughput sequencing
Source: Sci Rep. 2021 Apr 27;11:9033. doi: 10.1038/s41598-021-87787-7 (PMC8079368; doi:10.1038/s41598-021-87787-7)
Supplement: Supplementary file 16 — Supplementary Information 16. [file 41598_2021_87787_MOESM16_ESM.xlsx]

## Sheet: Table S9
Table S9. Differentially expressed genes in the metabolic pathway of each transcription factor
	BinCode	BinName	id	type	description	L v t	L v K	K v t	nr
ABI3VP1	27.3.1	RNA.regulation of transcription.ABI3/VP1-related B3-domain-containing transcription factor family	c209884.graph_c0	Transcript	(loc_os07g48200.1 : 711.0) no description available & (at4g32010 : 552.0) HSI2-like 1 (HSL1); CONTAINS InterPro DOMAIN/s: Transcriptional factor B3 (InterPro:IPR003340), Zinc finger, CW-type (InterPro:IPR011124); BEST Arabidopsis thaliana protein match is: high-level expression of sugar-inducible gene 2 (TAIR:AT2G30470.1); Has 1397 Blast hits to 1364 proteins in 123 species: Archae - 0; Bacteria …	-1.08404	#NUM!	#N/A	#N/A
AIFIN-LIKE	27.3.2	RNA.regulation of transcription.Alfin-like	c278046.graph_c0	Transcript	(at3g42790 : 322.0) AL3 encodes a member of the Alfin-Like family of nuclear-localized PhD domain containing homeodomain proteins. Binds to H3K4 di or trimethylated DNA.; alfin-like 3 (AL3); CONTAINS InterPro DOMAIN/s: Zinc finger, PHD-type, conserved site (InterPro:IPR019786), Zinc finger, PHD-type (InterPro:IPR001965), Protein of unknown function DUF3594 (InterPro:IPR021998), Zinc finger, FYVE/…	#N/A	1.03299	#N/A	#N/A
AMin-like	27.3.2	RNA.regulation of transcription.Alfin-like	c278046.graph_c0	Transcript	(at3g42790 : 322.0) AL3 encodes a member of the Alfin-Like family of nuclear-localized PhD domain containing homeodomain proteins. Binds to H3K4 di or trimethylated DNA.; alfin-like 3 (AL3); CONTAINS InterPro DOMAIN/s: Zinc finger, PHD-type, conserved site (InterPro:IPR019786), Zinc finger, PHD-type (InterPro:IPR001965), Protein of unknown function DUF3594 (InterPro:IPR021998), Zinc finger, FYVE/…	#N/A	1.03299	#N/A	#N/A
AP2-EREBP	27.3.3	RNA.regulation of transcription.AP2/EREBP, APETALA2/Ethylene-responsive element binding protein family	c108981.graph_c0	Transcript	(at5g21960 : 100.0) encodes a member of the DREB subfamily A-5 of ERF/AP2 transcription factor family. The protein contains one AP2 domain. There are 15 members in this subfamily including RAP2.1, RAP2.9 and RAP2.10.; Integrase-type DNA-binding superfamily protein; FUNCTIONS IN: DNA binding, sequence-specific DNA binding transcription factor activity; INVOLVED IN: regulation of transcription, DNA…	#N/A	#NUM!	1.77545	unknown [Picea sitchensis]
	27.3.3	RNA.regulation of transcription.AP2/EREBP, APETALA2/Ethylene-responsive element binding protein family	c109737.graph_c0	Transcript	(at1g25560 : 98.2) Encodes a member of the RAV transcription factor family that contains AP2 and B3 binding domains. Involved in the regulation of flowering under long days. Loss of function results in early flowering. Overexpression causes late flowering and repression of expression of FT. Novel transcriptional regulator involved in ethylene signaling. Promoter bound by EIN3. EDF1 in turn, binds…	#N/A	-4.01668	3.24413	hypothetical protein SELMODRAFT_133669, partial [Selaginella moellendorffii]
	27.3.3	RNA.regulation of transcription.AP2/EREBP, APETALA2/Ethylene-responsive element binding protein family	c110130.graph_c0	Transcript	(loc_os09g25600.1 : 317.0) no description available & (at1g16060 : 291.0) Encodes ADAP, an AP2-domain protein that interacts with ARIA. ADAP is a positive regulator of the ABA response and is also involved in regulating seedling growth.; ARIA-interacting double AP2 domain protein (ADAP); CONTAINS InterPro DOMAIN/s: DNA-binding, integrase-type (InterPro:IPR016177), Pathogenesis-related transcripti…	1.08561	2.21348	#N/A	#N/A
	27.3.3	RNA.regulation of transcription.AP2/EREBP, APETALA2/Ethylene-responsive element binding protein family	c112354.graph_c0	Transcript	(loc_os02g10760.1 : 132.0) no description available & (at1g15360 : 129.0) Encodes a member of the ERF (ethylene response factor) subfamily B-6 of ERF/AP2 transcription factor family. The protein contains one AP2 domain. There are 12 members in this subfamily including RAP2.11. This gene is involved in wax biosynthesis. Over-expression of the gene results in glossy leaf phenotype and increased dro…	#N/A	#NUM!	-1.7573	unknown [Picea sitchensis]
	27.3.3	RNA.regulation of transcription.AP2/EREBP, APETALA2/Ethylene-responsive element binding protein family	c116206.graph_c0	Transcript	(at4g37750 : 383.0) ANT is required for control of cell proliferation and encodes a putative transcriptional regulator similar to AP2. Loss of function alleles have reduced fertility, abnormal ovules and abnormal lateral organs. Expressed specifically in the chalaza and in floral organ primordia.; AINTEGUMENTA (ANT); CONTAINS InterPro DOMAIN/s: DNA-binding, integrase-type (InterPro:IPR016177), Pa…	#N/A	2.0909	-1.76036	AINTEGUMENTA-like protein [Ginkgo biloba]
	27.3.3	RNA.regulation of transcription.AP2/EREBP, APETALA2/Ethylene-responsive element binding protein family	c126657.graph_c0	Transcript	(q9sxs8|erf3_tobac : 97.4) Ethylene-responsive transcription factor 3 (Ethylene-responsive element-binding factor 3 homolog) (EREBP-5) (NtERF5) - Nicotiana tabacum (Common tobacco) & (at1g28360 : 90.9) encodes a member of the ERF (ethylene response factor) subfamily B-1 of ERF/AP2 transcription factor family (ERF12). The protein contains one AP2 domain. There are 15 members in this subfamily incl…	1.82748	-1.02486	3.24039	unknown [Picea sitchensis]
	27.3.3	RNA.regulation of transcription.AP2/EREBP, APETALA2/Ethylene-responsive element binding protein family	c164719.graph_c0	Transcript	(at1g19210 : 85.5) encodes a member of the DREB subfamily A-5 of ERF/AP2 transcription factor family. The protein contains one AP2 domain. There are 15 members in this subfamily including RAP2.1, RAP2.9 and RAP2.10.; Integrase-type DNA-binding superfamily protein; FUNCTIONS IN: DNA binding, sequence-specific DNA binding transcription factor activity; INVOLVED IN: regulation of transcription, DNA-…	#N/A	-3.69033	7.88902	unknown [Picea sitchensis]
	27.3.3	RNA.regulation of transcription.AP2/EREBP, APETALA2/Ethylene-responsive element binding protein family	c167633.graph_c0	Transcript	(at2g36450 : 131.0) encodes a member of the DREB subfamily A-4 of ERF/AP2 transcription factor family. The protein contains one AP2 domain. There are 17 members in this subfamily including TINY. Ectopic overexpression of HRD increases the density of the root network and improves water and salt stress tolerance in Arabidopsis. Overexpression of HRD in rice causes an increase in plant biomass and d…	#N/A	-1.79362	3.13488	hypothetical protein POPTR_0016s02010g [Populus trichocarpa]
	27.3.3	RNA.regulation of transcription.AP2/EREBP, APETALA2/Ethylene-responsive element binding protein family	c180351.graph_c0	Transcript	(at1g28160 : 110.0) encodes a member of the ERF (ethylene response factor) subfamily B-1 of ERF/AP2 transcription factor family. The protein contains one AP2 domain. There are 15 members in this subfamily including ATERF-3, ATERF-4, ATERF-7, and leafy petiole.; Integrase-type DNA-binding superfamily protein; CONTAINS InterPro DOMAIN/s: DNA-binding, integrase-type (InterPro:IPR016177), Pathogenesi…	2.19108	5.09241	-2.51058	PREDICTED: ethylene-responsive transcription factor LEP [Amborella trichopoda]
	27.3.3	RNA.regulation of transcription.AP2/EREBP, APETALA2/Ethylene-responsive element binding protein family	c183015.graph_c0	Transcript	(at5g67190 : 134.0) encodes a member of the DREB subfamily A-5 of ERF/AP2 transcription factor family. The protein contains one AP2 domain. There are 16 members in this subfamily including RAP2.1, RAP2.9 and RAP2.10.; DREB and EAR motif protein 2 (DEAR2); FUNCTIONS IN: DNA binding, sequence-specific DNA binding transcription factor activity; INVOLVED IN: regulation of transcription, DNA-dependent…	#N/A	-1.63106	2.59541	dehydration-responsive element-binding protein [Medicago truncatula]
	27.3.3	RNA.regulation of transcription.AP2/EREBP, APETALA2/Ethylene-responsive element binding protein family	c186462.graph_c0	Transcript	(at5g44210 : 87.0) encodes a member of the ERF (ethylene response factor) subfamily B-1 of ERF/AP2 transcription factor family (ATERF-9). The protein contains one AP2 domain. There are 15 members in this subfamily including ATERF-3, ATERF-4, ATERF-7, and leafy petiole.; erf domain protein 9 (ERF9); FUNCTIONS IN: transcription repressor activity, DNA binding, sequence-specific DNA binding transcri…	1.30912	-1.49814	3.19412	ethylene-responsive element binding factor-like protein, partial [Picea sitchensis]
	27.3.3	RNA.regulation of transcription.AP2/EREBP, APETALA2/Ethylene-responsive element binding protein family	c210304.graph_c0	Transcript	(loc_os09g20350.1 : 129.0) no description available & (at1g22190 : 119.0) Integrase-type DNA-binding superfamily protein; FUNCTIONS IN: DNA binding, sequence-specific DNA binding transcription factor activity; INVOLVED IN: regulation of transcription, DNA-dependent; LOCATED IN: nucleus; EXPRESSED IN: 22 plant structures; EXPRESSED DURING: 13 growth stages; CONTAINS InterPro DOMAIN/s: DNA-binding,…	1.51084	#NUM!	2.13572	hypothetical protein 2_2931_01, partial [Pinus radiata]
	27.3.3	RNA.regulation of transcription.AP2/EREBP, APETALA2/Ethylene-responsive element binding protein family	c210549.graph_c0	Transcript	(loc_os04g46440.1 : 127.0) no description available & (at5g25810 : 119.0) encodes a member of the DREB subfamily A-4 of ERF/AP2 transcription factor family (TINY). The protein contains one AP2 domain. There are 17 members in this subfamily including TINY. Ectopic or overexpression of this gene in a Ds tagged line has reduced cell expansion. The expression of this gene is induced by ethylene and l…	#N/A	-2.27623	2.74166	PREDICTED: ethylene-responsive transcription factor ERF038-like isoform X2 [Gossypium hirsutum]
	27.3.3	RNA.regulation of transcription.AP2/EREBP, APETALA2/Ethylene-responsive element binding protein family	c211170.graph_c1	Transcript	(at4g36920 : 233.0) Encodes a floral homeotic gene, a member of the AP2/EREBP (ethylene responsive element binding protein) class of transcription factors and is involved in the specification of floral organ identity, establishment of floral meristem identity, suppression of floral meristem indeterminancy, and development of the ovule and seed coat. AP2 also has a role in controlling seed mass. D…	1.29892	#NUM!	2.40603	AP2L2, partial [Pinus tabuliformis]
	27.3.3	RNA.regulation of transcription.AP2/EREBP, APETALA2/Ethylene-responsive element binding protein family	c222954.graph_c0	Transcript	(at1g13260 : 88.6) Encodes an AP2/B3 domain transcription factor which is upregulated in response to low temperature. It contains a B3 DNA binding domain. It has circadian regulation and may function as a negative growth regulator.; related to ABI3/VP1 1 (RAV1); CONTAINS InterPro DOMAIN/s: DNA-binding, integrase-type (InterPro:IPR016177), Transcriptional factor B3 (InterPro:IPR003340), Pathogenes…	-4.0134	#NUM!	#N/A	#N/A
	27.3.3	RNA.regulation of transcription.AP2/EREBP, APETALA2/Ethylene-responsive element binding protein family	c242969.graph_c0	Transcript	(at1g19210 : 82.8) encodes a member of the DREB subfamily A-5 of ERF/AP2 transcription factor family. The protein contains one AP2 domain. There are 15 members in this subfamily including RAP2.1, RAP2.9 and RAP2.10.; Integrase-type DNA-binding superfamily protein; FUNCTIONS IN: DNA binding, sequence-specific DNA binding transcription factor activity; INVOLVED IN: regulation of transcription, DNA-…	2.90966	-1.91939	5.22055	unknown [Picea sitchensis]
	27.3.3	RNA.regulation of transcription.AP2/EREBP, APETALA2/Ethylene-responsive element binding protein family	c255031.graph_c0	Transcript	(loc_os05g28350.1 : 91.7) no description available & (at2g40220 : 90.1) Encodes a member of the DREB subfamily A-3 of ERF/AP2 transcription factor family (ABI4). The protein contains one AP2 domain. There is only one member in this family. Involved in abscisic acid (ABA) signal transduction, ABA-mediated glucose response, and hexokinase-dependent sugar responses. Acts downstream of GUN1 in retrog…	#N/A	#NUM!	-4.48338	hypothetical protein LR48_Vigan07g058600 [Vigna angularis]
	27.3.3	RNA.regulation of transcription.AP2/EREBP, APETALA2/Ethylene-responsive element binding protein family	c259300.graph_c0	Transcript	(at2g28550 : 87.8) related to AP2.7 (RAP2.7); CONTAINS InterPro DOMAIN/s: DNA-binding, integrase-type (InterPro:IPR016177), Pathogenesis-related transcriptional factor/ERF, DNA-binding (InterPro:IPR001471); BEST Arabidopsis thaliana protein match is: target of early activation tagged (EAT) 2 (TAIR:AT5G60120.1). & (loc_os05g03040.3 : 82.0) no description available & (reliability: 175.6) & (origina…	1.05364	#NUM!	2.24799	unknown [Picea sitchensis]
	27.3.3	RNA.regulation of transcription.AP2/EREBP, APETALA2/Ethylene-responsive element binding protein family	c262254.graph_c0	Transcript	(at5g64750 : 100.0) Encodes a putative transcription factor containing an AP2 domain. Is a member of the ERF (ethylene response factor) subfamily B-4 of ERF/AP2 transcription factor family. Expressed in response to ABA, osmotic stress, sugar stress and drought. Mutants are hypersensitive to these stresses. May be involved in regulation of ABA mediated stress response.; ABA REPRESSOR1 (ABR1); CONT…	6.51781	#NUM!	8.30404	hypothetical protein RSAG8_03052, partial [Rhizoctonia solani AG-8 WAC10335]
	27.3.3	RNA.regulation of transcription.AP2/EREBP, APETALA2/Ethylene-responsive element binding protein family	c263435.graph_c0	Transcript	(at2g36450 : 80.5) encodes a member of the DREB subfamily A-4 of ERF/AP2 transcription factor family. The protein contains one AP2 domain. There are 17 members in this subfamily including TINY. Ectopic overexpression of HRD increases the density of the root network and improves water and salt stress tolerance in Arabidopsis. Overexpression of HRD in rice causes an increase in plant biomass and dr…	#N/A	-1.85216	8.41085	hypothetical protein Ccrd_015707 [Cynara cardunculus var. scolymus]
	27.3.3	RNA.regulation of transcription.AP2/EREBP, APETALA2/Ethylene-responsive element binding protein family	c270987.graph_c0	Transcript	(at5g11590 : 88.6) encodes a member of the DREB subfamily A-4 of ERF/AP2 transcription factor family. The protein contains one AP2 domain. There are 17 members in this subfamily including TINY.; TINY2 (TINY2); FUNCTIONS IN: DNA binding, sequence-specific DNA binding transcription factor activity; INVOLVED IN: regulation of transcription, DNA-dependent; LOCATED IN: nucleus; EXPRESSED IN: shoot ape…	#N/A	#NUM!	5.14879	PREDICTED: dehydration-responsive element-binding protein 3 [Solanum lycopersicum]
	27.3.3	RNA.regulation of transcription.AP2/EREBP, APETALA2/Ethylene-responsive element binding protein family	c272577.graph_c0	Transcript	(at3g20300 : 235.0) Protein of unknown function (DUF3537); CONTAINS InterPro DOMAIN/s: Protein of unknown function DUF3537 (InterPro:IPR021924); BEST Arabidopsis thaliana protein match is: Protein of unknown function (DUF3537) (TAIR:AT1G50630.1); Has 143 Blast hits to 143 proteins in 16 species: Archae - 0; Bacteria - 0; Metazoa - 0; Fungi - 0; Plants - 141; Viruses - 0; Other Eukaryotes - 2 (sou…	#N/A	2.87954	-2.33688	PREDICTED: uncharacterized protein LOC104601654 [Nelumbo nucifera]
	27.3.3	RNA.regulation of transcription.AP2/EREBP, APETALA2/Ethylene-responsive element binding protein family	c274486.graph_c2	Transcript	(at5g13330 : 105.0) encodes a member of the ERF (ethylene response factor) subfamily B-4 of ERF/AP2 transcription factor family. The protein contains one AP2 domain. There are 7 members in this subfamily.; related to AP2 6l (Rap2.6L); FUNCTIONS IN: DNA binding, sequence-specific DNA binding transcription factor activity; INVOLVED IN: regulation of transcription, DNA-dependent; LOCATED IN: nucleus…	2.64735	#NUM!	3.63659	unknown [Picea sitchensis]
	27.3.3	RNA.regulation of transcription.AP2/EREBP, APETALA2/Ethylene-responsive element binding protein family	c274562.graph_c1	Transcript	(at5g21960 : 114.0) encodes a member of the DREB subfamily A-5 of ERF/AP2 transcription factor family. The protein contains one AP2 domain. There are 15 members in this subfamily including RAP2.1, RAP2.9 and RAP2.10.; Integrase-type DNA-binding superfamily protein; FUNCTIONS IN: DNA binding, sequence-specific DNA binding transcription factor activity; INVOLVED IN: regulation of transcription, DNA…	1.72412	#NUM!	2.11429	unknown [Picea sitchensis]
	27.3.3	RNA.regulation of transcription.AP2/EREBP, APETALA2/Ethylene-responsive element binding protein family	c276799.graph_c0	Transcript	(at4g23750 : 83.2) encodes a member of the ERF (ethylene response factor) subfamily B-5 of ERF/AP2 transcription factor family. The protein contains one AP2 domain. There are 7 members in this subfamily. Monopteros target gene.; cytokinin response factor 2 (CRF2); CONTAINS InterPro DOMAIN/s: DNA-binding, integrase-type (InterPro:IPR016177), Pathogenesis-related transcriptional factor/ERF, DNA-bin…	1.27733	#NUM!	2.25093	predicted protein [Physcomitrella patens]
	27.3.3	RNA.regulation of transcription.AP2/EREBP, APETALA2/Ethylene-responsive element binding protein family	c278042.graph_c0	Transcript	(at1g19210 : 110.0) encodes a member of the DREB subfamily A-5 of ERF/AP2 transcription factor family. The protein contains one AP2 domain. There are 15 members in this subfamily including RAP2.1, RAP2.9 and RAP2.10.; Integrase-type DNA-binding superfamily protein; FUNCTIONS IN: DNA binding, sequence-specific DNA binding transcription factor activity; INVOLVED IN: regulation of transcription, DNA…	#N/A	#NUM!	4.09374	unknown [Picea sitchensis]
	27.3.3	RNA.regulation of transcription.AP2/EREBP, APETALA2/Ethylene-responsive element binding protein family	c278420.graph_c0	Transcript	(at5g11590 : 119.0) encodes a member of the DREB subfamily A-4 of ERF/AP2 transcription factor family. The protein contains one AP2 domain. There are 17 members in this subfamily including TINY.; TINY2 (TINY2); FUNCTIONS IN: DNA binding, sequence-specific DNA binding transcription factor activity; INVOLVED IN: regulation of transcription, DNA-dependent; LOCATED IN: nucleus; EXPRESSED IN: shoot ap…	3.12316	#NUM!	4.49825	unknown [Picea sitchensis]
	27.3.3	RNA.regulation of transcription.AP2/EREBP, APETALA2/Ethylene-responsive element binding protein family	c279563.graph_c0	Transcript	(at1g77200 : 120.0) encodes a member of the DREB subfamily A-4 of ERF/AP2 transcription factor family. The protein contains one AP2 domain. There are 17 members in this subfamily including TINY.; Integrase-type DNA-binding superfamily protein; FUNCTIONS IN: DNA binding, sequence-specific DNA binding transcription factor activity; INVOLVED IN: regulation of transcription, DNA-dependent; LOCATED IN…	2.30229	#NUM!	3.52666	unknown [Picea sitchensis]
	27.3.3	RNA.regulation of transcription.AP2/EREBP, APETALA2/Ethylene-responsive element binding protein family	c279712.graph_c0	Transcript	(loc_os09g20350.1 : 136.0) no description available & (at1g22190 : 131.0) Integrase-type DNA-binding superfamily protein; FUNCTIONS IN: DNA binding, sequence-specific DNA binding transcription factor activity; INVOLVED IN: regulation of transcription, DNA-dependent; LOCATED IN: nucleus; EXPRESSED IN: 22 plant structures; EXPRESSED DURING: 13 growth stages; CONTAINS InterPro DOMAIN/s: DNA-binding,…	#N/A	#NUM!	1.09207	unknown [Picea sitchensis]
	27.3.3	RNA.regulation of transcription.AP2/EREBP, APETALA2/Ethylene-responsive element binding protein family	c279926.graph_c0	Transcript	(at3g25730 : 281.0) ethylene response DNA binding factor 3 (EDF3); FUNCTIONS IN: sequence-specific DNA binding transcription factor activity; INVOLVED IN: regulation of transcription, DNA-dependent; LOCATED IN: chloroplast; EXPRESSED IN: cotyledon, hypocotyl, root, flower, seed; EXPRESSED DURING: petal differentiation and expansion stage; CONTAINS InterPro DOMAIN/s: DNA-binding, integrase-type (I…	2.17089	#NUM!	3.89985	hypothetical protein SELMODRAFT_110104, partial [Selaginella moellendorffii]
	27.3.3	RNA.regulation of transcription.AP2/EREBP, APETALA2/Ethylene-responsive element binding protein family	c281472.graph_c0	Transcript	(at1g13260 : 210.0) Encodes an AP2/B3 domain transcription factor which is upregulated in response to low temperature. It contains a B3 DNA binding domain. It has circadian regulation and may function as a negative growth regulator.; related to ABI3/VP1 1 (RAV1); CONTAINS InterPro DOMAIN/s: DNA-binding, integrase-type (InterPro:IPR016177), Transcriptional factor B3 (InterPro:IPR003340), Pathogene…	-2.97947	#NUM!	#N/A	#N/A
	27.3.3	RNA.regulation of transcription.AP2/EREBP, APETALA2/Ethylene-responsive element binding protein family	c282045.graph_c0	Transcript	(at5g21960 : 118.0) encodes a member of the DREB subfamily A-5 of ERF/AP2 transcription factor family. The protein contains one AP2 domain. There are 15 members in this subfamily including RAP2.1, RAP2.9 and RAP2.10.; Integrase-type DNA-binding superfamily protein; FUNCTIONS IN: DNA binding, sequence-specific DNA binding transcription factor activity; INVOLVED IN: regulation of transcription, DNA…	3.56096	-1.89577	5.84149	unknown [Picea sitchensis]
	27.3.3	RNA.regulation of transcription.AP2/EREBP, APETALA2/Ethylene-responsive element binding protein family	c282322.graph_c0	Transcript	(at2g36450 : 82.4) encodes a member of the DREB subfamily A-4 of ERF/AP2 transcription factor family. The protein contains one AP2 domain. There are 17 members in this subfamily including TINY. Ectopic overexpression of HRD increases the density of the root network and improves water and salt stress tolerance in Arabidopsis. Overexpression of HRD in rice causes an increase in plant biomass and dr…	#N/A	-3.40536	4.54515	PREDICTED: dehydration-responsive element-binding protein 3 [Solanum lycopersicum]
	27.3.3	RNA.regulation of transcription.AP2/EREBP, APETALA2/Ethylene-responsive element binding protein family	c283142.graph_c0	Transcript	(at3g16770 : 95.9) Encodes a member of the ERF (ethylene response factor) subfamily B-2 of the plant specific ERF/AP2 transcription factor family (RAP2.3). The protein contains one AP2 domain. There are 5 members in this subfamily including RAP2.2 AND RAP2.12.It is localized to the nucleus and acts as a transcriptional activator through the GCC-box. It has been identified as a suppressor of Bax-i…	-1.65315	#NUM!	-1.63812	PREDICTED: ethylene-responsive transcription factor RAP2-12 [Nelumbo nucifera]
	27.3.3	RNA.regulation of transcription.AP2/EREBP, APETALA2/Ethylene-responsive element binding protein family	c283155.graph_c0	Transcript	(at1g25560 : 231.0) Encodes a member of the RAV transcription factor family that contains AP2 and B3 binding domains. Involved in the regulation of flowering under long days. Loss of function results in early flowering. Overexpression causes late flowering and repression of expression of FT. Novel transcriptional regulator involved in ethylene signaling. Promoter bound by EIN3. EDF1 in turn, bind…	-1.7433	1.40605	-2.76275	hypothetical protein SELMODRAFT_110104, partial [Selaginella moellendorffii]
	27.3.3	RNA.regulation of transcription.AP2/EREBP, APETALA2/Ethylene-responsive element binding protein family	c285575.graph_c0	Transcript	(at1g74930 : 128.0) encodes a member of the DREB subfamily A-5 of ERF/AP2 transcription factor family. The protein contains one AP2 domain. There are 15 members in this subfamily including RAP2.1, RAP2.9 and RAP2.10.; ORA47; CONTAINS InterPro DOMAIN/s: DNA-binding, integrase-type (InterPro:IPR016177), Pathogenesis-related transcriptional factor/ERF, DNA-binding (InterPro:IPR001471); BEST Arabidop…	2.78456	-1.91839	5.09107	unknown [Picea sitchensis]
	27.3.3	RNA.regulation of transcription.AP2/EREBP, APETALA2/Ethylene-responsive element binding protein family	c285966.graph_c0	Transcript	(at2g41710 : 249.0) Integrase-type DNA-binding superfamily protein; FUNCTIONS IN: DNA binding, sequence-specific DNA binding transcription factor activity; INVOLVED IN: regulation of transcription, DNA-dependent; LOCATED IN: nucleus; EXPRESSED IN: 22 plant structures; EXPRESSED DURING: 13 growth stages; CONTAINS InterPro DOMAIN/s: DNA-binding, integrase-type (InterPro:IPR016177), Pathogenesis-rel…	-1.01995	#NUM!	#N/A	#N/A
	27.3.3	RNA.regulation of transcription.AP2/EREBP, APETALA2/Ethylene-responsive element binding protein family	c286420.graph_c1	Transcript	(at2g20880 : 147.0) Integrase-type DNA-binding superfamily protein; FUNCTIONS IN: DNA binding, sequence-specific DNA binding transcription factor activity; INVOLVED IN: regulation of transcription, DNA-dependent; LOCATED IN: nucleus, cytoplasm; EXPRESSED IN: stamen; EXPRESSED DURING: 4 anthesis, petal differentiation and expansion stage; CONTAINS InterPro DOMAIN/s: DNA-binding, integrase-type (In…	#N/A	-1.51011	2.6524	unknown [Picea sitchensis]
	27.3.3	RNA.regulation of transcription.AP2/EREBP, APETALA2/Ethylene-responsive element binding protein family	c286857.graph_c0	Transcript	(loc_os03g12950.1 : 400.0) no description available & (at1g72570 : 367.0) Integrase-type DNA-binding superfamily protein; CONTAINS InterPro DOMAIN/s: DNA-binding, integrase-type (InterPro:IPR016177), Pathogenesis-related transcriptional factor/ERF, DNA-binding (InterPro:IPR001471); BEST Arabidopsis thaliana protein match is: AINTEGUMENTA-like 5 (TAIR:AT5G57390.1); Has 7692 Blast hits to 5276 prot…	#N/A	2.23326	-2.26897	AINTEGUMENTA-like protein [Pinus thunbergii]
	27.3.3	RNA.regulation of transcription.AP2/EREBP, APETALA2/Ethylene-responsive element binding protein family	c291012.graph_c0	Transcript	(at5g21960 : 111.0) encodes a member of the DREB subfamily A-5 of ERF/AP2 transcription factor family. The protein contains one AP2 domain. There are 15 members in this subfamily including RAP2.1, RAP2.9 and RAP2.10.; Integrase-type DNA-binding superfamily protein; FUNCTIONS IN: DNA binding, sequence-specific DNA binding transcription factor activity; INVOLVED IN: regulation of transcription, DNA…	#N/A	-3.07628	4.32119	unknown [Picea sitchensis]
	27.3.3	RNA.regulation of transcription.AP2/EREBP, APETALA2/Ethylene-responsive element binding protein family	c294383.graph_c0	Transcript	(at1g80580 : 87.8) encodes a member of the ERF (ethylene response factor) subfamily B-1 of ERF/AP2 transcription factor family. The protein contains one AP2 domain. There are 15 members in this subfamily including ATERF-3, ATERF-4, ATERF-7, and leafy petiole.; Integrase-type DNA-binding superfamily protein; CONTAINS InterPro DOMAIN/s: DNA-binding, integrase-type (InterPro:IPR016177), Pathogenesis…	#N/A	2.16924	#N/A	#N/A
	27.3.3	RNA.regulation of transcription.AP2/EREBP, APETALA2/Ethylene-responsive element binding protein family	c297417.graph_c1	Transcript	(at5g21960 : 116.0) encodes a member of the DREB subfamily A-5 of ERF/AP2 transcription factor family. The protein contains one AP2 domain. There are 15 members in this subfamily including RAP2.1, RAP2.9 and RAP2.10.; Integrase-type DNA-binding superfamily protein; FUNCTIONS IN: DNA binding, sequence-specific DNA binding transcription factor activity; INVOLVED IN: regulation of transcription, DNA…	3.85766	-1.25357	5.49992	unknown [Picea sitchensis]
	27.3.3	RNA.regulation of transcription.AP2/EREBP, APETALA2/Ethylene-responsive element binding protein family	c297536.graph_c1	Transcript	(at5g21960 : 127.0) encodes a member of the DREB subfamily A-5 of ERF/AP2 transcription factor family. The protein contains one AP2 domain. There are 15 members in this subfamily including RAP2.1, RAP2.9 and RAP2.10.; Integrase-type DNA-binding superfamily protein; FUNCTIONS IN: DNA binding, sequence-specific DNA binding transcription factor activity; INVOLVED IN: regulation of transcription, DNA…	3.48792	-1.7026	5.57811	unknown [Picea sitchensis]
	27.3.3	RNA.regulation of transcription.AP2/EREBP, APETALA2/Ethylene-responsive element binding protein family	c298203.graph_c0	Transcript	(at5g21960 : 115.0) encodes a member of the DREB subfamily A-5 of ERF/AP2 transcription factor family. The protein contains one AP2 domain. There are 15 members in this subfamily including RAP2.1, RAP2.9 and RAP2.10.; Integrase-type DNA-binding superfamily protein; FUNCTIONS IN: DNA binding, sequence-specific DNA binding transcription factor activity; INVOLVED IN: regulation of transcription, DNA…	4.2476	#NUM!	5.06516	unknown [Picea sitchensis]
	27.3.3	RNA.regulation of transcription.AP2/EREBP, APETALA2/Ethylene-responsive element binding protein family	c298332.graph_c0	Transcript	(q9sxs8|erf3_tobac : 90.5) Ethylene-responsive transcription factor 3 (Ethylene-responsive element-binding factor 3 homolog) (EREBP-5) (NtERF5) - Nicotiana tabacum (Common tobacco) & (at3g20310 : 90.1) Encodes a member of the ERF (ethylene response factor) subfamily B-1 of ERF/AP2 transcription factor family (ATERF-7). The protein contains one AP2 domain. Phosphorylated by PKS3 in vitro. Involved…	#N/A	#NUM!	1.10758	PREDICTED: ethylene-responsive transcription factor 3-like [Cucumis melo]
	27.3.3	RNA.regulation of transcription.AP2/EREBP, APETALA2/Ethylene-responsive element binding protein family	c298750.graph_c1	Transcript	(loc_os03g15660.1 : 100.0) no description available & (at1g21910 : 99.0) encodes a member of the DREB subfamily A-5 of ERF/AP2 transcription factor family. The protein contains one AP2 domain. There are 15 members in this subfamily including RAP2.1, RAP2.9 and RAP2.10.; Integrase-type DNA-binding superfamily protein; FUNCTIONS IN: DNA binding, sequence-specific DNA binding transcription factor ac…	2.64116	4.22455	#N/A	#N/A
	27.3.3	RNA.regulation of transcription.AP2/EREBP, APETALA2/Ethylene-responsive element binding protein family	c300559.graph_c0	Transcript	(at1g50640 : 85.9) encodes a member of the ERF (ethylene response factor) subfamily B-1 of ERF/AP2 transcription factor family (ATERF-3). The protein contains one AP2 domain. There are 15 members in this subfamily including ATERF-3, ATERF-4, ATERF-7, and leafy petiole.; ethylene responsive element binding factor 3 (ERF3); CONTAINS InterPro DOMAIN/s: DNA-binding, integrase-type (InterPro:IPR016177…	1.4095	-1.17176	2.96892	unknown [Picea sitchensis]
	27.3.3	RNA.regulation of transcription.AP2/EREBP, APETALA2/Ethylene-responsive element binding protein family	c301386.graph_c0	Transcript	(at5g11590 : 111.0) encodes a member of the DREB subfamily A-4 of ERF/AP2 transcription factor family. The protein contains one AP2 domain. There are 17 members in this subfamily including TINY.; TINY2 (TINY2); FUNCTIONS IN: DNA binding, sequence-specific DNA binding transcription factor activity; INVOLVED IN: regulation of transcription, DNA-dependent; LOCATED IN: nucleus; EXPRESSED IN: shoot ap…	#N/A	-2.00372	1.63316	PREDICTED: ethylene-responsive transcription factor TINY-like [Camelina sativa]
	27.3.3	RNA.regulation of transcription.AP2/EREBP, APETALA2/Ethylene-responsive element binding protein family	c302302.graph_c0	Transcript	(loc_os09g25600.1 : 288.0) no description available & (at3g54320 : 287.0) WRINKLED1 encodes transcription factor of the AP2/ERWEBP class. Protein has two plant-specific (AP2/EREB) DNA-binding domains and is involved in the control of storage compound biosynthesis in Arabidopsis. Mutants have wrinkled seed phenotype, due to a defect in the incorporation of sucrose and glucose into triacylglycerols…	1.04012	-2.04729	3.47556	PREDICTED: AP2-like ethylene-responsive transcription factor At1g16060 [Gossypium raimondii]
	27.3.3	RNA.regulation of transcription.AP2/EREBP, APETALA2/Ethylene-responsive element binding protein family	c302964.graph_c0	Transcript	(at5g25810 : 142.0) encodes a member of the DREB subfamily A-4 of ERF/AP2 transcription factor family (TINY). The protein contains one AP2 domain. There are 17 members in this subfamily including TINY. Ectopic or overexpression of this gene in a Ds tagged line has reduced cell expansion. The expression of this gene is induced by ethylene and light and appears to stimulate cytokinin biosynthesis.;…	1.45904	#NUM!	x	PREDICTED: ethylene-responsive transcription factor ERF023-like isoform X1 [Elaeis guineensis]
	27.3.3	RNA.regulation of transcription.AP2/EREBP, APETALA2/Ethylene-responsive element binding protein family	c305024.graph_c0	Transcript	(loc_os08g31580.1 : 92.4) no description available & (at1g36060 : 90.5) encodes a member of the DREB subfamily A-6 of ERF/AP2 transcription factor family. The protein contains one AP2 domain. There are 8 members in this subfamily including RAP2.4.; Integrase-type DNA-binding superfamily protein; FUNCTIONS IN: DNA binding, sequence-specific DNA binding transcription factor activity; INVOLVED IN: r…	#N/A	-2.64067	4.02267	unknown [Picea sitchensis]
ARF	27.3.4	RNA.regulation of transcription.ARF, Auxin Response Factor family	c111563.graph_c0	Transcript	(loc_os06g47150.4 : 385.0) no description available & (at2g28350 : 372.0) Involved in root cap cell differentiation.; auxin response factor 10 (ARF10); FUNCTIONS IN: sequence-specific DNA binding transcription factor activity, miRNA binding; INVOLVED IN: in 13 processes; LOCATED IN: nucleus; EXPRESSED IN: 25 plant structures; EXPRESSED DURING: 15 growth stages; CONTAINS InterPro DOMAIN/s: Aux/IAA…	-2.6782	#NUM!	#N/A	#N/A
	27.3.4	RNA.regulation of transcription.ARF, Auxin Response Factor family	c162885.graph_c0	Transcript	(at5g62000 : 764.0) Encodes an auxin response factor. Mutants have many defects including enlarged rosette leaves, reduced fertility, later senescence, hypocotyl elongation defects, enlarged seeds and enlarged cotyledons. May not mediate auxin effects. Increase in seed size due to increased cell proliferation.; auxin response factor 2 (ARF2); FUNCTIONS IN: protein binding, sequence-specific DNA b…	#N/A	#NUM!	-1.04768	Auxin response factor 2 [Morus notabilis]
	27.3.4	RNA.regulation of transcription.ARF, Auxin Response Factor family	c192358.graph_c0	Transcript	(at1g30330 : 116.0) Encodes a member of the auxin response factor family. Mediates auxin response via expression of auxin regulated genes. Acts redundantly with ARF8 to control stamen elongation and flower maturation. Expression of ARF6 is controlled by miR167.; auxin response factor 6 (ARF6); FUNCTIONS IN: sequence-specific DNA binding transcription factor activity; INVOLVED IN: flower developme…	-1.9167	#NUM!	#N/A	#N/A
	27.3.4	RNA.regulation of transcription.ARF, Auxin Response Factor family	c209697.graph_c0	Transcript	(loc_os06g47150.3 : 127.0) no description available & (at4g30080 : 99.4) Involved in root cap cell differentiation. Gene expression is regulated by mir160.Located in the nucleus.; auxin response factor 16 (ARF16); CONTAINS InterPro DOMAIN/s: Aux/IAA-ARF-dimerisation (InterPro:IPR011525), Transcriptional factor B3 (InterPro:IPR003340), AUX/IAA protein (InterPro:IPR003311), Auxin response factor (I…	-1.38786	#NUM!	#N/A	#N/A
	27.3.4	RNA.regulation of transcription.ARF, Auxin Response Factor family	c235598.graph_c0	Transcript	(at1g19220 : 275.0) Encodes an auxin response factor that contains the conserved VP1-B3 DNA-binding domain at its N-terminus and the Aux/IAA-like domains III and IV present in most ARFs at its C-terminus. The protein interacts with IAA1 (yeast two hybrid) and other auxin response elements such as ER7 and ER9 (yeast one hybrid). ARF19 protein can complement many aspects of the arf7 mutant phenotyp…	-1.7271	#NUM!	-2.33853	Auxin response factor 19 [Gossypium arboreum]
	27.3.4	RNA.regulation of transcription.ARF, Auxin Response Factor family	c237840.graph_c0	Transcript	(at5g62000 : 433.0) Encodes an auxin response factor. Mutants have many defects including enlarged rosette leaves, reduced fertility, later senescence, hypocotyl elongation defects, enlarged seeds and enlarged cotyledons. May not mediate auxin effects. Increase in seed size due to increased cell proliferation.; auxin response factor 2 (ARF2); FUNCTIONS IN: protein binding, sequence-specific DNA b…	#N/A	-1.11116	#N/A	#N/A
	27.3.4	RNA.regulation of transcription.ARF, Auxin Response Factor family	c253012.graph_c0	Transcript	(at1g30330 : 627.0) Encodes a member of the auxin response factor family. Mediates auxin response via expression of auxin regulated genes. Acts redundantly with ARF8 to control stamen elongation and flower maturation. Expression of ARF6 is controlled by miR167.; auxin response factor 6 (ARF6); FUNCTIONS IN: sequence-specific DNA binding transcription factor activity; INVOLVED IN: flower developme…	-1.02485	#NUM!	#N/A	#N/A
	27.3.4	RNA.regulation of transcription.ARF, Auxin Response Factor family	c275088.graph_c1	Transcript	(loc_os06g47150.3 : 669.0) no description available & (at4g30080 : 536.0) Involved in root cap cell differentiation. Gene expression is regulated by mir160.Located in the nucleus.; auxin response factor 16 (ARF16); CONTAINS InterPro DOMAIN/s: Aux/IAA-ARF-dimerisation (InterPro:IPR011525), Transcriptional factor B3 (InterPro:IPR003340), AUX/IAA protein (InterPro:IPR003311), Auxin response factor (…	-1.20338	#NUM!	#N/A	#N/A
	27.3.4	RNA.regulation of transcription.ARF, Auxin Response Factor family	c289705.graph_c0	Transcript	(at1g19220 : 607.0) Encodes an auxin response factor that contains the conserved VP1-B3 DNA-binding domain at its N-terminus and the Aux/IAA-like domains III and IV present in most ARFs at its C-terminus. The protein interacts with IAA1 (yeast two hybrid) and other auxin response elements such as ER7 and ER9 (yeast one hybrid). ARF19 protein can complement many aspects of the arf7 mutant phenotyp…	#N/A	#NUM!	-1.02552	PREDICTED: LOW QUALITY PROTEIN: auxin response factor 19 [Amborella trichopoda]
	27.3.4	RNA.regulation of transcription.ARF, Auxin Response Factor family	c291334.graph_c0	Transcript	(loc_os06g48950.1 : 314.0) no description available & (at1g19220 : 309.0) Encodes an auxin response factor that contains the conserved VP1-B3 DNA-binding domain at its N-terminus and the Aux/IAA-like domains III and IV present in most ARFs at its C-terminus. The protein interacts with IAA1 (yeast two hybrid) and other auxin response elements such as ER7 and ER9 (yeast one hybrid). ARF19 protein c…	#N/A	1.90885	-1.9848	putative auxin response factor 5/7, partial [Gnetum gnemon]
ARR-B	27.3.5	RNA.regulation of transcription.ARR	c209133.graph_c1	Transcript	(loc_os06g08440.1 : 201.0) no description available & (at4g16110 : 197.0) Encodes a pollen-specific transcription factor involved in the expression of nuclear genes for components of mitochondrial complex I in Arabidopsis. Acts in concert with other type-B ARRs in the cytokinin signaling pathway. AHK3 mediates cytokinin-induced phosphorylation of ARR2 on the Asp-80 residue. This phosphorylation p…	#N/A	-1.136	1.26299	hypothetical protein AXG93_3228s1230 [Marchantia polymorpha subsp. polymorpha]
	27.3.5	RNA.regulation of transcription.ARR	c209957.graph_c0	Transcript	(at3g56380 : 130.0) response regulator 17; response regulator 17 (RR17); CONTAINS InterPro DOMAIN/s: CheY-like (InterPro:IPR011006), Signal transduction response regulator, receiver domain (InterPro:IPR001789); BEST Arabidopsis thaliana protein match is: response regulator 16 (TAIR:AT2G40670.1); Has 39813 Blast hits to 39289 proteins in 2430 species: Archae - 260; Bacteria - 34490; Metazoa - 15; …	#N/A	3.01814	-1.82281	unknown [Picea sitchensis]
	27.3.5	RNA.regulation of transcription.ARR	c247963.graph_c0	Transcript	(loc_os03g12350.4 : 83.2) no description available & (at4g16110 : 82.4) Encodes a pollen-specific transcription factor involved in the expression of nuclear genes for components of mitochondrial complex I in Arabidopsis. Acts in concert with other type-B ARRs in the cytokinin signaling pathway. AHK3 mediates cytokinin-induced phosphorylation of ARR2 on the Asp-80 residue. This phosphorylation pla…	#N/A	1.62214	#N/A	#N/A
	27.3.5	RNA.regulation of transcription.ARR	c279684.graph_c0	Transcript	(at1g59940 : 157.0) Type A response regulator highly similar to bacterial two-component response regulators. Rapidly induced by cytokinin. Involved in red-light signaling. Acts redundantly with ARR3 in the control of circadian period in a cytokinin-independent manner.; response regulator 3 (ARR3); CONTAINS InterPro DOMAIN/s: CheY-like (InterPro:IPR011006), Signal transduction response regulator, …	#N/A	1.37576	#N/A	#N/A
	27.3.5	RNA.regulation of transcription.ARR	c296316.graph_c1	Transcript	(loc_os01g72330.1 : 176.0) no description available & (at3g57040 : 171.0) response regulator ARR9, A two-component response regulator-like protein with a receiver domain with a conserved aspartate residue and a possible phosphorylation site and at the N-terminal half. Appears to interact with histidine kinase like genes ATHP3 and ATHP2; response regulator 9 (ARR9); CONTAINS InterPro DOMAIN/s: Che…	#N/A	1.99304	#N/A	#N/A
	27.3.5	RNA.regulation of transcription.ARR	c296763.graph_c0	Transcript	(loc_os03g12350.4 : 231.0) no description available & (at4g16110 : 228.0) Encodes a pollen-specific transcription factor involved in the expression of nuclear genes for components of mitochondrial complex I in Arabidopsis. Acts in concert with other type-B ARRs in the cytokinin signaling pathway. AHK3 mediates cytokinin-induced phosphorylation of ARR2 on the Asp-80 residue. This phosphorylation p…	-5.59194	#NUM!	-4.52859	hypothetical protein AXG93_3228s1230 [Marchantia polymorpha subsp. polymorpha]
AS2	27.3.37	RNA.regulation of transcription.AS2,Lateral Organ Boundaries Gene Family	c108692.graph_c0	Transcript	(at1g07900 : 90.9) LOB domain-containing protein 1 (LBD1); CONTAINS InterPro DOMAIN/s: Lateral organ boundaries, LOB (InterPro:IPR004883); BEST Arabidopsis thaliana protein match is: LOB domain-containing protein 11 (TAIR:AT2G28500.1); Has 1035 Blast hits to 1030 proteins in 25 species: Archae - 0; Bacteria - 0; Metazoa - 0; Fungi - 0; Plants - 1035; Viruses - 0; Other Eukaryotes - 0 (source: NCB…	3.96851	#NUM!	4.86061	unknown [Picea sitchensis]
	27.3.37	RNA.regulation of transcription.AS2,Lateral Organ Boundaries Gene Family	c109229.graph_c0	Transcript	(loc_os01g03890.1 : 133.0) no description available & (at1g67100 : 130.0) LOB domain-containing protein 40 (LBD40); CONTAINS InterPro DOMAIN/s: Lateral organ boundaries, LOB (InterPro:IPR004883); BEST Arabidopsis thaliana protein match is: LOB domain-containing protein 41 (TAIR:AT3G02550.1); Has 635 Blast hits to 634 proteins in 26 species: Archae - 0; Bacteria - 0; Metazoa - 0; Fungi - 0; Plants…	2.23425	#NUM!	1.86956	PREDICTED: LOB domain-containing protein 40 [Vitis vinifera]
	27.3.37	RNA.regulation of transcription.AS2,Lateral Organ Boundaries Gene Family	c109283.graph_c0	Transcript	(at1g67100 : 185.0) LOB domain-containing protein 40 (LBD40); CONTAINS InterPro DOMAIN/s: Lateral organ boundaries, LOB (InterPro:IPR004883); BEST Arabidopsis thaliana protein match is: LOB domain-containing protein 41 (TAIR:AT3G02550.1); Has 635 Blast hits to 634 proteins in 26 species: Archae - 0; Bacteria - 0; Metazoa - 0; Fungi - 0; Plants - 635; Viruses - 0; Other Eukaryotes - 0 (source: NCB…	1.34082	-1.47079	3.19912	PREDICTED: LOB domain-containing protein 41-like [Nelumbo nucifera]
	27.3.37	RNA.regulation of transcription.AS2,Lateral Organ Boundaries Gene Family	c162370.graph_c0	Transcript	(at1g31320 : 127.0) LOB domain-containing protein 4 (LBD4); CONTAINS InterPro DOMAIN/s: Lateral organ boundaries, LOB (InterPro:IPR004883); BEST Arabidopsis thaliana protein match is: ASYMMETRIC LEAVES 2-like 9 (TAIR:AT1G16530.1); Has 1039 Blast hits to 1034 proteins in 25 species: Archae - 0; Bacteria - 0; Metazoa - 0; Fungi - 0; Plants - 1039; Viruses - 0; Other Eukaryotes - 0 (source: NCBI BLi…	7.75541	#NUM!	#N/A	#N/A
	27.3.37	RNA.regulation of transcription.AS2,Lateral Organ Boundaries Gene Family	c189052.graph_c0	Transcript	(at1g31320 : 193.0) LOB domain-containing protein 4 (LBD4); CONTAINS InterPro DOMAIN/s: Lateral organ boundaries, LOB (InterPro:IPR004883); BEST Arabidopsis thaliana protein match is: ASYMMETRIC LEAVES 2-like 9 (TAIR:AT1G16530.1); Has 1039 Blast hits to 1034 proteins in 25 species: Archae - 0; Bacteria - 0; Metazoa - 0; Fungi - 0; Plants - 1039; Viruses - 0; Other Eukaryotes - 0 (source: NCBI BLi…	#N/A	-1.51776	1.90869	PREDICTED: LOB domain-containing protein 4 [Fragaria vesca subsp. vesca]
	27.3.37	RNA.regulation of transcription.AS2,Lateral Organ Boundaries Gene Family	c209128.graph_c0	Transcript	(loc_os01g07480.2 : 149.0) no description available & (at3g27650 : 147.0) LOB domain-containing protein 25 (LBD25); CONTAINS InterPro DOMAIN/s: Lateral organ boundaries, LOB (InterPro:IPR004883); BEST Arabidopsis thaliana protein match is: Lateral organ boundaries (LOB) domain family protein (TAIR:AT5G63090.4); Has 960 Blast hits to 955 proteins in 25 species: Archae - 0; Bacteria - 0; Metazoa - …	-1.11163	-2.07371	1.35087	predicted protein [Physcomitrella patens]
	27.3.37	RNA.regulation of transcription.AS2,Lateral Organ Boundaries Gene Family	c209618.graph_c0	Transcript	(at1g65620 : 219.0) Required for formation of a symmetric flat leaf lamina, encodes a member of a family of proteins characterized by cysteine repeats and a leucine zipper; involved in KNOX gene regulation. Acts together with ASL1 in proximal-distal symmetry determination. Forms a complex with AS1 that binds to the BP promoter and leads to silencing of BP.; ASYMMETRIC LEAVES 2 (AS2); FUNCTIONS IN…	-1.05655	2.27035	-2.93764	PREDICTED: LOB domain-containing protein 6 [Vitis vinifera]
	27.3.37	RNA.regulation of transcription.AS2,Lateral Organ Boundaries Gene Family	c210148.graph_c0	Transcript	(at1g07900 : 158.0) LOB domain-containing protein 1 (LBD1); CONTAINS InterPro DOMAIN/s: Lateral organ boundaries, LOB (InterPro:IPR004883); BEST Arabidopsis thaliana protein match is: LOB domain-containing protein 11 (TAIR:AT2G28500.1); Has 1035 Blast hits to 1030 proteins in 25 species: Archae - 0; Bacteria - 0; Metazoa - 0; Fungi - 0; Plants - 1035; Viruses - 0; Other Eukaryotes - 0 (source: NC…	#N/A	-3.39565	6.60326	unknown [Picea sitchensis]
	27.3.37	RNA.regulation of transcription.AS2,Lateral Organ Boundaries Gene Family	c237573.graph_c0	Transcript	(at2g28500 : 87.8) LOB domain-containing protein 11 (LBD11); INVOLVED IN: biological_process unknown; LOCATED IN: chloroplast; CONTAINS InterPro DOMAIN/s: Lateral organ boundaries, LOB (InterPro:IPR004883); BEST Arabidopsis thaliana protein match is: LOB domain-containing protein 1 (TAIR:AT1G07900.1); Has 1191 Blast hits to 1170 proteins in 85 species: Archae - 8; Bacteria - 66; Metazoa - 21; Fun…	3.2179	1.40835	2.19777	unknown [Picea sitchensis]
	27.3.37	RNA.regulation of transcription.AS2,Lateral Organ Boundaries Gene Family	c249511.graph_c0	Transcript	(at3g27650 : 82.4) LOB domain-containing protein 25 (LBD25); CONTAINS InterPro DOMAIN/s: Lateral organ boundaries, LOB (InterPro:IPR004883); BEST Arabidopsis thaliana protein match is: Lateral organ boundaries (LOB) domain family protein (TAIR:AT5G63090.4); Has 960 Blast hits to 955 proteins in 25 species: Archae - 0; Bacteria - 0; Metazoa - 0; Fungi - 0; Plants - 960; Viruses - 0; Other Eukaryot…	#N/A	-1.84991	#N/A	#N/A
	27.3.37	RNA.regulation of transcription.AS2,Lateral Organ Boundaries Gene Family	c249583.graph_c0	Transcript	(loc_os03g17810.1 : 114.0) no description available & (at1g07900 : 110.0) LOB domain-containing protein 1 (LBD1); CONTAINS InterPro DOMAIN/s: Lateral organ boundaries, LOB (InterPro:IPR004883); BEST Arabidopsis thaliana protein match is: LOB domain-containing protein 11 (TAIR:AT2G28500.1); Has 1035 Blast hits to 1030 proteins in 25 species: Archae - 0; Bacteria - 0; Metazoa - 0; Fungi - 0; Plants…	-1.94855	#NUM!	-3.24815	LBD1 [Pinus tabuliformis]
	27.3.37	RNA.regulation of transcription.AS2,Lateral Organ Boundaries Gene Family	c251450.graph_c1	Transcript	(at1g67100 : 201.0) LOB domain-containing protein 40 (LBD40); CONTAINS InterPro DOMAIN/s: Lateral organ boundaries, LOB (InterPro:IPR004883); BEST Arabidopsis thaliana protein match is: LOB domain-containing protein 41 (TAIR:AT3G02550.1); Has 635 Blast hits to 634 proteins in 26 species: Archae - 0; Bacteria - 0; Metazoa - 0; Fungi - 0; Plants - 635; Viruses - 0; Other Eukaryotes - 0 (source: NCB…	#N/A	-4.42237	2.82189	PREDICTED: LOB domain-containing protein 40 [Amborella trichopoda]
	27.3.37	RNA.regulation of transcription.AS2,Lateral Organ Boundaries Gene Family	c253222.graph_c0	Transcript	(loc_os01g07480.2 : 190.0) no description available & (at3g27650 : 188.0) LOB domain-containing protein 25 (LBD25); CONTAINS InterPro DOMAIN/s: Lateral organ boundaries, LOB (InterPro:IPR004883); BEST Arabidopsis thaliana protein match is: Lateral organ boundaries (LOB) domain family protein (TAIR:AT5G63090.4); Has 960 Blast hits to 955 proteins in 25 species: Archae - 0; Bacteria - 0; Metazoa - …	-1.75465	#NUM!	#N/A	#N/A
	27.3.37	RNA.regulation of transcription.AS2,Lateral Organ Boundaries Gene Family	c259666.graph_c1	Transcript	(at2g28500 : 83.6) LOB domain-containing protein 11 (LBD11); INVOLVED IN: biological_process unknown; LOCATED IN: chloroplast; CONTAINS InterPro DOMAIN/s: Lateral organ boundaries, LOB (InterPro:IPR004883); BEST Arabidopsis thaliana protein match is: LOB domain-containing protein 1 (TAIR:AT1G07900.1); Has 1191 Blast hits to 1170 proteins in 85 species: Archae - 8; Bacteria - 66; Metazoa - 21; Fun…	1.66007	-1.57082	3.61839	unknown [Picea sitchensis]
	27.3.37	RNA.regulation of transcription.AS2,Lateral Organ Boundaries Gene Family	c262393.graph_c0	Transcript	(at2g28500 : 103.0) LOB domain-containing protein 11 (LBD11); INVOLVED IN: biological_process unknown; LOCATED IN: chloroplast; CONTAINS InterPro DOMAIN/s: Lateral organ boundaries, LOB (InterPro:IPR004883); BEST Arabidopsis thaliana protein match is: LOB domain-containing protein 1 (TAIR:AT1G07900.1); Has 1191 Blast hits to 1170 proteins in 85 species: Archae - 8; Bacteria - 66; Metazoa - 21; Fu…	2.49151	#NUM!	2.92827	unknown [Picea sitchensis]
	27.3.37	RNA.regulation of transcription.AS2,Lateral Organ Boundaries Gene Family	c262534.graph_c0	Transcript	(at2g40470 : 197.0) LOB domain-containing protein 15 (LBD15); CONTAINS InterPro DOMAIN/s: Lateral organ boundaries, LOB (InterPro:IPR004883); BEST Arabidopsis thaliana protein match is: LOB domain-containing protein 13 (TAIR:AT2G30340.1); Has 1010 Blast hits to 1005 proteins in 26 species: Archae - 0; Bacteria - 0; Metazoa - 2; Fungi - 2; Plants - 1006; Viruses - 0; Other Eukaryotes - 0 (source: …	1.46709	#NUM!	2.21293	PREDICTED: LOB domain-containing protein 15 [Gossypium raimondii]
	27.3.37	RNA.regulation of transcription.AS2,Lateral Organ Boundaries Gene Family	c268185.graph_c0	Transcript	(at2g28500 : 145.0) LOB domain-containing protein 11 (LBD11); INVOLVED IN: biological_process unknown; LOCATED IN: chloroplast; CONTAINS InterPro DOMAIN/s: Lateral organ boundaries, LOB (InterPro:IPR004883); BEST Arabidopsis thaliana protein match is: LOB domain-containing protein 1 (TAIR:AT1G07900.1); Has 1191 Blast hits to 1170 proteins in 85 species: Archae - 8; Bacteria - 66; Metazoa - 21; Fu…	4.29023	#NUM!	5.64091	unknown [Picea sitchensis]
	27.3.37	RNA.regulation of transcription.AS2,Lateral Organ Boundaries Gene Family	c270342.graph_c1	Transcript	(at3g49940 : 211.0) LOB domain-containing protein 38 (LBD38); CONTAINS InterPro DOMAIN/s: Lateral organ boundaries, LOB (InterPro:IPR004883); BEST Arabidopsis thaliana protein match is: LOB domain-containing protein 37 (TAIR:AT5G67420.1); Has 581 Blast hits to 580 proteins in 26 species: Archae - 0; Bacteria - 0; Metazoa - 0; Fungi - 0; Plants - 581; Viruses - 0; Other Eukaryotes - 0 (source: NCB…	2.04737	#NUM!	1.44411	hypothetical protein MANES_13G113000 [Manihot esculenta]
	27.3.37	RNA.regulation of transcription.AS2,Lateral Organ Boundaries Gene Family	c274066.graph_c0	Transcript	(at2g40470 : 200.0) LOB domain-containing protein 15 (LBD15); CONTAINS InterPro DOMAIN/s: Lateral organ boundaries, LOB (InterPro:IPR004883); BEST Arabidopsis thaliana protein match is: LOB domain-containing protein 13 (TAIR:AT2G30340.1); Has 1010 Blast hits to 1005 proteins in 26 species: Archae - 0; Bacteria - 0; Metazoa - 2; Fungi - 2; Plants - 1006; Viruses - 0; Other Eukaryotes - 0 (source: …	-1.83635	3.57892	-5.02741	PREDICTED: LOB domain-containing protein 15 [Nelumbo nucifera]
	27.3.37	RNA.regulation of transcription.AS2,Lateral Organ Boundaries Gene Family	c281846.graph_c0	Transcript	(at2g30130 : 200.0) Overexpression/activation tagged allele has epinastic leaves, reduced apical dominance and is sterile. Gene is similar to asymmetric leaves (AS)/lateral organ boundary (LOB) genes which repress KNOX gene expression.; ASL5; CONTAINS InterPro DOMAIN/s: Lateral organ boundaries, LOB (InterPro:IPR004883); BEST Arabidopsis thaliana protein match is: LOB domain-containing protein 11…	1.91746	#NUM!	3.3017	hypothetical protein L484_011165 [Morus notabilis]
	27.3.37	RNA.regulation of transcription.AS2,Lateral Organ Boundaries Gene Family	c284117.graph_c0	Transcript	(at1g31320 : 111.0) LOB domain-containing protein 4 (LBD4); CONTAINS InterPro DOMAIN/s: Lateral organ boundaries, LOB (InterPro:IPR004883); BEST Arabidopsis thaliana protein match is: ASYMMETRIC LEAVES 2-like 9 (TAIR:AT1G16530.1); Has 1039 Blast hits to 1034 proteins in 25 species: Archae - 0; Bacteria - 0; Metazoa - 0; Fungi - 0; Plants - 1039; Viruses - 0; Other Eukaryotes - 0 (source: NCBI BLi…	3.44771	-1.88959	5.72698	unknown [Picea sitchensis]
	27.3.37	RNA.regulation of transcription.AS2,Lateral Organ Boundaries Gene Family	c287857.graph_c0	Transcript	(loc_os03g17810.1 : 145.0) no description available & (at1g07900 : 139.0) LOB domain-containing protein 1 (LBD1); CONTAINS InterPro DOMAIN/s: Lateral organ boundaries, LOB (InterPro:IPR004883); BEST Arabidopsis thaliana protein match is: LOB domain-containing protein 11 (TAIR:AT2G28500.1); Has 1035 Blast hits to 1030 proteins in 25 species: Archae - 0; Bacteria - 0; Metazoa - 0; Fungi - 0; Plants…	#N/A	-2.10555	3.30612	LOB domain-containing protein 11-like [Dorcoceras hygrometricum]
	27.3.37	RNA.regulation of transcription.AS2,Lateral Organ Boundaries Gene Family	c290414.graph_c0	Transcript	(at1g67100 : 209.0) LOB domain-containing protein 40 (LBD40); CONTAINS InterPro DOMAIN/s: Lateral organ boundaries, LOB (InterPro:IPR004883); BEST Arabidopsis thaliana protein match is: LOB domain-containing protein 41 (TAIR:AT3G02550.1); Has 635 Blast hits to 634 proteins in 26 species: Archae - 0; Bacteria - 0; Metazoa - 0; Fungi - 0; Plants - 635; Viruses - 0; Other Eukaryotes - 0 (source: NCB…	#N/A	#NUM!	2.02249	PREDICTED: LOB domain-containing protein 40 [Amborella trichopoda]
	27.3.37	RNA.regulation of transcription.AS2,Lateral Organ Boundaries Gene Family	c290778.graph_c0	Transcript	(at3g58190 : 166.0) This gene contains two auxin-responsive element (AuxRE).; lateral organ boundaries-domain 29 (LBD29); CONTAINS InterPro DOMAIN/s: Lateral organ boundaries, LOB (InterPro:IPR004883); BEST Arabidopsis thaliana protein match is: Lateral organ boundaries (LOB) domain family protein (TAIR:AT2G42440.1); Has 858 Blast hits to 853 proteins in 21 species: Archae - 0; Bacteria - 0; Meta…	#N/A	1.85954	#N/A	#N/A
	27.3.37	RNA.regulation of transcription.AS2,Lateral Organ Boundaries Gene Family	c291042.graph_c0	Transcript	(at1g07900 : 160.0) LOB domain-containing protein 1 (LBD1); CONTAINS InterPro DOMAIN/s: Lateral organ boundaries, LOB (InterPro:IPR004883); BEST Arabidopsis thaliana protein match is: LOB domain-containing protein 11 (TAIR:AT2G28500.1); Has 1035 Blast hits to 1030 proteins in 25 species: Archae - 0; Bacteria - 0; Metazoa - 0; Fungi - 0; Plants - 1035; Viruses - 0; Other Eukaryotes - 0 (source: NC…	4.08277	-2.00749	6.47533	unknown [Picea sitchensis]
AT-rice	27.3.38	RNA.regulation of transcription.AT-rich interaction domain containing transcription factor family	c209187.graph_c0	Transcript	(at1g04880 : 216.0) HMG (high mobility group) box protein with ARID/BRIGHT DNA-binding domain; FUNCTIONS IN: sequence-specific DNA binding transcription factor activity; INVOLVED IN: regulation of transcription; LOCATED IN: intracellular, nucleus; EXPRESSED IN: 10 plant structures; EXPRESSED DURING: 7 growth stages; CONTAINS InterPro DOMAIN/s: High mobility group, superfamily (InterPro:IPR009071)…	-2.2373	3.22998	-5.07806	hypothetical protein VITISV_021289 [Vitis vinifera]
	27.3.38	RNA.regulation of transcription.AT-rich interaction domain containing transcription factor family	c222806.graph_c0	Transcript	(at1g04880 : 268.0) HMG (high mobility group) box protein with ARID/BRIGHT DNA-binding domain; FUNCTIONS IN: sequence-specific DNA binding transcription factor activity; INVOLVED IN: regulation of transcription; LOCATED IN: intracellular, nucleus; EXPRESSED IN: 10 plant structures; EXPRESSED DURING: 7 growth stages; CONTAINS InterPro DOMAIN/s: High mobility group, superfamily (InterPro:IPR009071)…	#N/A	4.51099	-4.65725	predicted protein [Physcomitrella patens]
	27.3.38	RNA.regulation of transcription.AT-rich interaction domain containing transcription factor family	c256215.graph_c0	Transcript	(at1g04880 : 244.0) HMG (high mobility group) box protein with ARID/BRIGHT DNA-binding domain; FUNCTIONS IN: sequence-specific DNA binding transcription factor activity; INVOLVED IN: regulation of transcription; LOCATED IN: intracellular, nucleus; EXPRESSED IN: 10 plant structures; EXPRESSED DURING: 7 growth stages; CONTAINS InterPro DOMAIN/s: High mobility group, superfamily (InterPro:IPR009071)…	#N/A	3.91874	-3.15852	predicted protein [Physcomitrella patens]
AtSR	27.3.39	RNA.regulation of transcription.AtSR Transcription Factor family	c209219.graph_c0	Transcript	(loc_os03g09100.1 : 169.0) no description available & (at2g22300 : 157.0) Encodes a putative CAM binding transcription factor. Loss of function mutations show enhanced resistance to fungal and bacterial pathogens suggesting that CAMTA functions to suppress defense responses.; signal responsive 1 (SR1); FUNCTIONS IN: calmodulin binding, transcription regulator activity; INVOLVED IN: response to bi…	-1.19507	#NUM!	#N/A	#N/A
	27.3.39	RNA.regulation of transcription.AtSR Transcription Factor family	c211148.graph_c0	Transcript	(loc_os03g63480.2 : 332.0) no description available & (at4g35450 : 318.0) Involved in targeting of chloroplast outer membrane proteins to the chloroplast. Double mutants of AKR2A and the highly homologous AKR2B have yellow leaves, significantly reduced chloroplast proteins, and no thylakoid membranes.; ankyrin repeat-containing protein 2 (AKR2); CONTAINS InterPro DOMAIN/s: Ankyrin repeat-containi…	#N/A	-1.78562	1.59392	unknown [Picea sitchensis]
	27.3.39	RNA.regulation of transcription.AtSR Transcription Factor family	c267201.graph_c1	Transcript	(loc_os10g22950.1 : 92.8) no description available & (at2g22300 : 91.3) Encodes a putative CAM binding transcription factor. Loss of function mutations show enhanced resistance to fungal and bacterial pathogens suggesting that CAMTA functions to suppress defense responses.; signal responsive 1 (SR1); FUNCTIONS IN: calmodulin binding, transcription regulator activity; INVOLVED IN: response to biot…	#N/A	1.50431	#N/A	#N/A
AuxIAA	27.3.40	RNA.regulation of transcription.Aux/IAA family	c240846.graph_c0	Transcript	(at5g57420 : 101.0) Belongs to auxin inducible gene family.; indole-3-acetic acid inducible 33 (IAA33); FUNCTIONS IN: sequence-specific DNA binding transcription factor activity; INVOLVED IN: response to auxin stimulus; LOCATED IN: nucleus; EXPRESSED IN: 11 plant structures; EXPRESSED DURING: 4 anthesis, F mature embryo stage, petal differentiation and expansion stage, E expanded cotyledon stage,…	#N/A	2.65901	-1.92143	unknown [Picea sitchensis]
	27.3.40	RNA.regulation of transcription.Aux/IAA family	c248020.graph_c0	Transcript	(at4g29080 : 249.0) phytochrome-associated protein 2 (PAP2); phytochrome-associated protein 2 (PAP2); FUNCTIONS IN: sequence-specific DNA binding transcription factor activity; INVOLVED IN: response to auxin stimulus, regulation of translation; LOCATED IN: intracellular, nucleus; EXPRESSED IN: 22 plant structures; EXPRESSED DURING: 13 growth stages; CONTAINS InterPro DOMAIN/s: Aux/IAA-ARF-dimeris…	#N/A	1.36683	-1.8255	unknown [Picea sitchensis]
	27.3.40	RNA.regulation of transcription.Aux/IAA family	c288323.graph_c0	Transcript	(at2g33310 : 139.0) Auxin induced gene, IAA13 (IAA13).; auxin-induced protein 13 (IAA13); FUNCTIONS IN: sequence-specific DNA binding transcription factor activity; INVOLVED IN: response to auxin stimulus, response to cyclopentenone; LOCATED IN: nucleus; EXPRESSED IN: 22 plant structures; EXPRESSED DURING: 13 growth stages; CONTAINS InterPro DOMAIN/s: Aux/IAA-ARF-dimerisation (InterPro:IPR011525)…	-2.10575	2.91665	-4.63851	unknown [Picea sitchensis]
B3	27.3.41	RNA.regulation of transcription.B3 transcription factor family	c255794.graph_c0	Transcript	(loc_os11g09160.1 : 113.0) no description available & (at5g58280 : 84.7) AP2/B3-like transcriptional factor family protein; FUNCTIONS IN: DNA binding, sequence-specific DNA binding transcription factor activity; INVOLVED IN: regulation of transcription, DNA-dependent; EXPRESSED IN: 14 plant structures; EXPRESSED DURING: 6 growth stages; CONTAINS InterPro DOMAIN/s: Transcriptional factor B3 (Inter…	#N/A	2.97018	-2.65208	PREDICTED: B3 domain-containing protein Os01g0723500 isoform X1 [Amborella trichopoda]
	27.3.41	RNA.regulation of transcription.B3 transcription factor family	c276105.graph_c0	Transcript	(loc_os11g09160.1 : 107.0) no description available & (at3g18990 : 84.0) Required for vernalization. Essential for the complete repression of FLC in vernalized plants. Required for the methylation of histone H3; REDUCED VERNALIZATION RESPONSE 1 (VRN1); CONTAINS InterPro DOMAIN/s: Transcriptional factor B3 (InterPro:IPR003340); BEST Arabidopsis thaliana protein match is: related to vernalization1 …	#N/A	2.20107	#N/A	#N/A
	27.3.41	RNA.regulation of transcription.B3 transcription factor family	c295678.graph_c0	Transcript	(loc_os05g40280.1 : 198.0) no description available & (at5g58280 : 167.0) AP2/B3-like transcriptional factor family protein; FUNCTIONS IN: DNA binding, sequence-specific DNA binding transcription factor activity; INVOLVED IN: regulation of transcription, DNA-dependent; EXPRESSED IN: 14 plant structures; EXPRESSED DURING: 6 growth stages; CONTAINS InterPro DOMAIN/s: Transcriptional factor B3 (Inte…	#N/A	2.27558	-1.79336	PREDICTED: B3 domain-containing protein Os05g0481400 [Amborella trichopoda]
bHLH	27.3.6	RNA.regulation of transcription.bHLH,Basic Helix-Loop-Helix family	c110702.graph_c0	Transcript	(at2g28160 : 115.0) Encodes a putative transcription factor that regulates iron uptake responses. mRNA is detected in the outer cell layers of the root and accumulates in response to iron deficiency. The expression of many iron-regulated genes is dependent on FIT1. It specifically regulates FRO2 at the level of mRNA accumulation and IRT1 at the level of protein accumulation.Similar to FER in toma…	1.84769	4.42109	-2.18503	FIT2 [Marchantia polymorpha]
	27.3.6	RNA.regulation of transcription.bHLH,Basic Helix-Loop-Helix family	c142570.graph_c0	Transcript	(loc_os05g42180.1 : 144.0) no description available & (at3g20640 : 140.0) basic helix-loop-helix (bHLH) DNA-binding superfamily protein; FUNCTIONS IN: sequence-specific DNA binding transcription factor activity; INVOLVED IN: regulation of transcription; LOCATED IN: nucleus, chloroplast; CONTAINS InterPro DOMAIN/s: Helix-loop-helix DNA-binding domain (InterPro:IPR001092), Helix-loop-helix DNA-bind…	#N/A	-1.1235	2.1601	hypothetical protein B456_011G020100 [Gossypium raimondii]
	27.3.6	RNA.regulation of transcription.bHLH,Basic Helix-Loop-Helix family	c148958.graph_c0	Transcript	(at2g28160 : 95.1) Encodes a putative transcription factor that regulates iron uptake responses. mRNA is detected in the outer cell layers of the root and accumulates in response to iron deficiency. The expression of many iron-regulated genes is dependent on FIT1. It specifically regulates FRO2 at the level of mRNA accumulation and IRT1 at the level of protein accumulation.Similar to FER in tomat…	2.46842	3.78172	#N/A	#N/A
	27.3.6	RNA.regulation of transcription.bHLH,Basic Helix-Loop-Helix family	c167545.graph_c0	Transcript	(at3g26744 : 315.0) Encodes a MYC-like bHLH transcriptional activator that binds specifically to the MYC recognition sequences in the CBF3 promoter. Mutants are defective in cold-regulated gene expression. Cold stress triggers protein degradation of nuclear GFPICE1 protein, and the RING finger protein HOS1 is required. Sumoylation of ICE1 controls CBF3/DREB1A expression and freezing tolerance.; I…	#N/A	2.28358	-1.53281	inducer of CBF expression 1 [Picea abies]
	27.3.6	RNA.regulation of transcription.bHLH,Basic Helix-Loop-Helix family	c185856.graph_c0	Transcript	(at2g16910 : 105.0) Encodes a basic helix-loop helix transcription factor involved in tapetal cell development. Loss of function mutations are male sterile. AMS binds to a region termed the E box of target gene promoters.; ABORTED MICROSPORES (AMS); FUNCTIONS IN: DNA binding, sequence-specific DNA binding transcription factor activity; INVOLVED IN: tapetal layer development, regulation of transcr…	1.27518	#NUM!	1.54621	unknown [Picea sitchensis]
	27.3.6	RNA.regulation of transcription.bHLH,Basic Helix-Loop-Helix family	c208568.graph_c1	Transcript	(loc_os03g51580.1 : 122.0) no description available & (at4g37850 : 102.0) basic helix-loop-helix (bHLH) DNA-binding superfamily protein; FUNCTIONS IN: DNA binding, sequence-specific DNA binding transcription factor activity; INVOLVED IN: regulation of transcription; LOCATED IN: nucleus; CONTAINS InterPro DOMAIN/s: Helix-loop-helix DNA-binding domain (InterPro:IPR001092), Helix-loop-helix DNA-bind…	#N/A	3.34686	-2.39279	hypothetical protein AXG93_1992s1010 [Marchantia polymorpha subsp. polymorpha]
	27.3.6	RNA.regulation of transcription.bHLH,Basic Helix-Loop-Helix family	c210499.graph_c0	Transcript	(at2g16910 : 90.1) Encodes a basic helix-loop helix transcription factor involved in tapetal cell development. Loss of function mutations are male sterile. AMS binds to a region termed the E box of target gene promoters.; ABORTED MICROSPORES (AMS); FUNCTIONS IN: DNA binding, sequence-specific DNA binding transcription factor activity; INVOLVED IN: tapetal layer development, regulation of transcri…	1.1217	1.45056	#N/A	#N/A
	27.3.6	RNA.regulation of transcription.bHLH,Basic Helix-Loop-Helix family	c210831.graph_c0	Transcript	(at1g68920 : 186.0) basic helix-loop-helix (bHLH) DNA-binding superfamily protein; FUNCTIONS IN: sequence-specific DNA binding transcription factor activity; INVOLVED IN: regulation of transcription; LOCATED IN: nucleus; EXPRESSED IN: 22 plant structures; EXPRESSED DURING: 13 growth stages; CONTAINS InterPro DOMAIN/s: Helix-loop-helix DNA-binding domain (InterPro:IPR001092), Helix-loop-helix DNA-…	-1.62389	#NUM!	#N/A	#N/A
	27.3.6	RNA.regulation of transcription.bHLH,Basic Helix-Loop-Helix family	c220182.graph_c0	Transcript	(at5g67060 : 159.0) HECATE 1 (HEC1); FUNCTIONS IN: sequence-specific DNA binding transcription factor activity; INVOLVED IN: transmitting tissue development, carpel formation, regulation of transcription; LOCATED IN: nucleus; EXPRESSED IN: 9 plant structures; EXPRESSED DURING: 6 growth stages; CONTAINS InterPro DOMAIN/s: Helix-loop-helix DNA-binding domain (InterPro:IPR001092), Helix-loop-helix D…	-3.88817	#NUM!	-4.40834	PREDICTED: transcription factor HEC2-like [Cucumis melo]
	27.3.6	RNA.regulation of transcription.bHLH,Basic Helix-Loop-Helix family	c243105.graph_c0	Transcript	(loc_os09g32510.5 : 142.0) no description available & (at5g50915 : 127.0) basic helix-loop-helix (bHLH) DNA-binding superfamily protein; FUNCTIONS IN: DNA binding, sequence-specific DNA binding transcription factor activity; INVOLVED IN: response to gibberellin stimulus; LOCATED IN: nucleus; EXPRESSED IN: 23 plant structures; EXPRESSED DURING: 13 growth stages; CONTAINS InterPro DOMAIN/s: Helix-l…	-2.90621	3.02567	-5.54298	unknown [Picea sitchensis]
	27.3.6	RNA.regulation of transcription.bHLH,Basic Helix-Loop-Helix family	c244626.graph_c0	Transcript	(at4g36930 : 126.0) Encodes a transcription factor of the bHLH protein family. Mutants have abnormal, unfused carpels and reduced seed dormancy.; SPATULA (SPT); CONTAINS InterPro DOMAIN/s: Helix-loop-helix DNA-binding domain (InterPro:IPR001092), Helix-loop-helix DNA-binding (InterPro:IPR011598); BEST Arabidopsis thaliana protein match is: basic helix-loop-helix (bHLH) DNA-binding superfamily pro…	-1.579	-1.07944	#N/A	#N/A
	27.3.6	RNA.regulation of transcription.bHLH,Basic Helix-Loop-Helix family	c253505.graph_c0	Transcript	(at3g07340 : 125.0) basic helix-loop-helix (bHLH) DNA-binding superfamily protein; FUNCTIONS IN: DNA binding, sequence-specific DNA binding transcription factor activity; INVOLVED IN: regulation of transcription; LOCATED IN: nucleus, chloroplast; EXPRESSED IN: 22 plant structures; EXPRESSED DURING: 11 growth stages; CONTAINS InterPro DOMAIN/s: Helix-loop-helix DNA-binding domain (InterPro:IPR0010…	#N/A	4.56464	-4.34302	unknown [Picea sitchensis]
	27.3.6	RNA.regulation of transcription.bHLH,Basic Helix-Loop-Helix family	c255155.graph_c0	Transcript	(at1g01260 : 366.0) basic helix-loop-helix (bHLH) DNA-binding superfamily protein; FUNCTIONS IN: DNA binding, sequence-specific DNA binding transcription factor activity; INVOLVED IN: regulation of transcription; LOCATED IN: nucleus; EXPRESSED IN: 24 plant structures; EXPRESSED DURING: 15 growth stages; CONTAINS InterPro DOMAIN/s: Helix-loop-helix DNA-binding domain (InterPro:IPR001092), Helix-lo…	#N/A	1.41105	#N/A	#N/A
	27.3.6	RNA.regulation of transcription.bHLH,Basic Helix-Loop-Helix family	c257462.graph_c0	Transcript	(loc_os01g18290.2 : 90.5) no description available & (at4g36930 : 80.5) Encodes a transcription factor of the bHLH protein family. Mutants have abnormal, unfused carpels and reduced seed dormancy.; SPATULA (SPT); CONTAINS InterPro DOMAIN/s: Helix-loop-helix DNA-binding domain (InterPro:IPR001092), Helix-loop-helix DNA-binding (InterPro:IPR011598); BEST Arabidopsis thaliana protein match is: basic…	-1.47984	#NUM!	#N/A	#N/A
	27.3.6	RNA.regulation of transcription.bHLH,Basic Helix-Loop-Helix family	c259384.graph_c0	Transcript	(loc_os03g19780.1 : 83.2) no description available & (at3g06590 : 80.5) basic helix-loop-helix (bHLH) DNA-binding superfamily protein; FUNCTIONS IN: sequence-specific DNA binding transcription factor activity; INVOLVED IN: regulation of transcription; LOCATED IN: nucleus, chloroplast; EXPRESSED IN: 22 plant structures; EXPRESSED DURING: 13 growth stages; CONTAINS InterPro DOMAIN/s: Helix-loop-hel…	#N/A	-2.47448	2.61646	unknown [Picea sitchensis]
	27.3.6	RNA.regulation of transcription.bHLH,Basic Helix-Loop-Helix family	c259773.graph_c0	Transcript	(at1g68810 : 195.0) basic helix-loop-helix (bHLH) DNA-binding superfamily protein; FUNCTIONS IN: DNA binding, sequence-specific DNA binding transcription factor activity; INVOLVED IN: regulation of transcription; LOCATED IN: nucleus; EXPRESSED IN: 20 plant structures; EXPRESSED DURING: 12 growth stages; CONTAINS InterPro DOMAIN/s: Helix-loop-helix DNA-binding domain (InterPro:IPR001092), Helix-lo…	#N/A	#NUM!	1.92676	putative basic helix-loop-helix protein BHLH25 [Lotus japonicus]
	27.3.6	RNA.regulation of transcription.bHLH,Basic Helix-Loop-Helix family	c261439.graph_c0	Transcript	(loc_os03g51580.1 : 132.0) no description available & (at2g22750 : 119.0) basic helix-loop-helix (bHLH) DNA-binding superfamily protein; FUNCTIONS IN: DNA binding, sequence-specific DNA binding transcription factor activity; INVOLVED IN: regulation of transcription; LOCATED IN: nucleus; EXPRESSED IN: sepal; EXPRESSED DURING: petal differentiation and expansion stage; CONTAINS InterPro DOMAIN/s: H…	2.29736	2.06375	#N/A	#N/A
	27.3.6	RNA.regulation of transcription.bHLH,Basic Helix-Loop-Helix family	c264759.graph_c0	Transcript	(at3g21330 : 166.0) basic helix-loop-helix (bHLH) DNA-binding superfamily protein; FUNCTIONS IN: DNA binding, sequence-specific DNA binding transcription factor activity; INVOLVED IN: regulation of transcription; LOCATED IN: nucleus; CONTAINS InterPro DOMAIN/s: Helix-loop-helix DNA-binding domain (InterPro:IPR001092), Helix-loop-helix DNA-binding (InterPro:IPR011598); BEST Arabidopsis thaliana pr…	-3.68817	#NUM!	-4.74814	DNA binding protein, putative [Ricinus communis]
	27.3.6	RNA.regulation of transcription.bHLH,Basic Helix-Loop-Helix family	c266349.graph_c0	Transcript	(loc_os03g51580.1 : 183.0) no description available & (at2g22750 : 163.0) basic helix-loop-helix (bHLH) DNA-binding superfamily protein; FUNCTIONS IN: DNA binding, sequence-specific DNA binding transcription factor activity; INVOLVED IN: regulation of transcription; LOCATED IN: nucleus; EXPRESSED IN: sepal; EXPRESSED DURING: petal differentiation and expansion stage; CONTAINS InterPro DOMAIN/s: H…	#N/A	#NUM!	1.84022	hypothetical protein AXG93_1992s1010 [Marchantia polymorpha subsp. polymorpha]
	27.3.6	RNA.regulation of transcription.bHLH,Basic Helix-Loop-Helix family	c268455.graph_c0	Transcript	(at4g09180 : 119.0) basic helix-loop-helix (bHLH) DNA-binding superfamily protein; FUNCTIONS IN: DNA binding, sequence-specific DNA binding transcription factor activity; INVOLVED IN: regulation of transcription; LOCATED IN: nucleus; CONTAINS InterPro DOMAIN/s: Helix-loop-helix DNA-binding domain (InterPro:IPR001092), Helix-loop-helix DNA-binding (InterPro:IPR011598); BEST Arabidopsis thaliana pr…	#N/A	1.87526	#N/A	#N/A
	27.3.6	RNA.regulation of transcription.bHLH,Basic Helix-Loop-Helix family	c268515.graph_c0	Transcript	(loc_os11g06010.1 : 257.0) no description available & (at2g27230 : 228.0) Encodes a nuclear-localized transcriptional activator with weak sequence similarity to basic helix-loop-helix(bHLH)-domain proteins. It promotes the production of stele cells in root meristems and is required to establish and maintain the normal vascular cell number and pattern in primary and lateral roots.; LONESOME HIGHWA…	-1.19937	#NUM!	#N/A	#N/A
	27.3.6	RNA.regulation of transcription.bHLH,Basic Helix-Loop-Helix family	c271111.graph_c0	Transcript	(at4g09820 : 236.0) TT8 is a regulation factor that acts in a concerted action with TT1, PAP1 and TTG1 on the regulation of flavonoid pathways, namely proanthocyanidin and anthocyanin biosynthesis. Affects dihydroflavonol 4-reductase gene expression. It is thought that a ternary complex composed of TT2, TT8 and TTG1 is necessary for correct expression of BAN in seed endothelium. Also important fo…	#N/A	1.22031	#N/A	#N/A
	27.3.6	RNA.regulation of transcription.bHLH,Basic Helix-Loop-Helix family	c271783.graph_c0	Transcript	(at1g32640 : 382.0) Encodes a MYC-related transcriptional activator with a typical DNA binding domain of a basic helix-loop-helix leucine zipper motif. Binds to an extended G-Box promoter motif. Its transcription is induced by dehydration stress and ABA treatment. Negative regulator of blue light帽mediated photomorphogenic growth and blue and far-red-light帽regulated gene expression. Positive regul…	#N/A	#NUM!	1.20253	unknown [Picea sitchensis]
	27.3.6	RNA.regulation of transcription.bHLH,Basic Helix-Loop-Helix family	c272512.graph_c0	Transcript	(loc_os03g51580.1 : 93.6) no description available & (at2g22750 : 92.4) basic helix-loop-helix (bHLH) DNA-binding superfamily protein; FUNCTIONS IN: DNA binding, sequence-specific DNA binding transcription factor activity; INVOLVED IN: regulation of transcription; LOCATED IN: nucleus; EXPRESSED IN: sepal; EXPRESSED DURING: petal differentiation and expansion stage; CONTAINS InterPro DOMAIN/s: Hel…	1.1159	1.43456	#N/A	#N/A
	27.3.6	RNA.regulation of transcription.bHLH,Basic Helix-Loop-Helix family	c275702.graph_c1	Transcript	(loc_os03g04310.1 : 118.0) no description available & (at5g65640 : 113.0) beta HLH protein 93 (bHLH093); FUNCTIONS IN: DNA binding, sequence-specific DNA binding transcription factor activity; INVOLVED IN: regulation of transcription; LOCATED IN: nucleus; EXPRESSED IN: 22 plant structures; EXPRESSED DURING: 13 growth stages; CONTAINS InterPro DOMAIN/s: Helix-loop-helix DNA-binding domain (InterPr…	-1.85418	#NUM!	#N/A	#N/A
	27.3.6	RNA.regulation of transcription.bHLH,Basic Helix-Loop-Helix family	c280313.graph_c0	Transcript	(at3g26744 : 257.0) Encodes a MYC-like bHLH transcriptional activator that binds specifically to the MYC recognition sequences in the CBF3 promoter. Mutants are defective in cold-regulated gene expression. Cold stress triggers protein degradation of nuclear GFPICE1 protein, and the RING finger protein HOS1 is required. Sumoylation of ICE1 controls CBF3/DREB1A expression and freezing tolerance.; I…	#N/A	#NUM!	-1.38573	hypothetical protein CISIN_1g047004mg [Citrus sinensis]
	27.3.6	RNA.regulation of transcription.bHLH,Basic Helix-Loop-Helix family	c283316.graph_c0	Transcript	(loc_os09g29360.1 : 197.0) no description available & (at3g24140 : 182.0) Encodes a basic helix-loop-helix transcription factor whose activity is required to promote differentiation of stomatal guard cells and to halt proliferative divisions in their immediate precursors. Both transcript and protein are expressed in and are required for halting divisions at the end of the stomatal lineage. It als…	#N/A	3.19476	-2.99397	unknown [Picea sitchensis]
	27.3.6	RNA.regulation of transcription.bHLH,Basic Helix-Loop-Helix family	c285108.graph_c1	Transcript	(at1g68920 : 236.0) basic helix-loop-helix (bHLH) DNA-binding superfamily protein; FUNCTIONS IN: sequence-specific DNA binding transcription factor activity; INVOLVED IN: regulation of transcription; LOCATED IN: nucleus; EXPRESSED IN: 22 plant structures; EXPRESSED DURING: 13 growth stages; CONTAINS InterPro DOMAIN/s: Helix-loop-helix DNA-binding domain (InterPro:IPR001092), Helix-loop-helix DNA-…	#N/A	1.02206	-1.22827	unknown [Picea sitchensis]
	27.3.6	RNA.regulation of transcription.bHLH,Basic Helix-Loop-Helix family	c288662.graph_c0	Transcript	(at5g57150 : 91.3) basic helix-loop-helix (bHLH) DNA-binding superfamily protein; FUNCTIONS IN: DNA binding, sequence-specific DNA binding transcription factor activity; INVOLVED IN: regulation of transcription; LOCATED IN: nucleus; EXPRESSED IN: 24 plant structures; EXPRESSED DURING: 14 growth stages; CONTAINS InterPro DOMAIN/s: Helix-loop-helix DNA-binding domain (InterPro:IPR001092), Helix-loo…	1.5227	-2.07986	3.98935	unknown [Picea sitchensis]
	27.3.6	RNA.regulation of transcription.bHLH,Basic Helix-Loop-Helix family	c290146.graph_c0	Transcript	(loc_os03g48490.1 : 305.0) no description available & (at4g38070 : 303.0) basic helix-loop-helix (bHLH) DNA-binding superfamily protein; FUNCTIONS IN: DNA binding, sequence-specific DNA binding transcription factor activity; INVOLVED IN: regulation of transcription; LOCATED IN: mitochondrion; EXPRESSED IN: 19 plant structures; EXPRESSED DURING: 11 growth stages; CONTAINS InterPro DOMAIN/s: Helix-…	#N/A	3.26554	-3.00693	PREDICTED: uncharacterized protein At4g38062 [Nelumbo nucifera]
	27.3.6	RNA.regulation of transcription.bHLH,Basic Helix-Loop-Helix family	c294853.graph_c2	Transcript	(at5g51780 : 86.3) basic helix-loop-helix (bHLH) DNA-binding superfamily protein; FUNCTIONS IN: DNA binding, sequence-specific DNA binding transcription factor activity; INVOLVED IN: regulation of transcription; LOCATED IN: nucleus; CONTAINS InterPro DOMAIN/s: Helix-loop-helix DNA-binding domain (InterPro:IPR001092), Helix-loop-helix DNA-binding (InterPro:IPR011598); BEST Arabidopsis thaliana pro…	-3.35826	#NUM!	#N/A	#N/A
	27.3.6	RNA.regulation of transcription.bHLH,Basic Helix-Loop-Helix family	c296805.graph_c0	Transcript	(loc_os06g16400.2 : 115.0) no description available & (at5g50915 : 112.0) basic helix-loop-helix (bHLH) DNA-binding superfamily protein; FUNCTIONS IN: DNA binding, sequence-specific DNA binding transcription factor activity; INVOLVED IN: response to gibberellin stimulus; LOCATED IN: nucleus; EXPRESSED IN: 23 plant structures; EXPRESSED DURING: 13 growth stages; CONTAINS InterPro DOMAIN/s: Helix-l…	x	#NUM!	-5.72912	PREDICTED: transcription factor bHLH79-like, partial [Nicotiana tabacum]
	27.3.6	RNA.regulation of transcription.bHLH,Basic Helix-Loop-Helix family	c297144.graph_c3	Transcript	(loc_os01g68700.2 : 241.0) no description available & (at1g68920 : 228.0) basic helix-loop-helix (bHLH) DNA-binding superfamily protein; FUNCTIONS IN: sequence-specific DNA binding transcription factor activity; INVOLVED IN: regulation of transcription; LOCATED IN: nucleus; EXPRESSED IN: 22 plant structures; EXPRESSED DURING: 13 growth stages; CONTAINS InterPro DOMAIN/s: Helix-loop-helix DNA-bind…	-1.2558	#NUM!	#N/A	#N/A
	27.3.6	RNA.regulation of transcription.bHLH,Basic Helix-Loop-Helix family	c298610.graph_c0	Transcript	(at5g53210 : 209.0) Encodes a basic helix-loop-helix (bHLH) transcription factor that is necessary and sufficient for the asymmetric divisions that establish the stomatal lineage in Arabidopsis thaliana. Expression of SPCH in young epidermal cells allows these cells to make asymmetric divisions. SPCH is a substrate of a kinase MPK3 and MPK6.; SPEECHLESS (SPCH); CONTAINS InterPro DOMAIN/s: Helix-l…	#N/A	4.6703	-3.32372	unknown [Picea sitchensis]
Bromodomain	27.3.42	RNA.regulation of transcription.Bromodomain proteins	c270668.graph_c0	Transcript	(loc_os08g01794.2 : 141.0) no description available & (at1g58025 : 134.0) DNA-binding bromodomain-containing protein; FUNCTIONS IN: DNA binding; INVOLVED IN: biological_process unknown; LOCATED IN: cellular_component unknown; EXPRESSED IN: guard cell; CONTAINS InterPro DOMAIN/s: Bromodomain, conserved site (InterPro:IPR018359), Bromodomain (InterPro:IPR001487); BEST Arabidopsis thaliana protein m…	#N/A	#NUM!	-2.17311	PREDICTED: bromodomain testis-specific protein [Cucumis melo]
	27.3.42	RNA.regulation of transcription.Bromodomain proteins	c301250.graph_c0	Transcript	(at2g44430 : 101.0) DNA-binding bromodomain-containing protein; FUNCTIONS IN: DNA binding; EXPRESSED IN: stem, male gametophyte, flower, carpel; EXPRESSED DURING: 4 anthesis, petal differentiation and expansion stage; CONTAINS InterPro DOMAIN/s: SANT, DNA-binding (InterPro:IPR001005), Homeodomain-like (InterPro:IPR009057), Myb, DNA-binding (InterPro:IPR014778), Bromodomain (InterPro:IPR001487), M…	-1.64283	#NUM!	#N/A	#N/A
bZIP	27.3.35	RNA.regulation of transcription.bZIP transcription factor family	c174715.graph_c0	Transcript	(at4g35040 : 136.0) Basic-region leucine zipper (bZIP19) transcription factor involved in the adaptation to zinc deficiency. Binds ZDRE motifs.; bZIP19; FUNCTIONS IN: protein binding, DNA binding, sequence-specific DNA binding transcription factor activity; INVOLVED IN: cellular response to zinc ion, response to zinc ion; LOCATED IN: nucleus; EXPRESSED IN: 23 plant structures; EXPRESSED DURING: 1…	-1.94844	#NUM!	#N/A	#N/A
	27.3.35	RNA.regulation of transcription.bZIP transcription factor family	c210581.graph_c0	Transcript	(loc_os12g13170.1 : 237.0) no description available & (at2g35530 : 233.0) Encodes a G group bZIP transcription factor family member that can bind cis elements with an ACGT core, such as G-box, Hex, C-box and As-1. The protein is localized in the nucleus and can homodimerize and can heterodimerize with other G group members.; basic region/leucine zipper transcription factor 16 (bZIP16); CONTAINS I…	#N/A	-1.42503	#N/A	#N/A
	27.3.35	RNA.regulation of transcription.bZIP transcription factor family	c236950.graph_c0	Transcript	(at3g30530 : 103.0) basic leucine-zipper 42 (bZIP42); FUNCTIONS IN: DNA binding, protein homodimerization activity, protein heterodimerization activity, sequence-specific DNA binding transcription factor activity; INVOLVED IN: regulation of transcription, DNA-dependent; EXPRESSED IN: inflorescence meristem, flower; EXPRESSED DURING: petal differentiation and expansion stage; CONTAINS InterPro DOM…	#N/A	#NUM!	1.71439	hypothetical protein 2_6996_01, partial [Pinus radiata]
	27.3.35	RNA.regulation of transcription.bZIP transcription factor family	c247207.graph_c0	Transcript	(loc_os02g10860.1 : 128.0) no description available & (at5g11260 : 123.0) Basic leucine zipper (bZIP) transcription factor. Nuclear localization. Involved in light-regulated transcriptional activation of G-box-containing promoters. Negatively regulated by Cop1. Although cytokinins do not appear to affect the gene's promoter activity, they appear to stabilize the protein. HY5 plays a role in antho…	#N/A	1.98254	-1.21468	unknown [Picea sitchensis]
	27.3.35	RNA.regulation of transcription.bZIP transcription factor family	c262090.graph_c0	Transcript	(at3g58120 : 199.0) Encodes a member of the BZIP family of transcription factors. Forms heterodimers with the related protein AtbZIP34. Binds to G-boxes in vitro and is localized to the nucleus in onion epidermal cells.; BZIP61; FUNCTIONS IN: DNA binding, transcription activator activity, sequence-specific DNA binding transcription factor activity; INVOLVED IN: regulation of transcription, DNA-de…	#N/A	3.15211	-3.07047	hypothetical protein AXG93_154s1390 [Marchantia polymorpha subsp. polymorpha]
	27.3.35	RNA.regulation of transcription.bZIP transcription factor family	c263705.graph_c0	Transcript	(at3g56850 : 85.9) Encodes an ABA-responsive element binding protein with a bZIP domain. Located in the nucleus and expressed in the embryo during seed maturation.; ABA-responsive element binding protein 3 (AREB3); FUNCTIONS IN: DNA binding, transcription activator activity, sequence-specific DNA binding transcription factor activity; INVOLVED IN: regulation of transcription, DNA-dependent, respo…	-1.01839	#NUM!	#N/A	#N/A
	27.3.35	RNA.regulation of transcription.bZIP transcription factor family	c267336.graph_c0	Transcript	(at1g08320 : 235.0) bZIP transcription factor family protein; FUNCTIONS IN: DNA binding, sequence-specific DNA binding transcription factor activity; INVOLVED IN: regulation of transcription, DNA-dependent; EXPRESSED IN: 9 plant structures; EXPRESSED DURING: 6 growth stages; CONTAINS InterPro DOMAIN/s: Basic-leucine zipper (bZIP) transcription factor (InterPro:IPR004827), bZIP transcription facto…	-2.98832	#NUM!	#N/A	#N/A
	27.3.35	RNA.regulation of transcription.bZIP transcription factor family	c267336.graph_c1	Transcript	(loc_os11g05480.1 : 209.0) no description available & (o24160|tga21_tobac : 203.0) TGACG-sequence-specific DNA-binding protein TGA-2.1 (TGA2.1) - Nicotiana tabacum (Common tobacco) & (at1g08320 : 187.0) bZIP transcription factor family protein; FUNCTIONS IN: DNA binding, sequence-specific DNA binding transcription factor activity; INVOLVED IN: regulation of transcription, DNA-dependent; EXPRESSED…	-1.66687	#NUM!	-2.12089	hypothetical protein SELMODRAFT_231160 [Selaginella moellendorffii]
	27.3.35	RNA.regulation of transcription.bZIP transcription factor family	c293433.graph_c0	Transcript	(at1g06070 : 304.0) Basic-leucine zipper (bZIP) transcription factor family protein; FUNCTIONS IN: DNA binding, sequence-specific DNA binding transcription factor activity; INVOLVED IN: regulation of transcription, DNA-dependent; LOCATED IN: chloroplast; EXPRESSED IN: 23 plant structures; EXPRESSED DURING: 13 growth stages; CONTAINS InterPro DOMAIN/s: Basic-leucine zipper (bZIP) transcription fac…	#N/A	1.83992	-1.29363	hypothetical protein AXG93_1154s1200 [Marchantia polymorpha subsp. polymorpha]
	27.3.35	RNA.regulation of transcription.bZIP transcription factor family	c296821.graph_c0	Transcript	(at1g75390 : 82.8) basic leucine-zipper 44 (bZIP44); FUNCTIONS IN: DNA binding, protein heterodimerization activity, sequence-specific DNA binding transcription factor activity; INVOLVED IN: regulation of transcription, DNA-dependent; LOCATED IN: chloroplast; CONTAINS InterPro DOMAIN/s: Basic-leucine zipper (bZIP) transcription factor (InterPro:IPR004827), bZIP transcription factor, bZIP-1 (Inter…	-1.94697	-3.22476	#N/A	#N/A
	27.3.35	RNA.regulation of transcription.bZIP transcription factor family	c298260.graph_c0	Transcript	(at3g30530 : 91.3) basic leucine-zipper 42 (bZIP42); FUNCTIONS IN: DNA binding, protein homodimerization activity, protein heterodimerization activity, sequence-specific DNA binding transcription factor activity; INVOLVED IN: regulation of transcription, DNA-dependent; EXPRESSED IN: inflorescence meristem, flower; EXPRESSED DURING: petal differentiation and expansion stage; CONTAINS InterPro DOMA…	#N/A	#NUM!	2.16972	hypothetical protein 0_7512_01, partial [Pinus taeda]
	27.3.35	RNA.regulation of transcription.bZIP transcription factor family	c299463.graph_c0	Transcript	(at1g59820 : 378.0) Encodes a phospholipid translocase. Involved in secretory vesicle formation from trans-Golgi in peripheral columella cells at the root tip. Mutants have short primary roots and grow slower.; aminophospholipid ATPase 3 (ALA3); FUNCTIONS IN: phospholipid transporter activity, ATPase activity, coupled to transmembrane movement of ions, phosphorylative mechanism; INVOLVED IN: Golg…	#N/A	-9.92411	Inf	phospholipid-translocating P-type ATPase [Rhizoctonia solani AG-3 Rhs1AP]
	27.3.35	RNA.regulation of transcription.bZIP transcription factor family	c299805.graph_c0	Transcript	(at1g17500 : 570.0) ATPase E1-E2 type family protein / haloacid dehalogenase-like hydrolase family protein; FUNCTIONS IN: ATPase activity, coupled to transmembrane movement of ions, phosphorylative mechanism; INVOLVED IN: metabolic process, ATP biosynthetic process, phospholipid transport; LOCATED IN: integral to membrane, membrane; EXPRESSED IN: 23 plant structures; EXPRESSED DURING: 13 growth s…	#N/A	#NUM!	Inf	phospholipid-translocating ATPase [Rhizoctonia solani AG-1 IB]
BZR	17.3.2.2	hormone metabolism.brassinosteroid.signal transduction.BZR	c144213.graph_c0	Transcript	(at2g45880 : 96.7) beta-amylase 7 (BAM7); FUNCTIONS IN: cation binding, beta-amylase activity, catalytic activity; INVOLVED IN: cellulose biosynthetic process, carbohydrate metabolic process, polysaccharide catabolic process; LOCATED IN: cellular_component unknown; EXPRESSED IN: 19 plant structures; EXPRESSED DURING: 12 growth stages; CONTAINS InterPro DOMAIN/s: Glycoside hydrolase, family 14, co…	#N/A	1.4777	-1.53565	unknown [Picea sitchensis]
	17.3.2.2	hormone metabolism.brassinosteroid.signal transduction.BZR	c174288.graph_c0	Transcript	(at1g78700 : 141.0) BES1/BZR1 homolog 4 (BEH4); FUNCTIONS IN: transcription regulator activity; INVOLVED IN: biological_process unknown; LOCATED IN: cellular_component unknown; EXPRESSED IN: 23 plant structures; EXPRESSED DURING: 13 growth stages; CONTAINS InterPro DOMAIN/s: BZR1, transcriptional repressor (InterPro:IPR008540); BEST Arabidopsis thaliana protein match is: BES1/BZR1 homolog 3 (TAIR…	#N/A	2.68973	-2.62484	unknown [Picea sitchensis]
	17.3.2.2	hormone metabolism.brassinosteroid.signal transduction.BZR	c270529.graph_c0	Transcript	(loc_os06g35900.1 : 145.0) no description available & (at1g78700 : 136.0) BES1/BZR1 homolog 4 (BEH4); FUNCTIONS IN: transcription regulator activity; INVOLVED IN: biological_process unknown; LOCATED IN: cellular_component unknown; EXPRESSED IN: 23 plant structures; EXPRESSED DURING: 13 growth stages; CONTAINS InterPro DOMAIN/s: BZR1, transcriptional repressor (InterPro:IPR008540); BEST Arabidopsi…	#N/A	#NUM!	1.23831	PREDICTED: BES1/BZR1 homolog protein 4-like isoform X1 [Cicer arietinum]
C2C2-C0-LIKE	27.3.7	RNA.regulation of transcription.C2C2(Zn) CO-like, Constans-like zinc finger family	c237807.graph_c0	Transcript	(loc_os02g43170.1 : 140.0) no description available & (at1g06040 : 133.0) Encodes salt tolerance protein (STO) which confers salt tolerance to yeast cells. Fully complements calcineurin deficient yeast but does not encode a phosphoprotein phosphatase. Sequence has similarities to CONSTANS. STO co-localizes with COP1 and plays a role in light signaling.; SALT TOLERANCE (STO); CONTAINS InterPro DOM…	#N/A	-1.15208	2.01327	unknown [Picea sitchensis]
	27.3.7	RNA.regulation of transcription.C2C2(Zn) CO-like, Constans-like zinc finger family	c252287.graph_c0	Transcript	(at1g25440 : 112.0) B-box type zinc finger protein with CCT domain; FUNCTIONS IN: sequence-specific DNA binding transcription factor activity, zinc ion binding; INVOLVED IN: regulation of transcription; LOCATED IN: membrane; EXPRESSED IN: leaf; CONTAINS InterPro DOMAIN/s: CCT domain (InterPro:IPR010402), Zinc finger, B-box (InterPro:IPR000315); BEST Arabidopsis thaliana protein match is: B-box ty…	#N/A	-1.12689	1.66794	PREDICTED: zinc finger protein CONSTANS-LIKE 16-like [Populus euphratica]
	27.3.7	RNA.regulation of transcription.C2C2(Zn) CO-like, Constans-like zinc finger family	c253806.graph_c0	Transcript	(at4g38960 : 132.0) B-box type zinc finger family protein; FUNCTIONS IN: sequence-specific DNA binding transcription factor activity, zinc ion binding; INVOLVED IN: regulation of transcription; LOCATED IN: endomembrane system, intracellular; EXPRESSED IN: 18 plant structures; EXPRESSED DURING: 8 growth stages; CONTAINS InterPro DOMAIN/s: Zinc finger, B-box (InterPro:IPR000315); BEST Arabidopsis t…	#N/A	1.72943	-1.29792	unknown [Picea sitchensis]
	27.3.7	RNA.regulation of transcription.C2C2(Zn) CO-like, Constans-like zinc finger family	c268294.graph_c0	Transcript	(at5g24930 : 259.0) CONSTANS-like 4 (COL4); FUNCTIONS IN: sequence-specific DNA binding transcription factor activity, zinc ion binding; INVOLVED IN: regulation of transcription; LOCATED IN: intracellular, chloroplast; EXPRESSED IN: 21 plant structures; EXPRESSED DURING: 13 growth stages; CONTAINS InterPro DOMAIN/s: CCT domain (InterPro:IPR010402), Zinc finger, B-box (InterPro:IPR000315); BEST Ar…	#N/A	#NUM!	1.07314	putative constans-like protein [Picea likiangensis]
	27.3.7	RNA.regulation of transcription.C2C2(Zn) CO-like, Constans-like zinc finger family	c285150.graph_c0	Transcript	(loc_os06g15330.1 : 86.7) no description available & (at1g73870 : 85.1) B-box type zinc finger protein with CCT domain; FUNCTIONS IN: sequence-specific DNA binding transcription factor activity, zinc ion binding; INVOLVED IN: regulation of transcription; LOCATED IN: intracellular; EXPRESSED IN: 14 plant structures; EXPRESSED DURING: 9 growth stages; CONTAINS InterPro DOMAIN/s: CCT domain (InterPr…	2.65022	#NUM!	1.94948	hypothetical protein SELMODRAFT_438000 [Selaginella moellendorffii]
	27.3.7	RNA.regulation of transcription.C2C2(Zn) CO-like, Constans-like zinc finger family	c299042.graph_c0	Transcript	(at4g27310 : 105.0) B-box type zinc finger family protein; FUNCTIONS IN: sequence-specific DNA binding transcription factor activity, zinc ion binding; INVOLVED IN: regulation of transcription; LOCATED IN: intracellular; CONTAINS InterPro DOMAIN/s: Zinc finger, B-box (InterPro:IPR000315); BEST Arabidopsis thaliana protein match is: B-box type zinc finger family protein (TAIR:AT5G54470.1); Has 180…	#N/A	#NUM!	-1.37867	hypothetical protein PHAVU_006G193800g [Phaseolus vulgaris]
C2C2-dOF	27.3.8	RNA.regulation of transcription.C2C2(Zn) DOF zinc finger family	c210401.graph_c0	Transcript	(loc_os02g47810.1 : 96.7) no description available & (o24463|pbf_maize : 92.8) Dof zinc finger protein PBF (Prolamin box-binding factor) - Zea mays (Maize) & (at5g62940 : 92.4) HCA2 induces the formation of interfascicular cambium and regulates vascular tissue development in the aerial parts of the plant. Evidence from both gain of function and dominant negative alleles.; HIGH CAMBIAL ACTIVITY2 (…	-1.44246	#NUM!	-1.64187	Dof2 [Pinus pinaster]
	27.3.8	RNA.regulation of transcription.C2C2(Zn) DOF zinc finger family	c248114.graph_c0	Transcript	(at5g62940 : 131.0) HCA2 induces the formation of interfascicular cambium and regulates vascular tissue development in the aerial parts of the plant. Evidence from both gain of function and dominant negative alleles.; HIGH CAMBIAL ACTIVITY2 (HCA2); CONTAINS InterPro DOMAIN/s: Zinc finger, Dof-type (InterPro:IPR003851); BEST Arabidopsis thaliana protein match is: TARGET OF MONOPTEROS 6 (TAIR:AT5G6…	#N/A	#NUM!	-1.99099	Dof1 [Pinus pinaster]
	27.3.8	RNA.regulation of transcription.C2C2(Zn) DOF zinc finger family	c254050.graph_c0	Transcript	(loc_os01g15900.1 : 166.0) no description available & (at3g47500 : 146.0) Dof-type zinc finger domain-containing protein, identical to H-protein promoter binding factor-2a GI:3386546 from (Arabidopsis thaliana). Interacts with LKP2 and FKF1, but its overexpression does not change flowering time under short or long day conditions.; cycling DOF factor 3 (CDF3); CONTAINS InterPro DOMAIN/s: Zinc fing…	#N/A	-2.16702	1.64715	Dof7 [Pinus pinaster]
	27.3.8	RNA.regulation of transcription.C2C2(Zn) DOF zinc finger family	c276229.graph_c0	Transcript	(at1g28310 : 96.7) Dof-type zinc finger DNA-binding family protein; CONTAINS InterPro DOMAIN/s: Zinc finger, Dof-type (InterPro:IPR003851); BEST Arabidopsis thaliana protein match is: OBF-binding protein 3 (TAIR:AT3G55370.3); Has 35333 Blast hits to 34131 proteins in 2444 species: Archae - 798; Bacteria - 22429; Metazoa - 974; Fungi - 991; Plants - 531; Viruses - 0; Other Eukaryotes - 9610 (sourc…	-1.65388	#NUM!	#N/A	#N/A
	27.3.8	RNA.regulation of transcription.C2C2(Zn) DOF zinc finger family	c288307.graph_c0	Transcript	(loc_os07g48570.1 : 178.0) no description available & (at3g47500 : 129.0) Dof-type zinc finger domain-containing protein, identical to H-protein promoter binding factor-2a GI:3386546 from (Arabidopsis thaliana). Interacts with LKP2 and FKF1, but its overexpression does not change flowering time under short or long day conditions.; cycling DOF factor 3 (CDF3); CONTAINS InterPro DOMAIN/s: Zinc fing…	#N/A	-1.49882	1.8828	Dof8 [Pinus pinaster]
C2C2-Gata	27.3.9	RNA.regulation of transcription.C2C2(Zn) GATA transcription factor family	c198405.graph_c0	Transcript	(at2g45050 : 143.0) Encodes a member of the GATA factor family of zinc finger transcription factors.; GATA transcription factor 2 (GATA2); CONTAINS InterPro DOMAIN/s: Zinc finger, NHR/GATA-type (InterPro:IPR013088), Transcription factor, GATA, plant (InterPro:IPR016679), Zinc finger, GATA-type (InterPro:IPR000679); BEST Arabidopsis thaliana protein match is: GATA transcription factor 4 (TAIR:AT3G…	#N/A	1.12563	#N/A	#N/A
	27.3.9	RNA.regulation of transcription.C2C2(Zn) GATA transcription factor family	c252058.graph_c0	Transcript	(at5g25830 : 194.0) Encodes a member of the GATA factor family of zinc finger transcription factors.; GATA transcription factor 12 (GATA12); CONTAINS InterPro DOMAIN/s: Zinc finger, NHR/GATA-type (InterPro:IPR013088), Transcription factor, GATA, plant (InterPro:IPR016679), Zinc finger, GATA-type (InterPro:IPR000679); BEST Arabidopsis thaliana protein match is: GATA transcription factor 9 (TAIR:AT…	#N/A	#NUM!	-1.17695	PREDICTED: GATA transcription factor 9 [Amborella trichopoda]
	27.3.9	RNA.regulation of transcription.C2C2(Zn) GATA transcription factor family	c254337.graph_c0	Transcript	(at3g50870 : 102.0) Encodes a GATA factort transcriptional regulator required to position the proembryo boundary in the early embryo.; MONOPOLE (MNP); CONTAINS InterPro DOMAIN/s: Zinc finger, NHR/GATA-type (InterPro:IPR013088), Zinc finger, GATA-type (InterPro:IPR000679); BEST Arabidopsis thaliana protein match is: GATA transcription factor 19 (TAIR:AT4G36620.1); Has 2164 Blast hits to 2065 prote…	#N/A	#NUM!	x	PREDICTED: GATA transcription factor 19-like [Musa acuminata subsp. malaccensis]
	27.3.9	RNA.regulation of transcription.C2C2(Zn) GATA transcription factor family	c267661.graph_c0	Transcript	(at4g17570 : 214.0) Encodes a member of the GATA factor family of zinc finger transcription factors.; GATA transcription factor 26 (GATA26); FUNCTIONS IN: sequence-specific DNA binding transcription factor activity; INVOLVED IN: regulation of transcription, DNA-dependent; EXPRESSED IN: 21 plant structures; EXPRESSED DURING: 13 growth stages; CONTAINS InterPro DOMAIN/s: Zinc finger, GATA-type (Int…	#N/A	1.15266	#N/A	#N/A
	27.3.9	RNA.regulation of transcription.C2C2(Zn) GATA transcription factor family	c274023.graph_c0	Transcript	(at5g56860 : 112.0) Encodes a member of the GATA factor family of zinc finger transcription factors.; GATA, nitrate-inducible, carbon metabolism-involved (GNC); CONTAINS InterPro DOMAIN/s: Zinc finger, NHR/GATA-type (InterPro:IPR013088), Zinc finger, GATA-type (InterPro:IPR000679); BEST Arabidopsis thaliana protein match is: cytokinin-responsive gata factor 1 (TAIR:AT4G26150.1); Has 1952 Blast hi…	1.0878	2.24353	#N/A	#N/A
	27.3.9	RNA.regulation of transcription.C2C2(Zn) GATA transcription factor family	c303183.graph_c0	Transcript	(at4g32890 : 157.0) Encodes a member of the GATA factor family of zinc finger transcription factors.; GATA transcription factor 9 (GATA9); CONTAINS InterPro DOMAIN/s: Zinc finger, NHR/GATA-type (InterPro:IPR013088), Transcription factor, GATA, plant (InterPro:IPR016679), Zinc finger, GATA-type (InterPro:IPR000679); BEST Arabidopsis thaliana protein match is: GATA transcription factor 12 (TAIR:AT5…	#N/A	4.81106	-4.60873	GATA9 [Arabidopsis thaliana]
C2C2-YABBR	27.3.10	RNA.regulation of transcription.C2C2(Zn) YABBY family	c209365.graph_c0	Transcript	(at2g26580 : 184.0) YABBY5 (YAB5); CONTAINS InterPro DOMAIN/s: High mobility group, superfamily (InterPro:IPR009071), YABBY protein (InterPro:IPR006780); BEST Arabidopsis thaliana protein match is: Plant-specific transcription factor YABBY family protein (TAIR:AT1G08465.1); Has 458 Blast hits to 449 proteins in 126 species: Archae - 0; Bacteria - 0; Metazoa - 0; Fungi - 4; Plants - 444; Viruses -…	#N/A	3.289	-3.05897	unknown [Picea sitchensis]
	27.3.10	RNA.regulation of transcription.C2C2(Zn) YABBY family	c254969.graph_c0	Transcript	(loc_os03g44710.2 : 130.0) no description available & (at2g26580 : 129.0) YABBY5 (YAB5); CONTAINS InterPro DOMAIN/s: High mobility group, superfamily (InterPro:IPR009071), YABBY protein (InterPro:IPR006780); BEST Arabidopsis thaliana protein match is: Plant-specific transcription factor YABBY family protein (TAIR:AT1G08465.1); Has 458 Blast hits to 449 proteins in 126 species: Archae - 0; Bacteri…	#N/A	2.54826	-2.48134	unknown [Picea sitchensis]
	27.3.10	RNA.regulation of transcription.C2C2(Zn) YABBY family	c301554.graph_c0	Transcript	(at1g08465 : 167.0) Member of the YABBY family of Arabidopsis proteins involved in the abaxial cell fate specification in lateral organs; YABBY2 (YAB2); CONTAINS InterPro DOMAIN/s: High mobility group, superfamily (InterPro:IPR009071), YABBY protein (InterPro:IPR006780); BEST Arabidopsis thaliana protein match is: plant-specific transcription factor YABBY family protein (TAIR:AT2G26580.2); Has 44…	#N/A	1.64821	#N/A	#N/A
C2H2	27.3.11	RNA.regulation of transcription.C2H2 zinc finger family	c102629.graph_c0	Transcript	(loc_os01g72230.1 : 310.0) no description available & (at3g07940 : 293.0) Calcium-dependent ARF-type GTPase activating protein family; FUNCTIONS IN: ARF GTPase activator activity, zinc ion binding; INVOLVED IN: regulation of ARF GTPase activity; LOCATED IN: cellular_component unknown; EXPRESSED IN: 18 plant structures; EXPRESSED DURING: 11 growth stages; CONTAINS InterPro DOMAIN/s: Arf GTPase act…	-1.10967	#NUM!	#N/A	#N/A
	27.3.11	RNA.regulation of transcription.C2H2 zinc finger family	c111816.graph_c0	Transcript	(at3g14740 : 278.0) RING/FYVE/PHD zinc finger superfamily protein; FUNCTIONS IN: zinc ion binding; EXPRESSED IN: 21 plant structures; EXPRESSED DURING: 13 growth stages; CONTAINS InterPro DOMAIN/s: Zinc finger, PHD-type (InterPro:IPR001965), Zinc finger, FYVE/PHD-type (InterPro:IPR011011), Zinc finger, PHD-finger (InterPro:IPR019787); BEST Arabidopsis thaliana protein match is: homologue of trith…	#N/A	3.31828	-2.14945	PREDICTED: protein Jade-1 [Nelumbo nucifera]
	27.3.11	RNA.regulation of transcription.C2H2 zinc finger family	c121044.graph_c0	Transcript	(loc_os02g22130.1 : 173.0) no description available & (at3g17980 : 168.0) Calcium-dependent lipid-binding (CaLB domain) family protein; CONTAINS InterPro DOMAIN/s: C2 membrane targeting protein (InterPro:IPR018029), C2 calcium/lipid-binding domain, CaLB (InterPro:IPR008973), C2 calcium-dependent membrane targeting (InterPro:IPR000008); BEST Arabidopsis thaliana protein match is: Calcium-dependent…	#N/A	-1.35632	1.40429	unknown [Picea sitchensis]
	27.3.11	RNA.regulation of transcription.C2H2 zinc finger family	c129914.graph_c0	Transcript	(loc_os06g41010.4 : 152.0) no description available & (at3g52800 : 145.0) A20/AN1-like zinc finger family protein; FUNCTIONS IN: DNA binding, zinc ion binding; INVOLVED IN: response to chitin; LOCATED IN: cellular_component unknown; EXPRESSED IN: 23 plant structures; EXPRESSED DURING: 15 growth stages; CONTAINS InterPro DOMAIN/s: Zinc finger, AN1-type (InterPro:IPR000058), Zinc finger, A20-type (…	#N/A	#NUM!	1.59506	unknown [Picea sitchensis]
	27.3.11	RNA.regulation of transcription.C2H2 zinc finger family	c150831.graph_c0	Transcript	(at5g54630 : 266.0) zinc finger protein-related; FUNCTIONS IN: sequence-specific DNA binding transcription factor activity; INVOLVED IN: regulation of transcription; LOCATED IN: intracellular; EXPRESSED IN: 21 plant structures; EXPRESSED DURING: 13 growth stages; CONTAINS InterPro DOMAIN/s: Zinc finger, C2H2-like (InterPro:IPR015880), Zinc finger, C2H2-type (InterPro:IPR007087); BEST Arabidopsis …	#N/A	5.65518	-5.72549	PREDICTED: uncharacterized protein LOC103978555 isoform X2 [Musa acuminata subsp. malaccensis]
	27.3.11	RNA.regulation of transcription.C2H2 zinc finger family	c161102.graph_c0	Transcript	(at1g57820 : 734.0) Encodes a 645-amino acid methylcytosine-binding protein with a PHD domain, two RING finger domains, and an SRA domain that is involved in centromere heterochromatinization. This protein functions as an E3 ubiquitin ligase in vitro. The protein has been shown to bind to methylated cytosines of CG, CNG and CNN motifs via its SRA domain but has a preference for the former. It pla…	#N/A	1.75455	-1.05425	unknown [Picea sitchensis]
	27.3.11	RNA.regulation of transcription.C2H2 zinc finger family	c172312.graph_c0	Transcript	(loc_os06g41010.4 : 154.0) no description available & (at1g51200 : 144.0) A20/AN1-like zinc finger family protein; FUNCTIONS IN: DNA binding, zinc ion binding; INVOLVED IN: biological_process unknown; LOCATED IN: cellular_component unknown; EXPRESSED IN: 24 plant structures; EXPRESSED DURING: 15 growth stages; CONTAINS InterPro DOMAIN/s: Zinc finger, AN1-type (InterPro:IPR000058), Zinc finger, A2…	#N/A	-1.00385	1.10494	hypothetical protein PHAVU_011G058100g [Phaseolus vulgaris]
	27.3.11	RNA.regulation of transcription.C2H2 zinc finger family	c179937.graph_c0	Transcript	(at3g57670 : 92.0) NO TRANSMITTING TRACT (NTT); CONTAINS InterPro DOMAIN/s: Zinc finger, C2H2-like (InterPro:IPR015880), Zinc finger, C2H2-type (InterPro:IPR007087); BEST Arabidopsis thaliana protein match is: WIP domain protein 4 (TAIR:AT3G20880.1); Has 16303 Blast hits to 11155 proteins in 263 species: Archae - 2; Bacteria - 36; Metazoa - 14565; Fungi - 231; Plants - 853; Viruses - 60; Other Eu…	#N/A	#NUM!	1.89792	unknown [Picea sitchensis]
	27.3.11	RNA.regulation of transcription.C2H2 zinc finger family	c182746.graph_c0	Transcript	(at1g73580 : 115.0) Calcium-dependent lipid-binding (CaLB domain) family protein; CONTAINS InterPro DOMAIN/s: C2 membrane targeting protein (InterPro:IPR018029), C2 calcium/lipid-binding domain, CaLB (InterPro:IPR008973), C2 calcium-dependent membrane targeting (InterPro:IPR000008); BEST Arabidopsis thaliana protein match is: Calcium-dependent lipid-binding (CaLB domain) family protein (TAIR:AT3G…	#N/A	-1.77377	2.08011	unknown [Picea sitchensis]
	27.3.11	RNA.regulation of transcription.C2H2 zinc finger family	c197877.graph_c0	Transcript	(loc_os06g41010.4 : 135.0) no description available & (at2g27580 : 132.0) A20/AN1-like zinc finger family protein; FUNCTIONS IN: DNA binding, zinc ion binding; INVOLVED IN: biological_process unknown; LOCATED IN: cellular_component unknown; EXPRESSED IN: 22 plant structures; EXPRESSED DURING: 15 growth stages; CONTAINS InterPro DOMAIN/s: Zinc finger, AN1-type (InterPro:IPR000058), Zinc finger, A2…	1.37218	-2.73934	4.49881	unknown [Picea sitchensis]
	27.3.11	RNA.regulation of transcription.C2H2 zinc finger family	c210057.graph_c0	Transcript	(at3g52800 : 174.0) A20/AN1-like zinc finger family protein; FUNCTIONS IN: DNA binding, zinc ion binding; INVOLVED IN: response to chitin; LOCATED IN: cellular_component unknown; EXPRESSED IN: 23 plant structures; EXPRESSED DURING: 15 growth stages; CONTAINS InterPro DOMAIN/s: Zinc finger, AN1-type (InterPro:IPR000058), Zinc finger, A20-type (InterPro:IPR002653); BEST Arabidopsis thaliana protein…	#N/A	#NUM!	1.19974	unknown [Picea sitchensis]
	27.3.11	RNA.regulation of transcription.C2H2 zinc finger family	c228977.graph_c0	Transcript	(at3g57670 : 135.0) NO TRANSMITTING TRACT (NTT); CONTAINS InterPro DOMAIN/s: Zinc finger, C2H2-like (InterPro:IPR015880), Zinc finger, C2H2-type (InterPro:IPR007087); BEST Arabidopsis thaliana protein match is: WIP domain protein 4 (TAIR:AT3G20880.1); Has 16303 Blast hits to 11155 proteins in 263 species: Archae - 2; Bacteria - 36; Metazoa - 14565; Fungi - 231; Plants - 853; Viruses - 60; Other E…	#N/A	#NUM!	1.91187	PREDICTED: zinc finger protein WIP2 [Amborella trichopoda]
	27.3.11	RNA.regulation of transcription.C2H2 zinc finger family	c237001.graph_c1	Transcript	(loc_os02g44120.1 : 149.0) no description available & (at1g02040 : 108.0) C2H2-type zinc finger family protein; FUNCTIONS IN: sequence-specific DNA binding transcription factor activity, zinc ion binding, nucleic acid binding; LOCATED IN: intracellular; CONTAINS InterPro DOMAIN/s: Zinc finger, C2H2-like (InterPro:IPR015880), Zinc finger, C2H2-type (InterPro:IPR007087); BEST Arabidopsis thaliana p…	#N/A	-1.30782	2.31454	hypothetical protein 0_8771_01, partial [Pinus radiata]
	27.3.11	RNA.regulation of transcription.C2H2 zinc finger family	c237449.graph_c0	Transcript	(loc_os06g40960.1 : 261.0) no description available & (at3g57670 : 259.0) NO TRANSMITTING TRACT (NTT); CONTAINS InterPro DOMAIN/s: Zinc finger, C2H2-like (InterPro:IPR015880), Zinc finger, C2H2-type (InterPro:IPR007087); BEST Arabidopsis thaliana protein match is: WIP domain protein 4 (TAIR:AT3G20880.1); Has 16303 Blast hits to 11155 proteins in 263 species: Archae - 2; Bacteria - 36; Metazoa - 1…	#N/A	#NUM!	1.88136	predicted protein [Physcomitrella patens]
	27.3.11	RNA.regulation of transcription.C2H2 zinc finger family	c237449.graph_c1	Transcript	(at3g57670 : 130.0) NO TRANSMITTING TRACT (NTT); CONTAINS InterPro DOMAIN/s: Zinc finger, C2H2-like (InterPro:IPR015880), Zinc finger, C2H2-type (InterPro:IPR007087); BEST Arabidopsis thaliana protein match is: WIP domain protein 4 (TAIR:AT3G20880.1); Has 16303 Blast hits to 11155 proteins in 263 species: Archae - 2; Bacteria - 36; Metazoa - 14565; Fungi - 231; Plants - 853; Viruses - 60; Other E…	#N/A	-1.68177	1.75159	TRANSPARENT TESTA 1 protein, putative [Ricinus communis]
	27.3.11	RNA.regulation of transcription.C2H2 zinc finger family	c237989.graph_c0	Transcript	(loc_os11g10060.1 : 515.0) no description available & (at1g43850 : 494.0) Encodes a transcriptional co-regulator of AGAMOUS, that functions with LEUNIG to repress AG in the outer floral whorls.; seuss (SEU); FUNCTIONS IN: protein binding, transcription cofactor activity, DNA binding, protein heterodimerization activity; INVOLVED IN: multicellular organismal development, gynoecium development, emb…	#N/A	1.03914	-1.14525	PREDICTED: transcriptional corepressor SEUSS-like [Nelumbo nucifera]
	27.3.11	RNA.regulation of transcription.C2H2 zinc finger family	c243481.graph_c0	Transcript	(loc_os02g22130.1 : 154.0) no description available & (at1g73580 : 153.0) Calcium-dependent lipid-binding (CaLB domain) family protein; CONTAINS InterPro DOMAIN/s: C2 membrane targeting protein (InterPro:IPR018029), C2 calcium/lipid-binding domain, CaLB (InterPro:IPR008973), C2 calcium-dependent membrane targeting (InterPro:IPR000008); BEST Arabidopsis thaliana protein match is: Calcium-dependent…	2.04763	6.92181	#N/A	#N/A
	27.3.11	RNA.regulation of transcription.C2H2 zinc finger family	c246652.graph_c1	Transcript	(at1g75710 : 90.5) C2H2-like zinc finger protein; FUNCTIONS IN: sequence-specific DNA binding transcription factor activity, zinc ion binding, nucleic acid binding; LOCATED IN: intracellular; EXPRESSED IN: 22 plant structures; EXPRESSED DURING: 13 growth stages; CONTAINS InterPro DOMAIN/s: Zinc finger, C2H2-like (InterPro:IPR015880), Zinc finger, C2H2-type (InterPro:IPR007087); BEST Arabidopsis t…	#N/A	2.04072	#N/A	#N/A
	27.3.11	RNA.regulation of transcription.C2H2 zinc finger family	c254276.graph_c0	Transcript	(loc_os09g38790.3 : 118.0) no description available & (at1g30970 : 117.0) Encodes SUF4 (SUPPRESSOR of FRI 4), a putative zinc-finger-containing transcription factor that is required for delayed flowering in winter-annual Arabidopsis. suf4 mutations strongly suppress the late-flowering phenotype of FRI (FRIGIDA) mutants. suf4 mutants also show reduced H3K4 trimethylation at FLC (FLOWERING LOCUS C)…	#N/A	-11.4023	Inf	zinc finger protein, putative [Rhizoctonia solani AG-3 Rhs1AP]
	27.3.11	RNA.regulation of transcription.C2H2 zinc finger family	c254501.graph_c0	Transcript	(at3g18290 : 1432.0) Encodes BRUTUS (BTS), a putative E3 ligase protein with metal ion binding and DNA binding domains, which negatively regulates the response to iron deficiency.; BRUTUS (BTS); FUNCTIONS IN: zinc ion binding; INVOLVED IN: cellular response to iron ion starvation, embryo development ending in seed dormancy; EXPRESSED IN: 23 plant structures; EXPRESSED DURING: 14 growth stages; CO…	#N/A	1.10484	#N/A	#N/A
	27.3.11	RNA.regulation of transcription.C2H2 zinc finger family	c259052.graph_c0	Transcript	(at5g52010 : 298.0) C2H2-like zinc finger protein; FUNCTIONS IN: sequence-specific DNA binding transcription factor activity, zinc ion binding, nucleic acid binding; INVOLVED IN: regulation of transcription; LOCATED IN: intracellular, chloroplast; EXPRESSED IN: 21 plant structures; EXPRESSED DURING: 13 growth stages; CONTAINS InterPro DOMAIN/s: Zinc finger, C2H2-like (InterPro:IPR015880), Zinc fi…	#N/A	1.14913	#N/A	#N/A
	27.3.11	RNA.regulation of transcription.C2H2 zinc finger family	c259573.graph_c0	Transcript	(at2g23740 : 159.0) nucleic acid binding;sequence-specific DNA binding transcription factors;zinc ion binding; FUNCTIONS IN: sequence-specific DNA binding transcription factor activity, zinc ion binding, nucleic acid binding; INVOLVED IN: chromatin modification; LOCATED IN: intracellular, nucleus; EXPRESSED IN: 22 plant structures; EXPRESSED DURING: 13 growth stages; CONTAINS InterPro DOMAIN/s: Z…	#N/A	1.30134	-1.48033	hypothetical protein AXG93_1520s1270 [Marchantia polymorpha subsp. polymorpha]
	27.3.11	RNA.regulation of transcription.C2H2 zinc finger family	c260838.graph_c0	Transcript	(at3g57670 : 343.0) NO TRANSMITTING TRACT (NTT); CONTAINS InterPro DOMAIN/s: Zinc finger, C2H2-like (InterPro:IPR015880), Zinc finger, C2H2-type (InterPro:IPR007087); BEST Arabidopsis thaliana protein match is: WIP domain protein 4 (TAIR:AT3G20880.1); Has 16303 Blast hits to 11155 proteins in 263 species: Archae - 2; Bacteria - 36; Metazoa - 14565; Fungi - 231; Plants - 853; Viruses - 60; Other E…	#N/A	1.53736	-2.1108	predicted protein [Physcomitrella patens]
	27.3.11	RNA.regulation of transcription.C2H2 zinc finger family	c270569.graph_c0	Transcript	(at3g50700 : 337.0) zinc finger protein, similar to maize Indeterminate1 (ID1); indeterminate(ID)-domain 2 (IDD2); FUNCTIONS IN: sequence-specific DNA binding transcription factor activity, zinc ion binding, nucleic acid binding; INVOLVED IN: regulation of transcription; LOCATED IN: intracellular, chloroplast; EXPRESSED IN: 22 plant structures; EXPRESSED DURING: 13 growth stages; CONTAINS InterPr…	#N/A	#NUM!	1.77985	unknown [Picea sitchensis]
	27.3.11	RNA.regulation of transcription.C2H2 zinc finger family	c270638.graph_c0	Transcript	(loc_os04g46670.1 : 163.0) no description available & (at2g45120 : 106.0) C2H2-like zinc finger protein; FUNCTIONS IN: sequence-specific DNA binding transcription factor activity, zinc ion binding, nucleic acid binding; INVOLVED IN: regulation of transcription; LOCATED IN: intracellular; CONTAINS InterPro DOMAIN/s: Zinc finger, C2H2-like (InterPro:IPR015880), Zinc finger, C2H2-type (InterPro:IPR0…	-1.50205	-1.77315	#N/A	#N/A
	27.3.11	RNA.regulation of transcription.C2H2 zinc finger family	c271857.graph_c0	Transcript	(at4g27240 : 221.0) zinc finger (C2H2 type) family protein; FUNCTIONS IN: sequence-specific DNA binding transcription factor activity, zinc ion binding, nucleic acid binding; INVOLVED IN: regulation of transcription; LOCATED IN: intracellular; EXPRESSED IN: 19 plant structures; EXPRESSED DURING: 13 growth stages; CONTAINS InterPro DOMAIN/s: Zinc finger, C2H2-like (InterPro:IPR015880), Zinc finger…	1.41811	3.25763	#N/A	#N/A
	27.3.11	RNA.regulation of transcription.C2H2 zinc finger family	c273851.graph_c0	Transcript	(at3g57670 : 136.0) NO TRANSMITTING TRACT (NTT); CONTAINS InterPro DOMAIN/s: Zinc finger, C2H2-like (InterPro:IPR015880), Zinc finger, C2H2-type (InterPro:IPR007087); BEST Arabidopsis thaliana protein match is: WIP domain protein 4 (TAIR:AT3G20880.1); Has 16303 Blast hits to 11155 proteins in 263 species: Archae - 2; Bacteria - 36; Metazoa - 14565; Fungi - 231; Plants - 853; Viruses - 60; Other E…	#N/A	-1.87919	#N/A	#N/A
	27.3.11	RNA.regulation of transcription.C2H2 zinc finger family	c275746.graph_c0	Transcript	(loc_os03g57890.3 : 166.0) no description available & (at3g52800 : 154.0) A20/AN1-like zinc finger family protein; FUNCTIONS IN: DNA binding, zinc ion binding; INVOLVED IN: response to chitin; LOCATED IN: cellular_component unknown; EXPRESSED IN: 23 plant structures; EXPRESSED DURING: 15 growth stages; CONTAINS InterPro DOMAIN/s: Zinc finger, AN1-type (InterPro:IPR000058), Zinc finger, A20-type (…	#N/A	#NUM!	1.19619	unknown [Picea sitchensis]
	27.3.11	RNA.regulation of transcription.C2H2 zinc finger family	c275892.graph_c0	Transcript	(loc_os05g20930.1 : 98.6) no description available & (at4g17810 : 92.8) C2H2 and C2HC zinc fingers superfamily protein; FUNCTIONS IN: sequence-specific DNA binding transcription factor activity, zinc ion binding, nucleic acid binding; INVOLVED IN: regulation of transcription; LOCATED IN: intracellular; EXPRESSED IN: 8 plant structures; EXPRESSED DURING: 7 growth stages; CONTAINS InterPro DOMAIN/s…	-4.39543	#NUM!	-2.73204	PREDICTED: probable transcriptional regulator RABBIT EARS isoform X2 [Arachis duranensis]
	27.3.11	RNA.regulation of transcription.C2H2 zinc finger family	c282017.graph_c0	Transcript	(at2g23740 : 112.0) nucleic acid binding;sequence-specific DNA binding transcription factors;zinc ion binding; FUNCTIONS IN: sequence-specific DNA binding transcription factor activity, zinc ion binding, nucleic acid binding; INVOLVED IN: chromatin modification; LOCATED IN: intracellular, nucleus; EXPRESSED IN: 22 plant structures; EXPRESSED DURING: 13 growth stages; CONTAINS InterPro DOMAIN/s: Z…	#N/A	#NUM!	Inf	pre-SET motif protein [Rhizoctonia solani 123E]
	27.3.11	RNA.regulation of transcription.C2H2 zinc finger family	c284486.graph_c0	Transcript	(at2g01940 : 361.0) May be involved in an early event in shoot gravitropism such as gravity perception and/or a signaling process subsequent to amyloplast sedimentation as a putative transcription factor in gravity-perceptive cells.; SHOOT GRAVITROPISM 5 (SGR5); CONTAINS InterPro DOMAIN/s: Zinc finger, C2H2-like (InterPro:IPR015880), Zinc finger, C2H2-type (InterPro:IPR007087); BEST Arabidopsis t…	2.34728	3.3369	#N/A	#N/A
	27.3.11	RNA.regulation of transcription.C2H2 zinc finger family	c284628.graph_c0	Transcript	(at1g34370 : 94.4) Encodes a putative nuclear Cys(2)His(2)-type zinc finger protein involved in H+ and Al3+ rhizotoxicity. In mutants exposed to aluminum stress, there is no induction of AtALMT1, an malate transporter known to be involved in the mediation of aluminum toxicity.; sensitive to proton rhizotoxicity 1 (STOP1); CONTAINS InterPro DOMAIN/s: Zinc finger, C2H2-like (InterPro:IPR015880), Zi…	#N/A	#NUM!	2.13725	hypothetical protein 0_9624_01, partial [Pinus taeda]
	27.3.11	RNA.regulation of transcription.C2H2 zinc finger family	c286126.graph_c0	Transcript	(at5g22480 : 316.0) ZPR1 zinc-finger domain protein; FUNCTIONS IN: zinc ion binding; INVOLVED IN: biological_process unknown; LOCATED IN: cellular_component unknown; EXPRESSED IN: male gametophyte, pollen tube; EXPRESSED DURING: L mature pollen stage, M germinated pollen stage; CONTAINS InterPro DOMAIN/s: Zinc finger, ZPR1-type (InterPro:IPR004457); BEST Arabidopsis thaliana protein match is: ZPR…	#N/A	#NUM!	Inf	hypothetical protein RSOLAG1IB_04717 [Rhizoctonia solani AG-1 IB]
	27.3.11	RNA.regulation of transcription.C2H2 zinc finger family	c287529.graph_c0	Transcript	(at1g67030 : 90.9) Encodes a zinc finger protein containing only a single zinc finger.; zinc finger protein 6 (ZFP6); FUNCTIONS IN: sequence-specific DNA binding transcription factor activity, zinc ion binding, nucleic acid binding; INVOLVED IN: regulation of transcription; LOCATED IN: cytosolic ribosome; EXPRESSED IN: 7 plant structures; EXPRESSED DURING: 4 anthesis, petal differentiation and ex…	#N/A	-2.72086	3.25279	hypothetical protein AMTR_s00079p00169240 [Amborella trichopoda]
	27.3.11	RNA.regulation of transcription.C2H2 zinc finger family	c290188.graph_c0	Transcript	(at1g66140 : 117.0) Encodes a zinc finger protein containing only a single zinc finger.; zinc finger protein 4 (ZFP4); FUNCTIONS IN: sequence-specific DNA binding transcription factor activity, zinc ion binding, nucleic acid binding; INVOLVED IN: regulation of transcription; LOCATED IN: intracellular; EXPRESSED IN: 14 plant structures; EXPRESSED DURING: 8 growth stages; CONTAINS InterPro DOMAIN/s…	#N/A	-1.74571	2.054	unknown [Picea sitchensis]
	27.3.11	RNA.regulation of transcription.C2H2 zinc finger family	c290615.graph_c0	Transcript	(at2g28200 : 86.7) C2H2-type zinc finger family protein; FUNCTIONS IN: sequence-specific DNA binding transcription factor activity, zinc ion binding, nucleic acid binding; INVOLVED IN: regulation of transcription; LOCATED IN: intracellular; EXPRESSED IN: 20 plant structures; EXPRESSED DURING: 11 growth stages; CONTAINS InterPro DOMAIN/s: Zinc finger, C2H2-like (InterPro:IPR015880), Zinc finger, C…	1.34541	-2.22444	3.95839	Nucleic acid binding protein [Dorcoceras hygrometricum]
	27.3.11	RNA.regulation of transcription.C2H2 zinc finger family	c290813.graph_c0	Transcript	(loc_os06g40704.1 : 130.0) no description available & (at3g07940 : 127.0) Calcium-dependent ARF-type GTPase activating protein family; FUNCTIONS IN: ARF GTPase activator activity, zinc ion binding; INVOLVED IN: regulation of ARF GTPase activity; LOCATED IN: cellular_component unknown; EXPRESSED IN: 18 plant structures; EXPRESSED DURING: 11 growth stages; CONTAINS InterPro DOMAIN/s: Arf GTPase act…	#N/A	-1.25704	1.72455	unknown [Picea sitchensis]
	27.3.11	RNA.regulation of transcription.C2H2 zinc finger family	c290993.graph_c0	Transcript	(at3g18290 : 252.0) Encodes BRUTUS (BTS), a putative E3 ligase protein with metal ion binding and DNA binding domains, which negatively regulates the response to iron deficiency.; BRUTUS (BTS); FUNCTIONS IN: zinc ion binding; INVOLVED IN: cellular response to iron ion starvation, embryo development ending in seed dormancy; EXPRESSED IN: 23 plant structures; EXPRESSED DURING: 14 growth stages; CON…	#N/A	-1.97559	Inf	zf-CHY-domain-containing protein [Stagonospora sp. SRC1lsM3a]
	27.3.11	RNA.regulation of transcription.C2H2 zinc finger family	c291467.graph_c0	Transcript	(loc_os07g38240.1 : 137.0) no description available & (at3g28210 : 129.0) Encodes a putative zinc finger protein (PMZ).; PMZ; FUNCTIONS IN: zinc ion binding; INVOLVED IN: response to abscisic acid stimulus, response to chitin; LOCATED IN: cellular_component unknown; EXPRESSED IN: 12 plant structures; EXPRESSED DURING: 10 growth stages; CONTAINS InterPro DOMAIN/s: Zinc finger, AN1-type (InterPro:I…	3.18556	#NUM!	3.85109	unknown [Picea sitchensis]
	27.3.11	RNA.regulation of transcription.C2H2 zinc finger family	c294663.graph_c0	Transcript	(at5g22480 : 298.0) ZPR1 zinc-finger domain protein; FUNCTIONS IN: zinc ion binding; INVOLVED IN: biological_process unknown; LOCATED IN: cellular_component unknown; EXPRESSED IN: male gametophyte, pollen tube; EXPRESSED DURING: L mature pollen stage, M germinated pollen stage; CONTAINS InterPro DOMAIN/s: Zinc finger, ZPR1-type (InterPro:IPR004457); BEST Arabidopsis thaliana protein match is: ZPR…	#N/A	#NUM!	Inf	zf-ZPR1-domain-containing protein [Stagonospora sp. SRC1lsM3a]
	27.3.11	RNA.regulation of transcription.C2H2 zinc finger family	c295012.graph_c0	Transcript	(at1g34370 : 105.0) Encodes a putative nuclear Cys(2)His(2)-type zinc finger protein involved in H+ and Al3+ rhizotoxicity. In mutants exposed to aluminum stress, there is no induction of AtALMT1, an malate transporter known to be involved in the mediation of aluminum toxicity.; sensitive to proton rhizotoxicity 1 (STOP1); CONTAINS InterPro DOMAIN/s: Zinc finger, C2H2-like (InterPro:IPR015880), Z…	#N/A	-1.7954	2.1069	unknown [Picea sitchensis]
	27.3.11	RNA.regulation of transcription.C2H2 zinc finger family	c296459.graph_c0	Transcript	(at1g34370 : 243.0) Encodes a putative nuclear Cys(2)His(2)-type zinc finger protein involved in H+ and Al3+ rhizotoxicity. In mutants exposed to aluminum stress, there is no induction of AtALMT1, an malate transporter known to be involved in the mediation of aluminum toxicity.; sensitive to proton rhizotoxicity 1 (STOP1); CONTAINS InterPro DOMAIN/s: Zinc finger, C2H2-like (InterPro:IPR015880), Z…	#N/A	#NUM!	1.36959	unknown [Picea sitchensis]
	27.3.11	RNA.regulation of transcription.C2H2 zinc finger family	c296502.graph_c0	Transcript	(at2g01540 : 97.8) Calcium-dependent lipid-binding (CaLB domain) family protein; FUNCTIONS IN: molecular_function unknown; INVOLVED IN: biological_process unknown; LOCATED IN: plasma membrane, vacuole; EXPRESSED IN: 25 plant structures; EXPRESSED DURING: 15 growth stages; CONTAINS InterPro DOMAIN/s: C2 membrane targeting protein (InterPro:IPR018029), C2 calcium/lipid-binding domain, CaLB (InterPr…	-1.46885	-4.13977	3.05963	unknown [Picea sitchensis]
	27.3.11	RNA.regulation of transcription.C2H2 zinc finger family	c298182.graph_c0	Transcript	(loc_os02g02424.1 : 96.3) no description available & (at1g72050 : 80.1) Encodes a transcriptional factor TFIIIA required for transcription of 5S rRNA gene. 5S rRNA is the smallest constituent of the ribosome. Work on one of the gene models AT1G72050.2 showed that it encodes a protein with nine Cys(2)-His(2)-type zinc fingers, a characteristic feature of TFIIIA proteins. AT1G72050.2 also contains …	#N/A	#NUM!	Inf	transcription factor iiia protein, putative [Rhizoctonia solani AG-3 Rhs1AP]
	27.3.11	RNA.regulation of transcription.C2H2 zinc finger family	c298220.graph_c0	Transcript	(at4g31420 : 122.0) Zinc finger protein 622; FUNCTIONS IN: sequence-specific DNA binding transcription factor activity; INVOLVED IN: regulation of transcription; LOCATED IN: intracellular; EXPRESSED IN: 25 plant structures; EXPRESSED DURING: 15 growth stages; CONTAINS InterPro DOMAIN/s: Zinc finger, C2H2-like (InterPro:IPR015880), Zinc finger, C2H2-type (InterPro:IPR007087); BEST Arabidopsis thal…	#N/A	#NUM!	8.5043	hypothetical protein IQ06DRAFT_297148 [Stagonospora sp. SRC1lsM3a]
	27.3.11	RNA.regulation of transcription.C2H2 zinc finger family	c299372.graph_c0	Transcript	(at2g24500 : 121.0) Encodes a C2H2 zinc finger protein FZF.; FZF; FUNCTIONS IN: sequence-specific DNA binding transcription factor activity; INVOLVED IN: regulation of transcription; LOCATED IN: intracellular; EXPRESSED IN: 23 plant structures; EXPRESSED DURING: 13 growth stages; CONTAINS InterPro DOMAIN/s: Zinc finger, C2H2-like (InterPro:IPR015880), Zinc finger, C2H2-type (InterPro:IPR007087), …	#N/A	-9.28887	Inf	Polarized growth protein rax2 [Rhizoctonia solani]
	27.3.11	RNA.regulation of transcription.C2H2 zinc finger family	c299406.graph_c0	Transcript	(loc_os02g44120.1 : 134.0) no description available & (at1g02040 : 108.0) C2H2-type zinc finger family protein; FUNCTIONS IN: sequence-specific DNA binding transcription factor activity, zinc ion binding, nucleic acid binding; LOCATED IN: intracellular; CONTAINS InterPro DOMAIN/s: Zinc finger, C2H2-like (InterPro:IPR015880), Zinc finger, C2H2-type (InterPro:IPR007087); BEST Arabidopsis thaliana p…	#N/A	-2.83946	2.84859	PREDICTED: zinc finger protein ZAT9-like [Nelumbo nucifera]
	27.3.11	RNA.regulation of transcription.C2H2 zinc finger family	c300792.graph_c0	Transcript	(at1g30970 : 187.0) Encodes SUF4 (SUPPRESSOR of FRI 4), a putative zinc-finger-containing transcription factor that is required for delayed flowering in winter-annual Arabidopsis. suf4 mutations strongly suppress the late-flowering phenotype of FRI (FRIGIDA) mutants. suf4 mutants also show reduced H3K4 trimethylation at FLC (FLOWERING LOCUS C), a floral inhibitor. SUF4 may act to specifically rec…	#N/A	1.10507	#N/A	#N/A
	27.3.11	RNA.regulation of transcription.C2H2 zinc finger family	c301387.graph_c0	Transcript	(loc_os07g01780.1 : 91.7) no description available & (at3g07940 : 87.0) Calcium-dependent ARF-type GTPase activating protein family; FUNCTIONS IN: ARF GTPase activator activity, zinc ion binding; INVOLVED IN: regulation of ARF GTPase activity; LOCATED IN: cellular_component unknown; EXPRESSED IN: 18 plant structures; EXPRESSED DURING: 11 growth stages; CONTAINS InterPro DOMAIN/s: Arf GTPase activ…	#N/A	-3.68776	4.01788	unknown [Picea sitchensis]
	27.3.11	RNA.regulation of transcription.C2H2 zinc finger family	c301503.graph_c0	Transcript	(at3g57670 : 134.0) NO TRANSMITTING TRACT (NTT); CONTAINS InterPro DOMAIN/s: Zinc finger, C2H2-like (InterPro:IPR015880), Zinc finger, C2H2-type (InterPro:IPR007087); BEST Arabidopsis thaliana protein match is: WIP domain protein 4 (TAIR:AT3G20880.1); Has 16303 Blast hits to 11155 proteins in 263 species: Archae - 2; Bacteria - 36; Metazoa - 14565; Fungi - 231; Plants - 853; Viruses - 60; Other E…	#N/A	3.06578	-2.88793	predicted protein [Physcomitrella patens]
	27.3.11	RNA.regulation of transcription.C2H2 zinc finger family	c301739.graph_c0	Transcript	(loc_os01g40110.1 : 189.0) no description available & (at2g19385 : 188.0) zinc ion binding; FUNCTIONS IN: zinc ion binding; INVOLVED IN: biological_process unknown; LOCATED IN: intracellular; EXPRESSED IN: 22 plant structures; EXPRESSED DURING: 13 growth stages; CONTAINS InterPro DOMAIN/s: Zinc finger, C2H2-like (InterPro:IPR015880), Zinc finger, C2H2, LYAR-type (InterPro:IPR014898); BEST Arabido…	#N/A	1.82657	#N/A	#N/A
	27.3.11	RNA.regulation of transcription.C2H2 zinc finger family	c301758.graph_c0	Transcript	(at1g13290 : 167.0) Encodes a putative zinc finger protein (C2H2 family, type IIIA, subclass A1d) that has a WIP domain. Seedlings with mutations in DOT5 have a misaligned venation defect in their leaves and cotyledons. Additional developmental abnormalities, such as elongated petioles and aberrant phyllotaxy suggest that DOT5 is required for normal shoot and root development.; DEFECTIVELY ORGANI…	-1.08291	2.8875	-3.58211	predicted protein [Physcomitrella patens]
	27.3.11	RNA.regulation of transcription.C2H2 zinc finger family	c301982.graph_c0	Transcript	(loc_os07g31720.1 : 106.0) no description available & (at4g21160 : 102.0) ADP-ribosylation factor GTPase-activating protein containing zinc finger and C2 domains and a novel PI-3-P-binding protein region. Binds PI-3-P. Highest expression levels in flowering tissue, rosettes and roots. A member of ARF GAP domain (AGD), A thaliana has 15 members, grouped into four classes.; ZAC; FUNCTIONS IN: phosp…	#N/A	-3.61499	5.76505	unknown [Picea sitchensis]
	27.3.11	RNA.regulation of transcription.C2H2 zinc finger family	c302210.graph_c0	Transcript	(loc_os06g40960.1 : 99.0) no description available & (at1g51220 : 97.1) WIP domain protein 5 (WIP5); CONTAINS InterPro DOMAIN/s: Zinc finger, C2H2-like (InterPro:IPR015880), Zinc finger, C2H2-type (InterPro:IPR007087); BEST Arabidopsis thaliana protein match is: WIP domain protein 4 (TAIR:AT3G20880.1); Has 19383 Blast hits to 11948 proteins in 214 species: Archae - 0; Bacteria - 0; Metazoa - 1807…	1.79096	#NUM!	2.61788	unknown [Picea sitchensis]
	27.3.11	RNA.regulation of transcription.C2H2 zinc finger family	c302623.graph_c0	Transcript	(q9swf9|zfnl_pea : 338.0) Zinc finger CCCH domain-containing protein ZFN-like - Pisum sativum (Garden pea) & (loc_os11g28270.1 : 322.0) no description available & (at2g47850 : 298.0) Zinc finger C-x8-C-x5-C-x3-H type family protein; FUNCTIONS IN: zinc ion binding, nucleic acid binding; INVOLVED IN: biological_process unknown; EXPRESSED IN: 22 plant structures; EXPRESSED DURING: 13 growth stages; …	#N/A	2.22355	-2.05508	unknown [Picea sitchensis]
C3H	27.3.12	RNA.regulation of transcription.C3H zinc finger family	c193375.graph_c0	Transcript	(at2g41900 : 125.0) CCCH-type zinc finger protein with ARM repeat domain; CONTAINS InterPro DOMAIN/s: Zinc finger, CCCH-type (InterPro:IPR000571), Ankyrin repeat-containing domain (InterPro:IPR020683), Ankyrin repeat (InterPro:IPR002110); BEST Arabidopsis thaliana protein match is: CCCH-type zinc finger protein with ARM repeat domain (TAIR:AT5G12850.1); Has 5399 Blast hits to 3519 proteins in 384…	-1.99576	#NUM!	#N/A	#N/A
	27.3.12	RNA.regulation of transcription.C3H zinc finger family	c196910.graph_c0	Transcript	(loc_os03g49170.3 : 263.0) no description available & (at2g41900 : 244.0) CCCH-type zinc finger protein with ARM repeat domain; CONTAINS InterPro DOMAIN/s: Zinc finger, CCCH-type (InterPro:IPR000571), Ankyrin repeat-containing domain (InterPro:IPR020683), Ankyrin repeat (InterPro:IPR002110); BEST Arabidopsis thaliana protein match is: CCCH-type zinc finger protein with ARM repeat domain (TAIR:AT5…	-1.09319	#NUM!	#N/A	#N/A
	27.3.12	RNA.regulation of transcription.C3H zinc finger family	c251289.graph_c0	Transcript	(loc_os02g10080.1 : 282.0) no description available & (at5g06770 : 168.0) KH domain-containing protein / zinc finger (CCCH type) family protein; CONTAINS InterPro DOMAIN/s: Zinc finger, CCCH-type (InterPro:IPR000571), K Homology (InterPro:IPR004087), K Homology, type 1, subgroup (InterPro:IPR018111), K Homology, type 1 (InterPro:IPR004088); BEST Arabidopsis thaliana protein match is: KH domain-co…	#N/A	1.02556	#N/A	#N/A
	27.3.12	RNA.regulation of transcription.C3H zinc finger family	c274053.graph_c0	Transcript	(loc_os02g10080.1 : 258.0) no description available & (at5g06770 : 155.0) KH domain-containing protein / zinc finger (CCCH type) family protein; CONTAINS InterPro DOMAIN/s: Zinc finger, CCCH-type (InterPro:IPR000571), K Homology (InterPro:IPR004087), K Homology, type 1, subgroup (InterPro:IPR018111), K Homology, type 1 (InterPro:IPR004088); BEST Arabidopsis thaliana protein match is: KH domain-co…	#N/A	1.1146	#N/A	#N/A
	27.3.12	RNA.regulation of transcription.C3H zinc finger family	c276332.graph_c0	Transcript	(loc_os03g61110.1 : 156.0) no description available & (at3g47120 : 155.0) RNA recognition motif (RRM)-containing protein; FUNCTIONS IN: RNA binding, nucleotide binding, zinc ion binding, nucleic acid binding; INVOLVED IN: biological_process unknown; LOCATED IN: cellular_component unknown; EXPRESSED IN: 24 plant structures; EXPRESSED DURING: 14 growth stages; CONTAINS InterPro DOMAIN/s: Zinc finge…	#N/A	#NUM!	Inf	Zinc finger CCCH domain-containing protein 25 [Rhizoctonia solani]
	27.3.12	RNA.regulation of transcription.C3H zinc finger family	c282535.graph_c0	Transcript	(at2g19810 : 169.0) CCCH-type zinc finger family protein; CONTAINS InterPro DOMAIN/s: Zinc finger, CCCH-type (InterPro:IPR000571); BEST Arabidopsis thaliana protein match is: Zinc finger C-x8-C-x5-C-x3-H type family protein (TAIR:AT4G29190.1); Has 721 Blast hits to 690 proteins in 126 species: Archae - 0; Bacteria - 0; Metazoa - 152; Fungi - 6; Plants - 412; Viruses - 0; Other Eukaryotes - 151 (s…	-1.80829	-3.52597	2.10748	PREDICTED: zinc finger CCCH domain-containing protein 23-like [Pyrus x bretschneideri]
	27.3.12	RNA.regulation of transcription.C3H zinc finger family	c283313.graph_c0	Transcript	(at2g19810 : 255.0) CCCH-type zinc finger family protein; CONTAINS InterPro DOMAIN/s: Zinc finger, CCCH-type (InterPro:IPR000571); BEST Arabidopsis thaliana protein match is: Zinc finger C-x8-C-x5-C-x3-H type family protein (TAIR:AT4G29190.1); Has 721 Blast hits to 690 proteins in 126 species: Archae - 0; Bacteria - 0; Metazoa - 152; Fungi - 6; Plants - 412; Viruses - 0; Other Eukaryotes - 151 (s…	#N/A	-1.12725	#N/A	#N/A
	27.3.12	RNA.regulation of transcription.C3H zinc finger family	c285034.graph_c0	Transcript	(chl4|520918 : 118.0) no description available & (loc_os05g50080.1 : 99.0) no description available & (at1g66810 : 96.3) Zinc finger C-x8-C-x5-C-x3-H type family protein; FUNCTIONS IN: zinc ion binding, nucleic acid binding; INVOLVED IN: biological_process unknown; EXPRESSED IN: 20 plant structures; EXPRESSED DURING: 13 growth stages; CONTAINS InterPro DOMAIN/s: Zinc finger, CCCH-type (InterPro:I…	#N/A	#NUM!	Inf	zinc finger C-x8-C-x5-C-x3-H type protein [Rhizoctonia solani 123E]
	27.3.12	RNA.regulation of transcription.C3H zinc finger family	c291856.graph_c0	Transcript	(at2g41900 : 553.0) CCCH-type zinc finger protein with ARM repeat domain; CONTAINS InterPro DOMAIN/s: Zinc finger, CCCH-type (InterPro:IPR000571), Ankyrin repeat-containing domain (InterPro:IPR020683), Ankyrin repeat (InterPro:IPR002110); BEST Arabidopsis thaliana protein match is: CCCH-type zinc finger protein with ARM repeat domain (TAIR:AT5G12850.1); Has 5399 Blast hits to 3519 proteins in 384…	#N/A	#NUM!	1.90822	unknown [Picea sitchensis]
	27.3.12	RNA.regulation of transcription.C3H zinc finger family	c292681.graph_c0	Transcript	(loc_os04g02730.1 : 764.0) no description available & (at4g38890 : 716.0) FMN-linked oxidoreductases superfamily protein; FUNCTIONS IN: tRNA dihydrouridine synthase activity, FAD binding, catalytic activity, zinc ion binding, nucleic acid binding; INVOLVED IN: oxidation reduction, tRNA processing, metabolic process; LOCATED IN: vacuole; EXPRESSED IN: 22 plant structures; EXPRESSED DURING: 13 grow…	#N/A	1.4024	#N/A	#N/A
	27.3.12	RNA.regulation of transcription.C3H zinc finger family	c293343.graph_c0	Transcript	(at4g29190 : 145.0) Zinc finger C-x8-C-x5-C-x3-H type family protein; CONTAINS InterPro DOMAIN/s: Zinc finger, CCCH-type (InterPro:IPR000571); BEST Arabidopsis thaliana protein match is: CCCH-type zinc finger family protein (TAIR:AT2G19810.1); Has 726 Blast hits to 700 proteins in 125 species: Archae - 0; Bacteria - 0; Metazoa - 157; Fungi - 3; Plants - 406; Viruses - 0; Other Eukaryotes - 160 (s…	-1.3725	#NUM!	#N/A	#N/A
	27.3.12	RNA.regulation of transcription.C3H zinc finger family	c293343.graph_c1	Transcript	(loc_os05g10670.1 : 149.0) no description available & (at2g19810 : 119.0) CCCH-type zinc finger family protein; CONTAINS InterPro DOMAIN/s: Zinc finger, CCCH-type (InterPro:IPR000571); BEST Arabidopsis thaliana protein match is: Zinc finger C-x8-C-x5-C-x3-H type family protein (TAIR:AT4G29190.1); Has 721 Blast hits to 690 proteins in 126 species: Archae - 0; Bacteria - 0; Metazoa - 152; Fungi - 6…	-1.04142	-1.23274	#N/A	#N/A
	27.3.12	RNA.regulation of transcription.C3H zinc finger family	c296589.graph_c0	Transcript	(at4g38890 : 177.0) FMN-linked oxidoreductases superfamily protein; FUNCTIONS IN: tRNA dihydrouridine synthase activity, FAD binding, catalytic activity, zinc ion binding, nucleic acid binding; INVOLVED IN: oxidation reduction, tRNA processing, metabolic process; LOCATED IN: vacuole; EXPRESSED IN: 22 plant structures; EXPRESSED DURING: 13 growth stages; CONTAINS InterPro DOMAIN/s: Zinc finger, CC…	#N/A	#NUM!	Inf	tRNA-dihydrouridine synthase 3 [Rhizoctonia solani AG-1 IB]
	27.3.12	RNA.regulation of transcription.C3H zinc finger family	c297138.graph_c0	Transcript	(at5g51980 : 86.3) Transducin/WD40 repeat-like superfamily protein; FUNCTIONS IN: zinc ion binding, nucleic acid binding; INVOLVED IN: biological_process unknown; LOCATED IN: cellular_component unknown; EXPRESSED IN: 23 plant structures; EXPRESSED DURING: 13 growth stages; CONTAINS InterPro DOMAIN/s: Zinc finger, CCCH-type (InterPro:IPR000571), WD40 repeat 2 (InterPro:IPR019782), WD40 repeat, con…	-2.2211	#NUM!	-1.87507	hypothetical protein GLYMA_09G1480001, partial [Glycine max]
	27.3.12	RNA.regulation of transcription.C3H zinc finger family	c297138.graph_c1	Transcript	(loc_os02g45480.2 : 207.0) no description available & (at5g51980 : 201.0) Transducin/WD40 repeat-like superfamily protein; FUNCTIONS IN: zinc ion binding, nucleic acid binding; INVOLVED IN: biological_process unknown; LOCATED IN: cellular_component unknown; EXPRESSED IN: 23 plant structures; EXPRESSED DURING: 13 growth stages; CONTAINS InterPro DOMAIN/s: Zinc finger, CCCH-type (InterPro:IPR000571…	-3.18525	#NUM!	-2.34144	unknown [Picea sitchensis]
	27.3.12	RNA.regulation of transcription.C3H zinc finger family	c299284.graph_c0	Transcript	(at5g51980 : 372.0) Transducin/WD40 repeat-like superfamily protein; FUNCTIONS IN: zinc ion binding, nucleic acid binding; INVOLVED IN: biological_process unknown; LOCATED IN: cellular_component unknown; EXPRESSED IN: 23 plant structures; EXPRESSED DURING: 13 growth stages; CONTAINS InterPro DOMAIN/s: Zinc finger, CCCH-type (InterPro:IPR000571), WD40 repeat 2 (InterPro:IPR019782), WD40 repeat, co…	#N/A	2.00318	-1.86942	PREDICTED: zinc finger CCCH domain-containing protein 48-like isoform X1 [Nelumbo nucifera]
	27.3.12	RNA.regulation of transcription.C3H zinc finger family	c302623.graph_c0	Transcript	(q9swf9|zfnl_pea : 338.0) Zinc finger CCCH domain-containing protein ZFN-like - Pisum sativum (Garden pea) & (loc_os11g28270.1 : 322.0) no description available & (at2g47850 : 298.0) Zinc finger C-x8-C-x5-C-x3-H type family protein; FUNCTIONS IN: zinc ion binding, nucleic acid binding; INVOLVED IN: biological_process unknown; EXPRESSED IN: 22 plant structures; EXPRESSED DURING: 13 growth stages; …	#N/A	2.22355	-2.05508	unknown [Picea sitchensis]
CCAAT-DR1	27.3.13	RNA.regulation of transcription.CCAAT box binding factor family, DR1	c237501.graph_c0	Transcript	(at1g72440 : 773.0) Encodes SLOW WALKER2 (SWA2), a NOC1/Mak21 homologue. Essential for coordinated cell cycle progression during female gametophyte development.; embryo sac development arrest 25 (EDA25); INVOLVED IN: polar nucleus fusion, embryo sac development; LOCATED IN: nucleolus; EXPRESSED IN: 25 plant structures; EXPRESSED DURING: 13 growth stages; CONTAINS InterPro DOMAIN/s: CCAAT-binding …	#N/A	1.11407	#N/A	#N/A
	27.3.13	RNA.regulation of transcription.CCAAT box binding factor family, DR1	c283479.graph_c0	Transcript	(loc_os09g02810.1 : 158.0) no description available & (at1g72440 : 137.0) Encodes SLOW WALKER2 (SWA2), a NOC1/Mak21 homologue. Essential for coordinated cell cycle progression during female gametophyte development.; embryo sac development arrest 25 (EDA25); INVOLVED IN: polar nucleus fusion, embryo sac development; LOCATED IN: nucleolus; EXPRESSED IN: 25 plant structures; EXPRESSED DURING: 13 gro…	#N/A	#NUM!	Inf	ribosome biogenesis protein, putative [Rhizoctonia solani AG-3 Rhs1AP]
	27.3.13	RNA.regulation of transcription.CCAAT box binding factor family, DR1	c303364.graph_c0	Transcript	(at5g08190 : 115.0) "nuclear factor Y, subunit B12" (NF-YB12); FUNCTIONS IN: DNA binding, sequence-specific DNA binding transcription factor activity; INVOLVED IN: regulation of transcription; LOCATED IN: intracellular; EXPRESSED IN: 24 plant structures; EXPRESSED DURING: 14 growth stages; CONTAINS InterPro DOMAIN/s: Transcription factor CBF/NF-Y/archaeal histone (InterPro:IPR003958), Histone-fol…	#N/A	#NUM!	Inf	histone-like transcription factor and archaeal histone protein [Rhizoctonia solani AG-3 Rhs1AP]
CCAAT-HAP2	27.3.16	RNA.regulation of transcription.CCAAT box binding factor family, HAP5	c209027.graph_c0	Transcript	(loc_os02g07450.2 : 214.0) no description available & (at1g56170 : 205.0) Encodes a protein with similarity to a subunit of the CCAAT promoter motif binding complex of yeast.One of two members of this class (HAP5B) and expressed in vegetative and reproductive tissues; "nuclear factor Y, subunit C2" (NF-YC2); CONTAINS InterPro DOMAIN/s: Transcription factor CBF/NF-Y/archaeal histone (InterPro:IPR0…	#N/A	#NUM!	1.551	unknown [Picea sitchensis]
	27.3.16	RNA.regulation of transcription.CCAAT box binding factor family, HAP5	c243716.graph_c0	Transcript	(at5g63470 : 153.0) "nuclear factor Y, subunit C4" (NF-YC4); CONTAINS InterPro DOMAIN/s: Transcription factor CBF/NF-Y/archaeal histone (InterPro:IPR003958), Histone-fold (InterPro:IPR009072); BEST Arabidopsis thaliana protein match is: nuclear factor Y, subunit C1 (TAIR:AT3G48590.1); Has 1376 Blast hits to 1376 proteins in 227 species: Archae - 0; Bacteria - 0; Metazoa - 467; Fungi - 353; Plants…	#N/A	-2.46439	Inf	hypothetical protein CHGG_03369 [Chaetomium globosum CBS 148.51]
	27.3.16	RNA.regulation of transcription.CCAAT box binding factor family, HAP5	c258468.graph_c0	Transcript	(loc_os03g14669.2 : 127.0) no description available & (at5g63470 : 124.0) "nuclear factor Y, subunit C4" (NF-YC4); CONTAINS InterPro DOMAIN/s: Transcription factor CBF/NF-Y/archaeal histone (InterPro:IPR003958), Histone-fold (InterPro:IPR009072); BEST Arabidopsis thaliana protein match is: nuclear factor Y, subunit C1 (TAIR:AT3G48590.1); Has 1376 Blast hits to 1376 proteins in 227 species: Archae…	#N/A	-10.058	Inf	Nuclear transcription factor Y subunit C-4 [Rhizoctonia solani]
	27.3.16	RNA.regulation of transcription.CCAAT box binding factor family, HAP5	c262263.graph_c0	Transcript	(loc_os06g45640.1 : 118.0) no description available & (at1g56170 : 115.0) Encodes a protein with similarity to a subunit of the CCAAT promoter motif binding complex of yeast.One of two members of this class (HAP5B) and expressed in vegetative and reproductive tissues; "nuclear factor Y, subunit C2" (NF-YC2); CONTAINS InterPro DOMAIN/s: Transcription factor CBF/NF-Y/archaeal histone (InterPro:IPR0…	1.04342	1.15808	#N/A	#N/A
	27.3.16	RNA.regulation of transcription.CCAAT box binding factor family, HAP5	c287471.graph_c0	Transcript	(at5g19490 : 107.0) Histone superfamily protein; FUNCTIONS IN: sequence-specific DNA binding, DNA binding; INVOLVED IN: biological_process unknown; LOCATED IN: intracellular; EXPRESSED IN: 6 plant structures; EXPRESSED DURING: 4 anthesis, petal differentiation and expansion stage, E expanded cotyledon stage, D bilateral stage; CONTAINS InterPro DOMAIN/s: Transcription factor CBF/NF-Y/archaeal his…	#N/A	-11.2177	12.4064	hypothetical protein RSOLAG22IIIB_05507 [Rhizoctonia solani]
	27.3.16	RNA.regulation of transcription.CCAAT box binding factor family, HAP5	c296991.graph_c0	Transcript	(at5g63470 : 153.0) "nuclear factor Y, subunit C4" (NF-YC4); CONTAINS InterPro DOMAIN/s: Transcription factor CBF/NF-Y/archaeal histone (InterPro:IPR003958), Histone-fold (InterPro:IPR009072); BEST Arabidopsis thaliana protein match is: nuclear factor Y, subunit C1 (TAIR:AT3G48590.1); Has 1376 Blast hits to 1376 proteins in 227 species: Archae - 0; Bacteria - 0; Metazoa - 467; Fungi - 353; Plants…	#N/A	-1.93286	Inf	histone-fold-containing protein [Stagonospora sp. SRC1lsM3a]
	27.3.16	RNA.regulation of transcription.CCAAT box binding factor family, HAP5	c300616.graph_c0	Transcript	(at1g56170 : 194.0) Encodes a protein with similarity to a subunit of the CCAAT promoter motif binding complex of yeast.One of two members of this class (HAP5B) and expressed in vegetative and reproductive tissues; "nuclear factor Y, subunit C2" (NF-YC2); CONTAINS InterPro DOMAIN/s: Transcription factor CBF/NF-Y/archaeal histone (InterPro:IPR003958), Histone-fold (InterPro:IPR009072); BEST Arabid…	-5.444	-2.17415	-2.88155	unknown [Picea sitchensis]
	27.3.15	RNA.regulation of transcription.CCAAT box binding factor family, HAP3	c211310.graph_c0	Transcript	(at2g37060 : 203.0) "nuclear factor Y, subunit B8" (NF-YB8); FUNCTIONS IN: sequence-specific DNA binding transcription factor activity; INVOLVED IN: regulation of transcription, DNA-dependent; LOCATED IN: nucleus, intracellular; EXPRESSED IN: male gametophyte, pollen tube; EXPRESSED DURING: M germinated pollen stage; CONTAINS InterPro DOMAIN/s: Transcription factor, CBFA/NFYB, DNA topoisomerase (…	#N/A	2.1441	-1.66234	unknown [Picea sitchensis]
	27.3.15	RNA.regulation of transcription.CCAAT box binding factor family, HAP3	c263464.graph_c0	Transcript	(at4g14540 : 200.0) "nuclear factor Y, subunit B3" (NF-YB3); FUNCTIONS IN: sequence-specific DNA binding transcription factor activity; INVOLVED IN: regulation of transcription, DNA-dependent; LOCATED IN: nucleus, intracellular; EXPRESSED IN: 21 plant structures; EXPRESSED DURING: 13 growth stages; CONTAINS InterPro DOMAIN/s: Transcription factor, CBFA/NFYB, DNA topoisomerase (InterPro:IPR003957)…	#N/A	-1.45977	1.37012	unknown [Picea sitchensis]
	27.3.15	RNA.regulation of transcription.CCAAT box binding factor family, HAP3	c270220.graph_c0	Transcript	(at5g47670 : 185.0) Encodes LEC1-Like (L1L), closely related to LEC1 (Leafy Cotyledon1). Functions as a regulator of embryo development.; "nuclear factor Y, subunit B6" (NF-YB6); FUNCTIONS IN: transcription activator binding, transcription activator activity, sequence-specific DNA binding transcription factor activity; INVOLVED IN: positive regulation of gene-specific transcription, regulation of…	-4.19943	#NUM!	-2.70292	CCAAT-box binding factor HAP3-like protein [Pinus contorta]
	27.3.15	RNA.regulation of transcription.CCAAT box binding factor family, HAP3	c293732.graph_c0	Transcript	(chl4|518535 : 129.0) no description available & (at5g47640 : 121.0) "nuclear factor Y, subunit B2" (NF-YB2); FUNCTIONS IN: sequence-specific DNA binding transcription factor activity; INVOLVED IN: regulation of transcription, DNA-dependent; LOCATED IN: nucleus, intracellular; EXPRESSED IN: 23 plant structures; EXPRESSED DURING: 13 growth stages; CONTAINS InterPro DOMAIN/s: Transcription factor, …	1.20764	-2.23784	3.83324	predicted protein [Physcomitrella patens]
	27.3.15	RNA.regulation of transcription.CCAAT box binding factor family, HAP3	c300827.graph_c0	Transcript	(loc_os07g41580.1 : 208.0) no description available & (at4g14540 : 207.0) "nuclear factor Y, subunit B3" (NF-YB3); FUNCTIONS IN: sequence-specific DNA binding transcription factor activity; INVOLVED IN: regulation of transcription, DNA-dependent; LOCATED IN: nucleus, intracellular; EXPRESSED IN: 21 plant structures; EXPRESSED DURING: 13 growth stages; CONTAINS InterPro DOMAIN/s: Transcription fac…	#N/A	-1.18617	1.30999	NF-YB3 [Picea wilsonii]
	27.3.14	RNA.regulation of transcription.CCAAT box binding factor family, HAP2	c205923.graph_c0	Transcript	(loc_os03g48970.3 : 164.0) no description available & (at1g30500 : 144.0) "nuclear factor Y, subunit A7" (NF-YA7); FUNCTIONS IN: sequence-specific DNA binding transcription factor activity, specific transcriptional repressor activity; INVOLVED IN: negative regulation of gene-specific transcription, regulation of transcription, DNA-dependent; LOCATED IN: CCAAT-binding factor complex, nucleus; EXPR…	-3.26775	-3.16127	#N/A	#N/A
	27.3.14	RNA.regulation of transcription.CCAAT box binding factor family, HAP2	c218290.graph_c0	Transcript	(loc_os12g41880.1 : 88.2) no description available & (at1g30500 : 85.9) "nuclear factor Y, subunit A7" (NF-YA7); FUNCTIONS IN: sequence-specific DNA binding transcription factor activity, specific transcriptional repressor activity; INVOLVED IN: negative regulation of gene-specific transcription, regulation of transcription, DNA-dependent; LOCATED IN: CCAAT-binding factor complex, nucleus; EXPRES…	#N/A	-2.06454	Inf	hypothetical protein [Podospora anserina S mat+]
	27.3.14	RNA.regulation of transcription.CCAAT box binding factor family, HAP2	c254442.graph_c0	Transcript	(loc_os12g41880.1 : 177.0) no description available & (at1g30500 : 161.0) "nuclear factor Y, subunit A7" (NF-YA7); FUNCTIONS IN: sequence-specific DNA binding transcription factor activity, specific transcriptional repressor activity; INVOLVED IN: negative regulation of gene-specific transcription, regulation of transcription, DNA-dependent; LOCATED IN: CCAAT-binding factor complex, nucleus; EXPR…	#N/A	#NUM!	1.25305	PREDICTED: nuclear transcription factor Y subunit A-7-like [Musa acuminata subsp. malaccensis]
	27.3.14	RNA.regulation of transcription.CCAAT box binding factor family, HAP2	c266248.graph_c0	Transcript	(at1g30500 : 87.0) "nuclear factor Y, subunit A7" (NF-YA7); FUNCTIONS IN: sequence-specific DNA binding transcription factor activity, specific transcriptional repressor activity; INVOLVED IN: negative regulation of gene-specific transcription, regulation of transcription, DNA-dependent; LOCATED IN: CCAAT-binding factor complex, nucleus; EXPRESSED IN: 19 plant structures; EXPRESSED DURING: 8 grow…	#N/A	#NUM!	Inf	CCAAT-binding transcription factor (CBF-B/NF-YA) subunit B [Rhizoctonia solani 123E]
	27.3.14	RNA.regulation of transcription.CCAAT box binding factor family, HAP2	c274779.graph_c0	Transcript	(loc_os12g41880.1 : 156.0) no description available & (at1g30500 : 145.0) "nuclear factor Y, subunit A7" (NF-YA7); FUNCTIONS IN: sequence-specific DNA binding transcription factor activity, specific transcriptional repressor activity; INVOLVED IN: negative regulation of gene-specific transcription, regulation of transcription, DNA-dependent; LOCATED IN: CCAAT-binding factor complex, nucleus; EXPR…	-1.47628	-1.98518	#N/A	#N/A
	27.3.14	RNA.regulation of transcription.CCAAT box binding factor family, HAP2	c291792.graph_c0	Transcript	(loc_os07g41720.2 : 85.9) no description available & (at1g30500 : 82.4) "nuclear factor Y, subunit A7" (NF-YA7); FUNCTIONS IN: sequence-specific DNA binding transcription factor activity, specific transcriptional repressor activity; INVOLVED IN: negative regulation of gene-specific transcription, regulation of transcription, DNA-dependent; LOCATED IN: CCAAT-binding factor complex, nucleus; EXPRES…	#N/A	#NUM!	Inf	hypothetical protein IQ06DRAFT_209167 [Stagonospora sp. SRC1lsM3a]
CCHC	27.3.73	RNA.regulation of transcription.Zn-finger(CCHC)	c211120.graph_c0	Transcript	(at3g02820 : 144.0) zinc knuckle (CCHC-type) family protein; FUNCTIONS IN: zinc ion binding, nucleic acid binding; INVOLVED IN: cell cycle, replication fork protection, response to DNA damage stimulus; LOCATED IN: nucleus, chloroplast; EXPRESSED IN: 20 plant structures; EXPRESSED DURING: 15 growth stages; CONTAINS InterPro DOMAIN/s: Replication fork protection component Swi3 (InterPro:IPR012923),…	#N/A	2.14787	-1.41533	unknown [Picea sitchensis]
	27.3.73	RNA.regulation of transcription.Zn-finger(CCHC)	c235771.graph_c0	Transcript	(loc_os10g39820.1 : 94.0) no description available & (at4g36020 : 91.3) Encodes a cold shock domain protein. Involved in cold acclimation by blocking the secondary structure of mRNA which in turn facilitates translation at cold temperature.; cold shock domain protein 1 (CSDP1); CONTAINS InterPro DOMAIN/s: Nucleic acid-binding, OB-fold (InterPro:IPR012340), Cold-shock conserved site (InterPro:IPR0…	#N/A	-2.90668	Inf	putative zinc knuckle transcription factor protein [Phaeoacremonium minimum UCRPA7]
	27.3.73	RNA.regulation of transcription.Zn-finger(CCHC)	c278162.graph_c0	Transcript	(loc_os02g32350.2 : 282.0) no description available & (at5g07350 : 277.0) RNA binding protein with nuclease activity essential for stress response. Involved in mechanisms acting on mRNAs entering the secretory pathway. Functionally redundant with TSN2.; TUDOR-SN protein 1 (Tudor1); CONTAINS InterPro DOMAIN/s: Staphylococcal nuclease (SNase-like) (InterPro:IPR006021), RNA-induced silencing complex…	#N/A	#NUM!	Inf	Staphylococcal nuclease domain-containing protein 1 [Rhizoctonia solani]
	27.3.73	RNA.regulation of transcription.Zn-finger(CCHC)	c287803.graph_c0	Transcript	(at3g62330 : 211.0) Zinc knuckle (CCHC-type) family protein; FUNCTIONS IN: zinc ion binding, nucleic acid binding; INVOLVED IN: biological_process unknown; LOCATED IN: cellular_component unknown; EXPRESSED IN: 22 plant structures; EXPRESSED DURING: 13 growth stages; CONTAINS InterPro DOMAIN/s: Zinc finger, CCHC-type (InterPro:IPR001878); Has 1256 Blast hits to 1123 proteins in 138 species: Archae…	#N/A	1.14488	#N/A	#N/A
Chromatin remodeling	27.3.44	RNA.regulation of transcription.Chromatin Remodeling Factors	c178446.graph_c0	Transcript	(at5g05130 : 797.0) DNA/RNA helicase protein; FUNCTIONS IN: in 6 functions; EXPRESSED IN: 24 plant structures; EXPRESSED DURING: 15 growth stages; CONTAINS InterPro DOMAIN/s: Zinc finger, RING-type, conserved site (InterPro:IPR017907), Zinc finger, RING-type (InterPro:IPR001841), Zinc finger, C3HC4 RING-type (InterPro:IPR018957), DEAD-like helicase, N-terminal (InterPro:IPR014001), DNA/RNA helica…	#N/A	1.21367	#N/A	#N/A
	27.3.44	RNA.regulation of transcription.Chromatin Remodeling Factors	c179145.graph_c0	Transcript	(at3g12810 : 1612.0) Encodes a protein similar to ATP-dependent, chromatin-remodeling proteins of the ISWI and SWI2/SNF2 family. Genetic analyses suggest that this gene is involved in multiple flowering pathways. Mutations in PIE1 results in suppression of FLC-mediated delay of flowering and causes early flowering in noninductive photoperiods independently of FLC. PIE1 is required for expression …	#N/A	1.26148	-1.16024	PREDICTED: protein PHOTOPERIOD-INDEPENDENT EARLY FLOWERING 1 isoform X1 [Oryza sativa Japonica Group]
	27.3.44	RNA.regulation of transcription.Chromatin Remodeling Factors	c246458.graph_c0	Transcript	(loc_os03g51230.2 : 868.0) no description available & (at5g66750 : 860.0) Protein is similar to SWI2/SNF2 chromatin remodeling proteins. DDM1 is appears to act as a chromatin-remodeling ATPase involved in cytosine methylation in CG and non-CG contexts. Involved in gene silencing and maintenance of DNA methylation and histone methylation. Hypomethylation of many genomic regions occurs in ddm1 muta…	#N/A	2.62827	-2.18344	PREDICTED: ATP-dependent DNA helicase DDM1 [Nelumbo nucifera]
	27.3.44	RNA.regulation of transcription.Chromatin Remodeling Factors	c267187.graph_c0	Transcript	(at3g20010 : 187.0) SNF2 domain-containing protein / helicase domain-containing protein / zinc finger protein-related; FUNCTIONS IN: helicase activity, DNA binding, zinc ion binding, ATP binding, nucleic acid binding; EXPRESSED IN: 16 plant structures; EXPRESSED DURING: 6 growth stages; CONTAINS InterPro DOMAIN/s: Zinc finger, RING-type, conserved site (InterPro:IPR017907), Zinc finger, RING-type…	#N/A	#NUM!	Inf	SNF2 family amino-terminal protein [Rhizoctonia solani 123E]
	27.3.44	RNA.regulation of transcription.Chromatin Remodeling Factors	c273327.graph_c0	Transcript	(at1g21700 : 105.0) a member of the Arabidopsis SWI3 gene family. Protein physically interacts with ATSWI3B and ATSWI3A, the other two members of the SWI3 family. Homologous to yeast SWI3 & RSC8, components of the SWI/SNF and RSC chromatin remodeling complexes. Referred to as CHB3 in Zhou et al (2003).; SWITCH/sucrose nonfermenting 3C (SWI3C); FUNCTIONS IN: DNA binding; INVOLVED IN: chromatin rem…	#N/A	#NUM!	7.49163	SWIRM-domain-containing protein [Stagonospora sp. SRC1lsM3a]
	27.3.44	RNA.regulation of transcription.Chromatin Remodeling Factors	c279422.graph_c0	Transcript	(at4g34430 : 112.0) Member of a small family of SWI3-like genes in Arabidopsis. Referred to as CHB4 in Zhou et al. (2002).; CHB3; FUNCTIONS IN: DNA binding, sequence-specific DNA binding transcription factor activity, zinc ion binding; EXPRESSED IN: 25 plant structures; EXPRESSED DURING: 13 growth stages; CONTAINS InterPro DOMAIN/s: SANT, DNA-binding (InterPro:IPR001005), Homeodomain-like (InterP…	#N/A	#NUM!	10.6041	LOW QUALITY PROTEIN: hypothetical protein RSAG8_09895, partial [Rhizoctonia solani AG-8 WAC10335]
	27.3.44	RNA.regulation of transcription.Chromatin Remodeling Factors	c282532.graph_c0	Transcript	(at1g49520 : 105.0) SWIB complex BAF60b domain-containing protein; CONTAINS InterPro DOMAIN/s: SWIB/MDM2 domain (InterPro:IPR003121), SWIB domain (InterPro:IPR019835), DEK, C-terminal (InterPro:IPR014876); BEST Arabidopsis thaliana protein match is: SWIB complex BAF60b domain-containing protein (TAIR:AT3G19080.1); Has 3197 Blast hits to 1975 proteins in 305 species: Archae - 0; Bacteria - 439; Me…	#N/A	#NUM!	Inf	Upstream activation factor subunit spp27 AltName: Full=Upstream activation factor 27 KDa subunit [Rhizoctonia solani AG-1 IB]
	27.3.44	RNA.regulation of transcription.Chromatin Remodeling Factors	c283889.graph_c0	Transcript	(at3g54280 : 2051.0) ROOT GROWTH DEFECTIVE 3 (RGD3); FUNCTIONS IN: helicase activity, binding, DNA binding, nucleic acid binding, ATP binding; EXPRESSED IN: 23 plant structures; EXPRESSED DURING: 14 growth stages; CONTAINS InterPro DOMAIN/s: Armadillo-like helical (InterPro:IPR011989), DEAD-like helicase, N-terminal (InterPro:IPR014001), Armadillo-type fold (InterPro:IPR016024), DNA/RNA helicase,…	#N/A	1.01862	-1.12289	PREDICTED: TATA-binding protein-associated factor BTAF1 isoform X2 [Amborella trichopoda]
	27.3.44	RNA.regulation of transcription.Chromatin Remodeling Factors	c284437.graph_c0	Transcript	(loc_os03g51230.2 : 807.0) no description available & (at5g66750 : 804.0) Protein is similar to SWI2/SNF2 chromatin remodeling proteins. DDM1 is appears to act as a chromatin-remodeling ATPase involved in cytosine methylation in CG and non-CG contexts. Involved in gene silencing and maintenance of DNA methylation and histone methylation. Hypomethylation of many genomic regions occurs in ddm1 muta…	#N/A	3.03284	-2.98829	PREDICTED: ATP-dependent DNA helicase DDM1 isoform X2 [Gossypium raimondii]
	27.3.44	RNA.regulation of transcription.Chromatin Remodeling Factors	c287260.graph_c0	Transcript	(loc_os04g31320.1 : 170.0) no description available & (at5g14170 : 169.0) CHC1 is predicted to encode a protein that belongs to the chromodomain remodeling complex. Two RNAi knock-down lines have a dwarf phenotype and reduced rates of Agrobacterium-mediated transformation. The low rate of root-mediated transformation rate may result from altered root morphology or reduced root growth rates.; CHC1…	#N/A	#NUM!	Inf	SWI/SNF complex 60 kDa subunit, putative [Rhizoctonia solani AG-3 Rhs1AP]
	27.3.44	RNA.regulation of transcription.Chromatin Remodeling Factors	c287784.graph_c0	Transcript	(loc_os01g72310.1 : 1361.0) no description available & (at3g54460 : 1307.0) SNF2 domain-containing protein / helicase domain-containing protein / F-box family protein; FUNCTIONS IN: helicase activity, DNA binding, zinc ion binding, nucleic acid binding, ATP binding; LOCATED IN: endomembrane system; CONTAINS InterPro DOMAIN/s: F-box domain, cyclin-like (InterPro:IPR001810), Zinc finger, RING-type,…	#N/A	#NUM!	-1.20466	PREDICTED: F-box protein At3g54460-like [Nelumbo nucifera]
	27.3.44	RNA.regulation of transcription.Chromatin Remodeling Factors	c288966.graph_c0	Transcript	(q7g8y3|isw2_orysa : 1588.0) Probable chromatin remodelling complex ATPase chain (EC 3.6.1.-) (ISW2-like) (Sucrose nonfermenting protein 2 homolog) - Oryza sativa (Rice) & (loc_os01g27040.1 : 1588.0) no description available & (at3g06400 : 1576.0) Encodes a SWI2/SNF2 chromatin remodeling protein belonging to the ISWI family. Involved in nuclear proliferation during megagametogenesis and cell expa…	#N/A	1.11767	#N/A	#N/A
	27.3.44	RNA.regulation of transcription.Chromatin Remodeling Factors	c289157.graph_c0	Transcript	(loc_os04g53720.1 : 310.0) no description available & (at1g50410 : 309.0) SNF2 domain-containing protein / helicase domain-containing protein / zinc finger protein-related; FUNCTIONS IN: helicase activity, DNA binding, zinc ion binding, nucleic acid binding, ATP binding; EXPRESSED IN: 24 plant structures; EXPRESSED DURING: 14 growth stages; CONTAINS InterPro DOMAIN/s: Zinc finger, RING-type, cons…	#N/A	#NUM!	Inf	SNF2 family DNA-dependent ATPase [Rhizoctonia solani 123E]
	27.3.44	RNA.regulation of transcription.Chromatin Remodeling Factors	c290548.graph_c0	Transcript	(at3g12810 : 168.0) Encodes a protein similar to ATP-dependent, chromatin-remodeling proteins of the ISWI and SWI2/SNF2 family. Genetic analyses suggest that this gene is involved in multiple flowering pathways. Mutations in PIE1 results in suppression of FLC-mediated delay of flowering and causes early flowering in noninductive photoperiods independently of FLC. PIE1 is required for expression o…	#N/A	-3.80734	4.58856	fungal zn(2)-cys(6) binuclear cluster domain protein [Rhizoctonia solani 123E]
	27.3.44	RNA.regulation of transcription.Chromatin Remodeling Factors	c294034.graph_c0	Transcript	(at3g54280 : 694.0) ROOT GROWTH DEFECTIVE 3 (RGD3); FUNCTIONS IN: helicase activity, binding, DNA binding, nucleic acid binding, ATP binding; EXPRESSED IN: 23 plant structures; EXPRESSED DURING: 14 growth stages; CONTAINS InterPro DOMAIN/s: Armadillo-like helical (InterPro:IPR011989), DEAD-like helicase, N-terminal (InterPro:IPR014001), Armadillo-type fold (InterPro:IPR016024), DNA/RNA helicase, …	#N/A	-9.40904	Inf	transcriptional accessory protein [Rhizoctonia solani]
	27.3.44	RNA.regulation of transcription.Chromatin Remodeling Factors	c295178.graph_c0	Transcript	(at5g19310 : 598.0) Homeotic gene regulator; FUNCTIONS IN: helicase activity, DNA binding, ATP binding, nucleic acid binding; INVOLVED IN: biological_process unknown; LOCATED IN: cellular_component unknown; EXPRESSED IN: 24 plant structures; EXPRESSED DURING: 14 growth stages; CONTAINS InterPro DOMAIN/s: DEAD-like helicase, N-terminal (InterPro:IPR014001), DNA/RNA helicase, C-terminal (InterPro:I…	#N/A	#NUM!	Inf	SNF2-family ATP-dependent chromatin remodeling factor snf21 [Rhizoctonia solani 123E]
	27.3.44	RNA.regulation of transcription.Chromatin Remodeling Factors	c295614.graph_c1	Transcript	(at5g63950 : 825.0) chromatin remodeling 24 (CHR24); FUNCTIONS IN: helicase activity, DNA binding, nucleic acid binding, ATP binding; INVOLVED IN: response to cadmium ion; EXPRESSED IN: 22 plant structures; EXPRESSED DURING: 7 growth stages; CONTAINS InterPro DOMAIN/s: DEAD-like helicase, N-terminal (InterPro:IPR014001), DNA/RNA helicase, C-terminal (InterPro:IPR001650), Helicase, superfamily 1/2…	#N/A	1.86395	-1.6286	PREDICTED: protein CHROMATIN REMODELING 24-like isoform X1 [Nelumbo nucifera]
	27.3.44	RNA.regulation of transcription.Chromatin Remodeling Factors	c295670.graph_c0	Transcript	(at5g22750 : 1257.0) DNA repair gene. gamma-radiation hypersensitive (RAD5) involved in stable transformation and T-DNA transfer; RAD5; FUNCTIONS IN: in 6 functions; INVOLVED IN: DNA mediated transformation; EXPRESSED IN: embryo, sperm cell, seed; EXPRESSED DURING: E expanded cotyledon stage, D bilateral stage; CONTAINS InterPro DOMAIN/s: Zinc finger, RING-type, conserved site (InterPro:IPR017907…	#N/A	2.09081	-1.75133	hypothetical protein AMTR_s00040p00226100 [Amborella trichopoda]
	27.3.44	RNA.regulation of transcription.Chromatin Remodeling Factors	c296340.graph_c0	Transcript	(at5g07810 : 1025.0) SNF2 domain-containing protein / helicase domain-containing protein / HNH endonuclease domain-containing protein; FUNCTIONS IN: helicase activity, DNA binding, ATP binding, nucleic acid binding, endonuclease activity; EXPRESSED IN: 13 plant structures; EXPRESSED DURING: 8 growth stages; CONTAINS InterPro DOMAIN/s: DEAD-like helicase, N-terminal (InterPro:IPR014001), DNA/RNA h…	#N/A	2.39786	-2.38587	PREDICTED: DNA annealing helicase and endonuclease ZRANB3 [Elaeis guineensis]
	27.3.44	RNA.regulation of transcription.Chromatin Remodeling Factors	c296835.graph_c0	Transcript	(chl4|518294 : 263.0) no description available & (loc_os02g32570.1 : 202.0) no description available & (at5g22750 : 201.0) DNA repair gene. gamma-radiation hypersensitive (RAD5) involved in stable transformation and T-DNA transfer; RAD5; FUNCTIONS IN: in 6 functions; INVOLVED IN: DNA mediated transformation; EXPRESSED IN: embryo, sperm cell, seed; EXPRESSED DURING: E expanded cotyledon stage, D b…	-1.13967	-2.4053	#N/A	#N/A
	27.3.44	RNA.regulation of transcription.Chromatin Remodeling Factors	c297401.graph_c0	Transcript	(at5g05130 : 102.0) DNA/RNA helicase protein; FUNCTIONS IN: in 6 functions; EXPRESSED IN: 24 plant structures; EXPRESSED DURING: 15 growth stages; CONTAINS InterPro DOMAIN/s: Zinc finger, RING-type, conserved site (InterPro:IPR017907), Zinc finger, RING-type (InterPro:IPR001841), Zinc finger, C3HC4 RING-type (InterPro:IPR018957), DEAD-like helicase, N-terminal (InterPro:IPR014001), DNA/RNA helica…	#N/A	#NUM!	Inf	SNF2 family amino-terminal protein, partial [Rhizoctonia solani AG-3 Rhs1AP]
	27.3.44	RNA.regulation of transcription.Chromatin Remodeling Factors	c297401.graph_c1	Transcript	(at5g43530 : 140.0) Helicase protein with RING/U-box domain; FUNCTIONS IN: in 6 functions; LOCATED IN: chloroplast envelope; EXPRESSED IN: shoot apex, embryo, male gametophyte, flower, seed; EXPRESSED DURING: L mature pollen stage, M germinated pollen stage, petal differentiation and expansion stage, E expanded cotyledon stage, D bilateral stage; CONTAINS InterPro DOMAIN/s: Zinc finger, RING-type…	#N/A	#NUM!	Inf	SNF2 family amino-terminal protein [Rhizoctonia solani 123E]
	27.3.44	RNA.regulation of transcription.Chromatin Remodeling Factors	c297698.graph_c0	Transcript	(at3g12810 : 171.0) Encodes a protein similar to ATP-dependent, chromatin-remodeling proteins of the ISWI and SWI2/SNF2 family. Genetic analyses suggest that this gene is involved in multiple flowering pathways. Mutations in PIE1 results in suppression of FLC-mediated delay of flowering and causes early flowering in noninductive photoperiods independently of FLC. PIE1 is required for expression o…	#N/A	#NUM!	Inf	hypothetical protein RSOLAG22IIIB_00020 [Rhizoctonia solani]
	27.3.44	RNA.regulation of transcription.Chromatin Remodeling Factors	c298959.graph_c0	Transcript	(q7g8y3|isw2_orysa : 869.0) Probable chromatin remodelling complex ATPase chain (EC 3.6.1.-) (ISW2-like) (Sucrose nonfermenting protein 2 homolog) - Oryza sativa (Rice) & (loc_os01g27040.1 : 869.0) no description available & (chl4|513021 : 855.0) no description available & (at3g06400 : 853.0) Encodes a SWI2/SNF2 chromatin remodeling protein belonging to the ISWI family. Involved in nuclear prolif…	#N/A	#NUM!	Inf	chromatin remodelling complex ATPase chain ISW1 [Rhizoctonia solani AG-3 Rhs1AP]
	27.3.44	RNA.regulation of transcription.Chromatin Remodeling Factors	c299730.graph_c0	Transcript	(loc_os01g57110.2 : 286.0) no description available & (at1g50410 : 262.0) SNF2 domain-containing protein / helicase domain-containing protein / zinc finger protein-related; FUNCTIONS IN: helicase activity, DNA binding, zinc ion binding, nucleic acid binding, ATP binding; EXPRESSED IN: 24 plant structures; EXPRESSED DURING: 14 growth stages; CONTAINS InterPro DOMAIN/s: Zinc finger, RING-type, cons…	#N/A	-10.6377	Inf	hypothetical protein RSOLAG22IIIB_09444 [Rhizoctonia solani]
	27.3.44	RNA.regulation of transcription.Chromatin Remodeling Factors	c299863.graph_c1	Transcript	(at3g42670 : 447.0) Encodes a nuclear localized SNF domain containing protein involved in RNA silencing. Mutants were identified in a screen for defects in the spread of RNA silencing. CLSY1 may affect production of dsRNA from the locus to be silenced.; chromatin remodeling 38 (CHR38); FUNCTIONS IN: helicase activity, DNA binding, ATP binding, nucleic acid binding; INVOLVED IN: gene silencing by …	#N/A	1.94914	-1.89712	hypothetical protein AMTR_s00023p00029140 [Amborella trichopoda]
CPP	27.3.17	RNA.regulation of transcription.CPP(Zn),CPP1-related transcription factor family	c160984.graph_c0	Transcript	(at4g14770 : 266.0) TESMIN/TSO1-like CXC 2 (TCX2); FUNCTIONS IN: sequence-specific DNA binding transcription factor activity; INVOLVED IN: regulation of transcription; LOCATED IN: chloroplast; EXPRESSED IN: 16 plant structures; EXPRESSED DURING: 9 growth stages; CONTAINS InterPro DOMAIN/s: Tesmin/TSO1-like, CXC (InterPro:IPR005172); BEST Arabidopsis thaliana protein match is: Tesmin/TSO1-like CXC…	#N/A	2.68716	-2.28099	PREDICTED: uncharacterized protein LOC104595334 [Nelumbo nucifera]
	27.3.17	RNA.regulation of transcription.CPP(Zn),CPP1-related transcription factor family	c302139.graph_c0	Transcript	(loc_os01g55580.1 : 396.0) no description available & (at4g29000 : 376.0) Tesmin/TSO1-like CXC domain-containing protein; CONTAINS InterPro DOMAIN/s: Tesmin/TSO1-like, CXC (InterPro:IPR005172); BEST Arabidopsis thaliana protein match is: Tesmin/TSO1-like CXC domain-containing protein (TAIR:AT2G20110.1); Has 1016 Blast hits to 666 proteins in 93 species: Archae - 0; Bacteria - 0; Metazoa - 285; Fu…	#N/A	1.4011	#N/A	#N/A
Dicer-Like	27.1.20	RNA.processing.degradation dicer	c263336.graph_c0	Transcript	(at3g03300 : 1010.0) Encodes a Dicer-like protein that functions in the antiviral silencing response in turnip-crinkle virus-infected plants but not in TMV or CMV-strain-Y-infected plants. Involved in the production of ta-siRNAs. Partially antagonizes the production of miRNAs by DCL1. Substitutes for DCL4 to produce viral siRNA when DCL4 is missing or inhibited. Able to produce siRNAs but not miR…	#N/A	1.40918	-1.67609	DCL2 [Pinus tabuliformis]
	27.1.20	RNA.processing.degradation dicer	c296903.graph_c0	Transcript	(loc_os01g68120.1 : 622.0) no description available & (at3g43920 : 474.0) Encodes a ribonuclease III family protein that is required for endogenous RDR2-dependent siRNA (but not miRNA) formation.; dicer-like 3 (DCL3); CONTAINS InterPro DOMAIN/s: DNA/RNA helicase, DEAD/DEAH box type, N-terminal (InterPro:IPR011545), DEAD-like helicase, N-terminal (InterPro:IPR014001), Argonaute/Dicer protein, PAZ …	-1.32552	#NUM!	#N/A	#N/A
	27.1.20	RNA.processing.degradation dicer	c298094.graph_c0	Transcript	(loc_os04g43050.1 : 248.0) no description available & (at3g03300 : 190.0) Encodes a Dicer-like protein that functions in the antiviral silencing response in turnip-crinkle virus-infected plants but not in TMV or CMV-strain-Y-infected plants. Involved in the production of ta-siRNAs. Partially antagonizes the production of miRNAs by DCL1. Substitutes for DCL4 to produce viral siRNA when DCL4 is mis…	#N/A	#NUM!	Inf	type III restriction enzyme [Rhizoctonia solani 123E]
DNA MT	27.3.46	RNA.regulation of transcription.DNA methyltransferases	c106850.graph_c0	Transcript	(at5g49160 : 179.0) Encodes a cytosine methyltransferase MET1. Required for silencing of FWA paternal allele in endosperm. Two lines with RNAi constructs directed against DMT1 have reduced agrobacterium-mediated tumor formation.; methyltransferase 1 (MET1); FUNCTIONS IN: methyltransferase activity; INVOLVED IN: in 6 processes; LOCATED IN: nucleus; EXPRESSED IN: 22 plant structures; EXPRESSED DURI…	#N/A	4.12522	-3.389	MET [Pinus tabuliformis]
	27.3.46	RNA.regulation of transcription.DNA methyltransferases	c207116.graph_c0	Transcript	(at4g14140 : 110.0) This gene is predicted to encode a DNA methyltransferase. A plant line expressing an RNAi construct directed against DMT2 has reduced agrobacterium-mediated tumor formation.; DNA methyltransferase 2 (DMT2); FUNCTIONS IN: DNA binding, DNA (cytosine-5-)-methyltransferase activity; INVOLVED IN: DNA mediated transformation, DNA methylation; LOCATED IN: nucleus; CONTAINS InterPro D…	-1.35061	#NUM!	#N/A	#N/A
	27.3.46	RNA.regulation of transcription.DNA methyltransferases	c245489.graph_c0	Transcript	(at5g14620 : 422.0) A putative DNA methyltransferase with rearranged catalytic domains; similar to mammalian DNMT3 methyltransferases; contains UBA domains. The 3'-end proximal part of the gene coding region is highly methylated at both adenine and cytosine residues.; domains rearranged methyltransferase 2 (DRM2); FUNCTIONS IN: N-methyltransferase activity; INVOLVED IN: DNA methylation, histone H…	-1.18405	#NUM!	#N/A	#N/A
	27.3.46	RNA.regulation of transcription.DNA methyltransferases	c248512.graph_c0	Transcript	(q8lpu5|cmt3_maize : 850.0) DNA (cytosine-5)-methyltransferase 3 (EC 2.1.1.37) (Chromomethylase 3) (DNA methyltransferase 105) - Zea mays (Maize) & (loc_os03g12570.1 : 832.0) no description available & (at4g19020 : 822.0) chromomethylase 2 (CMT2); FUNCTIONS IN: chromatin binding, DNA binding; INVOLVED IN: chromatin assembly or disassembly, DNA methylation; LOCATED IN: chromatin, nucleus; CONTAINS…	#N/A	3.7517	-2.84844	CMT [Pinus tabuliformis]
	27.3.46	RNA.regulation of transcription.DNA methyltransferases	c260943.graph_c0	Transcript	(loc_os03g58400.1 : 494.0) no description available & (at5g49160 : 459.0) Encodes a cytosine methyltransferase MET1. Required for silencing of FWA paternal allele in endosperm. Two lines with RNAi constructs directed against DMT1 have reduced agrobacterium-mediated tumor formation.; methyltransferase 1 (MET1); FUNCTIONS IN: methyltransferase activity; INVOLVED IN: in 6 processes; LOCATED IN: nucl…	1.79088	2.53765	#N/A	#N/A
	27.3.46	RNA.regulation of transcription.DNA methyltransferases	c288328.graph_c0	Transcript	(at5g14620 : 461.0) A putative DNA methyltransferase with rearranged catalytic domains; similar to mammalian DNMT3 methyltransferases; contains UBA domains. The 3'-end proximal part of the gene coding region is highly methylated at both adenine and cytosine residues.; domains rearranged methyltransferase 2 (DRM2); FUNCTIONS IN: N-methyltransferase activity; INVOLVED IN: DNA methylation, histone H…	#N/A	2.39107	-2.30026	DRM2 [Pinus tabuliformis]
	27.3.46	RNA.regulation of transcription.DNA methyltransferases	c294000.graph_c0	Transcript	(at5g49160 : 1580.0) Encodes a cytosine methyltransferase MET1. Required for silencing of FWA paternal allele in endosperm. Two lines with RNAi constructs directed against DMT1 have reduced agrobacterium-mediated tumor formation.; methyltransferase 1 (MET1); FUNCTIONS IN: methyltransferase activity; INVOLVED IN: in 6 processes; LOCATED IN: nucleus; EXPRESSED IN: 22 plant structures; EXPRESSED DUR…	#N/A	2.29736	-1.65363	MET [Pinus tabuliformis]
	27.3.46	RNA.regulation of transcription.DNA methyltransferases	c298716.graph_c0	Transcript	(at5g49160 : 1041.0) Encodes a cytosine methyltransferase MET1. Required for silencing of FWA paternal allele in endosperm. Two lines with RNAi constructs directed against DMT1 have reduced agrobacterium-mediated tumor formation.; methyltransferase 1 (MET1); FUNCTIONS IN: methyltransferase activity; INVOLVED IN: in 6 processes; LOCATED IN: nucleus; EXPRESSED IN: 22 plant structures; EXPRESSED DUR…	#N/A	2.13924	-1.8648	MET [Pinus tabuliformis]
E2F-DP	27.3.18	RNA.regulation of transcription.E2F/DP transcription factor family	c209582.graph_c0	Transcript	(at3g48160 : 128.0) E2F-like protein, an inhibitor of the endocycle, preserves the mitotic state of proliferating cells by suppressing transcription of genes that are required for cells to enter the DNA endoreduplication cycle.; DP-E2F-like 1 (DEL1); CONTAINS InterPro DOMAIN/s: Winged helix-turn-helix transcription repressor DNA-binding (InterPro:IPR011991), Transcription factor E2F/dimerisation …	#N/A	3.15974	-2.63413	hypothetical protein AXG93_3786s1050 [Marchantia polymorpha subsp. polymorpha]
	27.3.18	RNA.regulation of transcription.E2F/DP transcription factor family	c252153.graph_c0	Transcript	(at5g03415 : 333.0) Encodes a homolog of the animal DP protein. DP, in animals, forms a heterodimer with E2F and plays a central role in G1/S transition in the cell division cycle. DPB has been shown to interact with non phosphorylated E2Fc; when E2Fc is phosphorylated, the formation of the E2Fc/DPB heterodimer is lost.; DPB; CONTAINS InterPro DOMAIN/s: Transcription factor E2F/dimerisation partn…	#N/A	-1.25459	#N/A	#N/A
ELF	27.3.47	RNA.regulation of transcription.ELF3	c283343.graph_c0	Transcript	(loc_os06g05060.1 : 132.0) no description available & (at2g25930 : 99.4) Encodes a novel nuclear protein that is expressed rhythmically and interacts with phytochrome B to control plant development and flowering through a signal transduction pathway. Required component of the core circadian clock regardless of light conditions.; EARLY FLOWERING 3 (ELF3); BEST Arabidopsis thaliana protein match is…	-1.1906	#NUM!	#N/A	#N/A
FHA	27.3.48	RNA.regulation of transcription.FHA transcription factor	c266550.graph_c0	Transcript	(loc_os11g07050.1 : 232.0) no description available & (at1g34355 : 216.0) Encodes PS1 (Parallel Spindle 1). Mutations in PS1 lead to diploid male spores, diploid pollen grains, and spontaneous triploid plants in the next generation. Female meiosis is not affected in the mutants.; PARALLEL SPINDLE 1 (PS1); CONTAINS InterPro DOMAIN/s: SMAD/FHA domain (InterPro:IPR008984), Nucleotide binding protein…	#N/A	2.56019	-2.43367	hypothetical protein AMTR_s00017p00082600 [Amborella trichopoda]
GeBP	27.3.49	RNA.regulation of transcription.GeBP like	c209815.graph_c0	Transcript	(at3g25950 : 219.0) TRAM, LAG1 and CLN8 (TLC) lipid-sensing domain containing protein; FUNCTIONS IN: molecular_function unknown; INVOLVED IN: biological_process unknown; LOCATED IN: endomembrane system, integral to membrane; EXPRESSED IN: stem, sepal, male gametophyte, pedicel; EXPRESSED DURING: 4 anthesis; CONTAINS InterPro DOMAIN/s: TRAM/LAG1/CLN8 homology domain (InterPro:IPR006634); BEST Arab…	-1.37574	#NUM!	-1.22016	PREDICTED: uncharacterized protein LOC104592954 [Nelumbo nucifera]
General	27.3.50	RNA.regulation of transcription.General Transcription	c160506.graph_c0	Transcript	(at2g22840 : 181.0) Growth regulating factor encoding transcription activator. One of the nine members of a GRF gene family, containing nuclear targeting domain. Mutants result in smaller leaves indicating the role of the gene in leaf development. Expressed in root, shoot and flower; growth-regulating factor 1 (GRF1); CONTAINS InterPro DOMAIN/s: Glutamine-Leucine-Glutamine, QLQ (InterPro:IPR01497…	#N/A	3.55947	-3.93249	GRF2 [Pinus tabuliformis]
	27.3.50	RNA.regulation of transcription.General Transcription	c246557.graph_c1	Transcript	(at1g73230 : 110.0) Nascent polypeptide-associated complex NAC; FUNCTIONS IN: molecular_function unknown; INVOLVED IN: response to salt stress; LOCATED IN: cellular_component unknown; EXPRESSED IN: 24 plant structures; EXPRESSED DURING: 15 growth stages; CONTAINS InterPro DOMAIN/s: Nascent polypeptide-associated complex NAC (InterPro:IPR002715); BEST Arabidopsis thaliana protein match is: basic t…	#N/A	1.04061	#N/A	#N/A
	27.3.50	RNA.regulation of transcription.General Transcription	c254476.graph_c0	Transcript	(loc_os06g02560.3 : 196.0) no description available & (at3g13960 : 166.0) Growth regulating factor encoding transcription activator. One of the nine members of a GRF gene family, containing nuclear targeting domain. Involved in leaf development and expressed in root, shoot and flower.; growth-regulating factor 5 (GRF5); CONTAINS InterPro DOMAIN/s: Glutamine-Leucine-Glutamine, QLQ (InterPro:IPR014…	#N/A	2.93248	-2.90396	GRF3 [Pinus tabuliformis]
	27.3.50	RNA.regulation of transcription.General Transcription	c265078.graph_c0	Transcript	(loc_os06g02560.3 : 210.0) no description available & (at3g13960 : 166.0) Growth regulating factor encoding transcription activator. One of the nine members of a GRF gene family, containing nuclear targeting domain. Involved in leaf development and expressed in root, shoot and flower.; growth-regulating factor 5 (GRF5); CONTAINS InterPro DOMAIN/s: Glutamine-Leucine-Glutamine, QLQ (InterPro:IPR014…	#N/A	4.02492	-3.49137	growth regulating factor 1 [Larix kaempferi]
	27.3.50	RNA.regulation of transcription.General Transcription	c266563.graph_c0	Transcript	(loc_os04g58350.2 : 175.0) no description available & (at4g17020 : 174.0) transcription factor-related; FUNCTIONS IN: RNA polymerase II transcription factor activity; INVOLVED IN: DNA repair, regulation of transcription, DNA-dependent; LOCATED IN: endomembrane system, nucleus; EXPRESSED IN: 22 plant structures; EXPRESSED DURING: 13 growth stages; CONTAINS InterPro DOMAIN/s: Transcription factor T…	#N/A	#NUM!	Inf	RNA polymerase II transcription factor B subunit 2 OS=Yarrowia lipolytica (strain CLIB 122 / E 150) GN=TFB2 PE=3 SV=1 [Rhizoctonia solani AG-1 IB]
	27.3.50	RNA.regulation of transcription.General Transcription	c268596.graph_c3	Transcript	(loc_os02g53690.1 : 140.0) no description available & (at4g37740 : 134.0) Growth regulating factor encoding transcription activator. One of the nine members of a GRF gene family, containing nuclear targeting domain. Mutants result in smaller leaves indicating the role of the gene in leaf development. Expressed in root, shoot and flower; growth-regulating factor 2 (GRF2); CONTAINS InterPro DOMAIN/…	#N/A	2.93223	-3.00482	GRF1 [Pinus tabuliformis]
	27.3.50	RNA.regulation of transcription.General Transcription	c291015.graph_c1	Transcript	(at1g10200 : 283.0) WLIM1; FUNCTIONS IN: sequence-specific DNA binding transcription factor activity, zinc ion binding; INVOLVED IN: biological_process unknown; LOCATED IN: plasma membrane; EXPRESSED IN: 23 plant structures; EXPRESSED DURING: 13 growth stages; CONTAINS InterPro DOMAIN/s: Zinc finger, LIM-type (InterPro:IPR001781); BEST Arabidopsis thaliana protein match is: GATA type zinc finger …	#N/A	-1.16656	#N/A	#N/A
	27.3.50	RNA.regulation of transcription.General Transcription	c291853.graph_c1	Transcript	(loc_os03g01910.1 : 91.7) no description available & (at1g73230 : 90.9) Nascent polypeptide-associated complex NAC; FUNCTIONS IN: molecular_function unknown; INVOLVED IN: response to salt stress; LOCATED IN: cellular_component unknown; EXPRESSED IN: 24 plant structures; EXPRESSED DURING: 15 growth stages; CONTAINS InterPro DOMAIN/s: Nascent polypeptide-associated complex NAC (InterPro:IPR002715);…	7.31262	-1.82784	9.53181	Nascent polypeptide-associated complex subunit beta [Pestalotiopsis fici W106-1]
	27.3.50	RNA.regulation of transcription.General Transcription	c293702.graph_c0	Transcript	(loc_os06g06870.1 : 95.1) no description available & (at5g41580 : 83.2) RING/U-box superfamily protein; FUNCTIONS IN: zinc ion binding; EXPRESSED IN: 23 plant structures; EXPRESSED DURING: 13 growth stages; CONTAINS InterPro DOMAIN/s: Zinc finger, MIZ-type (InterPro:IPR004181); BEST Arabidopsis thaliana protein match is: zinc ion binding;zinc ion binding (TAIR:AT1G08910.1); Has 2409 Blast hits to…	#N/A	#NUM!	Inf	E3 SUMO-protein ligase pli1 OS=Schizosaccharomyces pombe (strain 972 / ATCC 24843) GN=pli1 PE=1 SV=3 [Rhizoctonia solani AG-1 IB]
	27.3.50	RNA.regulation of transcription.General Transcription	c296528.graph_c0	Transcript	(at4g39160 : 135.0) Homeodomain-like superfamily protein; FUNCTIONS IN: DNA binding, sequence-specific DNA binding transcription factor activity; EXPRESSED IN: 15 plant structures; EXPRESSED DURING: 6 growth stages; CONTAINS InterPro DOMAIN/s: SANT, DNA-binding (InterPro:IPR001005), Myb, DNA-binding (InterPro:IPR014778), Homeodomain-like (InterPro:IPR009057), SANT, eukarya (InterPro:IPR017884). &…	#N/A	1.47622	#N/A	#N/A
	27.3.50	RNA.regulation of transcription.General Transcription	c303926.graph_c0	Transcript	(chl4|518319 : 120.0) no description available & (loc_os10g34180.2 : 113.0) no description available & (at1g17880 : 110.0) basic transcription factor 3 (BTF3); FUNCTIONS IN: sequence-specific DNA binding transcription factor activity; INVOLVED IN: response to salt stress; LOCATED IN: cellular_component unknown; EXPRESSED IN: 24 plant structures; EXPRESSED DURING: 15 growth stages; CONTAINS InterP…	Inf	3.82155	#N/A	#N/A
	27.3.51	RNA.regulation of transcription.General Transcription, TBP-binding protein	c274016.graph_c0	Transcript	(chl4|525304 : 199.0) no description available & (loc_os11g38170.2 : 152.0) no description available & (at3g49660 : 150.0) Transducin/WD40 repeat-like superfamily protein; FUNCTIONS IN: nucleotide binding; INVOLVED IN: G-protein coupled receptor protein signaling pathway; LOCATED IN: chloroplast, heterotrimeric G-protein complex; EXPRESSED IN: 6 plant structures; EXPRESSED DURING: F mature embryo…	#N/A	#NUM!	Inf	LOW QUALITY PROTEIN: hypothetical protein RSAG8_07879, partial [Rhizoctonia solani AG-8 WAC10335]
	27.3.51	RNA.regulation of transcription.General Transcription, TBP-binding protein	c281276.graph_c0	Transcript	(loc_os06g04580.1 : 116.0) no description available & (at5g45600 : 107.0) The GSA41 human homolog is expressed in nuclei and binds NuMA, a component of the nuclear matrix in interphase nuclei. In addition to Arabidopsis, GSA41 is found in Drosophila, C.elegans, yeast and man.; GLIOMAS 41 (GAS41); INVOLVED IN: regulation of transcription, DNA-dependent; LOCATED IN: nucleus; EXPRESSED IN: 22 plant …	#N/A	#NUM!	Inf	hypothetical protein RSAG8_03028, partial [Rhizoctonia solani AG-8 WAC10335]
	27.3.51	RNA.regulation of transcription.General Transcription, TBP-binding protein	c285846.graph_c0	Transcript	(chl4|525304 : 144.0) no description available & (loc_os03g51550.3 : 100.0) no description available & (at1g48630 : 93.2) Encodes a protein with similarity to mammalian RACKs. RACKs function to shuttle activated protein kinase C to different subcellular sites and may also function as a scaffold through physical interactions with other proteins. RACK1B has no phenotype on its own and probably acts…	#N/A	-9.04464	Inf	Cell division control protein 4 OS=Candida albicans GN=CDC4 PE=3 SV=1 [Rhizoctonia solani AG-1 IB]
	27.3.51	RNA.regulation of transcription.General Transcription, TBP-binding protein	c286902.graph_c0	Transcript	(chl4|525304 : 218.0) no description available & (loc_os03g51550.3 : 185.0) no description available & (at5g25150 : 163.0) Encodes a putative TATA-binding-protein associated factor TAF5. TAFs are subunits of the general transcription factor IID (TFIID).; TBP-associated factor 5 (TAF5); FUNCTIONS IN: transcription regulator activity, nucleotide binding; INVOLVED IN: regulation of transcription; LO…	#N/A	#NUM!	Inf	tyrosine kinase family catalytic domain protein [Rhizoctonia solani 123E]
	27.3.51	RNA.regulation of transcription.General Transcription, TBP-binding protein	c288690.graph_c0	Transcript	(chl4|525304 : 213.0) no description available & (at5g25150 : 166.0) Encodes a putative TATA-binding-protein associated factor TAF5. TAFs are subunits of the general transcription factor IID (TFIID).; TBP-associated factor 5 (TAF5); FUNCTIONS IN: transcription regulator activity, nucleotide binding; INVOLVED IN: regulation of transcription; LOCATED IN: nucleus; EXPRESSED IN: guard cell, root, inf…	#N/A	#NUM!	Inf	tyrosine kinase family catalytic domain protein [Rhizoctonia solani 123E]
	27.3.51	RNA.regulation of transcription.General Transcription, TBP-binding protein	c293585.graph_c0	Transcript	(chl4|525304 : 218.0) no description available & (loc_os03g51550.3 : 160.0) no description available & (at5g25150 : 150.0) Encodes a putative TATA-binding-protein associated factor TAF5. TAFs are subunits of the general transcription factor IID (TFIID).; TBP-associated factor 5 (TAF5); FUNCTIONS IN: transcription regulator activity, nucleotide binding; INVOLVED IN: regulation of transcription; LO…	#N/A	-8.3477	Inf	LOW QUALITY PROTEIN: hypothetical protein RSAG8_07879, partial [Rhizoctonia solani AG-8 WAC10335]
	27.3.51	RNA.regulation of transcription.General Transcription, TBP-binding protein	c294459.graph_c0	Transcript	(at5g25150 : 150.0) Encodes a putative TATA-binding-protein associated factor TAF5. TAFs are subunits of the general transcription factor IID (TFIID).; TBP-associated factor 5 (TAF5); FUNCTIONS IN: transcription regulator activity, nucleotide binding; INVOLVED IN: regulation of transcription; LOCATED IN: nucleus; EXPRESSED IN: guard cell, root, inflorescence, cultured cell, leaf; CONTAINS InterPr…	#N/A	-6.65279	Inf	Transcription initiation factor TFIID subunit 5 [Rhizoctonia solani]
	27.3.51	RNA.regulation of transcription.General Transcription, TBP-binding protein	c294674.graph_c0	Transcript	(chl4|525304 : 211.0) no description available & (loc_os03g51550.3 : 158.0) no description available & (at5g25150 : 153.0) Encodes a putative TATA-binding-protein associated factor TAF5. TAFs are subunits of the general transcription factor IID (TFIID).; TBP-associated factor 5 (TAF5); FUNCTIONS IN: transcription regulator activity, nucleotide binding; INVOLVED IN: regulation of transcription; LO…	#N/A	#NUM!	Inf	WD repeat and SOCS box-containing protein 1 [Rhizoctonia solani]
	27.3.51	RNA.regulation of transcription.General Transcription, TBP-binding protein	c299707.graph_c0	Transcript	(chl4|525304 : 237.0) no description available & (loc_os03g51550.3 : 158.0) no description available & (at5g25150 : 157.0) Encodes a putative TATA-binding-protein associated factor TAF5. TAFs are subunits of the general transcription factor IID (TFIID).; TBP-associated factor 5 (TAF5); FUNCTIONS IN: transcription regulator activity, nucleotide binding; INVOLVED IN: regulation of transcription; LO…	#N/A	-9.10507	Inf	putative WD repeat-containing protein alr3466 [Nostoc sp, PCC 7120] [Rhizoctonia solani]
Global	27.3.52	RNA.regulation of transcription.Global transcription factor group	c283834.graph_c0	Transcript	(at4g10710 : 328.0) encodes a component of the FAcilitates Chromatin Transcription (FACT) complex, SPT16.Along with SSRP1 binds to the promoter of FLC.; global transcription factor C (SPT16); INVOLVED IN: vegetative to reproductive phase transition of meristem; LOCATED IN: nuclear euchromatin, FACT complex, nucleolus, nucleus; EXPRESSED IN: 27 plant structures; EXPRESSED DURING: 15 growth stages;…	#N/A	#NUM!	Inf	hypothetical protein BN14_04847 [Rhizoctonia solani AG-1 IB]
	27.3.52	RNA.regulation of transcription.Global transcription factor group	c296783.graph_c2	Transcript	(at4g08350 : 273.0) global transcription factor group A2 (GTA2); FUNCTIONS IN: transcription elongation regulator activity, structural constituent of ribosome, sequence-specific DNA binding transcription factor activity; INVOLVED IN: translation, regulation of transcription from RNA polymerase II promoter, positive regulation of RNA elongation from RNA polymerase II promoter; LOCATED IN: ribosome…	#N/A	#NUM!	Inf	Transcription elongation factor SPT5 [Rhizoctonia solani]
	27.3.52	RNA.regulation of transcription.Global transcription factor group	c296917.graph_c0	Transcript	(at1g73960 : 90.5) TBP-associated factor 2 (TAF2); FUNCTIONS IN: metallopeptidase activity, zinc ion binding; LOCATED IN: cellular_component unknown; EXPRESSED IN: 25 plant structures; EXPRESSED DURING: 15 growth stages; CONTAINS InterPro DOMAIN/s: Peptidase M1, membrane alanine aminopeptidase, N-terminal (InterPro:IPR014782); Has 35333 Blast hits to 34131 proteins in 2444 species: Archae - 798; …	#N/A	#NUM!	Inf	Transcription initiation factor TFIID subunit 2 [Rhizoctonia solani]
	27.3.52	RNA.regulation of transcription.Global transcription factor group	c298300.graph_c0	Transcript	(loc_os05g41510.1 : 228.0) no description available & (at1g63210 : 208.0) Transcription elongation factor Spt6; FUNCTIONS IN: transcription elongation regulator activity, hydrolase activity, acting on ester bonds, RNA binding; INVOLVED IN: regulation of transcription from RNA polymerase II promoter, nucleobase, nucleoside, nucleotide and nucleic acid metabolic process; EXPRESSED IN: sperm cell, f…	#N/A	#NUM!	Inf	Transcription elongation factor SPT6 OS=Ustilago maydis (strain 521 / FGSC 9021) GN=SPT6 PE=3 SV=1 [Rhizoctonia solani AG-1 IB]
GRAS	27.3.21	RNA.regulation of transcription.GRAS transcription factor family	c281275.graph_c0	Transcript	(loc_os07g40020.1 : 443.0) no description available & (at3g49950 : 399.0) GRAS family transcription factor; CONTAINS InterPro DOMAIN/s: Transcription factor GRAS (InterPro:IPR005202); BEST Arabidopsis thaliana protein match is: GRAS family transcription factor (TAIR:AT5G67411.1); Has 2188 Blast hits to 2164 proteins in 278 species: Archae - 0; Bacteria - 2; Metazoa - 0; Fungi - 0; Plants - 2186; …	#N/A	2.84688	-1.87257	PREDICTED: scarecrow-like protein 32 [Vitis vinifera]
	27.3.21	RNA.regulation of transcription.GRAS transcription factor family	c298425.graph_c0	Transcript	(at1g63100 : 415.0) GRAS family transcription factor; CONTAINS InterPro DOMAIN/s: Transcription factor GRAS (InterPro:IPR005202); BEST Arabidopsis thaliana protein match is: GRAS family transcription factor (TAIR:AT3G54220.1); Has 2506 Blast hits to 2453 proteins in 309 species: Archae - 0; Bacteria - 4; Metazoa - 16; Fungi - 0; Plants - 2441; Viruses - 0; Other Eukaryotes - 45 (source: NCBI BLin…	#N/A	2.25544	-1.84098	PREDICTED: scarecrow-like protein 28 [Amborella trichopoda]
GRF	27.3.75	RNA.regulation of transcription.GRP	c209751.graph_c0	Transcript	(q99070|grp2_sorbi : 99.8) Glycine-rich RNA-binding protein 2 - Sorghum bicolor (Sorghum) (Sorghum vulgare) & (loc_os12g31800.1 : 95.5) no description available & (at4g13860 : 94.7) RNA-binding (RRM/RBD/RNP motifs) family protein; FUNCTIONS IN: RNA binding, nucleotide binding, nucleic acid binding; INVOLVED IN: biological_process unknown; LOCATED IN: cellular_component unknown; CONTAINS InterPro …	#N/A	-10.3091	14.7991	Glycine-rich RNA-binding protein 2, mitochondrial Short=AtGRP2 [Rhizoctonia solani AG-1 IB]
	27.3.75	RNA.regulation of transcription.GRP	c243499.graph_c0	Transcript	(loc_os07g43810.1 : 99.0) no description available & (q08937|roc2_nicsy : 94.4) 29 kDa ribonucleoprotein B, chloroplast precursor (CP29B) - Nicotiana sylvestris (Wood tobacco) & (at4g13860 : 93.6) RNA-binding (RRM/RBD/RNP motifs) family protein; FUNCTIONS IN: RNA binding, nucleotide binding, nucleic acid binding; INVOLVED IN: biological_process unknown; LOCATED IN: cellular_component unknown; CON…	#N/A	-11.115	11.8783	Glycine-rich RNA-binding protein 2, mitochondrial [Rhizoctonia solani]
	27.3.75	RNA.regulation of transcription.GRP	c252759.graph_c0	Transcript	(loc_os12g43600.3 : 151.0) no description available & (p49310|grp1_sinal : 147.0) Glycine-rich RNA-binding protein GRP1A - Sinapis alba (White mustard) (Brassica hirta) & (at2g21660 : 143.0) Encodes a small glycine-rich RNA binding protein that is part of a negative-feedback loop through which AtGRP7 regulates the circadian oscillations of its own transcript. Gene expression is induced by cold. G…	#N/A	-1.05692	#N/A	#N/A
	27.3.75	RNA.regulation of transcription.GRP	c285626.graph_c0	Transcript	(chl4|523223 : 113.0) no description available & (p27484|grp2_nicsy : 107.0) Glycine-rich protein 2 - Nicotiana sylvestris (Wood tobacco) & (loc_os02g02870.1 : 103.0) no description available & (at2g21060 : 95.5) glycine-rich protein (AtGRP2b); glycine-rich protein 2B (GRP2B); FUNCTIONS IN: DNA binding, zinc ion binding, nucleic acid binding; INVOLVED IN: regulation of transcription, DNA-dependen…	#N/A	-3.32518	Inf	Glycine-rich protein 2 [Ananas comosus]
	27.3.75	RNA.regulation of transcription.GRP	c286372.graph_c0	Transcript	(chl4|523223 : 107.0) no description available & (p27484|grp2_nicsy : 105.0) Glycine-rich protein 2 - Nicotiana sylvestris (Wood tobacco) & (loc_os02g02870.1 : 100.0) no description available & (at4g36020 : 92.0) Encodes a cold shock domain protein. Involved in cold acclimation by blocking the secondary structure of mRNA which in turn facilitates translation at cold temperature.; cold shock domai…	#N/A	-4.74907	Inf	Glycine-rich protein 2 [Auxenochlorella protothecoides]
	27.3.75	RNA.regulation of transcription.GRP	c288706.graph_c0	Transcript	(chl4|523223 : 110.0) no description available & (loc_os02g02870.1 : 107.0) no description available & (p27484|grp2_nicsy : 105.0) Glycine-rich protein 2 - Nicotiana sylvestris (Wood tobacco) & (at2g21060 : 93.6) glycine-rich protein (AtGRP2b); glycine-rich protein 2B (GRP2B); FUNCTIONS IN: DNA binding, zinc ion binding, nucleic acid binding; INVOLVED IN: regulation of transcription, DNA-dependen…	#N/A	-2.07721	Inf	CSD-domain-containing protein [Coccomyxa subellipsoidea C-169]
	27.3.75	RNA.regulation of transcription.GRP	c302499.graph_c0	Transcript	(loc_os01g68790.2 : 98.6) no description available & (at3g23830 : 93.2) encodes a glycine-rich RNA binding protein. Gene expression is induced by cold and reduced by ionic (salt) and non-ionic (mannitol) osmotic stress. Lines overexpressing the gene are slightly more tolerant to osmotic stress during germination.; glycine-rich RNA-binding protein 4 (GRP4); CONTAINS InterPro DOMAIN/s: RNA recognit…	#N/A	#NUM!	Inf	hypothetical protein AURDEDRAFT_111257 [Auricularia subglabra TFB-10046 SS5]
HB	27.3.22	RNA.regulation of transcription.HB,Homeobox transcription factor family	c112108.graph_c0	Transcript	(at1g28420 : 89.7) homeobox-1 (HB-1); FUNCTIONS IN: sequence-specific DNA binding transcription factor activity; INVOLVED IN: regulation of transcription, DNA-dependent, regulation of transcription; LOCATED IN: nucleus; EXPRESSED IN: 23 plant structures; EXPRESSED DURING: 13 growth stages; CONTAINS InterPro DOMAIN/s: DDT domain superfamily (InterPro:IPR018501), Homeobox (InterPro:IPR001356), DDT …	-1.47686	#NUM!	#N/A	#N/A
	27.3.22	RNA.regulation of transcription.HB,Homeobox transcription factor family	c117883.graph_c0	Transcript	(at4g00730 : 876.0) Encodes a homeodomain protein of the HD-GLABRA2 group. Involved in the accumulation of anthocyanin and in root development; ANTHOCYANINLESS 2 (ANL2); FUNCTIONS IN: transcription regulator activity, sequence-specific DNA binding transcription factor activity; INVOLVED IN: root development, anthocyanin accumulation in tissues in response to UV light; LOCATED IN: nucleus; EXPRESS…	#N/A	1.20557	-1.16262	homeodomain protein HB2 [Picea abies]
	27.3.22	RNA.regulation of transcription.HB,Homeobox transcription factor family	c144898.graph_c0	Transcript	(loc_os09g27450.1 : 246.0) no description available & (at5g06710 : 209.0) Homeobox-leucine zipper protein.; homeobox from Arabidopsis thaliana (HAT14); FUNCTIONS IN: DNA binding, sequence-specific DNA binding transcription factor activity; INVOLVED IN: regulation of transcription, DNA-dependent; LOCATED IN: nucleus; EXPRESSED IN: 18 plant structures; EXPRESSED DURING: 9 growth stages; BEST Arabid…	#N/A	3.15807	-2.70265	unknown [Picea sitchensis]
	27.3.22	RNA.regulation of transcription.HB,Homeobox transcription factor family	c145926.graph_c0	Transcript	(at4g08150 : 284.0) A member of class I knotted1-like homeobox gene family (together with KNAT2). Similar to the knotted1 (kn1) homeobox gene of maize. Normally expressed in the peripheral and rib zone of shoot apical meristem but not in the leaf primordia. It is also expressed in the fourth floral whorl, in the region that would become style, particularly in the cell surrounding the transmitting…	#N/A	-1.26018	#N/A	#N/A
	27.3.22	RNA.regulation of transcription.HB,Homeobox transcription factor family	c152970.graph_c0	Transcript	(loc_os04g53540.1 : 908.0) no description available & (at4g04890 : 884.0) Encodes a homeodomain protein that is expressed in the LI layer of the vegetative, floral and inflorescence meristems. Binds to the L1 box promoter element which is required in some proteins for L1 specific expression.; protodermal factor 2 (PDF2); FUNCTIONS IN: DNA binding, sequence-specific DNA binding transcription facto…	#N/A	2.75088	-3.35976	homeobox 1 [Picea abies]
	27.3.22	RNA.regulation of transcription.HB,Homeobox transcription factor family	c164051.graph_c0	Transcript	(at2g35940 : 306.0) Encodes a member of the BEL-like homeodomain protein family. Ecotopic expression in the embryo sac leads to defects in nuclear migration and cellularization and embryo sacs with multiple egg cells. Loss of function alleles have no female gametophyte defects. The ecotopic expression phenotype requires KNAT3 because it can be suppressed by loss of KNAT3 function alleles. Localiz…	-1.0356	-1.09222	#N/A	#N/A
	27.3.22	RNA.regulation of transcription.HB,Homeobox transcription factor family	c185470.graph_c0	Transcript	(loc_os09g27450.1 : 211.0) no description available & (at5g47370 : 209.0) homeobox-leucine zipper genes induced by auxin, but not by other phytohormones. Plays opposite roles in the shoot and root tissues in regulating auxin-mediated morphogenesis.; HAT2; FUNCTIONS IN: transcription repressor activity, DNA binding, sequence-specific DNA binding transcription factor activity; INVOLVED IN: response…	#N/A	3.71295	-3.10043	PREDICTED: homeobox-leucine zipper protein HOX11 [Vitis vinifera]
	27.3.22	RNA.regulation of transcription.HB,Homeobox transcription factor family	c206261.graph_c0	Transcript	(loc_os01g60270.2 : 178.0) no description available & (at4g35550 : 168.0) Encodes a WUSCHEL-related homeobox gene family member with 65 amino acids in its homeodomain. WOX13 is the only family member that does not contain a sequence of eight residues (TLPLFPMH) downstream of the homeodomain called the WUS box.; WUSCHEL related homeobox 13 (WOX13); FUNCTIONS IN: DNA binding, sequence-specific DNA …	#N/A	-1.03626	#N/A	#N/A
	27.3.22	RNA.regulation of transcription.HB,Homeobox transcription factor family	c209224.graph_c0	Transcript	(loc_os03g52239.1 : 335.0) no description available & (at2g23760 : 323.0) Encodes a member of the BEL family of homeodomain proteins. Plants doubly mutant for saw1/saw2 (blh2/blh4) have serrated leaves. BP is expressed in the serrated leaves, therefore saw2 and saw1 may act redundantly to repress BP in leaves.; BEL1-like homeodomain 4 (BLH4); FUNCTIONS IN: DNA binding, sequence-specific DNA bindi…	-1.01965	#NUM!	#N/A	#N/A
	27.3.22	RNA.regulation of transcription.HB,Homeobox transcription factor family	c209351.graph_c1	Transcript	(loc_os03g47740.3 : 89.7) no description available & (at4g34610 : 81.6) BEL1-like homeodomain 6 (BLH6); FUNCTIONS IN: DNA binding, sequence-specific DNA binding transcription factor activity; INVOLVED IN: regulation of transcription, DNA-dependent, regulation of transcription; EXPRESSED IN: 21 plant structures; EXPRESSED DURING: 13 growth stages; CONTAINS InterPro DOMAIN/s: Homeobox (InterPro:IPR…	-2.46258	-2.43839	#N/A	#N/A
	27.3.22	RNA.regulation of transcription.HB,Homeobox transcription factor family	c209985.graph_c0	Transcript	(at2g28610 : 130.0) Encodes a homeodomain containing protein that regulates lateral axis-dependent development of Arabidopsis flowers and is required for cell proliferation. It is expressed in a restricted number of L1 cells at the lateral regions of flower primordia, floral organ primordia, and young leaf primordia.; PRESSED FLOWER (PRS); CONTAINS InterPro DOMAIN/s: Homeobox (InterPro:IPR001356)…	#N/A	6.90427	-7.30411	WUSCHEL homeobox protein WOX3 [Picea abies]
	27.3.22	RNA.regulation of transcription.HB,Homeobox transcription factor family	c226602.graph_c0	Transcript	(loc_os04g53540.1 : 1070.0) no description available & (at4g04890 : 1023.0) Encodes a homeodomain protein that is expressed in the LI layer of the vegetative, floral and inflorescence meristems. Binds to the L1 box promoter element which is required in some proteins for L1 specific expression.; protodermal factor 2 (PDF2); FUNCTIONS IN: DNA binding, sequence-specific DNA binding transcription fac…	#N/A	3.11286	-3.28631	homeobox 1 [Picea abies]
	27.3.22	RNA.regulation of transcription.HB,Homeobox transcription factor family	c238315.graph_c0	Transcript	(loc_os09g27450.1 : 248.0) no description available & (at5g06710 : 247.0) Homeobox-leucine zipper protein.; homeobox from Arabidopsis thaliana (HAT14); FUNCTIONS IN: DNA binding, sequence-specific DNA binding transcription factor activity; INVOLVED IN: regulation of transcription, DNA-dependent; LOCATED IN: nucleus; EXPRESSED IN: 18 plant structures; EXPRESSED DURING: 9 growth stages; BEST Arabid…	-1.03865	#NUM!	-1.84178	PREDICTED: homeobox-leucine zipper protein HOX11-like [Nelumbo nucifera]
	27.3.22	RNA.regulation of transcription.HB,Homeobox transcription factor family	c244875.graph_c0	Transcript	(loc_os09g27450.1 : 231.0) no description available & (at4g37790 : 226.0) Encodes homeobox protein HAT22, member of the HD-Zip II family.; HAT22; FUNCTIONS IN: sequence-specific DNA binding transcription factor activity; INVOLVED IN: regulation of transcription, DNA-dependent, response to cytokinin stimulus; LOCATED IN: nucleus; EXPRESSED IN: 22 plant structures; EXPRESSED DURING: 13 growth stage…	-1.09787	#NUM!	#N/A	#N/A
	27.3.22	RNA.regulation of transcription.HB,Homeobox transcription factor family	c262336.graph_c1	Transcript	(at4g04890 : 621.0) Encodes a homeodomain protein that is expressed in the LI layer of the vegetative, floral and inflorescence meristems. Binds to the L1 box promoter element which is required in some proteins for L1 specific expression.; protodermal factor 2 (PDF2); FUNCTIONS IN: DNA binding, sequence-specific DNA binding transcription factor activity; INVOLVED IN: epidermal cell differentiatio…	-1.04522	3.51595	-4.17304	hypothetical protein AMTR_s00040p00231210 [Amborella trichopoda]
	27.3.22	RNA.regulation of transcription.HB,Homeobox transcription factor family	c271035.graph_c0	Transcript	(at3g61890 : 101.0) Encodes a homeodomain leucine zipper class I (HD-Zip I) protein. Loss of function mutant has abnormally shaped leaves and stems.; homeobox 12 (HB-12); CONTAINS InterPro DOMAIN/s: Homeobox, conserved site (InterPro:IPR017970), Homeobox (InterPro:IPR001356), Homeodomain-like (InterPro:IPR009057), Helix-turn-helix motif, lambda-like repressor (InterPro:IPR000047), Leucine zipper,…	#N/A	-1.71637	2.43769	unknown [Picea sitchensis]
	27.3.22	RNA.regulation of transcription.HB,Homeobox transcription factor family	c271988.graph_c0	Transcript	(at1g69780 : 92.4) Encodes a homeodomain leucine zipper class I (HD-Zip I) protein.; ATHB13; FUNCTIONS IN: sequence-specific DNA binding, DNA binding, sequence-specific DNA binding transcription factor activity; INVOLVED IN: cotyledon morphogenesis, regulation of transcription, DNA-dependent, response to sucrose stimulus, leaf morphogenesis; LOCATED IN: nucleus; EXPRESSED IN: 22 plant structures;…	-3.61675	#NUM!	-2.58454	unknown [Picea sitchensis]
	27.3.22	RNA.regulation of transcription.HB,Homeobox transcription factor family	c274316.graph_c0	Transcript	(at4g36870 : 295.0) Encodes a member of the BEL family of homeodomain proteins. Plants doubly mutant for saw1/saw2 (blh2/blh4) have serrated leaves. BP is expressed in the serrated leaves, therefore saw1/saw1 may act redundantly to repress BP in leaves.; BEL1-like homeodomain 2 (BLH2); CONTAINS InterPro DOMAIN/s: Homeobox (InterPro:IPR001356), Homeodomain-like (InterPro:IPR009057), POX (InterPro:…	#N/A	2.78788	-2.22203	PREDICTED: BEL1-like homeodomain protein 2 isoform X1 [Jatropha curcas]
	27.3.22	RNA.regulation of transcription.HB,Homeobox transcription factor family	c275125.graph_c0	Transcript	(at5g06710 : 145.0) Homeobox-leucine zipper protein.; homeobox from Arabidopsis thaliana (HAT14); FUNCTIONS IN: DNA binding, sequence-specific DNA binding transcription factor activity; INVOLVED IN: regulation of transcription, DNA-dependent; LOCATED IN: nucleus; EXPRESSED IN: 18 plant structures; EXPRESSED DURING: 9 growth stages; BEST Arabidopsis thaliana protein match is: Homeobox-leucine zipp…	#N/A	-2.57073	2.06474	Homeobox-leucine zipper protein HAT22 [Cajanus cajan]
	27.3.22	RNA.regulation of transcription.HB,Homeobox transcription factor family	c279764.graph_c2	Transcript	(at4g21750 : 691.0) Encodes a homeobox protein similar to GL2. It is expressed in both the apical and basal daughter cells of the zygote as well as their progeny. Expression is detected starting the two-celled stage of embryo development and is later restricted to the outermost, epidermal cell layer from its inception. Its promoter is highly modular with each region contributing to specific aspec…	#N/A	1.79466	-2.35184	TPA_inf: class IV HD-Zip protein HDZ43 [Physcomitrella patens]
	27.3.22	RNA.regulation of transcription.HB,Homeobox transcription factor family	c279844.graph_c0	Transcript	(at2g01500 : 84.3) PFS2 encodes a homeodomain gene that is a member of the WUS clade of transcription factors. It delays differentiation and maturation of primordia and regulates ovule patterning. The pfs2 mutant exhibits developmental defects in the maternal integuments and gametophyte, specifically, the boundary between the chalaza and the nucellus shifted towards the distal end of pfs2 ovule p…	1.53076	6.0346	-4.11798	unknown [Picea sitchensis]
	27.3.22	RNA.regulation of transcription.HB,Homeobox transcription factor family	c280370.graph_c0	Transcript	(at5g15150 : 114.0) homeobox-containing gene with an unusual feature: a leucine zipper motif adjacent to the carboxyl-terminal of the homeodomain structure. This gene is expressed primarily in the cortex of the root and the stem.; homeobox 3 (HB-3); FUNCTIONS IN: sequence-specific DNA binding, DNA binding, sequence-specific DNA binding transcription factor activity; INVOLVED IN: regulation of tra…	1.40351	-1.25831	3.05011	PREDICTED: homeobox-leucine zipper protein HOX21-like [Musa acuminata subsp. malaccensis]
	27.3.22	RNA.regulation of transcription.HB,Homeobox transcription factor family	c282083.graph_c0	Transcript	(loc_os03g52239.1 : 296.0) no description available & (at4g36870 : 292.0) Encodes a member of the BEL family of homeodomain proteins. Plants doubly mutant for saw1/saw2 (blh2/blh4) have serrated leaves. BP is expressed in the serrated leaves, therefore saw1/saw1 may act redundantly to repress BP in leaves.; BEL1-like homeodomain 2 (BLH2); CONTAINS InterPro DOMAIN/s: Homeobox (InterPro:IPR001356),…	-1.83886	#NUM!	#N/A	#N/A
	27.3.22	RNA.regulation of transcription.HB,Homeobox transcription factor family	c282634.graph_c0	Transcript	(at2g22430 : 146.0) Encodes a homeodomain leucine zipper class I (HD-Zip I) protein that is a target of the protein phosphatase ABI1 and regulates hormone responses in Arabidopsis.; homeobox protein 6 (HB6); FUNCTIONS IN: protein binding, sequence-specific DNA binding, DNA binding, transcription activator activity, sequence-specific DNA binding transcription factor activity; INVOLVED IN: response…	-1.12563	#NUM!	-1.59005	hypothetical protein POPTR_0005s07290g [Populus trichocarpa]
	27.3.22	RNA.regulation of transcription.HB,Homeobox transcription factor family	c284840.graph_c0	Transcript	(at5g15150 : 119.0) homeobox-containing gene with an unusual feature: a leucine zipper motif adjacent to the carboxyl-terminal of the homeodomain structure. This gene is expressed primarily in the cortex of the root and the stem.; homeobox 3 (HB-3); FUNCTIONS IN: sequence-specific DNA binding, DNA binding, sequence-specific DNA binding transcription factor activity; INVOLVED IN: regulation of tra…	-2.16984	#NUM!	-2.50111	unknown [Picea sitchensis]
	27.3.22	RNA.regulation of transcription.HB,Homeobox transcription factor family	c285983.graph_c0	Transcript	(at5g15150 : 117.0) homeobox-containing gene with an unusual feature: a leucine zipper motif adjacent to the carboxyl-terminal of the homeodomain structure. This gene is expressed primarily in the cortex of the root and the stem.; homeobox 3 (HB-3); FUNCTIONS IN: sequence-specific DNA binding, DNA binding, sequence-specific DNA binding transcription factor activity; INVOLVED IN: regulation of tra…	#N/A	#NUM!	1.80709	hypothetical protein, partial [Pinus contorta var. bolanderi]
	27.3.22	RNA.regulation of transcription.HB,Homeobox transcription factor family	c292891.graph_c0	Transcript	(at4g32880 : 197.0) member of homeodomain-leucine zipper family, acting as a differentiation-promoting transcription factor of the vascular meristems.; homeobox gene 8 (HB-8); CONTAINS InterPro DOMAIN/s: Basic-leucine zipper (bZIP) transcription factor (InterPro:IPR004827), Homeobox (InterPro:IPR001356), Homeodomain-like (InterPro:IPR009057), Lipid-binding START (InterPro:IPR002913), MEKHLA (Inte…	-1.57359	#NUM!	#N/A	#N/A
	27.3.22	RNA.regulation of transcription.HB,Homeobox transcription factor family	c292965.graph_c0	Transcript	(at2g22430 : 137.0) Encodes a homeodomain leucine zipper class I (HD-Zip I) protein that is a target of the protein phosphatase ABI1 and regulates hormone responses in Arabidopsis.; homeobox protein 6 (HB6); FUNCTIONS IN: protein binding, sequence-specific DNA binding, DNA binding, transcription activator activity, sequence-specific DNA binding transcription factor activity; INVOLVED IN: response…	#N/A	-1.88201	2.08228	PREDICTED: homeobox-leucine zipper protein HAT5 [Ricinus communis]
	27.3.22	RNA.regulation of transcription.HB,Homeobox transcription factor family	c297510.graph_c0	Transcript	(at1g73360 : 637.0) Encodes a homeobox-leucine zipper family protein belonging to the HD-ZIP IV family. It is involved in trichome branching.; homeodomain GLABROUS 11 (HDG11); CONTAINS InterPro DOMAIN/s: Homeobox, conserved site (InterPro:IPR017970), Homeobox (InterPro:IPR001356), Homeodomain-like (InterPro:IPR009057), Lipid-binding START (InterPro:IPR002913), Homeodomain-related (InterPro:IPR012…	#N/A	2.20268	-2.63924	PREDICTED: homeobox-leucine zipper protein ROC8 isoform X3 [Amborella trichopoda]
	27.3.22	RNA.regulation of transcription.HB,Homeobox transcription factor family	c300407.graph_c0	Transcript	(at1g69780 : 146.0) Encodes a homeodomain leucine zipper class I (HD-Zip I) protein.; ATHB13; FUNCTIONS IN: sequence-specific DNA binding, DNA binding, sequence-specific DNA binding transcription factor activity; INVOLVED IN: cotyledon morphogenesis, regulation of transcription, DNA-dependent, response to sucrose stimulus, leaf morphogenesis; LOCATED IN: nucleus; EXPRESSED IN: 22 plant structures…	#N/A	#NUM!	1.00261	unknown [Picea sitchensis]
	27.3.22	RNA.regulation of transcription.HB,Homeobox transcription factor family	c301048.graph_c0	Transcript	(loc_os08g37580.1 : 133.0) no description available & (at3g01470 : 130.0) Encodes a homeodomain leucine zipper class I (HD-Zip I) transcriptional activator involved in leaf development.; homeobox 1 (HB-1); FUNCTIONS IN: sequence-specific DNA binding, DNA binding, transcription activator activity, protein homodimerization activity, sequence-specific DNA binding transcription factor activity; INVOL…	#N/A	-2.52232	2.12858	unknown [Picea sitchensis]
	27.3.22	RNA.regulation of transcription.HB,Homeobox transcription factor family	c301081.graph_c0	Transcript	(at2g35940 : 89.4) Encodes a member of the BEL-like homeodomain protein family. Ecotopic expression in the embryo sac leads to defects in nuclear migration and cellularization and embryo sacs with multiple egg cells. Loss of function alleles have no female gametophyte defects. The ecotopic expression phenotype requires KNAT3 because it can be suppressed by loss of KNAT3 function alleles. Localize…	-1.46092	-2.24333	1.17133	hypothetical protein UMN_1142_01, partial [Pinus radiata]
	27.3.22	RNA.regulation of transcription.HB,Homeobox transcription factor family	c301513.graph_c0	Transcript	(at4g32880 : 291.0) member of homeodomain-leucine zipper family, acting as a differentiation-promoting transcription factor of the vascular meristems.; homeobox gene 8 (HB-8); CONTAINS InterPro DOMAIN/s: Basic-leucine zipper (bZIP) transcription factor (InterPro:IPR004827), Homeobox (InterPro:IPR001356), Homeodomain-like (InterPro:IPR009057), Lipid-binding START (InterPro:IPR002913), MEKHLA (Inte…	-1.19545	#NUM!	#N/A	#N/A
	27.3.22	RNA.regulation of transcription.HB,Homeobox transcription factor family	c301602.graph_c0	Transcript	(at4g08150 : 116.0) A member of class I knotted1-like homeobox gene family (together with KNAT2). Similar to the knotted1 (kn1) homeobox gene of maize. Normally expressed in the peripheral and rib zone of shoot apical meristem but not in the leaf primordia. It is also expressed in the fourth floral whorl, in the region that would become style, particularly in the cell surrounding the transmitting…	#N/A	2.15658	-2.05838	homeobox transcription factor KN2 [Picea glauca]
	27.3.22	RNA.regulation of transcription.HB,Homeobox transcription factor family	c301855.graph_c0	Transcript	(at3g01470 : 138.0) Encodes a homeodomain leucine zipper class I (HD-Zip I) transcriptional activator involved in leaf development.; homeobox 1 (HB-1); FUNCTIONS IN: sequence-specific DNA binding, DNA binding, transcription activator activity, protein homodimerization activity, sequence-specific DNA binding transcription factor activity; INVOLVED IN: response to salt stress, response to blue ligh…	-2.46102	-3.01262	#N/A	#N/A
	27.3.22	RNA.regulation of transcription.HB,Homeobox transcription factor family	c301985.graph_c0	Transcript	(at4g32880 : 178.0) member of homeodomain-leucine zipper family, acting as a differentiation-promoting transcription factor of the vascular meristems.; homeobox gene 8 (HB-8); CONTAINS InterPro DOMAIN/s: Basic-leucine zipper (bZIP) transcription factor (InterPro:IPR004827), Homeobox (InterPro:IPR001356), Homeodomain-like (InterPro:IPR009057), Lipid-binding START (InterPro:IPR002913), MEKHLA (Inte…	-1.97302	#NUM!	#N/A	#N/A
High mobility	27.3.53	RNA.regulation of transcription.High mobility group (HMG) family	c152637.graph_c0	Transcript	(loc_os02g15810.1 : 233.0) no description available & (at4g23800 : 200.0) HMG (high mobility group) box protein; FUNCTIONS IN: sequence-specific DNA binding transcription factor activity; LOCATED IN: nucleus, chloroplast; EXPRESSED IN: 19 plant structures; EXPRESSED DURING: 11 growth stages; CONTAINS InterPro DOMAIN/s: High mobility group, superfamily (InterPro:IPR009071), High mobility group, HM…	#N/A	2.83112	-1.75277	unknown [Picea sitchensis]
Histone ATse	27.3.54	RNA.regulation of transcription.Histone acetyltransferases	c202014.graph_c0	Transcript	(q6es10|hat1_orysa : 306.0) Probable acetyltransferase type B catalytic subunit (EC 2.3.1.48) (HAT B) - Oryza sativa (Rice) & (loc_os09g17850.1 : 306.0) no description available & (at5g56740 : 292.0) Encodes an enzyme with histone acetyltransferase activity. Histone H4 is the primary substrate for the enzyme. Prior acetylation of lysine 12 of histone H4 reduces radioactive acetylation by HAG2. HA…	#N/A	1.48325	#N/A	#N/A
	27.3.54	RNA.regulation of transcription.Histone acetyltransferases	c209723.graph_c1	Transcript	(q8li34|myst1_orysa : 88.2) Putative MYST-like histone acetyltransferase 1 (EC 2.3.1.48) - Oryza sativa (Rice) & (loc_os07g43360.1 : 88.2) no description available & (at5g64610 : 86.3) Encodes an enzyme with histone acetyltransferase activity. HAM1 primarily acetylate histone H4, but also display some ability to acetylate H3. Prior acetylation of lysine 5 on histone H4 reduces radioactive acetyla…	#N/A	1.70203	#N/A	#N/A
	27.3.54	RNA.regulation of transcription.Histone acetyltransferases	c243210.graph_c0	Transcript	(at5g09740 : 285.0) Encodes an enzyme with histone acetyltransferase activity. HAM2 primarily acetylate histone H4, but also display some ability to acetylate H3. Prior acetylation of lysine 5 on histone H4 reduces radioactive acetylation by either HAM2.; histone acetyltransferase of the MYST family 2 (HAM2); FUNCTIONS IN: histone acetyltransferase activity, zinc ion binding, nucleic acid binding…	#N/A	#NUM!	Inf	histone acetyltransferase HTATIP [Rhizoctonia solani]
	27.3.54	RNA.regulation of transcription.Histone acetyltransferases	c275055.graph_c0	Transcript	(chl4|514686 : 160.0) no description available & (q8li34|myst1_orysa : 155.0) Putative MYST-like histone acetyltransferase 1 (EC 2.3.1.48) - Oryza sativa (Rice) & (loc_os07g43360.1 : 155.0) no description available & (at5g64610 : 153.0) Encodes an enzyme with histone acetyltransferase activity. HAM1 primarily acetylate histone H4, but also display some ability to acetylate H3. Prior acetylation o…	#N/A	#NUM!	Inf	acyl-CoA N-acyltransferase, putative [Rhizoctonia solani AG-3 Rhs1AP]
	27.3.54	RNA.regulation of transcription.Histone acetyltransferases	c285153.graph_c0	Transcript	(q7x7l3|elp3_orysa : 796.0) Probable histone acetyltransferase ELP3 (EC 2.3.1.48) (Elongator component 3) (Elongation protein 3) - Oryza sativa (Rice) & (loc_os04g40840.1 : 796.0) no description available & (at5g50320 : 795.0) A subunit of Elongator, a histone acetyl transferase complex, consisting of six subunits (ELP1帽ELP6), that copurifies with the elongating RNAPII in yeast and humans. Three …	#N/A	#NUM!	9.85042	Pol II transcription elongation factor, putative [Rhizoctonia solani AG-3 Rhs1AP]
	27.3.54	RNA.regulation of transcription.Histone acetyltransferases	c285209.graph_c0	Transcript	(loc_os03g53960.1 : 171.0) no description available & (at3g07740 : 158.0) encodes a transcriptional adaptor ADA2a that interacts with histone acetyltransferase GCN5 homolog and CBF1; homolog of yeast ADA2 2A (ADA2A); FUNCTIONS IN: DNA binding, sequence-specific DNA binding transcription factor activity, zinc ion binding; INVOLVED IN: response to cold; EXPRESSED IN: 14 plant structures; EXPRESSED …	#N/A	-8.14439	Inf	Transcriptional adapter ADA2a [Rhizoctonia solani]
	27.3.54	RNA.regulation of transcription.Histone acetyltransferases	c294188.graph_c0	Transcript	(loc_os10g28040.1 : 141.0) no description available & (at3g54610 : 139.0) Encodes a histone acetyltransferase that is plays a role in the determination of the embryonic root-shoot axis. It is also required to regulate the floral meristem activity by modulating the extent of expression of WUS and AG. In other eukaryotes, this protein is recruited to specific promoters by DNA binding transcription …	#N/A	#NUM!	Inf	hypothetical protein RSAG8_05463, partial [Rhizoctonia solani AG-8 WAC10335]
	27.3.54	RNA.regulation of transcription.Histone acetyltransferases	c296449.graph_c0	Transcript	(loc_os11g34300.2 : 157.0) no description available & (at4g37280 : 138.0) MRG family protein; FUNCTIONS IN: chromatin binding; INVOLVED IN: chromatin assembly or disassembly; LOCATED IN: chromatin, nucleus; EXPRESSED IN: 25 plant structures; EXPRESSED DURING: 15 growth stages; CONTAINS InterPro DOMAIN/s: Histone H4 acetyltransferase, NuA4 complex, Eaf3/MRG15 subunit (InterPro:IPR017398), MRG (Int…	#N/A	#NUM!	Inf	Chromatin modification-related protein EAF3 [Yarrowia lipolytica CLIB122] [Rhizoctonia solani]
	27.3.54	RNA.regulation of transcription.Histone acetyltransferases	c296786.graph_c0	Transcript	(at5g13680 : 266.0) A subunit of Elongator, a histone acetyl transferase complex, consisting of six subunits (ELP1帽ELP6), that copurifies with the elongating RNAPII in yeast and humans. Three Arabidopsis thaliana genes, encoding homologs of the yeast Elongator subunits ELP1, ELP3 (histone acetyl transferase), and ELP4 are responsible for the narrow leaf phenotype in elongata mutants and for reduc…	#N/A	#NUM!	Inf	Pol II transcription elongation factor [Rhizoctonia solani 123E]
	27.3.54	RNA.regulation of transcription.Histone acetyltransferases	c298447.graph_c0	Transcript	(at1g32750 : 141.0) This gene is predicted to encode a histone acetyltransferase. Five lines with RNAi constructs directed against HAF1 grow normally and can produce root calli, but have defects in agrobacterium-mediated transformation.; HAF01; FUNCTIONS IN: histone acetyltransferase activity, DNA binding; INVOLVED IN: DNA mediated transformation; EXPRESSED IN: 26 plant structures; EXPRESSED DURI…	#N/A	#NUM!	Inf	atypical/TAF1 kinase [Rhizoctonia solani 123E]
	27.3.54	RNA.regulation of transcription.Histone acetyltransferases	c298517.graph_c0	Transcript	(at5g09740 : 264.0) Encodes an enzyme with histone acetyltransferase activity. HAM2 primarily acetylate histone H4, but also display some ability to acetylate H3. Prior acetylation of lysine 5 on histone H4 reduces radioactive acetylation by either HAM2.; histone acetyltransferase of the MYST family 2 (HAM2); FUNCTIONS IN: histone acetyltransferase activity, zinc ion binding, nucleic acid binding…	#N/A	-7.72386	Inf	histone acetyltransferase SAS3 [Rhizoctonia solani]
	27.3.54	RNA.regulation of transcription.Histone acetyltransferases	c299374.graph_c3	Transcript	(at1g79000 : 149.0) Homologous to CREB-binding protein, a co-activator of transcription with histone acetyl-transferase activity. No single prior lysine acetylation is sufficient to block HAC1 acetylation of the H3 or H4 peptides, suggesting that HAC1, HAC5, and HAC12 can acetylate any of several lysines present in the peptides. HAM2 acetylates histone H4 lysine 5. A plant line expressing an RNAi…	-1.18102	#NUM!	#N/A	#N/A
Histone D Aase	27.3.55	RNA.regulation of transcription.HDA	c259151.graph_c0	Transcript	(at3g44680 : 429.0) Class I RPD3 type protein; histone deacetylase 9 (HDA9); FUNCTIONS IN: histone deacetylase activity; INVOLVED IN: histone deacetylation; LOCATED IN: nucleus; EXPRESSED IN: 23 plant structures; EXPRESSED DURING: 13 growth stages; CONTAINS InterPro DOMAIN/s: Histone deacetylase (InterPro:IPR003084), Histone deacetylase superfamily (InterPro:IPR000286); BEST Arabidopsis thaliana …	#N/A	#NUM!	12.1506	Sterol 3-beta-glucosyltransferase UGT80A2 [Rhizoctonia solani]
	27.3.55	RNA.regulation of transcription.HDA	c271108.graph_c0	Transcript	(loc_os05g36920.1 : 531.0) no description available & (at1g08460 : 501.0) histone deacetylase 8 (HDA08); CONTAINS InterPro DOMAIN/s: Histone deacetylase superfamily (InterPro:IPR000286); BEST Arabidopsis thaliana protein match is: histone deacetylase 5 (TAIR:AT5G61060.1); Has 9025 Blast hits to 8820 proteins in 1442 species: Archae - 223; Bacteria - 3178; Metazoa - 1474; Fungi - 641; Plants - 477…	#N/A	-1.02303	1.24827	unknown [Picea sitchensis]
	27.3.55	RNA.regulation of transcription.HDA	c271426.graph_c0	Transcript	(at5g63110 : 300.0) RPD3-like histone deacetylase. HDA6 mutations specifically increase the expression of auxin-responsive transgenes, suggesting a role in transgene silencing.; histone deacetylase 6 (HDA6); FUNCTIONS IN: histone deacetylase activity; INVOLVED IN: response to salt stress, gene silencing, posttranscriptional gene silencing, response to abscisic acid stimulus, histone deacetylation…	#N/A	1.7522	#N/A	#N/A
	27.3.55	RNA.regulation of transcription.HDA	c274498.graph_c0	Transcript	(loc_os05g51830.1 : 116.0) no description available & (q9m4u5|hd2b_maize : 104.0) Histone deacetylase 2b (HD2b) (Zm-HD2b) - Zea mays (Maize) & (at5g03740 : 92.0) HD2-type histone deacetylase HDAC. Involved in the ABA and stress responses. Mediates transcriptional repression; histone deacetylase 2C (HD2C); FUNCTIONS IN: histone deacetylase activity, transcription repressor activity, zinc ion bindi…	#N/A	2.39178	-1.01014	unknown [Picea sitchensis]
	27.3.55	RNA.regulation of transcription.HDA	c275887.graph_c0	Transcript	(chl4|510494 : 94.7) no description available & (loc_os04g20270.2 : 87.8) no description available & (at5g55760 : 81.6) Encodes SRT1, a member of the SIR2 (sirtuin) family HDAC (histone deacetylase) (SRT1/AT5g55760, SRT2/AT5G09230).; sirtuin 1 (SRT1); FUNCTIONS IN: NAD binding, DNA binding, zinc ion binding, hydrolase activity, acting on carbon-nitrogen (but not peptide) bonds, in linear amides; …	#N/A	-2.09649	7.15544	NAD-dependent deacetylase sirtuin-2 [Stagonospora sp. SRC1lsM3a]
	27.3.55	RNA.regulation of transcription.HDA	c284810.graph_c0	Transcript	(at5g61060 : 260.0) Encodes a member of the histone deacetylase family.; histone deacetylase 5 (HDA05); FUNCTIONS IN: histone deacetylase activity; INVOLVED IN: histone deacetylation; LOCATED IN: nucleus, cytoplasm; EXPRESSED IN: 22 plant structures; EXPRESSED DURING: 13 growth stages; CONTAINS InterPro DOMAIN/s: Histone deacetylase superfamily (InterPro:IPR000286); BEST Arabidopsis thaliana prot…	#N/A	#NUM!	Inf	histone deacetylase 6/10 [Rhizoctonia solani AG-1 IB]
	27.3.55	RNA.regulation of transcription.HDA	c286830.graph_c0	Transcript	(q9m4u5|hd2b_maize : 101.0) Histone deacetylase 2b (HD2b) (Zm-HD2b) - Zea mays (Maize) & (loc_os05g51830.1 : 101.0) no description available & (at3g44750 : 86.3) Encodes a histone deacetylase. Controls the development of adaxial/abaxial leaf polarity. Two lines with RNAi-directed against this gene show reduced Agrobacterium-mediated DNA transformation of the roots.; histone deacetylase 3 (HDA3); …	#N/A	1.00716	#N/A	#N/A
	27.3.55	RNA.regulation of transcription.HDA	c290028.graph_c0	Transcript	(at4g38130 : 451.0) Encodes a histone deacetylase that enhances AtERF7-mediated transcriptional repression. Binds SIM3 and ERF7. Expressed in the nucleus in most tissues examined and throughout the life of the plant. Involved in jasmonic acid and ethylene dependent pathogen resistance. The sequence in GenBank has 17 AG dinucleotide repeats missing, which is also missing in Ler shotgun sequence fr…	#N/A	#NUM!	Inf	histone deacetylase RPD3 [Rhizoctonia solani AG-3 Rhs1AP]
	27.3.55	RNA.regulation of transcription.HDA	c290654.graph_c0	Transcript	(loc_os06g38470.3 : 501.0) no description available & (at4g38130 : 494.0) Encodes a histone deacetylase that enhances AtERF7-mediated transcriptional repression. Binds SIM3 and ERF7. Expressed in the nucleus in most tissues examined and throughout the life of the plant. Involved in jasmonic acid and ethylene dependent pathogen resistance. The sequence in GenBank has 17 AG dinucleotide repeats mis…	#N/A	#NUM!	Inf	histone deacetylase [Rhizoctonia solani AG-3 Rhs1AP]
	27.3.55	RNA.regulation of transcription.HDA	c294526.graph_c0	Transcript	(chl4|510494 : 105.0) no description available & (loc_os04g20270.2 : 93.6) no description available & (at5g55760 : 92.8) Encodes SRT1, a member of the SIR2 (sirtuin) family HDAC (histone deacetylase) (SRT1/AT5g55760, SRT2/AT5G09230).; sirtuin 1 (SRT1); FUNCTIONS IN: NAD binding, DNA binding, zinc ion binding, hydrolase activity, acting on carbon-nitrogen (but not peptide) bonds, in linear amides;…	#N/A	#NUM!	Inf	NAD-dependent histone deacetylase SIR2 [Rhizoctonia solani AG-1 IB]
	27.3.55	RNA.regulation of transcription.HDA	c294674.graph_c0	Transcript	(chl4|525304 : 211.0) no description available & (loc_os03g51550.3 : 158.0) no description available & (at5g25150 : 153.0) Encodes a putative TATA-binding-protein associated factor TAF5. TAFs are subunits of the general transcription factor IID (TFIID).; TBP-associated factor 5 (TAF5); FUNCTIONS IN: transcription regulator activity, nucleotide binding; INVOLVED IN: regulation of transcription; LO…	#N/A	#NUM!	Inf	WD repeat and SOCS box-containing protein 1 [Rhizoctonia solani]
	27.3.55	RNA.regulation of transcription.HDA	c295215.graph_c0	Transcript	(chl4|521038 : 142.0) no description available & (at3g49660 : 117.0) Transducin/WD40 repeat-like superfamily protein; FUNCTIONS IN: nucleotide binding; INVOLVED IN: G-protein coupled receptor protein signaling pathway; LOCATED IN: chloroplast, heterotrimeric G-protein complex; EXPRESSED IN: 6 plant structures; EXPRESSED DURING: F mature embryo stage, petal differentiation and expansion stage, E e…	#N/A	#NUM!	Inf	F-box and WD40 domain protein [Rhizoctonia solani AG-3 Rhs1AP]
	27.3.55	RNA.regulation of transcription.HDA	c298835.graph_c0	Transcript	(at5g09230 : 129.0) Encodes SRT2, a member of the SIR2 (sirtuin) family HDAC (histone deacetylase) (SRT1/AT5g55760, SRT2/AT5G09230).; sirtuin 2 (SRT2); FUNCTIONS IN: NAD binding, DNA binding, zinc ion binding, hydrolase activity, acting on carbon-nitrogen (but not peptide) bonds, in linear amides; INVOLVED IN: chromatin silencing, defense response to bacterium, negative regulation of defense resp…	#N/A	#NUM!	Inf	NAD-dependent protein deacetylase SIR4 OS=Batrachochytrium dendrobatidis (strain JAM81 / FGSC 10211) GN=BATDEDRAFT_20316 PE=3 SV=1 [Rhizoctonia solani AG-1 IB]
Histone	28.1.3.1	DNA.synthesis/chromatin structure.histone.H1	c171065.graph_c0	Transcript	(p23444|h1_maize : 103.0) Histone H1 - Zea mays (Maize) & (loc_os03g58470.1 : 97.1) no description available & (chl4|514273 : 85.5) no description available & (at2g18050 : 85.1) encodes a structurally divergent linker histone whose gene expression is induced by dehydration and ABA.; histone H1-3 (HIS1-3); FUNCTIONS IN: DNA binding, nucleosomal DNA binding; INVOLVED IN: response to water deprivati…	#N/A	2.73895	-2.19233	unknown [Picea sitchensis]
	28.1.3.1	DNA.synthesis/chromatin structure.histone.H1	c283440.graph_c0	Transcript	(p23444|h1_maize : 105.0) Histone H1 - Zea mays (Maize) & (loc_os04g18090.1 : 98.2) no description available & (at2g30620 : 86.3) winged-helix DNA-binding transcription factor family protein; FUNCTIONS IN: DNA binding; INVOLVED IN: nucleosome assembly; LOCATED IN: nucleus, nucleosome; EXPRESSED IN: 23 plant structures; EXPRESSED DURING: 13 growth stages; CONTAINS InterPro DOMAIN/s: Winged helix-t…	#N/A	2.76522	-2.42853	unknown [Picea sitchensis]
	28.1.3.2.1	DNA.synthesis/chromatin structure.histone.core.H2A	c109658.graph_c0	Transcript	(p54347|h2b4_chlre : 140.0) Histone H2B.4 (H2B-IV) - Chlamydomonas reinhardtii & (chl4|523405 : 140.0) no description available & (loc_os05g49860.1 : 134.0) no description available & (at5g59910 : 133.0) HTB4; FUNCTIONS IN: DNA binding; INVOLVED IN: nucleosome assembly; LOCATED IN: nucleolus; EXPRESSED IN: 24 plant structures; EXPRESSED DURING: 13 growth stages; CONTAINS InterPro DOMAIN/s: Histon…	#N/A	#NUM!	Inf	Histone H2B [Agaricus bisporus] [Rhizoctonia solani]
	28.1.3.2.1	DNA.synthesis/chromatin structure.histone.core.H2A	c169482.graph_c0	Transcript	(p35063|h2ax_picab : 194.0) Histone H2AX - Picea abies (Norway spruce) (Picea excelsa) & (at1g54690 : 180.0) Encodes HTA3, a histone H2A protein. H2AX is a meiosis-specific isoform of histone H2A. Upon DSB formation, rapid accumulation of phosphorylated H2AX (&#947;-H2AX) occurs around the break site. _x0001_H2AX foci accumulate in early G2. Immunolocalization studies in spread preparations of wi…	#N/A	2.50084	-1.12551	putative histone [Pinus sylvestris]
	28.1.3.2.1	DNA.synthesis/chromatin structure.histone.core.H2A	c170807.graph_c0	Transcript	(q84nj4|h2a3_orysa : 152.0) Probable histone H2A.3 - Oryza sativa (Rice) & (loc_os08g33100.1 : 152.0) no description available & (at1g51060 : 151.0) Encodes HTA10, a histone H2A protein.; histone H2A 10 (HTA10); FUNCTIONS IN: DNA binding; INVOLVED IN: nucleosome assembly; LOCATED IN: nucleolus, cell wall; EXPRESSED IN: 24 plant structures; EXPRESSED DURING: 15 growth stages; CONTAINS InterPro DOM…	#N/A	1.75317	#N/A	#N/A
	28.1.3.2.1	DNA.synthesis/chromatin structure.histone.core.H2A	c200973.graph_c0	Transcript	(q43312|h2a7_wheat : 144.0) Protein H2A.7 (wcH2A-4) (wcH2A-10) - Triticum aestivum (Wheat) & (at5g54640 : 142.0) Isolated from T-DNA insertion line, the rat5 mutant is deficient in T-DNA integration. Encodes histone2A protein.; RESISTANT TO AGROBACTERIUM TRANSFORMATION 5 (RAT5); FUNCTIONS IN: DNA binding; INVOLVED IN: DNA mediated transformation, response to bacterium, response to wounding; LOCAT…	-1.74517	-3.32997	1.97279	unknown [Picea sitchensis]
	28.1.3.2.1	DNA.synthesis/chromatin structure.histone.core.H2A	c210343.graph_c0	Transcript	(at5g54640 : 84.7) Isolated from T-DNA insertion line, the rat5 mutant is deficient in T-DNA integration. Encodes histone2A protein.; RESISTANT TO AGROBACTERIUM TRANSFORMATION 5 (RAT5); FUNCTIONS IN: DNA binding; INVOLVED IN: DNA mediated transformation, response to bacterium, response to wounding; LOCATED IN: nucleolus; EXPRESSED IN: 24 plant structures; EXPRESSED DURING: 15 growth stages; CONTA…	1.33517	2.10397	#N/A	#N/A
	28.1.3.2.1	DNA.synthesis/chromatin structure.histone.core.H2A	c211664.graph_c0	Transcript	(p35063|h2ax_picab : 184.0) Histone H2AX - Picea abies (Norway spruce) (Picea excelsa) & (at1g54690 : 179.0) Encodes HTA3, a histone H2A protein. H2AX is a meiosis-specific isoform of histone H2A. Upon DSB formation, rapid accumulation of phosphorylated H2AX (&#947;-H2AX) occurs around the break site. _x0001_H2AX foci accumulate in early G2. Immunolocalization studies in spread preparations of wi…	#N/A	2.35526	#N/A	#N/A
	28.1.3.2.1	DNA.synthesis/chromatin structure.histone.core.H2A	c224052.graph_c0	Transcript	(q75l11|h2a6_orysa : 158.0) Probable histone H2A.6 - Oryza sativa (Rice) & (loc_os05g02300.1 : 158.0) no description available & (chl4|523211 : 149.0) no description available & (at5g02560 : 147.0) Encodes HTA12, a histone H2A protein.; histone H2A 12 (HTA12); FUNCTIONS IN: DNA binding; INVOLVED IN: nucleosome assembly; LOCATED IN: nucleus, nucleosome; EXPRESSED IN: 22 plant structures; EXPRESSED…	#N/A	#NUM!	-2.50612	PREDICTED: histone H2A.1-like [Elaeis guineensis]
	28.1.3.2.1	DNA.synthesis/chromatin structure.histone.core.H2A	c252654.graph_c0	Transcript	(chl4|523211 : 133.0) no description available & (at1g08880 : 132.0) Encodes HTA5, a histone H2A protein. H2AX is a meiosis-specific isoform of histone H2A. Upon DSB formation, rapid accumulation of phosphorylated H2AX (&#947;-H2AX) occurs around the break site. _x0001_H2AX foci accumulate in early G2. Immunolocalization studies in spread preparations of wild-type meiocytes at G2/early leptotene …	#N/A	-10.0893	Inf	histone H2A [Rhizoctonia solani 123E]
	28.1.3.2.1	DNA.synthesis/chromatin structure.histone.core.H2A	c252688.graph_c0	Transcript	(at5g22880 : 159.0) Encodes a histone 2B (H2B) protein. This protein can be ubiquitinated in planta, and this modification depends on the HUB1 and HUB2 E3 ubiquitin ligases.; histone B2 (HTB2); FUNCTIONS IN: DNA binding; INVOLVED IN: nucleosome assembly; LOCATED IN: nucleolus, nucleus; EXPRESSED IN: 22 plant structures; EXPRESSED DURING: 13 growth stages; CONTAINS InterPro DOMAIN/s: Histone H2B (…	#N/A	2.08748	-1.29629	unknown [Picea sitchensis]
	28.1.3.2.1	DNA.synthesis/chromatin structure.histone.core.H2A	c253154.graph_c0	Transcript	(q84mp7|h2av3_orysa : 153.0) Probable histone H2A variant 3 - Oryza sativa (Rice) & (loc_os03g53190.2 : 153.0) no description available & (at3g54560 : 149.0) Encodes HTA11, a histone H2A protein.; histone H2A 11 (HTA11); FUNCTIONS IN: DNA binding; INVOLVED IN: flower development, detection of temperature stimulus, defense response to bacterium; LOCATED IN: nucleus, nucleosome; EXPRESSED IN: 24 pl…	#N/A	-3.23754	Inf	hypothetical protein S7711_09017 [Stachybotrys chartarum IBT 7711]
	28.1.3.2.1	DNA.synthesis/chromatin structure.histone.core.H2A	c255679.graph_c0	Transcript	(at1g08880 : 133.0) Encodes HTA5, a histone H2A protein. H2AX is a meiosis-specific isoform of histone H2A. Upon DSB formation, rapid accumulation of phosphorylated H2AX (&#947;-H2AX) occurs around the break site. _x0001_H2AX foci accumulate in early G2. Immunolocalization studies in spread preparations of wild-type meiocytes at G2/early leptotene revealed the accumulation of numerous rather diff…	#N/A	#NUM!	10.0881	putative RNA recognition motif [Rhizoctonia solani 123E]
	28.1.3.2.1	DNA.synthesis/chromatin structure.histone.core.H2A	c267059.graph_c0	Transcript	(p35063|h2ax_picab : 144.0) Histone H2AX - Picea abies (Norway spruce) (Picea excelsa) & (at1g08880 : 142.0) Encodes HTA5, a histone H2A protein. H2AX is a meiosis-specific isoform of histone H2A. Upon DSB formation, rapid accumulation of phosphorylated H2AX (&#947;-H2AX) occurs around the break site. _x0001_H2AX foci accumulate in early G2. Immunolocalization studies in spread preparations of wi…	#N/A	1.63231	#N/A	#N/A
	28.1.3.2.1	DNA.synthesis/chromatin structure.histone.core.H2A	c267610.graph_c0	Transcript	(at3g53650 : 127.0) Histone superfamily protein; FUNCTIONS IN: DNA binding; INVOLVED IN: nucleosome assembly; LOCATED IN: nucleus, nucleosome; EXPRESSED IN: 22 plant structures; EXPRESSED DURING: 12 growth stages; CONTAINS InterPro DOMAIN/s: Histone H2B (InterPro:IPR000558), Histone-fold (InterPro:IPR009072), Histone core (InterPro:IPR007125); BEST Arabidopsis thaliana protein match is: Histone s…	1.78573	2.70436	#N/A	#N/A
	28.1.3.2.1	DNA.synthesis/chromatin structure.histone.core.H2A	c272443.graph_c0	Transcript	(q84mp7|h2av3_orysa : 170.0) Probable histone H2A variant 3 - Oryza sativa (Rice) & (loc_os03g53190.2 : 170.0) no description available & (chl4|514278 : 170.0) no description available & (at2g38810 : 166.0) Encodes HTA8, a histone H2A protein.; histone H2A 8 (HTA8); FUNCTIONS IN: DNA binding; INVOLVED IN: regulation of flower development; LOCATED IN: nucleolus; EXPRESSED IN: 21 plant structures; …	#N/A	-9.7701	Inf	Histone H2A,Z [Cryptococcus neoformans var. neoformans B-3501A] [Rhizoctonia solani]
	28.1.3.2.1	DNA.synthesis/chromatin structure.histone.core.H2A	c276552.graph_c0	Transcript	(p54347|h2b4_chlre : 145.0) Histone H2B.4 (H2B-IV) - Chlamydomonas reinhardtii & (chl4|523405 : 145.0) no description available & (loc_os01g62230.1 : 143.0) no description available & (at3g53650 : 142.0) Histone superfamily protein; FUNCTIONS IN: DNA binding; INVOLVED IN: nucleosome assembly; LOCATED IN: nucleus, nucleosome; EXPRESSED IN: 22 plant structures; EXPRESSED DURING: 12 growth stages; C…	#N/A	-11.1349	Inf	hypothetical protein RSOLAG22IIIB_00922 [Rhizoctonia solani]
	28.1.3.2.1	DNA.synthesis/chromatin structure.histone.core.H2A	c277378.graph_c0	Transcript	(at1g54690 : 86.7) Encodes HTA3, a histone H2A protein. H2AX is a meiosis-specific isoform of histone H2A. Upon DSB formation, rapid accumulation of phosphorylated H2AX (&#947;-H2AX) occurs around the break site. _x0001_H2AX foci accumulate in early G2. Immunolocalization studies in spread preparations of wild-type meiocytes at G2/early leptotene revealed the accumulation of numerous rather diffu…	#N/A	-3.78988	8.30419	putative histone h2a [Phaeomoniella chlamydospora]
	28.1.3.2.1	DNA.synthesis/chromatin structure.histone.core.H2A	c279549.graph_c0	Transcript	(q6zl42|h2a2_orysa : 166.0) Probable histone H2A.2 - Oryza sativa (Rice) & (loc_os07g36140.1 : 166.0) no description available & (at4g27230 : 164.0) Encodes HTA2, a histone H2A protein.; histone H2A 2 (HTA2); FUNCTIONS IN: DNA binding; INVOLVED IN: nucleosome assembly; LOCATED IN: nucleus; EXPRESSED IN: 27 plant structures; EXPRESSED DURING: 13 growth stages; CONTAINS InterPro DOMAIN/s: Histone H…	-1.21509	-2.09705	1.27047	unknown [Picea sitchensis]
	28.1.3.2.1	DNA.synthesis/chromatin structure.histone.core.H2A	c286890.graph_c0	Transcript	(q2hu68|h2a1_medtr : 169.0) Probable histone H2A.1 - Medicago truncatula (Barrel medic) & (loc_os05g02300.1 : 168.0) no description available & (at5g02560 : 164.0) Encodes HTA12, a histone H2A protein.; histone H2A 12 (HTA12); FUNCTIONS IN: DNA binding; INVOLVED IN: nucleosome assembly; LOCATED IN: nucleus, nucleosome; EXPRESSED IN: 22 plant structures; EXPRESSED DURING: 13 growth stages; CONTAIN…	-1.47055	#NUM!	#N/A	#N/A
	28.1.3.2.1	DNA.synthesis/chromatin structure.histone.core.H2A	c291739.graph_c1	Transcript	(p16868|h2b4_volca : 152.0) Histone H2B.4 (H2B-IV) - Volvox carteri & (chl4|523405 : 152.0) no description available & (loc_os08g38300.1 : 147.0) no description available & (at5g59910 : 146.0) HTB4; FUNCTIONS IN: DNA binding; INVOLVED IN: nucleosome assembly; LOCATED IN: nucleolus; EXPRESSED IN: 24 plant structures; EXPRESSED DURING: 13 growth stages; CONTAINS InterPro DOMAIN/s: Histone H2B (Inte…	7.01586	-2.31403	9.7179	histone H2B [Chaetomium globosum CBS 148.51]
	28.1.3.2.1	DNA.synthesis/chromatin structure.histone.core.H2A	c291998.graph_c0	Transcript	(chl4|514278 : 153.0) no description available & (q84mp7|h2av3_orysa : 148.0) Probable histone H2A variant 3 - Oryza sativa (Rice) & (loc_os03g53190.2 : 148.0) no description available & (at3g54560 : 147.0) Encodes HTA11, a histone H2A protein.; histone H2A 11 (HTA11); FUNCTIONS IN: DNA binding; INVOLVED IN: flower development, detection of temperature stimulus, defense response to bacterium; LOC…	#N/A	-2.27585	Inf	histone H2A.Z [Stagonospora sp. SRC1lsM3a]
	28.1.3.2.1	DNA.synthesis/chromatin structure.histone.core.H2A	c292926.graph_c0	Transcript	(at1g08880 : 135.0) Encodes HTA5, a histone H2A protein. H2AX is a meiosis-specific isoform of histone H2A. Upon DSB formation, rapid accumulation of phosphorylated H2AX (&#947;-H2AX) occurs around the break site. _x0001_H2AX foci accumulate in early G2. Immunolocalization studies in spread preparations of wild-type meiocytes at G2/early leptotene revealed the accumulation of numerous rather diff…	4.95367	-2.38814	7.72835	histone H2A like protein [Dothistroma septosporum NZE10]
	28.1.3.2.1	DNA.synthesis/chromatin structure.histone.core.H2A	c294928.graph_c0	Transcript	(p50567|h2a_chlre : 110.0) Histone H2A - Chlamydomonas reinhardtii & (chl4|523406 : 110.0) no description available & (at1g54690 : 107.0) Encodes HTA3, a histone H2A protein. H2AX is a meiosis-specific isoform of histone H2A. Upon DSB formation, rapid accumulation of phosphorylated H2AX (&#947;-H2AX) occurs around the break site. _x0001_H2AX foci accumulate in early G2. Immunolocalization studies…	#N/A	1.31508	#N/A	#N/A
	28.1.3.2.1	DNA.synthesis/chromatin structure.histone.core.H2A	c301887.graph_c0	Transcript	(o22582|h2b_goshi : 189.0) Histone H2B - Gossypium hirsutum (Upland cotton) & (at2g37470 : 187.0) Histone superfamily protein; FUNCTIONS IN: DNA binding; INVOLVED IN: nucleosome assembly; LOCATED IN: nucleus, nucleosome; EXPRESSED IN: 24 plant structures; EXPRESSED DURING: 15 growth stages; CONTAINS InterPro DOMAIN/s: Histone H2B (InterPro:IPR000558), Histone-fold (InterPro:IPR009072), Histone co…	1.41135	#NUM!	#N/A	#N/A
	28.1.3.2.2	DNA.synthesis/chromatin structure.histone.core.H2B	c109658.graph_c0	Transcript	(p54347|h2b4_chlre : 140.0) Histone H2B.4 (H2B-IV) - Chlamydomonas reinhardtii & (chl4|523405 : 140.0) no description available & (loc_os05g49860.1 : 134.0) no description available & (at5g59910 : 133.0) HTB4; FUNCTIONS IN: DNA binding; INVOLVED IN: nucleosome assembly; LOCATED IN: nucleolus; EXPRESSED IN: 24 plant structures; EXPRESSED DURING: 13 growth stages; CONTAINS InterPro DOMAIN/s: Histon…	#N/A	#NUM!	Inf	Histone H2B [Agaricus bisporus] [Rhizoctonia solani]
	28.1.3.2.2	DNA.synthesis/chromatin structure.histone.core.H2B	c252688.graph_c0	Transcript	(at5g22880 : 159.0) Encodes a histone 2B (H2B) protein. This protein can be ubiquitinated in planta, and this modification depends on the HUB1 and HUB2 E3 ubiquitin ligases.; histone B2 (HTB2); FUNCTIONS IN: DNA binding; INVOLVED IN: nucleosome assembly; LOCATED IN: nucleolus, nucleus; EXPRESSED IN: 22 plant structures; EXPRESSED DURING: 13 growth stages; CONTAINS InterPro DOMAIN/s: Histone H2B (…	#N/A	2.08748	-1.29629	unknown [Picea sitchensis]
	28.1.3.2.2	DNA.synthesis/chromatin structure.histone.core.H2B	c267610.graph_c0	Transcript	(at3g53650 : 127.0) Histone superfamily protein; FUNCTIONS IN: DNA binding; INVOLVED IN: nucleosome assembly; LOCATED IN: nucleus, nucleosome; EXPRESSED IN: 22 plant structures; EXPRESSED DURING: 12 growth stages; CONTAINS InterPro DOMAIN/s: Histone H2B (InterPro:IPR000558), Histone-fold (InterPro:IPR009072), Histone core (InterPro:IPR007125); BEST Arabidopsis thaliana protein match is: Histone s…	1.78573	2.70436	#N/A	#N/A
	28.1.3.2.2	DNA.synthesis/chromatin structure.histone.core.H2B	c276552.graph_c0	Transcript	(p54347|h2b4_chlre : 145.0) Histone H2B.4 (H2B-IV) - Chlamydomonas reinhardtii & (chl4|523405 : 145.0) no description available & (loc_os01g62230.1 : 143.0) no description available & (at3g53650 : 142.0) Histone superfamily protein; FUNCTIONS IN: DNA binding; INVOLVED IN: nucleosome assembly; LOCATED IN: nucleus, nucleosome; EXPRESSED IN: 22 plant structures; EXPRESSED DURING: 12 growth stages; C…	#N/A	-11.1349	Inf	hypothetical protein RSOLAG22IIIB_00922 [Rhizoctonia solani]
	28.1.3.2.2	DNA.synthesis/chromatin structure.histone.core.H2B	c291739.graph_c1	Transcript	(p16868|h2b4_volca : 152.0) Histone H2B.4 (H2B-IV) - Volvox carteri & (chl4|523405 : 152.0) no description available & (loc_os08g38300.1 : 147.0) no description available & (at5g59910 : 146.0) HTB4; FUNCTIONS IN: DNA binding; INVOLVED IN: nucleosome assembly; LOCATED IN: nucleolus; EXPRESSED IN: 24 plant structures; EXPRESSED DURING: 13 growth stages; CONTAINS InterPro DOMAIN/s: Histone H2B (Inte…	7.01586	-2.31403	9.7179	histone H2B [Chaetomium globosum CBS 148.51]
	28.1.3.2.2	DNA.synthesis/chromatin structure.histone.core.H2B	c301887.graph_c0	Transcript	(o22582|h2b_goshi : 189.0) Histone H2B - Gossypium hirsutum (Upland cotton) & (at2g37470 : 187.0) Histone superfamily protein; FUNCTIONS IN: DNA binding; INVOLVED IN: nucleosome assembly; LOCATED IN: nucleus, nucleosome; EXPRESSED IN: 24 plant structures; EXPRESSED DURING: 15 growth stages; CONTAINS InterPro DOMAIN/s: Histone H2B (InterPro:IPR000558), Histone-fold (InterPro:IPR009072), Histone co…	1.41135	#NUM!	#N/A	#N/A
	28.1.3.2.3	DNA.synthesis/chromatin structure.histone.core.H3	c130991.graph_c0	Transcript	(at5g10980 : 266.0) Histone superfamily protein; FUNCTIONS IN: DNA binding; INVOLVED IN: nucleosome assembly; LOCATED IN: nucleosome; EXPRESSED IN: 25 plant structures; EXPRESSED DURING: 17 growth stages; CONTAINS InterPro DOMAIN/s: Histone H3 (InterPro:IPR000164), Histone-fold (InterPro:IPR009072), Histone core (InterPro:IPR007125); BEST Arabidopsis thaliana protein match is: Histone superfamily…	#N/A	1.19523	#N/A	#N/A
	28.1.3.2.3	DNA.synthesis/chromatin structure.histone.core.H3	c227304.graph_c0	Transcript	(at4g40030 : 211.0) Histone superfamily protein; FUNCTIONS IN: DNA binding; INVOLVED IN: nucleosome assembly; LOCATED IN: nucleosome; EXPRESSED IN: 25 plant structures; EXPRESSED DURING: 16 growth stages; CONTAINS InterPro DOMAIN/s: Histone H3 (InterPro:IPR000164), Histone-fold (InterPro:IPR009072), Histone core (InterPro:IPR007125); BEST Arabidopsis thaliana protein match is: Histone superfamily…	Inf	2.51604	#N/A	#N/A
	28.1.3.2.3	DNA.synthesis/chromatin structure.histone.core.H3	c259189.graph_c0	Transcript	(at5g10980 : 85.5) Histone superfamily protein; FUNCTIONS IN: DNA binding; INVOLVED IN: nucleosome assembly; LOCATED IN: nucleosome; EXPRESSED IN: 25 plant structures; EXPRESSED DURING: 17 growth stages; CONTAINS InterPro DOMAIN/s: Histone H3 (InterPro:IPR000164), Histone-fold (InterPro:IPR009072), Histone core (InterPro:IPR007125); BEST Arabidopsis thaliana protein match is: Histone superfamily …	1.44386	3.00295	#N/A	#N/A
	28.1.3.2.3	DNA.synthesis/chromatin structure.histone.core.H3	c260455.graph_c0	Transcript	(loc_os05g41080.2 : 107.0) no description available & (chl4|519087 : 105.0) no description available & (at1g75600 : 99.8) Histone superfamily protein; FUNCTIONS IN: DNA binding; INVOLVED IN: nucleosome assembly; LOCATED IN: nucleosome; EXPRESSED IN: root, flower, leaf, pollen tube; EXPRESSED DURING: seedling growth; CONTAINS InterPro DOMAIN/s: Histone H3 (InterPro:IPR000164), Histone-fold (InterP…	#N/A	1.54764	#N/A	#N/A
	28.1.3.2.3	DNA.synthesis/chromatin structure.histone.core.H3	c269251.graph_c0	Transcript	(at4g40030 : 238.0) Histone superfamily protein; FUNCTIONS IN: DNA binding; INVOLVED IN: nucleosome assembly; LOCATED IN: nucleosome; EXPRESSED IN: 25 plant structures; EXPRESSED DURING: 16 growth stages; CONTAINS InterPro DOMAIN/s: Histone H3 (InterPro:IPR000164), Histone-fold (InterPro:IPR009072), Histone core (InterPro:IPR007125); BEST Arabidopsis thaliana protein match is: Histone superfamily…	#N/A	-10.7445	Inf	Histone H3,2 OS=Ustilago maydis (strain 521 / FGSC 9021) GN=HHT2 PE=3 SV=3 [Rhizoctonia solani AG-1 IB]
	28.1.3.2.3	DNA.synthesis/chromatin structure.histone.core.H3	c276219.graph_c0	Transcript	(at5g10980 : 87.4) Histone superfamily protein; FUNCTIONS IN: DNA binding; INVOLVED IN: nucleosome assembly; LOCATED IN: nucleosome; EXPRESSED IN: 25 plant structures; EXPRESSED DURING: 17 growth stages; CONTAINS InterPro DOMAIN/s: Histone H3 (InterPro:IPR000164), Histone-fold (InterPro:IPR009072), Histone core (InterPro:IPR007125); BEST Arabidopsis thaliana protein match is: Histone superfamily …	#N/A	3.3025	-2.23119	BnaA02g30070D [Brassica napus]
	28.1.3.2.3	DNA.synthesis/chromatin structure.histone.core.H3	c285212.graph_c0	Transcript	(at5g65360 : 168.0) Histone superfamily protein; FUNCTIONS IN: DNA binding; INVOLVED IN: nucleosome assembly; LOCATED IN: chloroplast, nucleosome; EXPRESSED IN: 23 plant structures; EXPRESSED DURING: 14 growth stages; CONTAINS InterPro DOMAIN/s: Histone H3 (InterPro:IPR000164), Histone-fold (InterPro:IPR009072), Histone core (InterPro:IPR007125); BEST Arabidopsis thaliana protein match is: Histon…	1.62461	3.37933	#N/A	#N/A
	28.1.3.2.3	DNA.synthesis/chromatin structure.histone.core.H3	c285212.graph_c1	Transcript	(at5g10980 : 87.4) Histone superfamily protein; FUNCTIONS IN: DNA binding; INVOLVED IN: nucleosome assembly; LOCATED IN: nucleosome; EXPRESSED IN: 25 plant structures; EXPRESSED DURING: 17 growth stages; CONTAINS InterPro DOMAIN/s: Histone H3 (InterPro:IPR000164), Histone-fold (InterPro:IPR009072), Histone core (InterPro:IPR007125); BEST Arabidopsis thaliana protein match is: Histone superfamily …	1.87975	4.20784	-1.93901	BnaA02g30070D [Brassica napus]
	28.1.3.2.3	DNA.synthesis/chromatin structure.histone.core.H3	c288378.graph_c0	Transcript	(at5g65360 : 228.0) Histone superfamily protein; FUNCTIONS IN: DNA binding; INVOLVED IN: nucleosome assembly; LOCATED IN: chloroplast, nucleosome; EXPRESSED IN: 23 plant structures; EXPRESSED DURING: 14 growth stages; CONTAINS InterPro DOMAIN/s: Histone H3 (InterPro:IPR000164), Histone-fold (InterPro:IPR009072), Histone core (InterPro:IPR007125); BEST Arabidopsis thaliana protein match is: Histon…	1.08932	3.19695	-1.71951	hypothetical protein CARUB_v10021660mg, partial [Capsella rubella]
	28.1.3.2.3	DNA.synthesis/chromatin structure.histone.core.H3	c294130.graph_c0	Transcript	(q5dwi3|h3_marpo : 239.0) Histone H3 - Marchantia polymorpha (Liverwort) & (at5g65360 : 231.0) Histone superfamily protein; FUNCTIONS IN: DNA binding; INVOLVED IN: nucleosome assembly; LOCATED IN: chloroplast, nucleosome; EXPRESSED IN: 23 plant structures; EXPRESSED DURING: 14 growth stages; CONTAINS InterPro DOMAIN/s: Histone H3 (InterPro:IPR000164), Histone-fold (InterPro:IPR009072), Histone co…	4.13042	-2.33763	6.85486	histone H3, partial [Beauveria bassiana]
	28.1.3.2.4	DNA.synthesis/chromatin structure.histone.core.H4	c105484.graph_c0	Transcript	(at5g59970 : 127.0) Histone superfamily protein; FUNCTIONS IN: DNA binding; INVOLVED IN: nucleosome assembly; LOCATED IN: vacuole; CONTAINS InterPro DOMAIN/s: Histone H4, conserved site (InterPro:IPR019809), Histone-fold (InterPro:IPR009072), Histone core (InterPro:IPR007125), Histone H4 (InterPro:IPR001951); BEST Arabidopsis thaliana protein match is: Histone superfamily protein (TAIR:AT5G59690.…	#N/A	1.95937	#N/A	#N/A
	28.1.3.2.4	DNA.synthesis/chromatin structure.histone.core.H4	c243110.graph_c0	Transcript	(at5g53850 : 171.0) haloacid dehalogenase-like hydrolase family protein; FUNCTIONS IN: hydrolase activity, ion binding, methylthioribulose 1-phosphate dehydratase activity, metal ion binding; INVOLVED IN: L-methionine salvage; LOCATED IN: chloroplast; EXPRESSED IN: 23 plant structures; EXPRESSED DURING: 13 growth stages; CONTAINS InterPro DOMAIN/s: Class II aldolase/adducin, N-terminal (InterPro:…	#N/A	-11.0036	11.377	methylthioribulose-1-phosphate dehydratase [Rhizoctonia solani AG-1 IB]
	28.1.3.2.4	DNA.synthesis/chromatin structure.histone.core.H4	c279595.graph_c0	Transcript	(at5g59970 : 161.0) Histone superfamily protein; FUNCTIONS IN: DNA binding; INVOLVED IN: nucleosome assembly; LOCATED IN: vacuole; CONTAINS InterPro DOMAIN/s: Histone H4, conserved site (InterPro:IPR019809), Histone-fold (InterPro:IPR009072), Histone core (InterPro:IPR007125), Histone H4 (InterPro:IPR001951); BEST Arabidopsis thaliana protein match is: Histone superfamily protein (TAIR:AT5G59690.…	#N/A	1.67297	#N/A	#N/A
	28.1.3.2.4	DNA.synthesis/chromatin structure.histone.core.H4	c285179.graph_c1	Transcript	(q71v09|h4_capan : 166.0) Histone H4 (CaH4) - Capsicum annuum (Bell pepper) & (at5g59970 : 165.0) Histone superfamily protein; FUNCTIONS IN: DNA binding; INVOLVED IN: nucleosome assembly; LOCATED IN: vacuole; CONTAINS InterPro DOMAIN/s: Histone H4, conserved site (InterPro:IPR019809), Histone-fold (InterPro:IPR009072), Histone core (InterPro:IPR007125), Histone H4 (InterPro:IPR001951); BEST Arabi…	6.35823	-3.30601	10.0517	putative post replication repair pathway protein [Rhizoctonia solani 123E]
	28.1.3.2.4	DNA.synthesis/chromatin structure.histone.core.H4	c286430.graph_c0	Transcript	(at5g59970 : 170.0) Histone superfamily protein; FUNCTIONS IN: DNA binding; INVOLVED IN: nucleosome assembly; LOCATED IN: vacuole; CONTAINS InterPro DOMAIN/s: Histone H4, conserved site (InterPro:IPR019809), Histone-fold (InterPro:IPR009072), Histone core (InterPro:IPR007125), Histone H4 (InterPro:IPR001951); BEST Arabidopsis thaliana protein match is: Histone superfamily protein (TAIR:AT5G59690.…	1.36245	2.80844	#N/A	#N/A
HSF	27.3.23	RNA.regulation of transcription.HSF,Heat-shock transcription factor family	c210077.graph_c0	Transcript	(loc_os03g63750.1 : 324.0) no description available & (at5g16820 : 314.0) Encodes a putative transcription factor whose expression is not induced by heat but whose stable overexpression leads to expression of HSP. Required early in the stress response for transient expression of heat shock genes.; heat shock factor 3 (HSF3); CONTAINS InterPro DOMAIN/s: Winged helix-turn-helix transcription repres…	#N/A	#NUM!	1.06569	PREDICTED: heat stress transcription factor A-4c [Amborella trichopoda]
	27.3.23	RNA.regulation of transcription.HSF,Heat-shock transcription factor family	c267847.graph_c0	Transcript	(loc_os02g03330.1 : 238.0) no description available & (at4g17600 : 224.0) Encodes Lil3:1 (light-harvesting-like) protein. Belongs to the Lhc super-gene family encodes the light-harvesting chlorophyll a/b-binding (LHC) proteins that constitute the antenna system of the photosynthetic apparatus. A generic LHC motif is present in Lil3:1.; LIL3:1; FUNCTIONS IN: sequence-specific DNA binding transcrip…	#N/A	1.12377	#N/A	#N/A
	27.3.23	RNA.regulation of transcription.HSF,Heat-shock transcription factor family	c277080.graph_c0	Transcript	(loc_os10g28340.3 : 266.0) no description available & (at3g22830 : 259.0) member of Heat Stress Transcription Factor (Hsf) family; heat shock transcription factor A6B (HSFA6B); FUNCTIONS IN: DNA binding, sequence-specific DNA binding transcription factor activity; INVOLVED IN: regulation of transcription, DNA-dependent; LOCATED IN: nucleus; EXPRESSED IN: root; CONTAINS InterPro DOMAIN/s: Winged h…	2.17633	2.55202	#N/A	#N/A
	27.3.23	RNA.regulation of transcription.HSF,Heat-shock transcription factor family	c288556.graph_c0	Transcript	(at3g51910 : 104.0) member of Heat Stress Transcription Factor (Hsf) family; heat shock transcription factor A7A (HSFA7A); FUNCTIONS IN: DNA binding, sequence-specific DNA binding transcription factor activity; INVOLVED IN: response to high light intensity, response to heat, regulation of cellular protein metabolic process; LOCATED IN: nucleus; EXPRESSED IN: 10 plant structures; EXPRESSED DURING:…	#N/A	#NUM!	Inf	putative response regulator receiver protein [Rhizoctonia solani 123E]
	27.3.23	RNA.regulation of transcription.HSF,Heat-shock transcription factor family	c294176.graph_c0	Transcript	(loc_os03g63750.1 : 96.7) no description available & (at3g02990 : 95.5) member of Heat Stress Transcription Factor (Hsf) family; heat shock transcription factor A1E (HSFA1E); FUNCTIONS IN: DNA binding, sequence-specific DNA binding transcription factor activity; INVOLVED IN: regulation of transcription, DNA-dependent; LOCATED IN: nucleus; EXPRESSED IN: 12 plant structures; EXPRESSED DURING: 7 gro…	#N/A	#NUM!	Inf	response regulator [Stagonospora sp. SRC1lsM3a]
	27.3.23	RNA.regulation of transcription.HSF,Heat-shock transcription factor family	c295505.graph_c0	Transcript	(at1g32330 : 108.0) Member of Heat Stress Transcription Factor (Hsf) family. Negatively regulated by HSP90.2.; heat shock transcription factor A1D (HSFA1D); FUNCTIONS IN: protein binding, DNA binding, sequence-specific DNA binding transcription factor activity; INVOLVED IN: response to heat; LOCATED IN: nucleus; EXPRESSED IN: 24 plant structures; EXPRESSED DURING: 15 growth stages; CONTAINS Inter…	#N/A	#NUM!	9.94809	Heat shock factor protein OS=Schizosaccharomyces pombe (strain 972 / ATCC 24843) GN=hsf1 PE=1 SV=2 [Rhizoctonia solani AG-1 IB]
	27.3.23	RNA.regulation of transcription.HSF,Heat-shock transcription factor family	c296659.graph_c1	Transcript	(at3g51910 : 102.0) member of Heat Stress Transcription Factor (Hsf) family; heat shock transcription factor A7A (HSFA7A); FUNCTIONS IN: DNA binding, sequence-specific DNA binding transcription factor activity; INVOLVED IN: response to high light intensity, response to heat, regulation of cellular protein metabolic process; LOCATED IN: nucleus; EXPRESSED IN: 10 plant structures; EXPRESSED DURING:…	#N/A	-4.49165	6.25748	HSF-type DNA-binding domain protein [Rhizoctonia solani AG-3 Rhs1AP]
JUMON-JI	27.3.57	RNA.regulation of transcription.JUMONJI family	c210774.graph_c0	Transcript	(loc_os02g01940.1 : 122.0) no description available & (at1g11950 : 115.0) Transcription factor jumonji (jmjC) domain-containing protein; CONTAINS InterPro DOMAIN/s: Transcription factor jumonji/aspartyl beta-hydroxylase (InterPro:IPR003347), Transcription factor jumonji (InterPro:IPR013129); BEST Arabidopsis thaliana protein match is: transcription factor jumonji (jmjC) domain-containing protein …	1.38955	2.29897	#N/A	#N/A
	27.3.57	RNA.regulation of transcription.JUMONJI family	c210774.graph_c1	Transcript	(at4g00990 : 277.0) Transcription factor jumonji (jmjC) domain-containing protein; FUNCTIONS IN: sequence-specific DNA binding transcription factor activity, zinc ion binding; EXPRESSED IN: 20 plant structures; EXPRESSED DURING: 8 growth stages; CONTAINS InterPro DOMAIN/s: Transcription factor jumonji/aspartyl beta-hydroxylase (InterPro:IPR003347), Zinc finger, RING-type (InterPro:IPR001841), Tra…	#N/A	2.12239	#N/A	#N/A
	27.3.57	RNA.regulation of transcription.JUMONJI family	c210774.graph_c2	Transcript	(loc_os02g58210.1 : 420.0) no description available & (at4g00990 : 350.0) Transcription factor jumonji (jmjC) domain-containing protein; FUNCTIONS IN: sequence-specific DNA binding transcription factor activity, zinc ion binding; EXPRESSED IN: 20 plant structures; EXPRESSED DURING: 8 growth stages; CONTAINS InterPro DOMAIN/s: Transcription factor jumonji/aspartyl beta-hydroxylase (InterPro:IPR003…	#N/A	2.62173	-2.13271	PREDICTED: lysine-specific demethylase JMJ25 [Vitis vinifera]
	27.3.57	RNA.regulation of transcription.JUMONJI family	c234070.graph_c0	Transcript	(loc_os02g58210.2 : 240.0) no description available & (at1g11950 : 199.0) Transcription factor jumonji (jmjC) domain-containing protein; CONTAINS InterPro DOMAIN/s: Transcription factor jumonji/aspartyl beta-hydroxylase (InterPro:IPR003347), Transcription factor jumonji (InterPro:IPR013129); BEST Arabidopsis thaliana protein match is: transcription factor jumonji (jmjC) domain-containing protein …	#N/A	#NUM!	-1.51733	PREDICTED: lysine-specific demethylase JMJ25 isoform X3 [Arachis ipaensis]
	27.3.57	RNA.regulation of transcription.JUMONJI family	c241959.graph_c0	Transcript	(at5g04240 : 517.0) Early Flowering 6 (ELF6) encodes a Jumonji N/C and zinc finger domain-containing protein that acts as a repressor in the photoperiod pathway. ELF6 interacts with BES1 in a Y2H assay, in vitro, and in Arabidosis protoplasts (based on BiFC). ELF6 may play a role in brassinosteroid signaling by affecting histone methylation in the promoters of BR-responsive genes.; EARLY FLOWERIN…	#N/A	1.21135	#N/A	#N/A
	27.3.57	RNA.regulation of transcription.JUMONJI family	c251368.graph_c0	Transcript	(at5g04240 : 216.0) Early Flowering 6 (ELF6) encodes a Jumonji N/C and zinc finger domain-containing protein that acts as a repressor in the photoperiod pathway. ELF6 interacts with BES1 in a Y2H assay, in vitro, and in Arabidosis protoplasts (based on BiFC). ELF6 may play a role in brassinosteroid signaling by affecting histone methylation in the promoters of BR-responsive genes.; EARLY FLOWERIN…	-1.45282	#NUM!	#N/A	#N/A
	27.3.57	RNA.regulation of transcription.JUMONJI family	c257063.graph_c0	Transcript	(loc_os02g01940.1 : 233.0) no description available & (at4g00990 : 222.0) Transcription factor jumonji (jmjC) domain-containing protein; FUNCTIONS IN: sequence-specific DNA binding transcription factor activity, zinc ion binding; EXPRESSED IN: 20 plant structures; EXPRESSED DURING: 8 growth stages; CONTAINS InterPro DOMAIN/s: Transcription factor jumonji/aspartyl beta-hydroxylase (InterPro:IPR003…	#N/A	2.22282	#N/A	#N/A
	27.3.57	RNA.regulation of transcription.JUMONJI family	c266316.graph_c0	Transcript	(loc_os05g10770.1 : 218.0) no description available & (at1g08620 : 216.0) PKDM7D; FUNCTIONS IN: sequence-specific DNA binding transcription factor activity; INVOLVED IN: regulation of transcription; LOCATED IN: nucleus; EXPRESSED IN: 23 plant structures; EXPRESSED DURING: 15 growth stages; CONTAINS InterPro DOMAIN/s: Transcription factor jumonji/aspartyl beta-hydroxylase (InterPro:IPR003347), FY-…	-1.92701	#NUM!	#N/A	#N/A
	27.3.57	RNA.regulation of transcription.JUMONJI family	c281770.graph_c0	Transcript	(at5g06550 : 603.0) CONTAINS InterPro DOMAIN/s: Transcription factor jumonji/aspartyl beta-hydroxylase (InterPro:IPR003347), F-box domain, Skp2-like (InterPro:IPR022364), Transcription factor jumonji (InterPro:IPR013129); BEST Arabidopsis thaliana protein match is: transferases, transferring glycosyl groups (TAIR:AT1G78280.1); Has 1762 Blast hits to 1747 proteins in 292 species: Archae - 0; Bacte…	#N/A	1.72875	#N/A	#N/A
	27.3.57	RNA.regulation of transcription.JUMONJI family	c282183.graph_c0	Transcript	(loc_os03g31594.2 : 163.0) no description available & (at1g62310 : 145.0) transcription factor jumonji (jmjC) domain-containing protein; FUNCTIONS IN: sequence-specific DNA binding transcription factor activity, zinc ion binding; EXPRESSED IN: 22 plant structures; EXPRESSED DURING: 14 growth stages; CONTAINS InterPro DOMAIN/s: Transcription factor jumonji/aspartyl beta-hydroxylase (InterPro:IPR00…	-1.07301	#NUM!	#N/A	#N/A
	27.3.57	RNA.regulation of transcription.JUMONJI family	c285704.graph_c0	Transcript	(loc_os01g67970.1 : 288.0) no description available & (at3g48430 : 272.0) Relative of Early Flowering 6 (REF6) encodes a Jumonji N/C and zinc finger domain-containing protein that acts as a positive regulator of flowering in an FLC-dependent pathway. REF6 mutants have hyperacetylation of histone H4 at the FLC locus. REF6 interacts with BES1 in a Y2H assay and in vitro. REF6 may play a role in bra…	#N/A	1.50249	#N/A	#N/A
	27.3.57	RNA.regulation of transcription.JUMONJI family	c289130.graph_c0	Transcript	(loc_os02g34680.1 : 92.4) no description available & (at4g06634 : 86.3) zinc finger (C2H2 type) family protein; FUNCTIONS IN: zinc ion binding, nucleic acid binding; INVOLVED IN: biological_process unknown; LOCATED IN: intracellular; CONTAINS InterPro DOMAIN/s: Zinc finger, C2H2-like (InterPro:IPR015880), Zinc finger, C2H2-type (InterPro:IPR007087), Zinc finger, C2H2-type/integrase, DNA-binding (…	#N/A	#NUM!	Inf	C2H2-type zinc-finger protein [Rhizoctonia solani AG-3 Rhs1AP]
	27.3.57	RNA.regulation of transcription.JUMONJI family	c292380.graph_c0	Transcript	(loc_os05g10770.1 : 102.0) no description available & (at1g08620 : 99.0) PKDM7D; FUNCTIONS IN: sequence-specific DNA binding transcription factor activity; INVOLVED IN: regulation of transcription; LOCATED IN: nucleus; EXPRESSED IN: 23 plant structures; EXPRESSED DURING: 15 growth stages; CONTAINS InterPro DOMAIN/s: Transcription factor jumonji/aspartyl beta-hydroxylase (InterPro:IPR003347), FY-r…	#N/A	-8.86843	Inf	putative jumonji family transcription factor [Rhizoctonia solani 123E]
	27.3.57	RNA.regulation of transcription.JUMONJI family	c297931.graph_c0	Transcript	(at1g11950 : 187.0) Transcription factor jumonji (jmjC) domain-containing protein; CONTAINS InterPro DOMAIN/s: Transcription factor jumonji/aspartyl beta-hydroxylase (InterPro:IPR003347), Transcription factor jumonji (InterPro:IPR013129); BEST Arabidopsis thaliana protein match is: transcription factor jumonji (jmjC) domain-containing protein (TAIR:AT1G62310.1); Has 30201 Blast hits to 17322 prot…	#N/A	#NUM!	Inf	Jmjd1a protein [Rhizoctonia solani 123E]
LUG	27.3.58	RNA.regulation of transcription.LUG	c209318.graph_c0	Transcript	(loc_os01g42260.3 : 163.0) no description available & (at4g32551 : 162.0) LEUNIG regulates floral organ identity,gynoecium and ovule development. Negatively regulates AGAMOUS . Encodes a glutamine-rich protein with seven WD repeats similar to transcriptional corepressors.; LEUNIG (LUG); FUNCTIONS IN: transcription repressor activity, protein heterodimerization activity; INVOLVED IN: flower develo…	-1.12067	#NUM!	#N/A	#N/A
	27.3.58	RNA.regulation of transcription.LUG	c236657.graph_c0	Transcript	(loc_os01g42260.3 : 158.0) no description available & (at4g32551 : 155.0) LEUNIG regulates floral organ identity,gynoecium and ovule development. Negatively regulates AGAMOUS . Encodes a glutamine-rich protein with seven WD repeats similar to transcriptional corepressors.; LEUNIG (LUG); FUNCTIONS IN: transcription repressor activity, protein heterodimerization activity; INVOLVED IN: flower develo…	-1.56839	#NUM!	#N/A	#N/A
	27.3.58	RNA.regulation of transcription.LUG	c262744.graph_c0	Transcript	(loc_os02g56880.1 : 311.0) no description available & (at2g32700 : 278.0) Encodes a WD40 repeat and LUFS domain containing protein that is similar to LUG. Interacts physically with SEUSS and likely functions as part of a repressor complex that represses AG.; LEUNIG_homolog (LUH); FUNCTIONS IN: molecular_function unknown; INVOLVED IN: flower development, negative regulation of transcription, embry…	-1.81563	#NUM!	#N/A	#N/A
MADS	27.3.24	RNA.regulation of transcription.MADS box transcription factor family	c112310.graph_c0	Transcript	(q39685|cmb1_diaca : 145.0) MADS-box protein CMB1 - Dianthus caryophyllus (Carnation) (Clove pink) & (loc_os06g06750.1 : 143.0) no description available & (at1g24260 : 141.0) Member of the MADs box transcription factor family. SEP3 is redundant with SEP1 and 2. Flowers of SEP1/2/3 triple mutants show a conversion of petals and stamens to sepals.SEP3 forms heterotetrameric complexes with other MAD…	-2.56565	2.41977	-4.59958	DAL21, partial [Pinus tabuliformis]
	27.3.24	RNA.regulation of transcription.MADS box transcription factor family	c196141.graph_c0	Transcript	(q7xun2|mad17_orysa : 238.0) MADS-box transcription factor 17 (OsMADS17) (NMADS3) (RMADS213) - Oryza sativa (Rice) & (loc_os04g49150.1 : 238.0) no description available & (at5g15800 : 228.0) Encodes a MADS box transcription factor involved flower and ovule development. Functionally redundant with SEP2 and SEP3.; SEPALLATA1 (SEP1); FUNCTIONS IN: DNA binding, sequence-specific DNA binding transcrip…	-4.42003	-1.70574	-2.32789	DAL1 [Pinus tabuliformis]
	27.3.24	RNA.regulation of transcription.MADS box transcription factor family	c243503.graph_c0	Transcript	(at2g22540 : 158.0) Encodes a nuclear protein that acts as a floral repressor and that functions within the thermosensory pathway. SVP represses FT expression via direct binding to the vCArG III motif in the FT promoter.; SHORT VEGETATIVE PHASE (SVP); CONTAINS InterPro DOMAIN/s: Transcription factor, MADS-box (InterPro:IPR002100), Transcription factor, K-box (InterPro:IPR002487); BEST Arabidopsis…	1.43828	1.95972	#N/A	#N/A
	27.3.24	RNA.regulation of transcription.MADS box transcription factor family	c246498.graph_c0	Transcript	(q6z4g0|mad18_orysa : 140.0) MADS-box transcription factor 18 (OsMADS18) (MADS-box protein 2) (OsMADS2) (MADS-box protein 28) (OsMADS28) (FDRMADS7) - Oryza sativa (Rice) & (loc_os07g41370.1 : 140.0) no description available & (at5g60910 : 134.0) MADS box gene negatively regulated by APETALA1; AGAMOUS-like 8 (AGL8); FUNCTIONS IN: sequence-specific DNA binding transcription factor activity; INVOLVE…	#N/A	#NUM!	1.23036	MADS6, partial [Pinus tabuliformis]
	27.3.24	RNA.regulation of transcription.MADS box transcription factor family	c265811.graph_c0	Transcript	(q84nc5|mad25_orysa : 147.0) MADS-box transcription factor 25 (OsMADS25) - Oryza sativa (Rice) & (loc_os04g23910.1 : 147.0) no description available & (at1g26310 : 146.0) Floral homeotic gene encoding a MADS domain protein homologous to AP1. Enhances the flower to shoot transformation in ap1 mutants.; CAULIFLOWER (CAL); FUNCTIONS IN: DNA binding, sequence-specific DNA binding transcription factor…	-5.86905	#NUM!	x	DAL10 [Pinus tabuliformis]
	27.3.24	RNA.regulation of transcription.MADS box transcription factor family	c270761.graph_c0	Transcript	(q6q9i2|mad15_orysa : 150.0) MADS-box transcription factor 15 (OsMADS15) (Protein APETALA1-like A) (FDRMADS3) (RMADS215) - Oryza sativa (Rice) & (loc_os07g01820.3 : 150.0) no description available & (at2g45660 : 145.0) Controls flowering and is required for CO to promote flowering. It acts downstream of FT. Overexpression of (SOC1) AGL20 suppresses not only the late flowering of plants that have …	-2.42534	#NUM!	-1.84078	MADS4 [Pinus tabuliformis]
	27.3.24	RNA.regulation of transcription.MADS box transcription factor family	c289769.graph_c0	Transcript	(at2g45660 : 165.0) Controls flowering and is required for CO to promote flowering. It acts downstream of FT. Overexpression of (SOC1) AGL20 suppresses not only the late flowering of plants that have functional FRI and FLC alleles but also the delayed phase transitions during the vegetative stages of development. AGL20/SOC1 acts with AGL24 to promote flowering and inflorescence meristem identity.…	-1.27547	#NUM!	#N/A	#N/A
	27.3.24	RNA.regulation of transcription.MADS box transcription factor family	c290483.graph_c0	Transcript	(at2g45660 : 115.0) Controls flowering and is required for CO to promote flowering. It acts downstream of FT. Overexpression of (SOC1) AGL20 suppresses not only the late flowering of plants that have functional FRI and FLC alleles but also the delayed phase transitions during the vegetative stages of development. AGL20/SOC1 acts with AGL24 to promote flowering and inflorescence meristem identity.…	#N/A	-1.81257	1.27908	unknown [Picea sitchensis]
	27.3.24	RNA.regulation of transcription.MADS box transcription factor family	c296585.graph_c1	Transcript	(at1g26310 : 127.0) Floral homeotic gene encoding a MADS domain protein homologous to AP1. Enhances the flower to shoot transformation in ap1 mutants.; CAULIFLOWER (CAL); FUNCTIONS IN: DNA binding, sequence-specific DNA binding transcription factor activity; INVOLVED IN: positive regulation of flower development, floral meristem determinacy; LOCATED IN: nucleus; EXPRESSED IN: 12 plant structures;…	-1.84919	#NUM!	-3.20932	unknown [Picea sitchensis]
	27.3.24	RNA.regulation of transcription.MADS box transcription factor family	c302218.graph_c0	Transcript	(q84nc2|mad31_orysa : 89.4) MADS-box transcription factor 31 (OsMADS31) - Oryza sativa (Rice) & (loc_os04g52410.1 : 89.4) no description available & (at3g58780 : 85.9) One of two genes (SHP1 and SHP2) that are required for fruit dehiscence. The two genes control dehiscence zone differentiation and promote the lignification of adjacent cells.; SHATTERPROOF 1 (SHP1); FUNCTIONS IN: protein binding, …	-1.60556	#NUM!	-1.97214	PREDICTED: MADS-box transcription factor 31-like isoform X3 [Brachypodium distachyon]
Metlryl BD	27.3.59	RNA.regulation of transcription.Methyl binding domain proteins	c283624.graph_c1	Transcript	(loc_os09g32090.2 : 243.0) no description available & (at5g35330 : 228.0) Protein containing methyl-CpG-binding domain.Has sequence similarity to human MBD proteins.; methyl-CPG-binding domain protein 02 (MBD02); CONTAINS InterPro DOMAIN/s: DNA-binding, integrase-type (InterPro:IPR016177), Methyl-CpG DNA binding (InterPro:IPR001739), Zinc finger, CW-type (InterPro:IPR011124); BEST Arabidopsis tha…	#N/A	2.01454	-1.3129	hypothetical protein CICLE_v10008843mg [Citrus clementina]
	27.3.59	RNA.regulation of transcription.Methyl binding domain proteins	c288715.graph_c0	Transcript	(at5g35330 : 201.0) Protein containing methyl-CpG-binding domain.Has sequence similarity to human MBD proteins.; methyl-CPG-binding domain protein 02 (MBD02); CONTAINS InterPro DOMAIN/s: DNA-binding, integrase-type (InterPro:IPR016177), Methyl-CpG DNA binding (InterPro:IPR001739), Zinc finger, CW-type (InterPro:IPR011124); BEST Arabidopsis thaliana protein match is: methyl-CPG-binding domain 12 (…	#N/A	1.92514	-2.16864	hypothetical protein LR48_Vigan10g001300 [Vigna angularis]
MYB	27.3.25	RNA.regulation of transcription.MYB domain transcription factor family	c110348.graph_c1	Transcript	(loc_os08g33800.1 : 189.0) no description available & (at1g69560 : 187.0) Encodes LOF2 (LATERAL ORGAN FUSION2), a MYB-domain transcription factor expressed in organ boundaries. Functions in boundary specification, meristem initiation and maintenance, and organ patterning. Also see LOF1 (At1g26780).; myb domain protein 105 (MYB105); CONTAINS InterPro DOMAIN/s: SANT, DNA-binding (InterPro:IPR001005…	#N/A	4.64159	-4.08159	PREDICTED: myb-like protein AA [Elaeis guineensis]
	27.3.25	RNA.regulation of transcription.MYB domain transcription factor family	c111283.graph_c0	Transcript	(at3g01140 : 176.0) Encodes a MIXTA-like MYB gene NOECK (NOK). Loss of function mutations show an increased number of branchpoints in leaf trichomes suggesting a role in negative regulation of trichome branching.; myb domain protein 106 (MYB106); FUNCTIONS IN: DNA binding, sequence-specific DNA binding transcription factor activity; INVOLVED IN: trichome branching, regulation of transcription, DN…	-1.24777	#NUM!	#N/A	#N/A
	27.3.25	RNA.regulation of transcription.MYB domain transcription factor family	c122735.graph_c1	Transcript	(loc_os08g33800.1 : 235.0) no description available & (at1g26780 : 224.0) Encodes LOF1 (LATERAL ORGAN FUSION1), a MYB-domain transcription factor expressed in organ boundaries. Functions in boundary specification, meristem initiation and maintenance, and organ patterning. Also see LOF2 (At1g69560).; myb domain protein 117 (MYB117); CONTAINS InterPro DOMAIN/s: SANT, DNA-binding (InterPro:IPR001005…	-1.18254	#NUM!	#N/A	#N/A
	27.3.25	RNA.regulation of transcription.MYB domain transcription factor family	c147996.graph_c0	Transcript	(at1g09540 : 245.0) Encodes putative transcription factor. Mutants lack of mucilage extrusion from the seeds during imbibition. Reduced quantities of mucilage are deposited during the development of the seed coat epidermis in myb61 mutants. Expressed in guard cells,loss of function mutations show an increase in stomatal pore opening suggesting a role in ABA independent regulation of stomatal pore…	-1.46545	#NUM!	#N/A	#N/A
	27.3.25	RNA.regulation of transcription.MYB domain transcription factor family	c165879.graph_c0	Transcript	(loc_os05g35500.1 : 210.0) no description available & (at1g22640 : 209.0) MYB-type transcription factor (MYB3) that represses phenylpropanoid biosynthesis gene expression; myb domain protein 3 (MYB3); CONTAINS InterPro DOMAIN/s: SANT, DNA-binding (InterPro:IPR001005), Homeodomain-like (InterPro:IPR009057), Myb, DNA-binding (InterPro:IPR014778), HTH transcriptional regulator, Myb-type, DNA-binding…	1.01299	#NUM!	#N/A	#N/A
	27.3.25	RNA.regulation of transcription.MYB domain transcription factor family	c168370.graph_c0	Transcript	(loc_os11g10130.1 : 196.0) no description available & (at1g26780 : 184.0) Encodes LOF1 (LATERAL ORGAN FUSION1), a MYB-domain transcription factor expressed in organ boundaries. Functions in boundary specification, meristem initiation and maintenance, and organ patterning. Also see LOF2 (At1g69560).; myb domain protein 117 (MYB117); CONTAINS InterPro DOMAIN/s: SANT, DNA-binding (InterPro:IPR001005…	-3.09083	#NUM!	#N/A	#N/A
	27.3.25	RNA.regulation of transcription.MYB domain transcription factor family	c169436.graph_c0	Transcript	(at4g13480 : 188.0) Member of the R2R3 factor gene family.; myb domain protein 79 (MYB79); FUNCTIONS IN: DNA binding, sequence-specific DNA binding transcription factor activity; INVOLVED IN: regulation of transcription, DNA-dependent, regulation of transcription; CONTAINS InterPro DOMAIN/s: SANT, DNA-binding (InterPro:IPR001005), Homeodomain-like (InterPro:IPR009057), Myb, DNA-binding (InterPro:…	-1.72043	-2.9895	#N/A	#N/A
	27.3.25	RNA.regulation of transcription.MYB domain transcription factor family	c179050.graph_c0	Transcript	(at1g22640 : 166.0) MYB-type transcription factor (MYB3) that represses phenylpropanoid biosynthesis gene expression; myb domain protein 3 (MYB3); CONTAINS InterPro DOMAIN/s: SANT, DNA-binding (InterPro:IPR001005), Homeodomain-like (InterPro:IPR009057), Myb, DNA-binding (InterPro:IPR014778), HTH transcriptional regulator, Myb-type, DNA-binding (InterPro:IPR017930), Homeodomain-related (InterPro:I…	1.1725	#NUM!	2.16877	transcription factor MYB30 [Picea abies]
	27.3.25	RNA.regulation of transcription.MYB domain transcription factor family	c203448.graph_c0	Transcript	(at3g13540 : 221.0) Encodes a member of the MYB family of transcriptional regulators. MYB5 act as a negative regulator of trichome branching and play a role in the correct formation of the seed coat and possibly the formation the underlying endosperm layers. Loss of function mutations have defects in seed coat mucilage and columella cells as well as trichome defects (smaller and reduced number of…	1.24727	1.94507	#N/A	#N/A
	27.3.25	RNA.regulation of transcription.MYB domain transcription factor family	c207874.graph_c0	Transcript	(loc_os03g29614.1 : 175.0) no description available & (at1g22640 : 174.0) MYB-type transcription factor (MYB3) that represses phenylpropanoid biosynthesis gene expression; myb domain protein 3 (MYB3); CONTAINS InterPro DOMAIN/s: SANT, DNA-binding (InterPro:IPR001005), Homeodomain-like (InterPro:IPR009057), Myb, DNA-binding (InterPro:IPR014778), HTH transcriptional regulator, Myb-type, DNA-binding…	-5.2775	#NUM!	-2.17614	hypothetical protein AMTR_s00024p00224180 [Amborella trichopoda]
	27.3.25	RNA.regulation of transcription.MYB domain transcription factor family	c209084.graph_c0	Transcript	(at1g75250 : 108.0) RAD-like 6 (RL6); CONTAINS InterPro DOMAIN/s: SANT, DNA-binding (InterPro:IPR001005), Molecular chaperone, heat shock protein, Hsp40, DnaJ (InterPro:IPR015609), Homeodomain-like (InterPro:IPR009057); BEST Arabidopsis thaliana protein match is: RAD-like 5 (TAIR:AT1G19510.1); Has 591 Blast hits to 590 proteins in 66 species: Archae - 0; Bacteria - 0; Metazoa - 122; Fungi - 0; Pl…	5.43477	#NUM!	6.5405	unknown [Picea sitchensis]
	27.3.25	RNA.regulation of transcription.MYB domain transcription factor family	c209762.graph_c0	Transcript	(at4g38620 : 248.0) Encodes a R2R3 MYB protein which is involved in the response to UV-B. It functions as a repressor of target gene expression. One of its target genes encodes cinnamate 4-hydroxylase; mutants accumulate sinapate esters in their leaves. MYB4 binds to its own promoter and represses its own expression. Nuclear localization of MYB4 depends on the action of the beta importin SAD2.; m…	#N/A	#NUM!	1.76845	unknown [Picea sitchensis]
	27.3.25	RNA.regulation of transcription.MYB domain transcription factor family	c209880.graph_c0	Transcript	(at3g02940 : 234.0) Encodes a putative transcription factor (MYB107).; myb domain protein 107 (MYB107); CONTAINS InterPro DOMAIN/s: SANT, DNA-binding (InterPro:IPR001005), Homeodomain-like (InterPro:IPR009057), Myb, DNA-binding (InterPro:IPR014778), HTH transcriptional regulator, Myb-type, DNA-binding (InterPro:IPR017930), Homeodomain-related (InterPro:IPR012287), Myb transcription factor (InterP…	#N/A	1.45754	#N/A	#N/A
	27.3.25	RNA.regulation of transcription.MYB domain transcription factor family	c210017.graph_c0	Transcript	(at2g37630 : 206.0) Encodes a MYB-domain protein involved in specification of the leaf proximodistal axis. Mutation results in lobed and dissected leaves with a characteristic asymmetry. Homologous to the Antirrhinum PHANTASTICA (PHAN) and maize ROUGH SHEATH2 (RS2) genes Asymmetric placement of auxin response at the distal leaf tip precedes visible asymmetric leaf growth. Acts alongside AXR1 to e…	#N/A	1.55067	-1.90906	unknown [Picea sitchensis]
	27.3.25	RNA.regulation of transcription.MYB domain transcription factor family	c210669.graph_c0	Transcript	(loc_os12g13570.1 : 176.0) no description available & (at5g11510 : 173.0) Arabidopsis thaliana putative c-myb-like transcription factor MYB3R-4. Functions in powdery mildew induced host endoreduplication at the site of infection.; myb domain protein 3r-4 (MYB3R-4); CONTAINS InterPro DOMAIN/s: SANT, DNA-binding (InterPro:IPR001005), Homeodomain-like (InterPro:IPR009057), Myb, DNA-binding (InterPro…	-1.72647	#NUM!	#N/A	#N/A
	27.3.25	RNA.regulation of transcription.MYB domain transcription factor family	c211257.graph_c0	Transcript	(at2g37630 : 290.0) Encodes a MYB-domain protein involved in specification of the leaf proximodistal axis. Mutation results in lobed and dissected leaves with a characteristic asymmetry. Homologous to the Antirrhinum PHANTASTICA (PHAN) and maize ROUGH SHEATH2 (RS2) genes Asymmetric placement of auxin response at the distal leaf tip precedes visible asymmetric leaf growth. Acts alongside AXR1 to e…	#N/A	1.91568	-2.38385	PREDICTED: transcription factor AS1 isoform X1 [Ziziphus jujuba]
	27.3.25	RNA.regulation of transcription.MYB domain transcription factor family	c227047.graph_c0	Transcript	(loc_os07g31470.1 : 246.0) no description available & (at3g12720 : 235.0) Member of the R2R3 factor gene family.; myb domain protein 67 (MYB67); FUNCTIONS IN: DNA binding, sequence-specific DNA binding transcription factor activity; INVOLVED IN: regulation of transcription, DNA-dependent, regulation of transcription; CONTAINS InterPro DOMAIN/s: SANT, DNA-binding (InterPro:IPR001005), Homeodomain-…	-1.21355	4.06615	-4.89086	PREDICTED: myb-related protein 308 [Elaeis guineensis]
	27.3.25	RNA.regulation of transcription.MYB domain transcription factor family	c228080.graph_c0	Transcript	(at3g28910 : 249.0) transcription factor myb homologue; myb domain protein 30 (MYB30); CONTAINS InterPro DOMAIN/s: SANT, DNA-binding (InterPro:IPR001005), Homeodomain-like (InterPro:IPR009057), Myb, DNA-binding (InterPro:IPR014778), HTH transcriptional regulator, Myb-type, DNA-binding (InterPro:IPR017930), Homeodomain-related (InterPro:IPR012287), Myb transcription factor (InterPro:IPR015495); BE…	1.08454	#NUM!	#N/A	#N/A
	27.3.25	RNA.regulation of transcription.MYB domain transcription factor family	c228146.graph_c0	Transcript	(p93417|gam1_orysa : 168.0) Transcription factor GAMYB (OsGAMyb) - Oryza sativa (Rice) & (loc_os01g59660.3 : 168.0) no description available & (at2g32460 : 162.0) Member of the R2R3 factor gene family.; myb domain protein 101 (MYB101); CONTAINS InterPro DOMAIN/s: SANT, DNA-binding (InterPro:IPR001005), Homeodomain-like (InterPro:IPR009057), Myb, DNA-binding (InterPro:IPR014778), HTH transcription…	-1.56554	#NUM!	#N/A	#N/A
	27.3.25	RNA.regulation of transcription.MYB domain transcription factor family	c233889.graph_c1	Transcript	(at5g65790 : 212.0) Encodes a putative MYB transcription factor.; myb domain protein 68 (MYB68); CONTAINS InterPro DOMAIN/s: SANT, DNA-binding (InterPro:IPR001005), Homeodomain-like (InterPro:IPR009057), Myb, DNA-binding (InterPro:IPR014778), HTH transcriptional regulator, Myb-type, DNA-binding (InterPro:IPR017930), Homeodomain-related (InterPro:IPR012287), Myb transcription factor (InterPro:IPR0…	#N/A	-2.13012	6.37993	unknown [Picea sitchensis]
	27.3.25	RNA.regulation of transcription.MYB domain transcription factor family	c239199.graph_c0	Transcript	(at1g75250 : 102.0) RAD-like 6 (RL6); CONTAINS InterPro DOMAIN/s: SANT, DNA-binding (InterPro:IPR001005), Molecular chaperone, heat shock protein, Hsp40, DnaJ (InterPro:IPR015609), Homeodomain-like (InterPro:IPR009057); BEST Arabidopsis thaliana protein match is: RAD-like 5 (TAIR:AT1G19510.1); Has 591 Blast hits to 590 proteins in 66 species: Archae - 0; Bacteria - 0; Metazoa - 122; Fungi - 0; Pl…	-4.58468	#NUM!	-3.22757	unknown [Picea sitchensis]
	27.3.25	RNA.regulation of transcription.MYB domain transcription factor family	c241747.graph_c0	Transcript	(at1g01060 : 122.0) LHY encodes a myb-related putative transcription factor involved in circadian rhythm along with another myb transcription factor CCA1; LATE ELONGATED HYPOCOTYL (LHY); FUNCTIONS IN: DNA binding, sequence-specific DNA binding transcription factor activity; INVOLVED IN: in 11 processes; EXPRESSED IN: 22 plant structures; EXPRESSED DURING: 13 growth stages; BEST Arabidopsis thalia…	1.25167	-2.15572	3.79608	unknown [Picea sitchensis]
	27.3.25	RNA.regulation of transcription.MYB domain transcription factor family	c248809.graph_c0	Transcript	(at5g67300 : 230.0) Member of the R2R3 factor MYB gene family involved in mediating plant responses to a variety of abiotic stimiuli.; myb domain protein r1 (MYBR1); CONTAINS InterPro DOMAIN/s: SANT, DNA-binding (InterPro:IPR001005), Homeodomain-like (InterPro:IPR009057), Myb, DNA-binding (InterPro:IPR014778), HTH transcriptional regulator, Myb-type, DNA-binding (InterPro:IPR017930), Homeodomain-…	#N/A	#NUM!	1.70133	R2R3-MYB transcription factor MYB6 [Picea glauca]
	27.3.25	RNA.regulation of transcription.MYB domain transcription factor family	c254373.graph_c0	Transcript	(at5g65790 : 225.0) Encodes a putative MYB transcription factor.; myb domain protein 68 (MYB68); CONTAINS InterPro DOMAIN/s: SANT, DNA-binding (InterPro:IPR001005), Homeodomain-like (InterPro:IPR009057), Myb, DNA-binding (InterPro:IPR014778), HTH transcriptional regulator, Myb-type, DNA-binding (InterPro:IPR017930), Homeodomain-related (InterPro:IPR012287), Myb transcription factor (InterPro:IPR0…	-2.34746	-2.08283	#N/A	#N/A
	27.3.25	RNA.regulation of transcription.MYB domain transcription factor family	c254789.graph_c0	Transcript	(loc_os04g47890.1 : 99.8) no description available & (at2g38300 : 97.4) myb-like HTH transcriptional regulator family protein; CONTAINS InterPro DOMAIN/s: Homeodomain-like (InterPro:IPR009057), Myb, DNA-binding (InterPro:IPR014778), Myb-like DNA-binding domain, SHAQKYF class (InterPro:IPR006447), HTH transcriptional regulator, Myb-type, DNA-binding (InterPro:IPR017930), Homeodomain-related (Inter…	-4.68403	#NUM!	-2.62293	hypothetical protein AMTR_s00037p00221530 [Amborella trichopoda]
	27.3.25	RNA.regulation of transcription.MYB domain transcription factor family	c256262.graph_c0	Transcript	(loc_os08g15020.1 : 234.0) no description available & (at5g65790 : 233.0) Encodes a putative MYB transcription factor.; myb domain protein 68 (MYB68); CONTAINS InterPro DOMAIN/s: SANT, DNA-binding (InterPro:IPR001005), Homeodomain-like (InterPro:IPR009057), Myb, DNA-binding (InterPro:IPR014778), HTH transcriptional regulator, Myb-type, DNA-binding (InterPro:IPR017930), Homeodomain-related (InterP…	1.88566	-1.66369	3.93574	unknown [Picea sitchensis]
	27.3.25	RNA.regulation of transcription.MYB domain transcription factor family	c256756.graph_c0	Transcript	(at5g67300 : 110.0) Member of the R2R3 factor MYB gene family involved in mediating plant responses to a variety of abiotic stimiuli.; myb domain protein r1 (MYBR1); CONTAINS InterPro DOMAIN/s: SANT, DNA-binding (InterPro:IPR001005), Homeodomain-like (InterPro:IPR009057), Myb, DNA-binding (InterPro:IPR014778), HTH transcriptional regulator, Myb-type, DNA-binding (InterPro:IPR017930), Homeodomain-…	#N/A	-3.319	Inf	hypothetical protein LY89DRAFT_416021 [Phialocephala scopiformis]
	27.3.25	RNA.regulation of transcription.MYB domain transcription factor family	c258706.graph_c0	Transcript	(at4g38620 : 144.0) Encodes a R2R3 MYB protein which is involved in the response to UV-B. It functions as a repressor of target gene expression. One of its target genes encodes cinnamate 4-hydroxylase; mutants accumulate sinapate esters in their leaves. MYB4 binds to its own promoter and represses its own expression. Nuclear localization of MYB4 depends on the action of the beta importin SAD2.; m…	1.74511	#NUM!	1.52476	R2R3-MYB transcription factor MYB13, partial [Pinus taeda]
	27.3.25	RNA.regulation of transcription.MYB domain transcription factor family	c260579.graph_c0	Transcript	(at1g34670 : 208.0) Member of the R2R3 factor gene family.; myb domain protein 93 (MYB93); CONTAINS InterPro DOMAIN/s: SANT, DNA-binding (InterPro:IPR001005), Homeodomain-like (InterPro:IPR009057), Myb, DNA-binding (InterPro:IPR014778), HTH transcriptional regulator, Myb-type, DNA-binding (InterPro:IPR017930), Homeodomain-related (InterPro:IPR012287), Myb transcription factor (InterPro:IPR015495)…	#N/A	-2.29185	3.21146	PREDICTED: transcription factor MYB3-like [Jatropha curcas]
	27.3.25	RNA.regulation of transcription.MYB domain transcription factor family	c264581.graph_c0	Transcript	(loc_os09g01960.1 : 191.0) no description available & (at3g50060 : 189.0) Encodes a member of the R2R3 transcription factor gene family. Expressed in response to potassium deprivation and auxin. Involved in lateral root development. Interacts with ARF7 and regulates the expression of some auxin responsive genes.; myb domain protein 77 (MYB77); CONTAINS InterPro DOMAIN/s: SANT, DNA-binding (InterP…	#N/A	-1.07396	2.15094	R2R3-MYB transcription factor MYB9 [Picea glauca]
	27.3.25	RNA.regulation of transcription.MYB domain transcription factor family	c266981.graph_c0	Transcript	(at1g22640 : 127.0) MYB-type transcription factor (MYB3) that represses phenylpropanoid biosynthesis gene expression; myb domain protein 3 (MYB3); CONTAINS InterPro DOMAIN/s: SANT, DNA-binding (InterPro:IPR001005), Homeodomain-like (InterPro:IPR009057), Myb, DNA-binding (InterPro:IPR014778), HTH transcriptional regulator, Myb-type, DNA-binding (InterPro:IPR017930), Homeodomain-related (InterPro:I…	#N/A	#NUM!	1.68274	transcription factor MYB30 [Picea abies]
	27.3.25	RNA.regulation of transcription.MYB domain transcription factor family	c269259.graph_c0	Transcript	(loc_os09g36730.1 : 147.0) no description available & (at4g38620 : 143.0) Encodes a R2R3 MYB protein which is involved in the response to UV-B. It functions as a repressor of target gene expression. One of its target genes encodes cinnamate 4-hydroxylase; mutants accumulate sinapate esters in their leaves. MYB4 binds to its own promoter and represses its own expression. Nuclear localization of MY…	#N/A	2.36531	#N/A	#N/A
	27.3.25	RNA.regulation of transcription.MYB domain transcription factor family	c270480.graph_c0	Transcript	(at3g08500 : 152.0) Encodes a putative R2R3-type MYB transcription factor (MYB83).; myb domain protein 83 (MYB83); CONTAINS InterPro DOMAIN/s: SANT, DNA-binding (InterPro:IPR001005), Homeodomain-like (InterPro:IPR009057), Myb, DNA-binding (InterPro:IPR014778), HTH transcriptional regulator, Myb-type, DNA-binding (InterPro:IPR017930), Homeodomain-related (InterPro:IPR012287), Myb transcription fac…	#N/A	#NUM!	1.89535	R2R3-MYB transcription factor MYB4 [Picea glauca]
	27.3.25	RNA.regulation of transcription.MYB domain transcription factor family	c271899.graph_c0	Transcript	(at4g21440 : 212.0) Encodes a MYB transcription factor involved in wounding and osmotic stress response. Member of the R2R3 factor gene family.; MYB-like 102 (MYB102); CONTAINS InterPro DOMAIN/s: SANT, DNA-binding (InterPro:IPR001005), Homeodomain-like (InterPro:IPR009057), Myb, DNA-binding (InterPro:IPR014778), HTH transcriptional regulator, Myb-type, DNA-binding (InterPro:IPR017930), Homeodomai…	#N/A	-3.11625	2.92034	R2R3-MYB transcription factor MYB11 [Picea glauca]
	27.3.25	RNA.regulation of transcription.MYB domain transcription factor family	c273108.graph_c0	Transcript	(at5g35550 : 171.0) TT2 encodes a R2R3 MYB domain putative transcription factor that acts as a key determinant in the proanthocyanidin accumulation of developing seed. It is thought that a ternary complex composed of TT2, TT8 and TTG1 is necessary for correct expression of BAN in seed endothelium.; TRANSPARENT TESTA 2 (TT2); CONTAINS InterPro DOMAIN/s: SANT, DNA-binding (InterPro:IPR001005), Home…	1.31966	#NUM!	#N/A	#N/A
	27.3.25	RNA.regulation of transcription.MYB domain transcription factor family	c276058.graph_c0	Transcript	(loc_os09g36730.1 : 270.0) no description available & (at4g38620 : 261.0) Encodes a R2R3 MYB protein which is involved in the response to UV-B. It functions as a repressor of target gene expression. One of its target genes encodes cinnamate 4-hydroxylase; mutants accumulate sinapate esters in their leaves. MYB4 binds to its own promoter and represses its own expression. Nuclear localization of MY…	#N/A	#NUM!	-1.36929	R2R3-MYB transcription factor MYB5 [Picea glauca]
	27.3.25	RNA.regulation of transcription.MYB domain transcription factor family	c276122.graph_c2	Transcript	(loc_os09g15800.1 : 162.0) no description available & (at2g03880 : 153.0) Pentatricopeptide repeat (PPR) superfamily protein; CONTAINS InterPro DOMAIN/s: Pentatricopeptide repeat (InterPro:IPR002885); BEST Arabidopsis thaliana protein match is: Tetratricopeptide repeat (TPR)-like superfamily protein (TAIR:AT3G24000.1); Has 41924 Blast hits to 14587 proteins in 276 species: Archae - 3; Bacteria - …	#N/A	1.63966	#N/A	#N/A
	27.3.25	RNA.regulation of transcription.MYB domain transcription factor family	c276460.graph_c0	Transcript	(loc_os01g03720.1 : 176.0) no description available & (at5g16770 : 174.0) Member of the R2R3 factor gene family.; myb domain protein 9 (MYB9); CONTAINS InterPro DOMAIN/s: SANT, DNA-binding (InterPro:IPR001005), Myb, DNA-binding (InterPro:IPR014778), Homeodomain-like (InterPro:IPR009057), Myb transcription factor (InterPro:IPR015495), HTH transcriptional regulator, Myb-type, DNA-binding (InterPro:…	-2.99694	-3.31556	#N/A	#N/A
	27.3.25	RNA.regulation of transcription.MYB domain transcription factor family	c277904.graph_c1	Transcript	(loc_os02g01610.2 : 214.0) no description available & (at3g12770 : 203.0) Encodes a pentatricopeptide repeat protein (PPR) protein involved in mitochondrial mRNA editing.; mitochondrial editing factor 22 (MEF22); CONTAINS InterPro DOMAIN/s: Pentatricopeptide repeat (InterPro:IPR002885); BEST Arabidopsis thaliana protein match is: Pentatricopeptide repeat (PPR) superfamily protein (TAIR:AT1G11290.…	#N/A	#NUM!	-1.82394	unknown [Picea sitchensis]
	27.3.25	RNA.regulation of transcription.MYB domain transcription factor family	c280802.graph_c0	Transcript	(at1g09540 : 268.0) Encodes putative transcription factor. Mutants lack of mucilage extrusion from the seeds during imbibition. Reduced quantities of mucilage are deposited during the development of the seed coat epidermis in myb61 mutants. Expressed in guard cells,loss of function mutations show an increase in stomatal pore opening suggesting a role in ABA independent regulation of stomatal pore…	-3.75487	#NUM!	-2.33715	MYB transcription factor [Pinus taeda]
	27.3.25	RNA.regulation of transcription.MYB domain transcription factor family	c280840.graph_c1	Transcript	(at5g65790 : 244.0) Encodes a putative MYB transcription factor.; myb domain protein 68 (MYB68); CONTAINS InterPro DOMAIN/s: SANT, DNA-binding (InterPro:IPR001005), Homeodomain-like (InterPro:IPR009057), Myb, DNA-binding (InterPro:IPR014778), HTH transcriptional regulator, Myb-type, DNA-binding (InterPro:IPR017930), Homeodomain-related (InterPro:IPR012287), Myb transcription factor (InterPro:IPR0…	2.33067	-2.08176	4.80266	unknown [Picea sitchensis]
	27.3.25	RNA.regulation of transcription.MYB domain transcription factor family	c280992.graph_c0	Transcript	(p10290|mybc_maize : 128.0) Anthocyanin regulatory C1 protein - Zea mays (Maize) & (at5g52600 : 125.0) Member of the R2R3 factor gene family.; myb domain protein 82 (MYB82); FUNCTIONS IN: DNA binding, sequence-specific DNA binding transcription factor activity; INVOLVED IN: regulation of transcription; CONTAINS InterPro DOMAIN/s: SANT, DNA-binding (InterPro:IPR001005), Homeodomain-like (InterPro:…	#N/A	#NUM!	-3.99995	hypothetical protein VITISV_029986 [Vitis vinifera]
	27.3.25	RNA.regulation of transcription.MYB domain transcription factor family	c282551.graph_c0	Transcript	(at3g13540 : 94.4) Encodes a member of the MYB family of transcriptional regulators. MYB5 act as a negative regulator of trichome branching and play a role in the correct formation of the seed coat and possibly the formation the underlying endosperm layers. Loss of function mutations have defects in seed coat mucilage and columella cells as well as trichome defects (smaller and reduced number of …	1.59705	2.98492	#N/A	#N/A
	27.3.25	RNA.regulation of transcription.MYB domain transcription factor family	c283190.graph_c0	Transcript	(at1g22640 : 215.0) MYB-type transcription factor (MYB3) that represses phenylpropanoid biosynthesis gene expression; myb domain protein 3 (MYB3); CONTAINS InterPro DOMAIN/s: SANT, DNA-binding (InterPro:IPR001005), Homeodomain-like (InterPro:IPR009057), Myb, DNA-binding (InterPro:IPR014778), HTH transcriptional regulator, Myb-type, DNA-binding (InterPro:IPR017930), Homeodomain-related (InterPro:I…	1.62965	3.45887	-1.44193	unknown [Picea sitchensis]
	27.3.25	RNA.regulation of transcription.MYB domain transcription factor family	c283258.graph_c0	Transcript	(loc_os01g65370.1 : 177.0) no description available & (at4g38620 : 168.0) Encodes a R2R3 MYB protein which is involved in the response to UV-B. It functions as a repressor of target gene expression. One of its target genes encodes cinnamate 4-hydroxylase; mutants accumulate sinapate esters in their leaves. MYB4 binds to its own promoter and represses its own expression. Nuclear localization of MY…	2.07789	#NUM!	1.62882	unknown [Picea sitchensis]
	27.3.25	RNA.regulation of transcription.MYB domain transcription factor family	c283447.graph_c0	Transcript	(at3g13540 : 219.0) Encodes a member of the MYB family of transcriptional regulators. MYB5 act as a negative regulator of trichome branching and play a role in the correct formation of the seed coat and possibly the formation the underlying endosperm layers. Loss of function mutations have defects in seed coat mucilage and columella cells as well as trichome defects (smaller and reduced number of…	#N/A	-1.05285	1.39934	unknown [Picea sitchensis]
	27.3.25	RNA.regulation of transcription.MYB domain transcription factor family	c283858.graph_c4	Transcript	(loc_os02g05720.1 : 318.0) no description available & (at4g02750 : 305.0) Tetratricopeptide repeat (TPR)-like superfamily protein; LOCATED IN: mitochondrion; EXPRESSED IN: 16 plant structures; EXPRESSED DURING: 7 growth stages; CONTAINS InterPro DOMAIN/s: Pentatricopeptide repeat (InterPro:IPR002885); BEST Arabidopsis thaliana protein match is: pentatricopeptide (PPR) repeat-containing protein (T…	1.2195	#NUM!	#N/A	#N/A
	27.3.25	RNA.regulation of transcription.MYB domain transcription factor family	c284837.graph_c0	Transcript	(at5g12870 : 123.0) Member of the R2R3 factor gene family.; myb domain protein 46 (MYB46); CONTAINS InterPro DOMAIN/s: SANT, DNA-binding (InterPro:IPR001005), Homeodomain-like (InterPro:IPR009057), Myb, DNA-binding (InterPro:IPR014778), HTH transcriptional regulator, Myb-type, DNA-binding (InterPro:IPR017930), Homeodomain-related (InterPro:IPR012287), Myb transcription factor (InterPro:IPR015495)…	-1.44445	2.22584	-3.28328	R2R3-MYB transcription factor MYB4 [Picea glauca]
	27.3.25	RNA.regulation of transcription.MYB domain transcription factor family	c285042.graph_c1	Transcript	(loc_os07g39910.1 : 253.0) no description available & (at1g08070 : 236.0) Encodes a chloroplast RNA editing factor.; ORGANELLE TRANSCRIPT PROCESSING 82 (OTP82); CONTAINS InterPro DOMAIN/s: Pentatricopeptide repeat (InterPro:IPR002885); BEST Arabidopsis thaliana protein match is: Tetratricopeptide repeat (TPR)-like superfamily protein (TAIR:AT2G29760.1); Has 45065 Blast hits to 15003 proteins in 2…	#N/A	2.04545	#N/A	#N/A
	27.3.25	RNA.regulation of transcription.MYB domain transcription factor family	c285189.graph_c0	Transcript	(p10290|mybc_maize : 139.0) Anthocyanin regulatory C1 protein - Zea mays (Maize) & (at3g62610 : 136.0) Member of the R2R3 factor gene family.; myb domain protein 11 (MYB11); CONTAINS InterPro DOMAIN/s: SANT, DNA-binding (InterPro:IPR001005), Homeodomain-like (InterPro:IPR009057), Myb, DNA-binding (InterPro:IPR014778), HTH transcriptional regulator, Myb-type, DNA-binding (InterPro:IPR017930), Home…	-4.02516	#NUM!	#N/A	#N/A
	27.3.25	RNA.regulation of transcription.MYB domain transcription factor family	c286834.graph_c5	Transcript	(loc_os09g15800.1 : 379.0) no description available & (at4g02750 : 360.0) Tetratricopeptide repeat (TPR)-like superfamily protein; LOCATED IN: mitochondrion; EXPRESSED IN: 16 plant structures; EXPRESSED DURING: 7 growth stages; CONTAINS InterPro DOMAIN/s: Pentatricopeptide repeat (InterPro:IPR002885); BEST Arabidopsis thaliana protein match is: pentatricopeptide (PPR) repeat-containing protein (T…	1.06538	2.22813	#N/A	#N/A
	27.3.25	RNA.regulation of transcription.MYB domain transcription factor family	c286952.graph_c0	Transcript	(at1g22640 : 124.0) MYB-type transcription factor (MYB3) that represses phenylpropanoid biosynthesis gene expression; myb domain protein 3 (MYB3); CONTAINS InterPro DOMAIN/s: SANT, DNA-binding (InterPro:IPR001005), Homeodomain-like (InterPro:IPR009057), Myb, DNA-binding (InterPro:IPR014778), HTH transcriptional regulator, Myb-type, DNA-binding (InterPro:IPR017930), Homeodomain-related (InterPro:I…	1.50959	#NUM!	#N/A	#N/A
	27.3.25	RNA.regulation of transcription.MYB domain transcription factor family	c287023.graph_c0	Transcript	(at3g18100 : 159.0) Member of the R2R3 transcription factor gene family.; myb domain protein 4r1 (MYB4R1); CONTAINS InterPro DOMAIN/s: MYB-like (InterPro:IPR017877), SANT, DNA-binding (InterPro:IPR001005), Myb, DNA-binding (InterPro:IPR014778), Homeodomain-like (InterPro:IPR009057), HTH transcriptional regulator, Myb-type, DNA-binding (InterPro:IPR017930), Myb transcription factor (InterPro:IPR01…	#N/A	#NUM!	Inf	Myb-like DNA-binding domain protein [Rhizoctonia solani 123E]
	27.3.25	RNA.regulation of transcription.MYB domain transcription factor family	c287589.graph_c0	Transcript	(at1g22640 : 172.0) MYB-type transcription factor (MYB3) that represses phenylpropanoid biosynthesis gene expression; myb domain protein 3 (MYB3); CONTAINS InterPro DOMAIN/s: SANT, DNA-binding (InterPro:IPR001005), Homeodomain-like (InterPro:IPR009057), Myb, DNA-binding (InterPro:IPR014778), HTH transcriptional regulator, Myb-type, DNA-binding (InterPro:IPR017930), Homeodomain-related (InterPro:I…	-6.53977	#NUM!	-4.71746	transcription factor MYB30 [Picea abies]
	27.3.25	RNA.regulation of transcription.MYB domain transcription factor family	c288509.graph_c7	Transcript	(loc_os07g39910.1 : 396.0) no description available & (at4g02750 : 393.0) Tetratricopeptide repeat (TPR)-like superfamily protein; LOCATED IN: mitochondrion; EXPRESSED IN: 16 plant structures; EXPRESSED DURING: 7 growth stages; CONTAINS InterPro DOMAIN/s: Pentatricopeptide repeat (InterPro:IPR002885); BEST Arabidopsis thaliana protein match is: pentatricopeptide (PPR) repeat-containing protein (T…	#N/A	1.87396	#N/A	#N/A
	27.3.25	RNA.regulation of transcription.MYB domain transcription factor family	c289225.graph_c0	Transcript	(loc_os11g37330.1 : 257.0) no description available & (at4g02750 : 232.0) Tetratricopeptide repeat (TPR)-like superfamily protein; LOCATED IN: mitochondrion; EXPRESSED IN: 16 plant structures; EXPRESSED DURING: 7 growth stages; CONTAINS InterPro DOMAIN/s: Pentatricopeptide repeat (InterPro:IPR002885); BEST Arabidopsis thaliana protein match is: pentatricopeptide (PPR) repeat-containing protein (T…	#N/A	1.75032	#N/A	#N/A
	27.3.25	RNA.regulation of transcription.MYB domain transcription factor family	c289803.graph_c0	Transcript	(q7xbh4|myb4_orysa : 210.0) Myb-related protein Myb4 (OsMyb4) (Transcription factor RLTR1) - Oryza sativa (Rice) & (loc_os04g43680.1 : 210.0) no description available & (at3g02940 : 206.0) Encodes a putative transcription factor (MYB107).; myb domain protein 107 (MYB107); CONTAINS InterPro DOMAIN/s: SANT, DNA-binding (InterPro:IPR001005), Homeodomain-like (InterPro:IPR009057), Myb, DNA-binding (I…	1.28198	#NUM!	2.75155	R2R3-MYB transcription factor MYB11 [Picea glauca]
	27.3.25	RNA.regulation of transcription.MYB domain transcription factor family	c290465.graph_c0	Transcript	(loc_os03g16700.3 : 188.0) no description available & (at5g13820 : 132.0) Encodes a protein that specifically binds plant telomeric DNA repeats. It has a single Myb telomeric DNA-binding domain in C-terminus that prefers the sequence TTTAGGG.; telomeric DNA binding protein 1 (TBP1); FUNCTIONS IN: DNA binding, double-stranded telomeric DNA binding; INVOLVED IN: telomere maintenance; LOCATED IN: ch…	-1.51706	#NUM!	#N/A	#N/A
	27.3.25	RNA.regulation of transcription.MYB domain transcription factor family	c291081.graph_c0	Transcript	(at3g61250 : 285.0) Member of the R2R3 factor gene family.; myb domain protein 17 (MYB17); CONTAINS InterPro DOMAIN/s: SANT, DNA-binding (InterPro:IPR001005), Homeodomain-like (InterPro:IPR009057), Myb, DNA-binding (InterPro:IPR014778), HTH transcriptional regulator, Myb-type, DNA-binding (InterPro:IPR017930), Homeodomain-related (InterPro:IPR012287), Myb transcription factor (InterPro:IPR015495)…	#N/A	1.95499	#N/A	#N/A
	27.3.25	RNA.regulation of transcription.MYB domain transcription factor family	c291198.graph_c0	Transcript	(loc_os05g03550.1 : 288.0) no description available & (at3g52250 : 251.0) Encodes a protein with a putative role in mRNA splicing.; Duplicated homeodomain-like superfamily protein; FUNCTIONS IN: DNA binding, sequence-specific DNA binding transcription factor activity; INVOLVED IN: RNA splicing; CONTAINS InterPro DOMAIN/s: SANT, DNA-binding (InterPro:IPR001005), Myb, DNA-binding (InterPro:IPR01477…	#N/A	1.28912	-1.4385	PREDICTED: uncharacterized protein LOC18427375 [Amborella trichopoda]
	27.3.25	RNA.regulation of transcription.MYB domain transcription factor family	c291691.graph_c0	Transcript	(p20024|myb1_maize : 128.0) Myb-related protein Zm1 - Zea mays (Maize) & (at1g06180 : 127.0) member of MYB3R- and R2R3- type MYB- encoding genes; myb domain protein 13 (MYB13); CONTAINS InterPro DOMAIN/s: SANT, DNA-binding (InterPro:IPR001005), Homeodomain-like (InterPro:IPR009057), Myb, DNA-binding (InterPro:IPR014778), HTH transcriptional regulator, Myb-type, DNA-binding (InterPro:IPR017930), H…	3.82124	#NUM!	4.53753	unknown [Picea sitchensis]
	27.3.25	RNA.regulation of transcription.MYB domain transcription factor family	c291725.graph_c0	Transcript	(loc_os02g05720.1 : 247.0) no description available & (at4g02750 : 228.0) Tetratricopeptide repeat (TPR)-like superfamily protein; LOCATED IN: mitochondrion; EXPRESSED IN: 16 plant structures; EXPRESSED DURING: 7 growth stages; CONTAINS InterPro DOMAIN/s: Pentatricopeptide repeat (InterPro:IPR002885); BEST Arabidopsis thaliana protein match is: pentatricopeptide (PPR) repeat-containing protein (T…	#N/A	1.83146	#N/A	#N/A
	27.3.25	RNA.regulation of transcription.MYB domain transcription factor family	c292275.graph_c0	Transcript	(at1g48000 : 177.0) Encodes a putative transcription factor (MYB112).; myb domain protein 112 (MYB112); CONTAINS InterPro DOMAIN/s: SANT, DNA-binding (InterPro:IPR001005), Homeodomain-like (InterPro:IPR009057), Myb, DNA-binding (InterPro:IPR014778), HTH transcriptional regulator, Myb-type, DNA-binding (InterPro:IPR017930), Homeodomain-related (InterPro:IPR012287), Myb transcription factor (InterP…	#N/A	-3.72772	Inf	MYB24 [Gossypium hirsutum]
	27.3.25	RNA.regulation of transcription.MYB domain transcription factor family	c292715.graph_c1	Transcript	(loc_os11g43934.2 : 292.0) no description available & (at2g22070 : 291.0) pentatricopeptide (PPR) repeat-containing protein; CONTAINS InterPro DOMAIN/s: Pentatricopeptide repeat (InterPro:IPR002885); BEST Arabidopsis thaliana protein match is: Pentatricopeptide repeat (PPR) superfamily protein (TAIR:AT1G25360.1); Has 47939 Blast hits to 14346 proteins in 287 species: Archae - 0; Bacteria - 20; Me…	1.38838	#NUM!	#N/A	#N/A
	27.3.25	RNA.regulation of transcription.MYB domain transcription factor family	c294050.graph_c0	Transcript	(loc_os12g13570.1 : 311.0) no description available & (at5g11510 : 306.0) Arabidopsis thaliana putative c-myb-like transcription factor MYB3R-4. Functions in powdery mildew induced host endoreduplication at the site of infection.; myb domain protein 3r-4 (MYB3R-4); CONTAINS InterPro DOMAIN/s: SANT, DNA-binding (InterPro:IPR001005), Homeodomain-like (InterPro:IPR009057), Myb, DNA-binding (InterPro…	#N/A	1.23847	#N/A	#N/A
	27.3.25	RNA.regulation of transcription.MYB domain transcription factor family	c294163.graph_c2	Transcript	(at3g01140 : 302.0) Encodes a MIXTA-like MYB gene NOECK (NOK). Loss of function mutations show an increased number of branchpoints in leaf trichomes suggesting a role in negative regulation of trichome branching.; myb domain protein 106 (MYB106); FUNCTIONS IN: DNA binding, sequence-specific DNA binding transcription factor activity; INVOLVED IN: trichome branching, regulation of transcription, DN…	-1.07776	1.04428	-1.73426	unknown [Picea sitchensis]
	27.3.25	RNA.regulation of transcription.MYB domain transcription factor family	c294573.graph_c5	Transcript	(loc_os02g05720.1 : 571.0) no description available & (at4g02750 : 567.0) Tetratricopeptide repeat (TPR)-like superfamily protein; LOCATED IN: mitochondrion; EXPRESSED IN: 16 plant structures; EXPRESSED DURING: 7 growth stages; CONTAINS InterPro DOMAIN/s: Pentatricopeptide repeat (InterPro:IPR002885); BEST Arabidopsis thaliana protein match is: pentatricopeptide (PPR) repeat-containing protein (T…	#N/A	1.20092	#N/A	#N/A
	27.3.25	RNA.regulation of transcription.MYB domain transcription factor family	c294595.graph_c0	Transcript	(at5g12870 : 165.0) Member of the R2R3 factor gene family.; myb domain protein 46 (MYB46); CONTAINS InterPro DOMAIN/s: SANT, DNA-binding (InterPro:IPR001005), Homeodomain-like (InterPro:IPR009057), Myb, DNA-binding (InterPro:IPR014778), HTH transcriptional regulator, Myb-type, DNA-binding (InterPro:IPR017930), Homeodomain-related (InterPro:IPR012287), Myb transcription factor (InterPro:IPR015495)…	1.77901	#NUM!	#N/A	#N/A
	27.3.25	RNA.regulation of transcription.MYB domain transcription factor family	c295498.graph_c0	Transcript	(loc_os07g31470.1 : 163.0) no description available & (at3g12720 : 156.0) Member of the R2R3 factor gene family.; myb domain protein 67 (MYB67); FUNCTIONS IN: DNA binding, sequence-specific DNA binding transcription factor activity; INVOLVED IN: regulation of transcription, DNA-dependent, regulation of transcription; CONTAINS InterPro DOMAIN/s: SANT, DNA-binding (InterPro:IPR001005), Homeodomain-…	-3.07745	-3.1874	#N/A	#N/A
	27.3.25	RNA.regulation of transcription.MYB domain transcription factor family	c296243.graph_c0	Transcript	(at1g22640 : 180.0) MYB-type transcription factor (MYB3) that represses phenylpropanoid biosynthesis gene expression; myb domain protein 3 (MYB3); CONTAINS InterPro DOMAIN/s: SANT, DNA-binding (InterPro:IPR001005), Homeodomain-like (InterPro:IPR009057), Myb, DNA-binding (InterPro:IPR014778), HTH transcriptional regulator, Myb-type, DNA-binding (InterPro:IPR017930), Homeodomain-related (InterPro:I…	#N/A	1.56317	#N/A	#N/A
	27.3.25	RNA.regulation of transcription.MYB domain transcription factor family	c297144.graph_c0	Transcript	(loc_os09g15800.1 : 491.0) no description available & (at4g02750 : 477.0) Tetratricopeptide repeat (TPR)-like superfamily protein; LOCATED IN: mitochondrion; EXPRESSED IN: 16 plant structures; EXPRESSED DURING: 7 growth stages; CONTAINS InterPro DOMAIN/s: Pentatricopeptide repeat (InterPro:IPR002885); BEST Arabidopsis thaliana protein match is: pentatricopeptide (PPR) repeat-containing protein (T…	#N/A	1.67576	#N/A	#N/A
	27.3.25	RNA.regulation of transcription.MYB domain transcription factor family	c298749.graph_c0	Transcript	(loc_os05g03550.1 : 288.0) no description available & (at3g52250 : 234.0) Encodes a protein with a putative role in mRNA splicing.; Duplicated homeodomain-like superfamily protein; FUNCTIONS IN: DNA binding, sequence-specific DNA binding transcription factor activity; INVOLVED IN: RNA splicing; CONTAINS InterPro DOMAIN/s: SANT, DNA-binding (InterPro:IPR001005), Myb, DNA-binding (InterPro:IPR01477…	-1.22817	#NUM!	#N/A	#N/A
	27.3.25	RNA.regulation of transcription.MYB domain transcription factor family	c299094.graph_c1	Transcript	(loc_os09g15800.1 : 241.0) no description available & (at4g18750 : 234.0) Encodes a pentatricopeptide (PPR) protein involved in leaf and root development. dot4 mutants have an aberrant midgap venation pattern in juvenile leaves and cotyledons.; DEFECTIVELY ORGANIZED TRIBUTARIES 4 (DOT4); INVOLVED IN: cotyledon vascular tissue pattern formation, phloem or xylem histogenesis, leaf vascular tissue p…	1.27738	#NUM!	#N/A	#N/A
	27.3.25	RNA.regulation of transcription.MYB domain transcription factor family	c301149.graph_c0	Transcript	(at5g67300 : 194.0) Member of the R2R3 factor MYB gene family involved in mediating plant responses to a variety of abiotic stimiuli.; myb domain protein r1 (MYBR1); CONTAINS InterPro DOMAIN/s: SANT, DNA-binding (InterPro:IPR001005), Homeodomain-like (InterPro:IPR009057), Myb, DNA-binding (InterPro:IPR014778), HTH transcriptional regulator, Myb-type, DNA-binding (InterPro:IPR017930), Homeodomain-…	#N/A	#NUM!	1.71459	R2R3-MYB transcription factor MYB7 [Pinus taeda]
	27.3.25	RNA.regulation of transcription.MYB domain transcription factor family	c301325.graph_c0	Transcript	(at1g63910 : 232.0) member of MYB3R- and R2R3- type MYB- encoding genes; myb domain protein 103 (AtMYB103); CONTAINS InterPro DOMAIN/s: SANT, DNA-binding (InterPro:IPR001005), Homeodomain-like (InterPro:IPR009057), Myb, DNA-binding (InterPro:IPR014778), HTH transcriptional regulator, Myb-type, DNA-binding (InterPro:IPR017930), Homeodomain-related (InterPro:IPR012287), Myb transcription factor (In…	-9.70891	#NUM!	-5.95891	R2R3-MYB transcription factor MYB2 [Pinus taeda]
	27.3.25	RNA.regulation of transcription.MYB domain transcription factor family	c301510.graph_c0	Transcript	(at1g63910 : 188.0) member of MYB3R- and R2R3- type MYB- encoding genes; myb domain protein 103 (AtMYB103); CONTAINS InterPro DOMAIN/s: SANT, DNA-binding (InterPro:IPR001005), Homeodomain-like (InterPro:IPR009057), Myb, DNA-binding (InterPro:IPR014778), HTH transcriptional regulator, Myb-type, DNA-binding (InterPro:IPR017930), Homeodomain-related (InterPro:IPR012287), Myb transcription factor (In…	-2.60361	#NUM!	#N/A	#N/A
	27.3.25	RNA.regulation of transcription.MYB domain transcription factor family	c301561.graph_c0	Transcript	(at2g47460 : 159.0) "MYB12 belongs to subgroup 7 of the R2R3-MYB family. It strongly activates the promoters of chalcone synthase (CHS), flavanone 3-hydroxylase (F3H), flavonol synthase (FLS) and - to a lesser extent - chalcone flavanone isomerase (CHI), but cannot activate the promoters of flavonoid-3'hydroxylase (F3'H) and dihydroflavonol 4-reductase (DF). The activation requires a functional M…	2.17193	4.33103	#N/A	#N/A
MYB-related	27.3.26	RNA.regulation of transcription.MYB-related transcription factor family	c142691.graph_c0	Transcript	(loc_os02g45670.2 : 229.0) no description available & (at5g52660 : 210.0) Homeodomain-like superfamily protein; CONTAINS InterPro DOMAIN/s: SANT, DNA-binding (InterPro:IPR001005), Homeodomain-like (InterPro:IPR009057), Myb, DNA-binding (InterPro:IPR014778), HTH transcriptional regulator, Myb-type, DNA-binding (InterPro:IPR017930), Myb-like DNA-binding domain, SHAQKYF class (InterPro:IPR006447); B…	#N/A	-1.37813	#N/A	#N/A
	27.3.26	RNA.regulation of transcription.MYB-related transcription factor family	c197768.graph_c0	Transcript	(loc_os04g28090.1 : 466.0) no description available & (at1g09770 : 437.0) Member of MYB3R- and R2R3- type MYB- encoding genes. Essential for plant innate immunity. Interacts with MOS4 and PRL1.; cell division cycle 5 (CDC5); FUNCTIONS IN: DNA binding, sequence-specific DNA binding transcription factor activity; INVOLVED IN: defense response signaling pathway, resistance gene-independent, defense …	#N/A	-10.1276	11.3164	Pre-mRNA-splicing factor CEF1 [Rhizoctonia solani 123E]
	27.3.26	RNA.regulation of transcription.MYB-related transcription factor family	c198995.graph_c0	Transcript	(loc_os05g37730.1 : 203.0) no description available & (at5g08520 : 202.0) Duplicated homeodomain-like superfamily protein; CONTAINS InterPro DOMAIN/s: Molecular chaperone, heat shock protein, Hsp40, DnaJ (InterPro:IPR015609), SANT, eukarya (InterPro:IPR017884), Myb-like DNA-binding domain, SHAQKYF class (InterPro:IPR006447), SANT, DNA-binding (InterPro:IPR001005), Myb, DNA-binding (InterPro:IPR01…	#N/A	-1.25029	#N/A	#N/A
	27.3.26	RNA.regulation of transcription.MYB-related transcription factor family	c209084.graph_c0	Transcript	(at1g75250 : 108.0) RAD-like 6 (RL6); CONTAINS InterPro DOMAIN/s: SANT, DNA-binding (InterPro:IPR001005), Molecular chaperone, heat shock protein, Hsp40, DnaJ (InterPro:IPR015609), Homeodomain-like (InterPro:IPR009057); BEST Arabidopsis thaliana protein match is: RAD-like 5 (TAIR:AT1G19510.1); Has 591 Blast hits to 590 proteins in 66 species: Archae - 0; Bacteria - 0; Metazoa - 122; Fungi - 0; Pl…	5.43477	#NUM!	6.5405	unknown [Picea sitchensis]
	27.3.26	RNA.regulation of transcription.MYB-related transcription factor family	c209302.graph_c0	Transcript	(at1g01380 : 86.7) ETC1 is involved in trichome and root hair patterning in Arabidopsis.; ENHANCER OF TRY AND CPC 1 (ETC1); FUNCTIONS IN: DNA binding, sequence-specific DNA binding transcription factor activity; INVOLVED IN: regulation of transcription, DNA-dependent, regulation of transcription; EXPRESSED IN: shoot apex, hypocotyl, root; CONTAINS InterPro DOMAIN/s: SANT, DNA-binding (InterPro:IP…	2.24321	3.19855	#N/A	#N/A
	27.3.26	RNA.regulation of transcription.MYB-related transcription factor family	c239199.graph_c0	Transcript	(at1g75250 : 102.0) RAD-like 6 (RL6); CONTAINS InterPro DOMAIN/s: SANT, DNA-binding (InterPro:IPR001005), Molecular chaperone, heat shock protein, Hsp40, DnaJ (InterPro:IPR015609), Homeodomain-like (InterPro:IPR009057); BEST Arabidopsis thaliana protein match is: RAD-like 5 (TAIR:AT1G19510.1); Has 591 Blast hits to 590 proteins in 66 species: Archae - 0; Bacteria - 0; Metazoa - 122; Fungi - 0; Pl…	-4.58468	#NUM!	-3.22757	unknown [Picea sitchensis]
	27.3.26	RNA.regulation of transcription.MYB-related transcription factor family	c241747.graph_c0	Transcript	(at1g01060 : 122.0) LHY encodes a myb-related putative transcription factor involved in circadian rhythm along with another myb transcription factor CCA1; LATE ELONGATED HYPOCOTYL (LHY); FUNCTIONS IN: DNA binding, sequence-specific DNA binding transcription factor activity; INVOLVED IN: in 11 processes; EXPRESSED IN: 22 plant structures; EXPRESSED DURING: 13 growth stages; BEST Arabidopsis thalia…	1.25167	-2.15572	3.79608	unknown [Picea sitchensis]
	27.3.26	RNA.regulation of transcription.MYB-related transcription factor family	c245810.graph_c0	Transcript	(at2g46830 : 129.0) Encodes a transcriptional repressor that performs overlapping functions with LHY in a regulatory feedback loop that is closely associated with the circadian oscillator of Arabidopsis. Binds to the evening element in the promoter of TOC1 and represses TOC1 transcription. CCA1 and LHY colocalize in the nucleus and form heterodimers in vivo. CCA1 and LHY function synergistically …	-1.90299	#NUM!	-2.50126	putative LHY [Cryptomeria japonica]
NAC	27.3.27	RNA.regulation of transcription.NAC domain transcription factor family	c111249.graph_c0	Transcript	(loc_os07g37920.1 : 257.0) no description available & (at3g15510 : 251.0) Note of caution: not to be confused with another protein (AtNAC6 locus AT5G39610) which on occasion has also been referred to as AtNAC2.; NAC domain containing protein 2 (NAC2); FUNCTIONS IN: sequence-specific DNA binding transcription factor activity; INVOLVED IN: multicellular organismal development, regulation of transcr…	-2.66285	-2.51754	#N/A	#N/A
	27.3.27	RNA.regulation of transcription.NAC domain transcription factor family	c209981.graph_c0	Transcript	(at5g53950 : 285.0) Transcriptional activator of the NAC gene family, with CUC1 redundantly required for embryonic apical meristem formation, cotyledon separation and expression of STM. Proper timing of CUC2 expression is required to maintain the phyllotactic pattern initiated in the meristem. CUC2 expression in leaf sinus region is required for serration and the extent of serration is modulated …	-3.48544	-2.20912	#N/A	#N/A
	27.3.27	RNA.regulation of transcription.NAC domain transcription factor family	c210702.graph_c0	Transcript	(loc_os06g23650.1 : 89.0) no description available & (at5g53950 : 85.1) Transcriptional activator of the NAC gene family, with CUC1 redundantly required for embryonic apical meristem formation, cotyledon separation and expression of STM. Proper timing of CUC2 expression is required to maintain the phyllotactic pattern initiated in the meristem. CUC2 expression in leaf sinus region is required for…	#N/A	-2.47831	2.7547	NACa protein [Ginkgo biloba]
	27.3.27	RNA.regulation of transcription.NAC domain transcription factor family	c235597.graph_c0	Transcript	(loc_os07g37920.1 : 283.0) no description available & (at3g15510 : 273.0) Note of caution: not to be confused with another protein (AtNAC6 locus AT5G39610) which on occasion has also been referred to as AtNAC2.; NAC domain containing protein 2 (NAC2); FUNCTIONS IN: sequence-specific DNA binding transcription factor activity; INVOLVED IN: multicellular organismal development, regulation of transcr…	-1.68794	-2.58681	#N/A	#N/A
	27.3.27	RNA.regulation of transcription.NAC domain transcription factor family	c259651.graph_c0	Transcript	(loc_os03g02800.1 : 258.0) no description available & (at1g65910 : 256.0) NAC domain containing protein 28 (NAC028); FUNCTIONS IN: sequence-specific DNA binding transcription factor activity; INVOLVED IN: multicellular organismal development, regulation of transcription; LOCATED IN: cellular_component unknown; EXPRESSED IN: 19 plant structures; EXPRESSED DURING: 10 growth stages; CONTAINS InterPr…	-1.03578	#NUM!	#N/A	#N/A
	27.3.27	RNA.regulation of transcription.NAC domain transcription factor family	c268481.graph_c0	Transcript	(at1g65910 : 141.0) NAC domain containing protein 28 (NAC028); FUNCTIONS IN: sequence-specific DNA binding transcription factor activity; INVOLVED IN: multicellular organismal development, regulation of transcription; LOCATED IN: cellular_component unknown; EXPRESSED IN: 19 plant structures; EXPRESSED DURING: 10 growth stages; CONTAINS InterPro DOMAIN/s: No apical meristem (NAM) protein (InterPro…	2.28847	#NUM!	3.70792	unknown [Picea sitchensis]
	27.3.27	RNA.regulation of transcription.NAC domain transcription factor family	c271795.graph_c0	Transcript	(q52qh4|nac68_orysa : 296.0) NAC domain-containing protein 68 (ONAC068) - Oryza sativa (Rice) & (loc_os01g60020.1 : 296.0) no description available & (at1g01720 : 277.0) Belongs to a large family of putative transcriptional activators with NAC domain. Transcript level increases in response to wounding and abscisic acid. ATAF1 attentuates ABA signaling and sythesis. Mutants are hyposensitive to AB…	#N/A	#NUM!	1.85973	unknown [Picea sitchensis]
	27.3.27	RNA.regulation of transcription.NAC domain transcription factor family	c274204.graph_c0	Transcript	(q52qh4|nac68_orysa : 296.0) NAC domain-containing protein 68 (ONAC068) - Oryza sativa (Rice) & (loc_os01g60020.1 : 296.0) no description available & (at1g01720 : 274.0) Belongs to a large family of putative transcriptional activators with NAC domain. Transcript level increases in response to wounding and abscisic acid. ATAF1 attentuates ABA signaling and sythesis. Mutants are hyposensitive to AB…	1.78178	#NUM!	3.12827	unknown [Picea sitchensis]
	27.3.27	RNA.regulation of transcription.NAC domain transcription factor family	c275540.graph_c0	Transcript	(loc_os01g65730.1 : 98.2) no description available & (at3g56570 : 85.1) SET domain-containing protein; CONTAINS InterPro DOMAIN/s: RuBisCO-cytochrome methylase, RMS1 (InterPro:IPR011383); BEST Arabidopsis thaliana protein match is: Rubisco methyltransferase family protein (TAIR:AT1G14030.1); Has 25210 Blast hits to 12491 proteins in 636 species: Archae - 52; Bacteria - 1284; Metazoa - 10981; Fung…	#N/A	#NUM!	Inf	SET domain protein [Rhizoctonia solani AG-3 Rhs1AP]
	27.3.27	RNA.regulation of transcription.NAC domain transcription factor family	c283021.graph_c0	Transcript	(at1g52880 : 256.0) Transcription factor with a NAC domain. Homologous to the petunia gene NAM which is required for the development of the shoot. Expressed in the embryo.; NO APICAL MERISTEM (NAM); FUNCTIONS IN: sequence-specific DNA binding transcription factor activity; INVOLVED IN: multicellular organismal development, regulation of transcription; LOCATED IN: cellular_component unknown; EXPRE…	#N/A	-2.80332	2.21191	unknown [Picea sitchensis]
	27.3.27	RNA.regulation of transcription.NAC domain transcription factor family	c285548.graph_c0	Transcript	(q52qh4|nac68_orysa : 262.0) NAC domain-containing protein 68 (ONAC068) - Oryza sativa (Rice) & (loc_os05g34830.1 : 262.0) no description available & (at1g77450 : 261.0) NAC domain containing protein 32 (NAC032); FUNCTIONS IN: sequence-specific DNA binding transcription factor activity; INVOLVED IN: multicellular organismal development, regulation of transcription; LOCATED IN: cellular_component …	#N/A	-2.94366	6.34673	unknown [Picea sitchensis]
	27.3.27	RNA.regulation of transcription.NAC domain transcription factor family	c290853.graph_c0	Transcript	(at5g07680 : 270.0) NAC domain containing protein 80 (NAC080); FUNCTIONS IN: sequence-specific DNA binding transcription factor activity; INVOLVED IN: multicellular organismal development, regulation of transcription; LOCATED IN: cellular_component unknown; EXPRESSED IN: 12 plant structures; EXPRESSED DURING: LP.04 four leaves visible, 4 anthesis, C globular stage, petal differentiation and expan…	-1.10405	-1.33705	#N/A	#N/A
	27.3.27	RNA.regulation of transcription.NAC domain transcription factor family	c296200.graph_c0	Transcript	(loc_os02g38130.1 : 274.0) no description available & (at1g25580 : 256.0) Encodes suppressor of gamma response 1 (SOG1), a putative transcription factor governing multiple responses to DNA damage.; SUPPRESSOR OF GAMMA RADIATION 1 (SOG1); FUNCTIONS IN: sequence-specific DNA binding transcription factor activity; INVOLVED IN: multicellular organismal development, response to gamma radiation, DNA da…	#N/A	1.51107	#N/A	#N/A
	27.3.27	RNA.regulation of transcription.NAC domain transcription factor family	c296791.graph_c0	Transcript	(loc_os03g02800.1 : 245.0) no description available & (at1g65910 : 242.0) NAC domain containing protein 28 (NAC028); FUNCTIONS IN: sequence-specific DNA binding transcription factor activity; INVOLVED IN: multicellular organismal development, regulation of transcription; LOCATED IN: cellular_component unknown; EXPRESSED IN: 19 plant structures; EXPRESSED DURING: 10 growth stages; CONTAINS InterPr…	#N/A	-1.29939	1.00942	unknown [Picea sitchensis]
	27.3.27	RNA.regulation of transcription.NAC domain transcription factor family	c298549.graph_c0	Transcript	(at1g61110 : 276.0) NAC domain containing protein 25 (NAC025); FUNCTIONS IN: sequence-specific DNA binding transcription factor activity; INVOLVED IN: multicellular organismal development, regulation of transcription; LOCATED IN: cellular_component unknown; EXPRESSED IN: 6 plant structures; EXPRESSED DURING: 4 anthesis, petal differentiation and expansion stage; CONTAINS InterPro DOMAIN/s: No api…	-1.59694	#NUM!	#N/A	#N/A
	27.3.27	RNA.regulation of transcription.NAC domain transcription factor family	c300259.graph_c1	Transcript	(loc_os03g02800.1 : 268.0) no description available & (at1g65910 : 255.0) NAC domain containing protein 28 (NAC028); FUNCTIONS IN: sequence-specific DNA binding transcription factor activity; INVOLVED IN: multicellular organismal development, regulation of transcription; LOCATED IN: cellular_component unknown; EXPRESSED IN: 19 plant structures; EXPRESSED DURING: 10 growth stages; CONTAINS InterPr…	#N/A	-1.18798	#N/A	#N/A
	27.3.27	RNA.regulation of transcription.NAC domain transcription factor family	c300785.graph_c0	Transcript	(at1g65910 : 136.0) NAC domain containing protein 28 (NAC028); FUNCTIONS IN: sequence-specific DNA binding transcription factor activity; INVOLVED IN: multicellular organismal development, regulation of transcription; LOCATED IN: cellular_component unknown; EXPRESSED IN: 19 plant structures; EXPRESSED DURING: 10 growth stages; CONTAINS InterPro DOMAIN/s: No apical meristem (NAM) protein (InterPro…	#N/A	1.02787	#N/A	#N/A
	27.3.27	RNA.regulation of transcription.NAC domain transcription factor family	c301534.graph_c0	Transcript	(q52qh4|nac68_orysa : 235.0) NAC domain-containing protein 68 (ONAC068) - Oryza sativa (Rice) & (loc_os01g60020.1 : 235.0) no description available & (at3g15510 : 228.0) Note of caution: not to be confused with another protein (AtNAC6 locus AT5G39610) which on occasion has also been referred to as AtNAC2.; NAC domain containing protein 2 (NAC2); FUNCTIONS IN: sequence-specific DNA binding transcr…	#N/A	-2.51327	1.93107	unknown [Picea sitchensis]
nucleosome assembly	27.3.62	RNA.regulation of transcription.Nucleosome/chromatin assembly factor group	c111558.graph_c0	Transcript	(chl4|511215 : 102.0) no description available & (at3g28730 : 89.7) encodes a component of the FAcilitates Chromatin Transcription (FACT) complex, SSRP1. Along with STP16 binds to the promoter of FLC.; high mobility group (HMG); CONTAINS InterPro DOMAIN/s: Structure-specific recognition protein (InterPro:IPR000969), High mobility group, superfamily (InterPro:IPR009071), High mobility group, HMG1/…	#N/A	-3.77075	Inf	putative non-histone chromosomal protein 6 [Diplodia seriata]
	27.3.62	RNA.regulation of transcription.Nucleosome/chromatin assembly factor group	c152637.graph_c0	Transcript	(loc_os02g15810.1 : 233.0) no description available & (at4g23800 : 200.0) HMG (high mobility group) box protein; FUNCTIONS IN: sequence-specific DNA binding transcription factor activity; LOCATED IN: nucleus, chloroplast; EXPRESSED IN: 19 plant structures; EXPRESSED DURING: 11 growth stages; CONTAINS InterPro DOMAIN/s: High mobility group, superfamily (InterPro:IPR009071), High mobility group, HM…	#N/A	2.83112	-1.75277	unknown [Picea sitchensis]
	27.3.62	RNA.regulation of transcription.Nucleosome/chromatin assembly factor group	c209187.graph_c0	Transcript	(at1g04880 : 216.0) HMG (high mobility group) box protein with ARID/BRIGHT DNA-binding domain; FUNCTIONS IN: sequence-specific DNA binding transcription factor activity; INVOLVED IN: regulation of transcription; LOCATED IN: intracellular, nucleus; EXPRESSED IN: 10 plant structures; EXPRESSED DURING: 7 growth stages; CONTAINS InterPro DOMAIN/s: High mobility group, superfamily (InterPro:IPR009071)…	-2.2373	3.22998	-5.07806	hypothetical protein VITISV_021289 [Vitis vinifera]
	27.3.62	RNA.regulation of transcription.Nucleosome/chromatin assembly factor group	c222806.graph_c0	Transcript	(at1g04880 : 268.0) HMG (high mobility group) box protein with ARID/BRIGHT DNA-binding domain; FUNCTIONS IN: sequence-specific DNA binding transcription factor activity; INVOLVED IN: regulation of transcription; LOCATED IN: intracellular, nucleus; EXPRESSED IN: 10 plant structures; EXPRESSED DURING: 7 growth stages; CONTAINS InterPro DOMAIN/s: High mobility group, superfamily (InterPro:IPR009071)…	#N/A	4.51099	-4.65725	predicted protein [Physcomitrella patens]
	27.3.62	RNA.regulation of transcription.Nucleosome/chromatin assembly factor group	c256483.graph_c0	Transcript	(at5g64630 : 538.0) Chromatin Assembly Factor-1 (CAF-1) p60 subunit. Involved in organization of the shoot and root apical meristems. In Arabidopsis, the three CAF-1 subunits are encoded by FAS1, FAS2 and, most likely, MSI1, respectively. Mutations in FAS1 or FAS2 lead to increased frequency of homologous recombination and T-DNA integration in Arabidopsis.; FASCIATA 2 (FAS2); CONTAINS InterPro DO…	#N/A	2.89253	-1.81872	PREDICTED: chromatin assembly factor 1 subunit FAS2 isoform X1 [Nelumbo nucifera]
	27.3.62	RNA.regulation of transcription.Nucleosome/chromatin assembly factor group	c260176.graph_c0	Transcript	(o04235|ssrp1_vicfa : 83.2) FACT complex subunit SSRP1 (Facilitates chromatin transcription complex subunit SSRP1) (Recombination signal sequence recognition protein 1) - Vicia faba (Broad bean) & (at3g28730 : 80.1) encodes a component of the FAcilitates Chromatin Transcription (FACT) complex, SSRP1. Along with STP16 binds to the promoter of FLC.; high mobility group (HMG); CONTAINS InterPro DOMA…	#N/A	-4.40125	Inf	hypothetical protein SBOR_0403 [Sclerotinia borealis F-4157]
	27.3.62	RNA.regulation of transcription.Nucleosome/chromatin assembly factor group	c264288.graph_c0	Transcript	(at1g20693 : 115.0) Encodes a protein belonging to the subgroup of HMGB (high mobility group B) proteins that have a distinctive DNA-binding motif, the HMG-box domain. The motif confers non-sequence specific interaction with linear DNA and structure-specific binding to distorted DNA sites. The HMGB proteins are involved in the assembly of nucleoprotein complexes. Can be phosphorylated by CK2alpha…	#N/A	1.22865	#N/A	#N/A
	27.3.62	RNA.regulation of transcription.Nucleosome/chromatin assembly factor group	c272654.graph_c0	Transcript	(at5g23420 : 100.0) Encodes HMGB6, a protein belonging to the subgroup of HMGB (high mobility group B) proteins. Localized in the nucleus. Binds to supercoiled DNA in vitro. HMGB6 is phosphorylated by protein kinase CK2alpha within its acidic C-terminal domain.; high-mobility group box 6 (HMGB6); FUNCTIONS IN: DNA binding, sequence-specific DNA binding transcription factor activity; LOCATED IN: n…	#N/A	2.16617	#N/A	#N/A
	27.3.62	RNA.regulation of transcription.Nucleosome/chromatin assembly factor group	c287781.graph_c0	Transcript	(chl4|511215 : 102.0) no description available & (o04235|ssrp1_vicfa : 100.0) FACT complex subunit SSRP1 (Facilitates chromatin transcription complex subunit SSRP1) (Recombination signal sequence recognition protein 1) - Vicia faba (Broad bean) & (at3g28730 : 94.7) encodes a component of the FAcilitates Chromatin Transcription (FACT) complex, SSRP1. Along with STP16 binds to the promoter of FLC.;…	Inf	-2.46647	Inf	Non-histone chromosomal protein 6 [Madurella mycetomatis]
	27.3.62	RNA.regulation of transcription.Nucleosome/chromatin assembly factor group	c288548.graph_c0	Transcript	(o04235|ssrp1_vicfa : 286.0) FACT complex subunit SSRP1 (Facilitates chromatin transcription complex subunit SSRP1) (Recombination signal sequence recognition protein 1) - Vicia faba (Broad bean) & (at3g28730 : 282.0) encodes a component of the FAcilitates Chromatin Transcription (FACT) complex, SSRP1. Along with STP16 binds to the promoter of FLC.; high mobility group (HMG); CONTAINS InterPro DO…	#N/A	-8.80433	Inf	structure-specific recognition protein 1 [Rhizoctonia solani]
	27.3.62	RNA.regulation of transcription.Nucleosome/chromatin assembly factor group	c291699.graph_c0	Transcript	(at5g23420 : 118.0) Encodes HMGB6, a protein belonging to the subgroup of HMGB (high mobility group B) proteins. Localized in the nucleus. Binds to supercoiled DNA in vitro. HMGB6 is phosphorylated by protein kinase CK2alpha within its acidic C-terminal domain.; high-mobility group box 6 (HMGB6); FUNCTIONS IN: DNA binding, sequence-specific DNA binding transcription factor activity; LOCATED IN: n…	#N/A	2.93618	-1.81695	unknown [Picea sitchensis]
	27.3.62	RNA.regulation of transcription.Nucleosome/chromatin assembly factor group	c292088.graph_c0	Transcript	(o04235|ssrp1_vicfa : 138.0) FACT complex subunit SSRP1 (Facilitates chromatin transcription complex subunit SSRP1) (Recombination signal sequence recognition protein 1) - Vicia faba (Broad bean) & (at3g28730 : 126.0) encodes a component of the FAcilitates Chromatin Transcription (FACT) complex, SSRP1. Along with STP16 binds to the promoter of FLC.; high mobility group (HMG); CONTAINS InterPro DO…	#N/A	1.4476	#N/A	#N/A
	27.3.62	RNA.regulation of transcription.Nucleosome/chromatin assembly factor group	c294085.graph_c0	Transcript	(loc_os08g01680.1 : 125.0) no description available & (at5g64630 : 118.0) Chromatin Assembly Factor-1 (CAF-1) p60 subunit. Involved in organization of the shoot and root apical meristems. In Arabidopsis, the three CAF-1 subunits are encoded by FAS1, FAS2 and, most likely, MSI1, respectively. Mutations in FAS1 or FAS2 lead to increased frequency of homologous recombination and T-DNA integration in…	#N/A	#NUM!	Inf	putative WD repeat-containing protein C26H5,03 OS=Schizosaccharomyces pombe (strain 972 / ATCC 24843) GN=SPAC26H5.03 PE=1 SV=2 [Rhizoctonia solani AG-1 IB]
ORPHAN	27.3.34	RNA.regulation of transcription.Orphan family	c261501.graph_c0	Transcript	(loc_os04g52460.1 : 89.0) no description available & (at3g16000 : 86.7) encodes a DNA-binding protein that binds to plastid DNA non-specifically and is associated with nucleoids and thylakoid membranes. The expression of the gene is correlated with the development of thylakoid membranes.; MAR binding filament-like protein 1 (MFP1); FUNCTIONS IN: DNA binding; LOCATED IN: chloroplast thylakoid memb…	#N/A	-7.7993	Inf	Protein Hook homolog [Branchiostoma floridae] [Rhizoctonia solani]
	27.3.34	RNA.regulation of transcription.Orphan family	c275690.graph_c0	Transcript	(at5g57180 : 107.0) Transcription regulator responsible for specific upregulation of the translocon genes atToc33 and atToc75 in leaves. Involved in protein import into chloroplast.; chloroplast import apparatus 2 (CIA2); BEST Arabidopsis thaliana protein match is: CCT motif family protein (TAIR:AT4G25990.1); Has 102 Blast hits to 81 proteins in 17 species: Archae - 0; Bacteria - 0; Metazoa - 5; …	1.98932	3.8708	#N/A	#N/A
	27.3.34	RNA.regulation of transcription.Orphan family	c293382.graph_c0	Transcript	(loc_os01g11900.1 : 675.0) no description available & (at2g36490 : 655.0) A repressor of transcriptional gene silencing. Functions by demethylating the target promoter DNA. Interacts physically with RPA2/ROR1. In the ros1 mutants, an increase in methylation is observed in a number of gene promoters. Among the loci affected by ros1, a few (RD29A and At1g76930) are affected in cytosine methylation …	-1.91235	#NUM!	-2.31613	hypothetical protein AMTR_s00040p00215000 [Amborella trichopoda]
	27.3.34	RNA.regulation of transcription.Orphan family	c296227.graph_c1	Transcript	(loc_os03g53100.2 : 117.0) no description available & (q9ssy6|etr1_cucsa : 111.0) Ethylene receptor (EC 2.7.13.3) (CS-ETR1) - Cucumis sativus (Cucumber) & (at5g26594 : 102.0) Encodes an atypical subtype of the ARR (Arabidopsis response regulator) protein family . It appears to be expressed in floral buds, mature flowers, and pollen. But, unlike the related ARR22 protein, it does not appear to be …	#N/A	1.24392	-1.13187	hypothetical protein AXG93_2886s1230 [Marchantia polymorpha subsp. polymorpha]
	27.3.34	RNA.regulation of transcription.Orphan family	c297921.graph_c1	Transcript	(at2g36490 : 695.0) A repressor of transcriptional gene silencing. Functions by demethylating the target promoter DNA. Interacts physically with RPA2/ROR1. In the ros1 mutants, an increase in methylation is observed in a number of gene promoters. Among the loci affected by ros1, a few (RD29A and At1g76930) are affected in cytosine methylation in all sequence contexts (CpG, CpNpG or CpNpN), althou…	-1.60555	#NUM!	#N/A	#N/A
PHD finger	27.3.63	RNA.regulation of transcription.PHD finger transcription factor	c261616.graph_c0	Transcript	(loc_os11g18770.2 : 123.0) no description available & (at3g02890 : 105.0) RING/FYVE/PHD zinc finger superfamily protein; FUNCTIONS IN: zinc ion binding; INVOLVED IN: biological_process unknown; LOCATED IN: cellular_component unknown; EXPRESSED IN: 24 plant structures; EXPRESSED DURING: 15 growth stages; CONTAINS InterPro DOMAIN/s: Zinc finger, PHD-type (InterPro:IPR001965), Zinc finger, FYVE/PHD-…	#N/A	1.37009	-1.32786	hypothetical protein AMTR_s00030p00140460 [Amborella trichopoda]
	27.3.63	RNA.regulation of transcription.PHD finger transcription factor	c296011.graph_c0	Transcript	(at3g14980 : 445.0) Acyl-CoA N-acyltransferase with RING/FYVE/PHD-type zinc finger protein; FUNCTIONS IN: DNA binding, zinc ion binding, N-acetyltransferase activity; INVOLVED IN: regulation of transcription, DNA-dependent, metabolic process; LOCATED IN: nucleus; EXPRESSED IN: 18 plant structures; EXPRESSED DURING: 8 growth stages; CONTAINS InterPro DOMAIN/s: GCN5-related N-acetyltransferase (Int…	#N/A	3.86141	-4.30011	PREDICTED: uncharacterized protein LOC104612164 [Nelumbo nucifera]
PHOR1	27.3.64	RNA.regulation of transcription.PHOR1	c242110.graph_c0	Transcript	(at3g49810 : 443.0) ARM repeat superfamily protein; FUNCTIONS IN: ubiquitin-protein ligase activity, binding; INVOLVED IN: protein ubiquitination; LOCATED IN: ubiquitin ligase complex; EXPRESSED IN: 22 plant structures; EXPRESSED DURING: 13 growth stages; CONTAINS InterPro DOMAIN/s: U box domain (InterPro:IPR003613), Armadillo-like helical (InterPro:IPR011989), Armadillo-type fold (InterPro:IPR01…	#N/A	1.8788	-1.58945	PREDICTED: U-box domain-containing protein 30 [Amborella trichopoda]
	27.3.64	RNA.regulation of transcription.PHOR1	c250237.graph_c0	Transcript	(at5g37490 : 149.0) ARM repeat superfamily protein; FUNCTIONS IN: ubiquitin-protein ligase activity, binding; INVOLVED IN: response to chitin; LOCATED IN: ubiquitin ligase complex; EXPRESSED IN: 14 plant structures; EXPRESSED DURING: 7 growth stages; CONTAINS InterPro DOMAIN/s: U box domain (InterPro:IPR003613), Armadillo-like helical (InterPro:IPR011989), Armadillo-type fold (InterPro:IPR016024)…	#N/A	#NUM!	1.75348	Spotted leaf protein, putative [Ricinus communis]
	27.3.64	RNA.regulation of transcription.PHOR1	c254922.graph_c0	Transcript	(at3g19380 : 242.0) plant U-box 25 (PUB25); FUNCTIONS IN: ubiquitin-protein ligase activity, binding; INVOLVED IN: response to chitin; LOCATED IN: ubiquitin ligase complex; EXPRESSED IN: 22 plant structures; EXPRESSED DURING: 12 growth stages; CONTAINS InterPro DOMAIN/s: U box domain (InterPro:IPR003613), Armadillo-like helical (InterPro:IPR011989), Armadillo-type fold (InterPro:IPR016024); BEST …	1.17093	#NUM!	2.26371	hypothetical protein AXG93_4421s1210 [Marchantia polymorpha subsp. polymorpha]
	27.3.64	RNA.regulation of transcription.PHOR1	c265415.graph_c0	Transcript	(at2g35930 : 226.0) Encodes a cytoplasmically localized U-box domain containing E3 ubiquitin ligase that is involved in the response to water stress and acts as a negative regulator of PAMP-triggered immunity.; plant U-box 23 (PUB23); CONTAINS InterPro DOMAIN/s: U box domain (InterPro:IPR003613), Armadillo-like helical (InterPro:IPR011989), Armadillo-type fold (InterPro:IPR016024); BEST Arabidops…	1.74752	#NUM!	#N/A	#N/A
	27.3.64	RNA.regulation of transcription.PHOR1	c273590.graph_c0	Transcript	(loc_os06g13870.1 : 212.0) no description available & (at3g19380 : 209.0) plant U-box 25 (PUB25); FUNCTIONS IN: ubiquitin-protein ligase activity, binding; INVOLVED IN: response to chitin; LOCATED IN: ubiquitin ligase complex; EXPRESSED IN: 22 plant structures; EXPRESSED DURING: 12 growth stages; CONTAINS InterPro DOMAIN/s: U box domain (InterPro:IPR003613), Armadillo-like helical (InterPro:IPR01…	4.16519	-1.48252	6.03722	unknown [Picea sitchensis]
	27.3.64	RNA.regulation of transcription.PHOR1	c298978.graph_c0	Transcript	(at3g52450 : 290.0) Encodes a cytoplasmically localized U-box domain E3 ubiquitin ligase protein that is involved in the response to water stress and acts as a negative regulator of PAMP-triggered immunity.; plant U-box 22 (PUB22); CONTAINS InterPro DOMAIN/s: U box domain (InterPro:IPR003613), Armadillo-type fold (InterPro:IPR016024); BEST Arabidopsis thaliana protein match is: plant U-box 23 (TA…	4.80072	2.41397	#N/A	#N/A
	27.3.64	RNA.regulation of transcription.PHOR1	c302019.graph_c0	Transcript	(at2g35930 : 320.0) Encodes a cytoplasmically localized U-box domain containing E3 ubiquitin ligase that is involved in the response to water stress and acts as a negative regulator of PAMP-triggered immunity.; plant U-box 23 (PUB23); CONTAINS InterPro DOMAIN/s: U box domain (InterPro:IPR003613), Armadillo-like helical (InterPro:IPR011989), Armadillo-type fold (InterPro:IPR016024); BEST Arabidops…	5.31115	#NUM!	5.53681	unknown [Picea sitchensis]
Polycomb	27.3.65	RNA.regulation of transcription.Polycomb Group (PcG)	c270848.graph_c0	Transcript	(loc_os06g16390.1 : 802.0) no description available & (q8s4p6|ez1_maize : 786.0) Polycomb protein EZ1 (Enhancer of zeste protein 1) - Zea mays (Maize) & (at2g23380 : 753.0) Similar to the product of the Polycomb-group gene Enhancer of zeste. Required for stable repression of AG and AP3. Putative role in cell fate determination. Involved in the control of leaf morphogenesis. mutants exhibit curled…	#N/A	1.31024	#N/A	#N/A
	27.3.65	RNA.regulation of transcription.Polycomb Group (PcG)	c273839.graph_c0	Transcript	(at4g02020 : 107.0) Encodes a polycomb group protein. Forms part of a large protein complex that can include VRN2 (VERNALIZATION 2), VIN3 (VERNALIZATION INSENSITIVE 3) and polycomb group proteins FERTILIZATION INDEPENDENT ENDOSPERM (FIE) and CURLY LEAF (CLF). The complex has a role in establishing FLC (FLOWERING LOCUS C) repression during vernalization. Performs a partially redundant role to MEA …	#N/A	#NUM!	Inf	SET domain-containing protein [Rhizoctonia solani AG-1 IA]
Psudo ARR	27.3.66	RNA.regulation of transcription.Psudo ARR transcription factor family	c285793.graph_c0	Transcript	(at4g18020 : 331.0) Encodes pseudo-response regulator 2 (APRR2) that interacts with a calcium sensor (CML9).; APRR2; CONTAINS InterPro DOMAIN/s: Myb-like DNA-binding domain, SHAQKYF class (InterPro:IPR006447), CheY-like (InterPro:IPR011006), Myb, DNA-binding (InterPro:IPR014778), Homeodomain-like (InterPro:IPR009057), Signal transduction response regulator, receiver domain (InterPro:IPR001789), H…	#N/A	1.08726	#N/A	#N/A
putative DNA-binding	27.3.67	RNA.regulation of transcription.putative transcription regulator	c150718.graph_c0	Transcript	(at1g56110 : 663.0) NOP56-like protein; homolog of nucleolar protein NOP56 (NOP56); LOCATED IN: nucleolus, cell wall; EXPRESSED IN: 22 plant structures; EXPRESSED DURING: 13 growth stages; CONTAINS InterPro DOMAIN/s: Pre-mRNA processing ribonucleoprotein, snoRNA-binding domain (InterPro:IPR002687), NOP5, N-terminal (InterPro:IPR012974), NOSIC (InterPro:IPR012976); BEST Arabidopsis thaliana protei…	#N/A	2.02129	#N/A	#N/A
	27.3.67	RNA.regulation of transcription.putative transcription regulator	c154270.graph_c0	Transcript	(loc_os08g40150.2 : 186.0) no description available & (at2g33620 : 182.0) AT hook motif DNA-binding family protein; FUNCTIONS IN: DNA binding; LOCATED IN: cytosol; EXPRESSED IN: 25 plant structures; EXPRESSED DURING: 15 growth stages; CONTAINS InterPro DOMAIN/s: Protein of unknown function DUF296 (InterPro:IPR005175), AT hook, DNA-binding motif (InterPro:IPR017956); BEST Arabidopsis thaliana prot…	#N/A	1.50461	-1.01443	unknown [Picea sitchensis]
	27.3.67	RNA.regulation of transcription.putative transcription regulator	c176836.graph_c0	Transcript	(loc_os03g52490.1 : 198.0) no description available & (at3g07030 : 184.0) Alba DNA/RNA-binding protein; FUNCTIONS IN: nucleic acid binding; EXPRESSED IN: 24 plant structures; EXPRESSED DURING: 15 growth stages; CONTAINS InterPro DOMAIN/s: Alba, DNA/RNA-binding protein (InterPro:IPR002775); BEST Arabidopsis thaliana protein match is: Alba DNA/RNA-binding protein (TAIR:AT1G76010.1); Has 449 Blast h…	#N/A	-2.82922	4.46977	unknown [Picea sitchensis]
	27.3.67	RNA.regulation of transcription.putative transcription regulator	c185556.graph_c0	Transcript	(loc_os10g39820.1 : 233.0) no description available & (at1g75560 : 226.0) zinc knuckle (CCHC-type) family protein; FUNCTIONS IN: zinc ion binding, nucleic acid binding; INVOLVED IN: biological_process unknown; LOCATED IN: chloroplast; EXPRESSED IN: 23 plant structures; EXPRESSED DURING: 15 growth stages; CONTAINS InterPro DOMAIN/s: Zinc finger, CCHC-type (InterPro:IPR001878), Zinc finger, CCHC re…	#N/A	1.21545	#N/A	#N/A
	27.3.67	RNA.regulation of transcription.putative transcription regulator	c190012.graph_c0	Transcript	(loc_os10g40780.1 : 1401.0) no description available & (at1g02080 : 1389.0) transcription regulators; FUNCTIONS IN: transcription regulator activity; EXPRESSED IN: 25 plant structures; EXPRESSED DURING: 15 growth stages; CONTAINS InterPro DOMAIN/s: CCR4-Not complex component, Not1 (InterPro:IPR007196). & (chl4|515656 : 719.0) no description available & (reliability: 2778.0) & (original descriptio…	#N/A	#NUM!	-1.00968	hypothetical protein AXG93_4421s1330 [Marchantia polymorpha subsp. polymorpha]
	27.3.67	RNA.regulation of transcription.putative transcription regulator	c209438.graph_c0	Transcript	(loc_os04g50030.1 : 146.0) no description available & (at4g17800 : 145.0) Predicted AT-hook DNA-binding family protein; CONTAINS InterPro DOMAIN/s: Protein of unknown function DUF296 (InterPro:IPR005175), Predicted AT-hook DNA-binding (InterPro:IPR014476); BEST Arabidopsis thaliana protein match is: Predicted AT-hook DNA-binding family protein (TAIR:AT2G35270.1); Has 956 Blast hits to 951 protein…	1.50177	#NUM!	1.88861	unknown [Picea sitchensis]
	27.3.67	RNA.regulation of transcription.putative transcription regulator	c210257.graph_c0	Transcript	(at1g14410 : 247.0) Encodes a homolog of the potato p24 protein. Binds single strand telomeric repeats. Negatively regulates telomerase activity and telomere length.; WHIRLY 1 (WHY1); FUNCTIONS IN: DNA binding, telomeric DNA binding; INVOLVED IN: negative regulation of telomere maintenance via telomerase, defense response; LOCATED IN: plastid chromosome, chloroplast, nucleoid, telomerase holoenzy…	#N/A	1.63538	#N/A	#N/A
	27.3.67	RNA.regulation of transcription.putative transcription regulator	c210793.graph_c1	Transcript	(loc_os02g25020.1 : 174.0) no description available & (at4g22810 : 155.0) Predicted AT-hook DNA-binding family protein; CONTAINS InterPro DOMAIN/s: Protein of unknown function DUF296 (InterPro:IPR005175), Predicted AT-hook DNA-binding (InterPro:IPR014476); BEST Arabidopsis thaliana protein match is: Predicted AT-hook DNA-binding family protein (TAIR:AT4G12050.1); Has 813 Blast hits to 808 protein…	#N/A	2.92699	-3.31688	PREDICTED: putative DNA-binding protein ESCAROLA [Nelumbo nucifera]
	27.3.67	RNA.regulation of transcription.putative transcription regulator	c230576.graph_c0	Transcript	(at3g55560 : 132.0) AT-hook protein of GA feedback 2 (AGF2); INVOLVED IN: biological_process unknown; LOCATED IN: chloroplast; EXPRESSED IN: 19 plant structures; EXPRESSED DURING: 6 growth stages; CONTAINS InterPro DOMAIN/s: Protein of unknown function DUF296 (InterPro:IPR005175), Predicted AT-hook DNA-binding (InterPro:IPR014476); BEST Arabidopsis thaliana protein match is: AT-hook motif nuclear…	x	#NUM!	x	PREDICTED: putative DNA-binding protein ESCAROLA [Populus euphratica]
	27.3.67	RNA.regulation of transcription.putative transcription regulator	c235771.graph_c0	Transcript	(loc_os10g39820.1 : 94.0) no description available & (at4g36020 : 91.3) Encodes a cold shock domain protein. Involved in cold acclimation by blocking the secondary structure of mRNA which in turn facilitates translation at cold temperature.; cold shock domain protein 1 (CSDP1); CONTAINS InterPro DOMAIN/s: Nucleic acid-binding, OB-fold (InterPro:IPR012340), Cold-shock conserved site (InterPro:IPR0…	#N/A	-2.90668	Inf	putative zinc knuckle transcription factor protein [Phaeoacremonium minimum UCRPA7]
	27.3.67	RNA.regulation of transcription.putative transcription regulator	c236947.graph_c0	Transcript	(loc_os04g50030.1 : 202.0) no description available & (at4g22810 : 199.0) Predicted AT-hook DNA-binding family protein; CONTAINS InterPro DOMAIN/s: Protein of unknown function DUF296 (InterPro:IPR005175), Predicted AT-hook DNA-binding (InterPro:IPR014476); BEST Arabidopsis thaliana protein match is: Predicted AT-hook DNA-binding family protein (TAIR:AT4G12050.1); Has 813 Blast hits to 808 protein…	2.04011	#NUM!	#N/A	#N/A
	27.3.67	RNA.regulation of transcription.putative transcription regulator	c238050.graph_c0	Transcript	(at4g11400 : 194.0) ARID/BRIGHT DNA-binding domain;ELM2 domain protein; FUNCTIONS IN: DNA binding; LOCATED IN: vacuole; CONTAINS InterPro DOMAIN/s: SANT, DNA-binding (InterPro:IPR001005), ELM2 (InterPro:IPR000949), ARID/BRIGHT DNA-binding domain (InterPro:IPR001606); BEST Arabidopsis thaliana protein match is: ARID/BRIGHT DNA-binding domain;ELM2 domain protein (TAIR:AT2G46040.1); Has 254 Blast hi…	#N/A	1.4468	#N/A	#N/A
	27.3.67	RNA.regulation of transcription.putative transcription regulator	c242993.graph_c0	Transcript	(at4g12750 : 473.0) Homeodomain-like transcriptional regulator; FUNCTIONS IN: sequence-specific DNA binding, DNA binding, sequence-specific DNA binding transcription factor activity; INVOLVED IN: regulation of transcription, DNA-dependent, regulation of transcription; EXPRESSED IN: 23 plant structures; EXPRESSED DURING: 13 growth stages; CONTAINS InterPro DOMAIN/s: DDT domain superfamily (InterPr…	#N/A	1.25689	#N/A	#N/A
	27.3.67	RNA.regulation of transcription.putative transcription regulator	c243970.graph_c0	Transcript	(loc_os08g01420.1 : 191.0) no description available & (at1g77250 : 142.0) RING/FYVE/PHD-type zinc finger family protein; FUNCTIONS IN: DNA binding, zinc ion binding; INVOLVED IN: regulation of transcription, DNA-dependent; EXPRESSED IN: 24 plant structures; EXPRESSED DURING: 15 growth stages; CONTAINS InterPro DOMAIN/s: Zinc finger, PHD-type, conserved site (InterPro:IPR019786), Zinc finger, PHD-…	#N/A	1.30789	#N/A	#N/A
	27.3.67	RNA.regulation of transcription.putative transcription regulator	c245488.graph_c0	Transcript	(loc_os09g31470.1 : 184.0) no description available & (at4g00200 : 160.0) AT hook motif DNA-binding family protein; FUNCTIONS IN: DNA binding; INVOLVED IN: biological_process unknown; LOCATED IN: cellular_component unknown; EXPRESSED IN: 16 plant structures; EXPRESSED DURING: 7 growth stages; CONTAINS InterPro DOMAIN/s: Protein of unknown function DUF296 (InterPro:IPR005175), AT hook, DNA-binding…	#N/A	2.77684	-1.8554	unknown [Picea sitchensis]
	27.3.67	RNA.regulation of transcription.putative transcription regulator	c246266.graph_c0	Transcript	(at4g22810 : 225.0) Predicted AT-hook DNA-binding family protein; CONTAINS InterPro DOMAIN/s: Protein of unknown function DUF296 (InterPro:IPR005175), Predicted AT-hook DNA-binding (InterPro:IPR014476); BEST Arabidopsis thaliana protein match is: Predicted AT-hook DNA-binding family protein (TAIR:AT4G12050.1); Has 813 Blast hits to 808 proteins in 45 species: Archae - 0; Bacteria - 6; Metazoa - 3…	-2.6835	-2.07663	#N/A	#N/A
	27.3.67	RNA.regulation of transcription.putative transcription regulator	c246557.graph_c1	Transcript	(at1g73230 : 110.0) Nascent polypeptide-associated complex NAC; FUNCTIONS IN: molecular_function unknown; INVOLVED IN: response to salt stress; LOCATED IN: cellular_component unknown; EXPRESSED IN: 24 plant structures; EXPRESSED DURING: 15 growth stages; CONTAINS InterPro DOMAIN/s: Nascent polypeptide-associated complex NAC (InterPro:IPR002715); BEST Arabidopsis thaliana protein match is: basic t…	#N/A	1.04061	#N/A	#N/A
	27.3.67	RNA.regulation of transcription.putative transcription regulator	c249580.graph_c0	Transcript	(loc_os02g49992.1 : 1706.0) no description available & (at1g23230 : 1582.0) FUNCTIONS IN: molecular_function unknown; INVOLVED IN: response to salt stress; EXPRESSED IN: 24 plant structures; EXPRESSED DURING: 15 growth stages; CONTAINS InterPro DOMAIN/s: Mediator complex subunit Med23 (InterPro:IPR021629). & (reliability: 3164.0) & (original description: no original description)	#N/A	#NUM!	-1.01437	PREDICTED: mediator of RNA polymerase II transcription subunit 23 [Amborella trichopoda]
	27.3.67	RNA.regulation of transcription.putative transcription regulator	c254472.graph_c0	Transcript	(at3g45630 : 182.0) RNA binding (RRM/RBD/RNP motifs) family protein; FUNCTIONS IN: RNA binding, zinc ion binding, nucleotide binding, nucleic acid binding; EXPRESSED IN: 23 plant structures; EXPRESSED DURING: 13 growth stages; CONTAINS InterPro DOMAIN/s: RNA recognition motif, RNP-1 (InterPro:IPR000504), Zinc finger, RING-type (InterPro:IPR001841), Nucleotide-binding, alpha-beta plait (InterPro:I…	#N/A	#NUM!	Inf	DNA topoisomerase type I [Rhizoctonia solani AG-3 Rhs1AP]
	27.3.67	RNA.regulation of transcription.putative transcription regulator	c254890.graph_c0	Transcript	(loc_os05g43610.1 : 384.0) no description available & (at1g04020 : 340.0) Encodes a protein containing two tandem BRCA1 C-Terminal (BRCT) domains, which function in phosphorylation-dependent protein帽protein interactions.Loss of function mutations cause defects in meristem organization due to failure to repress WUS. BARD1 binds to WUS promoter and over expression of BARD reduces the extent of WUS …	#N/A	3.31729	-2.78388	PREDICTED: protein BREAST CANCER SUSCEPTIBILITY 1 homolog [Elaeis guineensis]
	27.3.67	RNA.regulation of transcription.putative transcription regulator	c256553.graph_c0	Transcript	(at2g17870 : 89.7) Encodes COLD SHOCK DOMAIN PROTEIN 3 (CSP3), involved in the acquisition of freezing tolerance.; cold shock domain protein 3 (CSP3); FUNCTIONS IN: DNA binding, zinc ion binding, nucleic acid binding; INVOLVED IN: response to cold, DNA duplex unwinding; LOCATED IN: nucleus, cytoplasm; EXPRESSED IN: 26 plant structures; EXPRESSED DURING: 14 growth stages; CONTAINS InterPro DOMAIN/…	#N/A	#NUM!	Inf	Zinc finger protein GIS2 OS=Saccharomyces cerevisiae (strain ATCC 204508 / S288c) GN=GIS2 PE=1 SV=1 [Rhizoctonia solani AG-1 IB]
	27.3.67	RNA.regulation of transcription.putative transcription regulator	c261242.graph_c0	Transcript	(loc_os04g50030.1 : 142.0) no description available & (at4g14465 : 137.0) AT-hook motif nuclear-localized protein 20 (AHL20); CONTAINS InterPro DOMAIN/s: Protein of unknown function DUF296 (InterPro:IPR005175), Predicted AT-hook DNA-binding (InterPro:IPR014476); BEST Arabidopsis thaliana protein match is: AT-hook motif nuclear-localized protein 19 (TAIR:AT3G04570.1); Has 30201 Blast hits to 17322…	4.48879	6.83986	#N/A	#N/A
	27.3.67	RNA.regulation of transcription.putative transcription regulator	c264293.graph_c0	Transcript	(loc_os02g25020.1 : 192.0) no description available & (at4g14465 : 183.0) AT-hook motif nuclear-localized protein 20 (AHL20); CONTAINS InterPro DOMAIN/s: Protein of unknown function DUF296 (InterPro:IPR005175), Predicted AT-hook DNA-binding (InterPro:IPR014476); BEST Arabidopsis thaliana protein match is: AT-hook motif nuclear-localized protein 19 (TAIR:AT3G04570.1); Has 30201 Blast hits to 17322…	1.60355	1.41407	#N/A	#N/A
	27.3.67	RNA.regulation of transcription.putative transcription regulator	c269144.graph_c0	Transcript	(loc_os03g01910.1 : 88.6) no description available & (at1g73230 : 86.7) Nascent polypeptide-associated complex NAC; FUNCTIONS IN: molecular_function unknown; INVOLVED IN: response to salt stress; LOCATED IN: cellular_component unknown; EXPRESSED IN: 24 plant structures; EXPRESSED DURING: 15 growth stages; CONTAINS InterPro DOMAIN/s: Nascent polypeptide-associated complex NAC (InterPro:IPR002715);…	#N/A	-12.2747	13.0882	Nascent polypeptide-associated complex subunit beta [Rhizoctonia solani]
	27.3.67	RNA.regulation of transcription.putative transcription regulator	c269577.graph_c0	Transcript	(loc_os04g09860.3 : 119.0) no description available & (at5g43500 : 107.0) encodes a protein whose sequence is similar to actin-related proteins (ARPs) in other organisms. Member of nuclear ARP family of genes.; actin-related protein 9 (ARP9); CONTAINS InterPro DOMAIN/s: Actin/actin-like (InterPro:IPR004000); Has 35333 Blast hits to 34131 proteins in 2444 species: Archae - 798; Bacteria - 22429; M…	#N/A	#NUM!	Inf	putative actin-related protein 8 OS=Schizosaccharomyces pombe (strain 972 / ATCC 24843) GN=SPAC664,02c PE=1 SV=2 [Rhizoctonia solani AG-1 IB]
	27.3.67	RNA.regulation of transcription.putative transcription regulator	c272034.graph_c0	Transcript	(at4g17800 : 231.0) Predicted AT-hook DNA-binding family protein; CONTAINS InterPro DOMAIN/s: Protein of unknown function DUF296 (InterPro:IPR005175), Predicted AT-hook DNA-binding (InterPro:IPR014476); BEST Arabidopsis thaliana protein match is: Predicted AT-hook DNA-binding family protein (TAIR:AT2G35270.1); Has 956 Blast hits to 951 proteins in 109 species: Archae - 0; Bacteria - 110; Metazoa …	2.91376	#NUM!	3.58445	unnamed protein product [Vitis vinifera]
	27.3.67	RNA.regulation of transcription.putative transcription regulator	c276486.graph_c0	Transcript	(loc_os08g40150.2 : 231.0) no description available & (at2g33620 : 216.0) AT hook motif DNA-binding family protein; FUNCTIONS IN: DNA binding; LOCATED IN: cytosol; EXPRESSED IN: 25 plant structures; EXPRESSED DURING: 15 growth stages; CONTAINS InterPro DOMAIN/s: Protein of unknown function DUF296 (InterPro:IPR005175), AT hook, DNA-binding motif (InterPro:IPR017956); BEST Arabidopsis thaliana prot…	#N/A	1.8526	#N/A	#N/A
	27.3.67	RNA.regulation of transcription.putative transcription regulator	c276509.graph_c0	Transcript	(loc_os03g44900.1 : 206.0) no description available & (at5g18230 : 202.0) transcription regulator NOT2/NOT3/NOT5 family protein; FUNCTIONS IN: transcription regulator activity; INVOLVED IN: negative regulation of transcription, regulation of transcription; LOCATED IN: nucleus; EXPRESSED IN: 24 plant structures; EXPRESSED DURING: 15 growth stages; CONTAINS InterPro DOMAIN/s: NOT2/NOT3/NOT5 (InterP…	#N/A	#NUM!	Inf	hypothetical protein RSAG8_09934, partial [Rhizoctonia solani AG-8 WAC10335]
	27.3.67	RNA.regulation of transcription.putative transcription regulator	c276593.graph_c0	Transcript	(at2g33620 : 177.0) AT hook motif DNA-binding family protein; FUNCTIONS IN: DNA binding; LOCATED IN: cytosol; EXPRESSED IN: 25 plant structures; EXPRESSED DURING: 15 growth stages; CONTAINS InterPro DOMAIN/s: Protein of unknown function DUF296 (InterPro:IPR005175), AT hook, DNA-binding motif (InterPro:IPR017956); BEST Arabidopsis thaliana protein match is: AT-hook motif nuclear-localized protein …	#N/A	-1.10979	1.03529	unknown [Picea sitchensis]
	27.3.67	RNA.regulation of transcription.putative transcription regulator	c279556.graph_c0	Transcript	(p24314|pcna_catro : 477.0) Proliferating cell nuclear antigen (PCNA) (Cyclin) - Catharanthus roseus (Rosy periwinkle) (Madagascar periwinkle) & (at1g07370 : 464.0) Encodes putative proliferating cell nuclear antigen involved in cell cycle regulation.; proliferating cellular nuclear antigen 1 (PCNA1); CONTAINS InterPro DOMAIN/s: Proliferating cell nuclear antigen, PCNA (InterPro:IPR000730), Proli…	#N/A	2.31002	-1.26393	unknown [Picea sitchensis]
	27.3.67	RNA.regulation of transcription.putative transcription regulator	c279752.graph_c0	Transcript	(loc_os04g45070.1 : 122.0) no description available & (p93788|remo_soltu : 115.0) Remorin (pp34) - Solanum tuberosum (Potato) & (at3g61260 : 102.0) Remorin family protein; FUNCTIONS IN: binding; INVOLVED IN: biological_process unknown; LOCATED IN: plasma membrane, vacuole; EXPRESSED IN: 24 plant structures; EXPRESSED DURING: 16 growth stages; CONTAINS InterPro DOMAIN/s: Remorin, C-terminal (Inter…	#N/A	-1.60281	1.52186	unknown [Picea sitchensis]
	27.3.67	RNA.regulation of transcription.putative transcription regulator	c281037.graph_c0	Transcript	(at5g15020 : 236.0) Encodes a homolog of the transcriptional repressor SIN3 (AT1G24190).; SIN3-like 2 (SNL2); FUNCTIONS IN: molecular_function unknown; INVOLVED IN: regulation of transcription, DNA-dependent; LOCATED IN: nucleus; EXPRESSED IN: 23 plant structures; EXPRESSED DURING: 13 growth stages; CONTAINS InterPro DOMAIN/s: Histone deacetylase interacting (InterPro:IPR013194), Paired amphipath…	-2.22829	#NUM!	#N/A	#N/A
	27.3.67	RNA.regulation of transcription.putative transcription regulator	c282028.graph_c0	Transcript	(p17070|pcna_orysa : 208.0) Proliferating cell nuclear antigen (PCNA) (Cyclin) - Oryza sativa (Rice) & (loc_os02g56130.1 : 208.0) no description available & (at2g29570 : 206.0) Functionally interacts with POLH to repair DNA damaged by UVB damage.; proliferating cell nuclear antigen 2 (PCNA2); FUNCTIONS IN: DNA binding, DNA polymerase processivity factor activity; INVOLVED IN: regulation of DNA re…	#N/A	#NUM!	Inf	Proliferating cell nuclear antigen [Rhizoctonia solani]
	27.3.67	RNA.regulation of transcription.putative transcription regulator	c282279.graph_c0	Transcript	(loc_os02g25020.1 : 165.0) no description available & (at2g45430 : 160.0) Encodes a nuclear localized AT hook domain containing protein that can bind AT rich DNA in vitro. Overexpression of the gene results in delayed flowering. Is likely to act redundantly with AHL18, AHL27 and AHL29 in the regulation of flowering. It is also involved in both photo- and skotomorphogenesis.; AT-hook motif nuclear…	#N/A	#NUM!	2.15038	PREDICTED: putative DNA-binding protein ESCAROLA [Nelumbo nucifera]
	27.3.67	RNA.regulation of transcription.putative transcription regulator	c284307.graph_c0	Transcript	(loc_os10g39760.1 : 111.0) no description available & (at4g35140 : 108.0) Transducin/WD40 repeat-like superfamily protein; CONTAINS InterPro DOMAIN/s: WD40 repeat 2 (InterPro:IPR019782), WD40 repeat-like-containing domain (InterPro:IPR011046), WD40-repeat-containing domain (InterPro:IPR017986), WD40/YVTN repeat-like-containing domain (InterPro:IPR015943), WD40 repeat (InterPro:IPR001680), WD40 re…	#N/A	#NUM!	Inf	WD repeat protein iqw1 [Schizosaccharomyces pombe 972h-] [Rhizoctonia solani]
	27.3.67	RNA.regulation of transcription.putative transcription regulator	c284434.graph_c0	Transcript	(at4g26050 : 181.0) Encodes PIRL8, a member of the Plant Intracellular Ras-group-related LRRs (Leucine rich repeat proteins). PIRLs are a distinct, plant-specific class of intracellular LRRs that likely mediate protein interactions, possibly in the context of signal transduction.; plant intracellular ras group-related LRR 8 (PIRL8); CONTAINS InterPro DOMAIN/s: Leucine-rich repeat (InterPro:IPR001…	#N/A	-2.45244	2.78288	PREDICTED: plant intracellular Ras-group-related LRR protein 1 [Elaeis guineensis]
	27.3.67	RNA.regulation of transcription.putative transcription regulator	c285064.graph_c0	Transcript	(loc_os01g44230.1 : 379.0) no description available & (at1g15910 : 360.0) XH/XS domain-containing protein; CONTAINS InterPro DOMAIN/s: Domain of unknown function XS (InterPro:IPR005380), Domain of unknown function XH (InterPro:IPR005379), Domain of unknown function, putative Zinc finger, XS/XH (InterPro:IPR005381); BEST Arabidopsis thaliana protein match is: XH/XS domain-containing protein (TAIR:…	-2.32101	#NUM!	-1.17961	PREDICTED: MAR-binding filament-like protein 1 [Phoenix dactylifera]
	27.3.67	RNA.regulation of transcription.putative transcription regulator	c285645.graph_c0	Transcript	(at3g49410 : 81.6) Transcription factor IIIC, subunit 5; CONTAINS InterPro DOMAIN/s: Transcription factor IIIC, subunit 5 (InterPro:IPR019136); BEST Arabidopsis thaliana protein match is: Transcription factor IIIC, subunit 5 (TAIR:AT5G24450.1); Has 2810 Blast hits to 2245 proteins in 293 species: Archae - 21; Bacteria - 231; Metazoa - 753; Fungi - 513; Plants - 191; Viruses - 81; Other Eukaryotes…	#N/A	#NUM!	Inf	Transcription factor tau subunit sfc1 OS=Schizosaccharomyces pombe (strain 972 / ATCC 24843) GN=sfc1 PE=1 SV=2 [Rhizoctonia solani AG-1 IB]
	27.3.67	RNA.regulation of transcription.putative transcription regulator	c287106.graph_c0	Transcript	(at3g12860 : 447.0) NOP56-like pre RNA processing ribonucleoprotein; CONTAINS InterPro DOMAIN/s: Pre-mRNA processing ribonucleoprotein, snoRNA-binding domain (InterPro:IPR002687), NOP5, N-terminal (InterPro:IPR012974), NOSIC (InterPro:IPR012976); BEST Arabidopsis thaliana protein match is: homolog of nucleolar protein NOP56 (TAIR:AT1G56110.1); Has 9295 Blast hits to 5418 proteins in 524 species: …	#N/A	#NUM!	Inf	Nop-domain-containing protein [Stagonospora sp. SRC1lsM3a]
	27.3.67	RNA.regulation of transcription.putative transcription regulator	c287132.graph_c1	Transcript	(loc_os06g10410.1 : 350.0) no description available & (at5g12080 : 338.0) mechanosensitive channel of small conductance-like 10 (MSL10); FUNCTIONS IN: mechanically-gated ion channel activity; INVOLVED IN: detection of mechanical stimulus; LOCATED IN: plasma membrane, membrane; EXPRESSED IN: 26 plant structures; EXPRESSED DURING: 13 growth stages; CONTAINS InterPro DOMAIN/s: Membrane protein, At2g…	#N/A	#NUM!	-2.04367	hypothetical protein AMTR_s00024p00217410 [Amborella trichopoda]
	27.3.67	RNA.regulation of transcription.putative transcription regulator	c287471.graph_c0	Transcript	(at5g19490 : 107.0) Histone superfamily protein; FUNCTIONS IN: sequence-specific DNA binding, DNA binding; INVOLVED IN: biological_process unknown; LOCATED IN: intracellular; EXPRESSED IN: 6 plant structures; EXPRESSED DURING: 4 anthesis, petal differentiation and expansion stage, E expanded cotyledon stage, D bilateral stage; CONTAINS InterPro DOMAIN/s: Transcription factor CBF/NF-Y/archaeal his…	#N/A	-11.2177	12.4064	hypothetical protein RSOLAG22IIIB_05507 [Rhizoctonia solani]
	27.3.67	RNA.regulation of transcription.putative transcription regulator	c287976.graph_c1	Transcript	(loc_os06g14190.2 : 505.0) no description available & (at1g10170 : 466.0) Encodes AtNFXL1, a homologue of the putative human transcription repressor NF-X1. Functions as a negative regulator of the trichothecene phytotoxin-induced defense response.; NF-X-like 1 (NFXL1); FUNCTIONS IN: zinc ion binding, sequence-specific DNA binding transcription factor activity; INVOLVED IN: in 6 processes; LOCATED…	#N/A	-8.79856	10.6217	shuttle craft protein, putative [Rhizoctonia solani AG-3 Rhs1AP]
	27.3.67	RNA.regulation of transcription.putative transcription regulator	c288391.graph_c0	Transcript	(at1g09750 : 232.0) Eukaryotic aspartyl protease family protein; FUNCTIONS IN: aspartic-type endopeptidase activity; INVOLVED IN: proteolysis; LOCATED IN: apoplast, cell wall, plant-type cell wall; EXPRESSED IN: 22 plant structures; EXPRESSED DURING: 14 growth stages; CONTAINS InterPro DOMAIN/s: Peptidase aspartic (InterPro:IPR021109), Peptidase aspartic, catalytic (InterPro:IPR009007), Peptidase…	#N/A	-2.12967	2.60529	unknown [Picea sitchensis]
	27.3.67	RNA.regulation of transcription.putative transcription regulator	c288554.graph_c0	Transcript	(at3g57540 : 104.0) Remorin family protein; CONTAINS InterPro DOMAIN/s: Remorin, C-terminal (InterPro:IPR005516); BEST Arabidopsis thaliana protein match is: Remorin family protein (TAIR:AT2G41870.1); Has 443 Blast hits to 443 proteins in 21 species: Archae - 0; Bacteria - 0; Metazoa - 1; Fungi - 1; Plants - 440; Viruses - 0; Other Eukaryotes - 1 (source: NCBI BLink). & (loc_os07g38170.1 : 102.0)…	#N/A	-2.25065	2.66891	unknown [Picea sitchensis]
	27.3.67	RNA.regulation of transcription.putative transcription regulator	c289858.graph_c0	Transcript	(at5g55390 : 784.0) Encodes EDM2 (enhanced downy mildew 2). The predicted protein bears typical features of transcriptional regulators. EDM2 contains two putative bipartite nuclear localization signals (NLS) two zinc-finger-like motifs, a Proline-rich region and a large aspartic acid-rich region. Both zinc-finger-like stretches resemble the PHD (plant homeodomain) finger motif. Mutations in EDM2 …	#N/A	1.08001	#N/A	#N/A
	27.3.67	RNA.regulation of transcription.putative transcription regulator	c290172.graph_c1	Transcript	(loc_os10g39820.1 : 330.0) no description available & (at1g75560 : 292.0) zinc knuckle (CCHC-type) family protein; FUNCTIONS IN: zinc ion binding, nucleic acid binding; INVOLVED IN: biological_process unknown; LOCATED IN: chloroplast; EXPRESSED IN: 23 plant structures; EXPRESSED DURING: 15 growth stages; CONTAINS InterPro DOMAIN/s: Zinc finger, CCHC-type (InterPro:IPR001878), Zinc finger, CCHC re…	#N/A	1.61047	#N/A	#N/A
	27.3.67	RNA.regulation of transcription.putative transcription regulator	c290944.graph_c0	Transcript	(loc_os02g44770.1 : 143.0) no description available & (at5g12080 : 136.0) mechanosensitive channel of small conductance-like 10 (MSL10); FUNCTIONS IN: mechanically-gated ion channel activity; INVOLVED IN: detection of mechanical stimulus; LOCATED IN: plasma membrane, membrane; EXPRESSED IN: 26 plant structures; EXPRESSED DURING: 13 growth stages; CONTAINS InterPro DOMAIN/s: Membrane protein, At2g…	#N/A	#NUM!	Inf	putative MscS family protein C2C4,17c OS=Schizosaccharomyces pombe (strain 972 / ATCC 24843) GN=SPAC2C4.17c PE=3 SV=1 [Rhizoctonia solani AG-1 IB]
	27.3.67	RNA.regulation of transcription.putative transcription regulator	c291015.graph_c1	Transcript	(at1g10200 : 283.0) WLIM1; FUNCTIONS IN: sequence-specific DNA binding transcription factor activity, zinc ion binding; INVOLVED IN: biological_process unknown; LOCATED IN: plasma membrane; EXPRESSED IN: 23 plant structures; EXPRESSED DURING: 13 growth stages; CONTAINS InterPro DOMAIN/s: Zinc finger, LIM-type (InterPro:IPR001781); BEST Arabidopsis thaliana protein match is: GATA type zinc finger …	#N/A	-1.16656	#N/A	#N/A
	27.3.67	RNA.regulation of transcription.putative transcription regulator	c291124.graph_c1	Transcript	(at4g12540 : 82.8) unknown protein; Has 29 Blast hits to 26 proteins in 11 species: Archae - 2; Bacteria - 0; Metazoa - 0; Fungi - 0; Plants - 27; Viruses - 0; Other Eukaryotes - 0 (source: NCBI BLink). & (reliability: 165.6) & (original description: no original description)	#N/A	1.93802	#N/A	#N/A
	27.3.67	RNA.regulation of transcription.putative transcription regulator	c291853.graph_c1	Transcript	(loc_os03g01910.1 : 91.7) no description available & (at1g73230 : 90.9) Nascent polypeptide-associated complex NAC; FUNCTIONS IN: molecular_function unknown; INVOLVED IN: response to salt stress; LOCATED IN: cellular_component unknown; EXPRESSED IN: 24 plant structures; EXPRESSED DURING: 15 growth stages; CONTAINS InterPro DOMAIN/s: Nascent polypeptide-associated complex NAC (InterPro:IPR002715);…	7.31262	-1.82784	9.53181	Nascent polypeptide-associated complex subunit beta [Pestalotiopsis fici W106-1]
	27.3.67	RNA.regulation of transcription.putative transcription regulator	c292104.graph_c1	Transcript	(at3g05060 : 427.0) SAR DNA-binding protein, putative, strong similarity to SAR DNA-binding protein-1 (Pisum sativum) GI:3132696; contains Pfam profile PF01798: Putative snoRNA binding domain; encodes NOP58-like protein; NOP56-like pre RNA processing ribonucleoprotein; FUNCTIONS IN: DNA binding; INVOLVED IN: biological_process unknown; LOCATED IN: nucleolus, membrane; EXPRESSED IN: 22 plant struc…	#N/A	#NUM!	Inf	Nucleolar protein 58 OS=Cryptococcus neoformans var, neoformans serotype D (strain JEC21 / ATCC MYA-565) GN=NOP58 PE=3 SV=1 [Rhizoctonia solani AG-1 IB]
	27.3.67	RNA.regulation of transcription.putative transcription regulator	c292303.graph_c0	Transcript	(loc_os01g32750.1 : 134.0) no description available & (at1g04950 : 130.0) Encodes one of two Arabidopsis proteins with significant similarity to the histone fold TBP-associated factor TAF6. Mutants are embryo lethal and transmission of the mutant allele through the male gametophyte is significantly reduced. This is due to reduced pollen tube growth of the mutant.; TATA BOX ASSOCIATED FACTOR II 59…	#N/A	-8.11547	Inf	transcription initiation factor TFIID subunit 6 [Rhizoctonia solani AG-3 Rhs1AP]
	27.3.67	RNA.regulation of transcription.putative transcription regulator	c292618.graph_c0	Transcript	(at5g47430 : 145.0) DWNN domain, a CCHC-type zinc finger; FUNCTIONS IN: zinc ion binding; INVOLVED IN: biological_process unknown; LOCATED IN: nucleus; EXPRESSED IN: 24 plant structures; EXPRESSED DURING: 14 growth stages; CONTAINS InterPro DOMAIN/s: DWNN domain (InterPro:IPR014891); BEST Arabidopsis thaliana protein match is: DWNN domain, a CCHC-type zinc finger (TAIR:AT4G17410.1). & (loc_os10g2…	#N/A	#NUM!	Inf	hypothetical protein RSAG8_06793, partial [Rhizoctonia solani AG-8 WAC10335]
	27.3.67	RNA.regulation of transcription.putative transcription regulator	c294527.graph_c0	Transcript	(loc_os03g22740.1 : 211.0) no description available & (chl4|510054 : 211.0) no description available & (at3g05060 : 209.0) SAR DNA-binding protein, putative, strong similarity to SAR DNA-binding protein-1 (Pisum sativum) GI:3132696; contains Pfam profile PF01798: Putative snoRNA binding domain; encodes NOP58-like protein; NOP56-like pre RNA processing ribonucleoprotein; FUNCTIONS IN: DNA binding;…	#N/A	-1.62753	Inf	Nop domain-containing protein [Stagonospora sp. SRC1lsM3a]
	27.3.67	RNA.regulation of transcription.putative transcription regulator	c294875.graph_c0	Transcript	(loc_os02g01110.1 : 149.0) no description available & (at1g34360 : 121.0) translation initiation factor 3 (IF-3) family protein; FUNCTIONS IN: translation initiation factor activity; INVOLVED IN: translational initiation; LOCATED IN: cellular_component unknown; CONTAINS InterPro DOMAIN/s: Translation initiation factor 3, N-terminal (InterPro:IPR019814), Translation initiation factor 3, C-terminal…	#N/A	1.26681	#N/A	#N/A
	27.3.67	RNA.regulation of transcription.putative transcription regulator	c295019.graph_c0	Transcript	(loc_os09g32380.1 : 451.0) no description available & (at3g22220 : 404.0) hAT transposon superfamily; FUNCTIONS IN: protein dimerization activity, DNA binding; INVOLVED IN: biological_process unknown; LOCATED IN: cellular_component unknown; EXPRESSED IN: 23 plant structures; EXPRESSED DURING: 13 growth stages; CONTAINS InterPro DOMAIN/s: HAT dimerisation (InterPro:IPR008906), Zinc finger, BED-typ…	#N/A	#NUM!	-1.31222	PREDICTED: uncharacterized protein LOC18448660 [Amborella trichopoda]
	27.3.67	RNA.regulation of transcription.putative transcription regulator	c295205.graph_c0	Transcript	(loc_os12g34340.1 : 337.0) no description available & (at1g02150 : 306.0) Tetratricopeptide repeat (TPR)-like superfamily protein; FUNCTIONS IN: binding; LOCATED IN: chloroplast; EXPRESSED IN: 22 plant structures; EXPRESSED DURING: 13 growth stages; CONTAINS InterPro DOMAIN/s: Pentatricopeptide repeat (InterPro:IPR002885), Tetratricopeptide-like helical (InterPro:IPR011990); BEST Arabidopsis thal…	#N/A	1.55227	#N/A	#N/A
	27.3.67	RNA.regulation of transcription.putative transcription regulator	c295330.graph_c0	Transcript	(at1g56110 : 511.0) NOP56-like protein; homolog of nucleolar protein NOP56 (NOP56); LOCATED IN: nucleolus, cell wall; EXPRESSED IN: 22 plant structures; EXPRESSED DURING: 13 growth stages; CONTAINS InterPro DOMAIN/s: Pre-mRNA processing ribonucleoprotein, snoRNA-binding domain (InterPro:IPR002687), NOP5, N-terminal (InterPro:IPR012974), NOSIC (InterPro:IPR012976); BEST Arabidopsis thaliana protei…	#N/A	-8.91915	Inf	small nuclear ribonucleoprotein [Rhizoctonia solani 123E]
	27.3.67	RNA.regulation of transcription.putative transcription regulator	c296556.graph_c0	Transcript	(loc_os03g22730.3 : 731.0) no description available & (at5g27120 : 689.0) SAR DNA-binding protein, putative, strong similarity to SAR DNA-binding protein-1 (Pisum sativum) GI:3132696; contains Pfam profile PF01798: Putative snoRNA binding domain; has similarity to MAR binding NOP58 protein; NOP56-like pre RNA processing ribonucleoprotein; FUNCTIONS IN: DNA binding; INVOLVED IN: biological_process…	#N/A	2.06695	#N/A	#N/A
	27.3.67	RNA.regulation of transcription.putative transcription regulator	c296819.graph_c0	Transcript	(loc_os04g47320.1 : 89.7) no description available & (at5g19520 : 88.2) mechanosensitive channel of small conductance-like 9 (MSL9); CONTAINS InterPro DOMAIN/s: Membrane protein, At2g17000, predicted (InterPro:IPR016688), Mechanosensitive ion channel MscS (InterPro:IPR006685), Like-Sm ribonucleoprotein (LSM)-related domain (InterPro:IPR010920); BEST Arabidopsis thaliana protein match is: mechanos…	#N/A	-2.54714	7.63432	hypothetical protein IQ06DRAFT_12772 [Stagonospora sp. SRC1lsM3a]
	27.3.67	RNA.regulation of transcription.putative transcription regulator	c297101.graph_c0	Transcript	(at3g24870 : 402.0) Helicase/SANT-associated, DNA binding protein; FUNCTIONS IN: DNA binding; EXPRESSED IN: male gametophyte, pollen tube; EXPRESSED DURING: M germinated pollen stage; CONTAINS InterPro DOMAIN/s: SANT, DNA-binding (InterPro:IPR001005), HSA (InterPro:IPR006562), Homeodomain-like (InterPro:IPR009057), HAS subgroup (InterPro:IPR013999), Helicase/SANT-associated, DNA binding (InterPro…	-1.50497	#NUM!	#N/A	#N/A
	27.3.67	RNA.regulation of transcription.putative transcription regulator	c297540.graph_c0	Transcript	(loc_os05g14320.1 : 333.0) no description available & (at3g17450 : 279.0) hAT dimerisation domain-containing protein; FUNCTIONS IN: protein dimerization activity, DNA binding; INVOLVED IN: biological_process unknown; LOCATED IN: cellular_component unknown; EXPRESSED IN: 22 plant structures; EXPRESSED DURING: 14 growth stages; CONTAINS InterPro DOMAIN/s: HAT dimerisation (InterPro:IPR008906), Zinc…	-1.1564	#NUM!	#N/A	#N/A
	27.3.67	RNA.regulation of transcription.putative transcription regulator	c298395.graph_c0	Transcript	(at1g09750 : 215.0) Eukaryotic aspartyl protease family protein; FUNCTIONS IN: aspartic-type endopeptidase activity; INVOLVED IN: proteolysis; LOCATED IN: apoplast, cell wall, plant-type cell wall; EXPRESSED IN: 22 plant structures; EXPRESSED DURING: 14 growth stages; CONTAINS InterPro DOMAIN/s: Peptidase aspartic (InterPro:IPR021109), Peptidase aspartic, catalytic (InterPro:IPR009007), Peptidase…	#N/A	-1.23298	1.87689	unknown [Picea sitchensis]
	27.3.67	RNA.regulation of transcription.putative transcription regulator	c298723.graph_c0	Transcript	(chl4|521081 : 164.0) no description available & (loc_os01g01960.1 : 160.0) no description available & (at1g24190 : 151.0) Enhances AtERF7-mediated transcriptional repression. RNAi lines show ABA hypersensitivity. Interacts with ERF7 and HDA19.; SIN3-like 3 (SNL3); FUNCTIONS IN: transcription repressor activity; INVOLVED IN: negative regulation of transcription, regulation of transcription, DNA-d…	#N/A	#NUM!	Inf	histone deacetylase complex, SIN3 component, putative [Rhizoctonia solani AG-3 Rhs1AP]
	27.3.67	RNA.regulation of transcription.putative transcription regulator	c299490.graph_c2	Transcript	(loc_os12g35120.1 : 276.0) no description available & (at3g17450 : 249.0) hAT dimerisation domain-containing protein; FUNCTIONS IN: protein dimerization activity, DNA binding; INVOLVED IN: biological_process unknown; LOCATED IN: cellular_component unknown; EXPRESSED IN: 22 plant structures; EXPRESSED DURING: 14 growth stages; CONTAINS InterPro DOMAIN/s: HAT dimerisation (InterPro:IPR008906), Zinc…	-1.29474	#NUM!	#N/A	#N/A
	27.3.67	RNA.regulation of transcription.putative transcription regulator	c299911.graph_c0	Transcript	(loc_os10g40780.3 : 186.0) no description available & (at1g02080 : 179.0) transcription regulators; FUNCTIONS IN: transcription regulator activity; EXPRESSED IN: 25 plant structures; EXPRESSED DURING: 15 growth stages; CONTAINS InterPro DOMAIN/s: CCR4-Not complex component, Not1 (InterPro:IPR007196). & (chl4|515656 : 146.0) no description available & (reliability: 358.0) & (original description: …	#N/A	#NUM!	Inf	CCR4-NOT transcription complex subunit 1 AltName: Full=CCR4-associated factor 1 [Rhizoctonia solani AG-1 IB]
	27.3.67	RNA.regulation of transcription.putative transcription regulator	c299911.graph_c1	Transcript	(at1g02080 : 284.0) transcription regulators; FUNCTIONS IN: transcription regulator activity; EXPRESSED IN: 25 plant structures; EXPRESSED DURING: 15 growth stages; CONTAINS InterPro DOMAIN/s: CCR4-Not complex component, Not1 (InterPro:IPR007196). & (loc_os10g40780.3 : 209.0) no description available & (chl4|515656 : 204.0) no description available & (reliability: 568.0) & (original description: …	#N/A	#NUM!	Inf	CCR4-NOT complex subunit Not1 [Rhizoctonia solani 123E]
	27.3.67	RNA.regulation of transcription.putative transcription regulator	c300137.graph_c0	Transcript	(loc_os06g44800.1 : 337.0) no description available & (at1g79740 : 137.0) hAT transposon superfamily; FUNCTIONS IN: protein dimerization activity, DNA binding; INVOLVED IN: biological_process unknown; LOCATED IN: cellular_component unknown; CONTAINS InterPro DOMAIN/s: HAT dimerisation (InterPro:IPR008906), Zinc finger, BED-type predicted (InterPro:IPR003656), Protein of unknown function DUF659 (I…	-1.09281	#NUM!	#N/A	#N/A
	27.3.67	RNA.regulation of transcription.putative transcription regulator	c300267.graph_c0	Transcript	(loc_os09g32380.1 : 195.0) no description available & (at4g15020 : 192.0) hAT transposon superfamily; FUNCTIONS IN: protein dimerization activity, DNA binding; INVOLVED IN: biological_process unknown; LOCATED IN: cellular_component unknown; EXPRESSED IN: 19 plant structures; EXPRESSED DURING: 8 growth stages; CONTAINS InterPro DOMAIN/s: HAT dimerisation (InterPro:IPR008906), Zinc finger, BED-type…	-1.06804	#NUM!	#N/A	#N/A
	27.3.67	RNA.regulation of transcription.putative transcription regulator	c300274.graph_c0	Transcript	(loc_os09g32380.1 : 380.0) no description available & (at3g17450 : 360.0) hAT dimerisation domain-containing protein; FUNCTIONS IN: protein dimerization activity, DNA binding; INVOLVED IN: biological_process unknown; LOCATED IN: cellular_component unknown; EXPRESSED IN: 22 plant structures; EXPRESSED DURING: 14 growth stages; CONTAINS InterPro DOMAIN/s: HAT dimerisation (InterPro:IPR008906), Zinc…	-1.02465	#NUM!	#N/A	#N/A
	27.3.67	RNA.regulation of transcription.putative transcription regulator	c300837.graph_c0	Transcript	(loc_os12g07260.1 : 425.0) no description available & (at1g80270 : 419.0) PENTATRICOPEPTIDE REPEAT 596 (PPR596); FUNCTIONS IN: DNA binding; INVOLVED IN: biological_process unknown; EXPRESSED IN: 23 plant structures; EXPRESSED DURING: 13 growth stages; CONTAINS InterPro DOMAIN/s: Pentatricopeptide repeat (InterPro:IPR002885); BEST Arabidopsis thaliana protein match is: Tetratricopeptide repeat (TP…	#N/A	1.14328	#N/A	#N/A
	27.3.67	RNA.regulation of transcription.putative transcription regulator	c301213.graph_c0	Transcript	(loc_os02g25020.1 : 168.0) no description available & (at4g17800 : 163.0) Predicted AT-hook DNA-binding family protein; CONTAINS InterPro DOMAIN/s: Protein of unknown function DUF296 (InterPro:IPR005175), Predicted AT-hook DNA-binding (InterPro:IPR014476); BEST Arabidopsis thaliana protein match is: Predicted AT-hook DNA-binding family protein (TAIR:AT2G35270.1); Has 956 Blast hits to 951 protein…	1.96152	-2.87579	5.22566	PREDICTED: putative DNA-binding protein ESCAROLA [Pyrus x bretschneideri]
	27.3.67	RNA.regulation of transcription.putative transcription regulator	c301235.graph_c0	Transcript	(at1g15480 : 116.0) Tetratricopeptide repeat (TPR)-like superfamily protein; CONTAINS InterPro DOMAIN/s: Pentatricopeptide repeat (InterPro:IPR002885); BEST Arabidopsis thaliana protein match is: PENTATRICOPEPTIDE REPEAT 596 (TAIR:AT1G80270.3); Has 10417 Blast hits to 5237 proteins in 200 species: Archae - 3; Bacteria - 20; Metazoa - 156; Fungi - 81; Plants - 9958; Viruses - 0; Other Eukaryotes -…	1.40219	1.57863	#N/A	#N/A
[truncated: 210 more rows]
