# Supplementary material for: Molecular mechanism of lateral bud differentiation of Pinus massoniana based on high-throughput sequencing
Source: Sci Rep. 2021 Apr 27;11:9033. doi: 10.1038/s41598-021-87787-7 (PMC8079368; doi:10.1038/s41598-021-87787-7)
Supplement: Supplementary file 17 — Supplementary Information 17. [file 41598_2021_87787_MOESM17_ESM.xlsx]

## Sheet: Table S10
Table S10. Gene information of secondary metabolic genes in metabolic pathways of various transcription factors
metabolic pathways	BinCode	BinName	id	type	description	L v T	L v K	K v T	nr
Aikaloids-like	16.4.1	secondary metabolism.N misc.alkaloid-like	c155327.graph_c0	Transcript	(chl4|524254 : 123.0) no description available & (at2g29260 : 103.0) NAD(P)-binding Rossmann-fold superfamily protein; FUNCTIONS IN: oxidoreductase activity, binding, catalytic activity; INVOLVED IN: oxidation reduction, metabolic process; LOCATED IN: chloroplast; EXPRESSED IN: 14 plant structures; EXPRESSED DURING: 9 growth stages; CONTAINS InterPro DOMAIN/s: NAD(P)-binding domain (InterPro:IPR0…	#N/A	#NUM!	Inf	Sorbose reductase SOU1 [Rhizoctonia solani]
	16.4.1	secondary metabolism.N misc.alkaloid-like	c188579.graph_c0	Transcript	(chl4|524254 : 128.0) no description available & (loc_os03g61740.1 : 115.0) no description available & (at3g51680 : 104.0) NAD(P)-binding Rossmann-fold superfamily protein; FUNCTIONS IN: oxidoreductase activity, binding, catalytic activity; INVOLVED IN: oxidation reduction, metabolic process; LOCATED IN: cellular_component unknown; EXPRESSED IN: cotyledon, root; CONTAINS InterPro DOMAIN/s: NAD(P)…	#N/A	-9.75348	12.2357	beta-keto acyl carrier reductase [Rhizoctonia solani AG-3 Rhs1AP]
	16.4.1	secondary metabolism.N misc.alkaloid-like	c209377.graph_c0	Transcript	(loc_os01g09300.3 : 367.0) no description available & (at1g35190 : 353.0) 2-oxoglutarate (2OG) and Fe(II)-dependent oxygenase superfamily protein; FUNCTIONS IN: oxidoreductase activity, acting on paired donors, with incorporation or reduction of molecular oxygen, 2-oxoglutarate as one donor, and incorporation of one atom each of oxygen into both donors, oxidoreductase activity, iron ion binding; …	2.90195	#NUM!	3.62881	PREDICTED: probable iron/ascorbate oxidoreductase DDB_G0283291 [Amborella trichopoda]
	16.4.1	secondary metabolism.N misc.alkaloid-like	c210125.graph_c0	Transcript	(chl4|524254 : 120.0) no description available & (loc_os03g61740.1 : 101.0) no description available & (at3g51680 : 99.4) NAD(P)-binding Rossmann-fold superfamily protein; FUNCTIONS IN: oxidoreductase activity, binding, catalytic activity; INVOLVED IN: oxidation reduction, metabolic process; LOCATED IN: cellular_component unknown; EXPRESSED IN: cotyledon, root; CONTAINS InterPro DOMAIN/s: NAD(P)-…	#N/A	#NUM!	Inf	beta-keto acyl carrier reductase [Rhizoctonia solani AG-3 Rhs1AP]
	16.4.1	secondary metabolism.N misc.alkaloid-like	c218634.graph_c0	Transcript	(at2g29340 : 101.0) NAD-dependent epimerase/dehydratase family protein; FUNCTIONS IN: oxidoreductase activity, binding, catalytic activity; INVOLVED IN: oxidation reduction, metabolic process; EXPRESSED IN: 22 plant structures; EXPRESSED DURING: 13 growth stages; CONTAINS InterPro DOMAIN/s: NAD(P)-binding domain (InterPro:IPR016040), Glucose/ribitol dehydrogenase (InterPro:IPR002347), Short-chain…	#N/A	-2.79187	7.19622	hypothetical protein SNOG_05172 [Parastagonospora nodorum SN15]
	16.4.1	secondary metabolism.N misc.alkaloid-like	c269447.graph_c0	Transcript	(at1g08470 : 436.0) Although this enzyme is predicted to encode a strictosidine synthase (SS), it lacks a conserved catalytic glutamate residue found in active SS enzymes and it is not expected to have SS activity.; strictosidine synthase-like 3 (SSL3); FUNCTIONS IN: strictosidine synthase activity; INVOLVED IN: alkaloid biosynthetic process, biosynthetic process; LOCATED IN: endoplasmic reticulu…	#N/A	3.11043	-3.01872	unknown [Picea sitchensis]
	16.4.1	secondary metabolism.N misc.alkaloid-like	c287342.graph_c0	Transcript	(at1g63380 : 109.0) NAD(P)-binding Rossmann-fold superfamily protein; FUNCTIONS IN: oxidoreductase activity, binding, catalytic activity; INVOLVED IN: oxidation reduction, metabolic process; LOCATED IN: cellular_component unknown; CONTAINS InterPro DOMAIN/s: Short-chain dehydrogenase/reductase, conserved site (InterPro:IPR020904), NAD(P)-binding domain (InterPro:IPR016040), Polyketide synthase/Fa…	Inf	-1.62707	Inf	short chain dehydrogenase/reductase [Stagonospora sp. SRC1lsM3a]
	16.4.1	secondary metabolism.N misc.alkaloid-like	c287966.graph_c0	Transcript	(at2g29150 : 107.0) NAD(P)-binding Rossmann-fold superfamily protein; FUNCTIONS IN: oxidoreductase activity, binding, catalytic activity; INVOLVED IN: oxidation reduction, metabolic process; CONTAINS InterPro DOMAIN/s: Short-chain dehydrogenase/reductase, conserved site (InterPro:IPR020904), NAD(P)-binding domain (InterPro:IPR016040), Glucose/ribitol dehydrogenase (InterPro:IPR002347), Short-chai…	#N/A	-2.09678	Inf	short chain dehydrogenase/reductase family [Marssonina brunnea f. sp. &apos;multigermtubi&apos; MB_m1]
	16.4.1	secondary metabolism.N misc.alkaloid-like	c292300.graph_c0	Transcript	(loc_os01g09300.3 : 144.0) no description available & (at1g35190 : 143.0) 2-oxoglutarate (2OG) and Fe(II)-dependent oxygenase superfamily protein; FUNCTIONS IN: oxidoreductase activity, acting on paired donors, with incorporation or reduction of molecular oxygen, 2-oxoglutarate as one donor, and incorporation of one atom each of oxygen into both donors, oxidoreductase activity, iron ion binding; …	#N/A	#NUM!	Inf	hypothetical protein RSOLAG22IIIB_01520 [Rhizoctonia solani]
	16.4.1	secondary metabolism.N misc.alkaloid-like	c297377.graph_c0	Transcript	(at1g63380 : 103.0) NAD(P)-binding Rossmann-fold superfamily protein; FUNCTIONS IN: oxidoreductase activity, binding, catalytic activity; INVOLVED IN: oxidation reduction, metabolic process; LOCATED IN: cellular_component unknown; CONTAINS InterPro DOMAIN/s: Short-chain dehydrogenase/reductase, conserved site (InterPro:IPR020904), NAD(P)-binding domain (InterPro:IPR016040), Polyketide synthase/Fa…	#N/A	-2.33908	7.78012	hypothetical protein AYL99_11211 [Fonsecaea erecta]
	16.4.1	secondary metabolism.N misc.alkaloid-like	c298047.graph_c0	Transcript	(loc_os10g39710.1 : 276.0) no description available & (at3g51440 : 271.0) Calcium-dependent phosphotriesterase superfamily protein; FUNCTIONS IN: strictosidine synthase activity; INVOLVED IN: alkaloid biosynthetic process, biosynthetic process; LOCATED IN: endoplasmic reticulum; EXPRESSED IN: 19 plant structures; EXPRESSED DURING: 10 growth stages; CONTAINS InterPro DOMAIN/s: Strictosidine syntha…	#N/A	#NUM!	2.08934	unknown [Picea sitchensis]
	16.4.1	secondary metabolism.N misc.alkaloid-like	c299060.graph_c0	Transcript	(loc_os03g61740.1 : 106.0) no description available & (chl4|524254 : 104.0) no description available & (at3g29260 : 88.2) NAD(P)-binding Rossmann-fold superfamily protein; FUNCTIONS IN: oxidoreductase activity, binding, catalytic activity; INVOLVED IN: oxidation reduction, metabolic process; LOCATED IN: cellular_component unknown; CONTAINS InterPro DOMAIN/s: NAD(P)-binding domain (InterPro:IPR016…	6.02979	-1.91808	8.34143	NAD(P)-binding protein [Stagonospora sp. SRC1lsM3a]
Anthocyanins	16.8.1	secondary metabolism.flavonoids.anthocyanins	c210392.graph_c0	Transcript	(at2g38240 : 112.0) 2-oxoglutarate (2OG) and Fe(II)-dependent oxygenase superfamily protein; FUNCTIONS IN: oxidoreductase activity; INVOLVED IN: response to salt stress; EXPRESSED IN: 11 plant structures; EXPRESSED DURING: 6 growth stages; CONTAINS InterPro DOMAIN/s: Oxoglutarate/iron-dependent oxygenase (InterPro:IPR005123); BEST Arabidopsis thaliana protein match is: 2-oxoglutarate (2OG) and Fe…	#N/A	#NUM!	1.84299	unknown [Picea sitchensis]
	16.8.1	secondary metabolism.flavonoids.anthocyanins	c252466.graph_c0	Transcript	(at3g11180 : 446.0) 2-oxoglutarate (2OG) and Fe(II)-dependent oxygenase superfamily protein; FUNCTIONS IN: oxidoreductase activity, iron ion binding; INVOLVED IN: oxidation reduction; LOCATED IN: cellular_component unknown; EXPRESSED IN: inflorescence meristem, male gametophyte, flower, pollen tube; EXPRESSED DURING: L mature pollen stage, M germinated pollen stage, 4 anthesis, petal differentiat…	#N/A	#NUM!	2.28392	PREDICTED: 1-aminocyclopropane-1-carboxylate oxidase 1-like [Nicotiana tabacum]
	16.8.1	secondary metabolism.flavonoids.anthocyanins	c259239.graph_c0	Transcript	(at5g65550 : 244.0) UDP-Glycosyltransferase superfamily protein; FUNCTIONS IN: transferase activity, transferring glycosyl groups; INVOLVED IN: metabolic process; CONTAINS InterPro DOMAIN/s: UDP-glucuronosyl/UDP-glucosyltransferase (InterPro:IPR002213); BEST Arabidopsis thaliana protein match is: UDP-Glycosyltransferase superfamily protein (TAIR:AT5G49690.1); Has 1807 Blast hits to 1807 proteins …	1.98624	4.61671	-2.23923	unknown [Picea sitchensis]
	16.8.1	secondary metabolism.flavonoids.anthocyanins	c274702.graph_c0	Transcript	(at3g11180 : 369.0) 2-oxoglutarate (2OG) and Fe(II)-dependent oxygenase superfamily protein; FUNCTIONS IN: oxidoreductase activity, iron ion binding; INVOLVED IN: oxidation reduction; LOCATED IN: cellular_component unknown; EXPRESSED IN: inflorescence meristem, male gametophyte, flower, pollen tube; EXPRESSED DURING: L mature pollen stage, M germinated pollen stage, 4 anthesis, petal differentiat…	2.33219	2.99415	#N/A	#N/A
	16.8.1	secondary metabolism.flavonoids.anthocyanins	c280645.graph_c0	Transcript	(at4g16770 : 91.3) 2-oxoglutarate (2OG) and Fe(II)-dependent oxygenase superfamily protein; FUNCTIONS IN: oxidoreductase activity, acting on paired donors, with incorporation or reduction of molecular oxygen, 2-oxoglutarate as one donor, and incorporation of one atom each of oxygen into both donors, oxidoreductase activity, iron ion binding; INVOLVED IN: oxidation reduction, flavonoid biosyntheti…	#N/A	#NUM!	Inf	hypothetical protein PFICI_03556 [Pestalotiopsis fici W106-1]
	16.8.1	secondary metabolism.flavonoids.anthocyanins	c280992.graph_c0	Transcript	(p10290|mybc_maize : 128.0) Anthocyanin regulatory C1 protein - Zea mays (Maize) & (at5g52600 : 125.0) Member of the R2R3 factor gene family.; myb domain protein 82 (MYB82); FUNCTIONS IN: DNA binding, sequence-specific DNA binding transcription factor activity; INVOLVED IN: regulation of transcription; CONTAINS InterPro DOMAIN/s: SANT, DNA-binding (InterPro:IPR001005), Homeodomain-like (InterPro:…	#N/A	#NUM!	-3.99995	hypothetical protein VITISV_029986 [Vitis vinifera]
	16.8.1	secondary metabolism.flavonoids.anthocyanins	c282551.graph_c0	Transcript	(at3g13540 : 94.4) Encodes a member of the MYB family of transcriptional regulators. MYB5 act as a negative regulator of trichome branching and play a role in the correct formation of the seed coat and possibly the formation the underlying endosperm layers. Loss of function mutations have defects in seed coat mucilage and columella cells as well as trichome defects (smaller and reduced number of …	1.59705	2.98492	#N/A	#N/A
	16.8.1	secondary metabolism.flavonoids.anthocyanins	c282570.graph_c0	Transcript	(at5g23940 : 155.0) Encodes PERMEABLE LEAVES3 (PEL3), a putative acyl-transferase. Mutation in this locus results in altered trichome phenotype (trcichomes become tangled during leaf expansion). Additional phenotype includes altered cuticle layer.; PERMEABLE LEAVES3 (PEL3); FUNCTIONS IN: transferase activity, transferring acyl groups other than amino-acyl groups, transferase activity; INVOLVED IN…	1.36871	3.67075	-1.91437	unknown [Picea sitchensis]
	16.8.1	secondary metabolism.flavonoids.anthocyanins	c285189.graph_c0	Transcript	(p10290|mybc_maize : 139.0) Anthocyanin regulatory C1 protein - Zea mays (Maize) & (at3g62610 : 136.0) Member of the R2R3 factor gene family.; myb domain protein 11 (MYB11); CONTAINS InterPro DOMAIN/s: SANT, DNA-binding (InterPro:IPR001005), Homeodomain-like (InterPro:IPR009057), Myb, DNA-binding (InterPro:IPR014778), HTH transcriptional regulator, Myb-type, DNA-binding (InterPro:IPR017930), Home…	-4.02516	#NUM!	#N/A	#N/A
	16.8.1	secondary metabolism.flavonoids.anthocyanins	c286952.graph_c0	Transcript	(at1g22640 : 124.0) MYB-type transcription factor (MYB3) that represses phenylpropanoid biosynthesis gene expression; myb domain protein 3 (MYB3); CONTAINS InterPro DOMAIN/s: SANT, DNA-binding (InterPro:IPR001005), Homeodomain-like (InterPro:IPR009057), Myb, DNA-binding (InterPro:IPR014778), HTH transcriptional regulator, Myb-type, DNA-binding (InterPro:IPR017930), Homeodomain-related (InterPro:I…	1.50959	#NUM!	#N/A	#N/A
	16.8.1	secondary metabolism.flavonoids.anthocyanins	c288368.graph_c1	Transcript	(loc_os04g55070.1 : 204.0) no description available & (at3g19010 : 142.0) 2-oxoglutarate (2OG) and Fe(II)-dependent oxygenase superfamily protein; FUNCTIONS IN: flavonol synthase activity, oxidoreductase activity; INVOLVED IN: flavonoid biosynthetic process; LOCATED IN: cellular_component unknown; EXPRESSED IN: 24 plant structures; EXPRESSED DURING: 15 growth stages; CONTAINS InterPro DOMAIN/s: O…	#N/A	-2.66852	5.08602	hypothetical protein 0_6545_01, partial [Pinus taeda]
	16.8.1	secondary metabolism.flavonoids.anthocyanins	c288803.graph_c0	Transcript	(loc_os08g43040.2 : 150.0) no description available & (at5g61160 : 144.0) anthocyanin 5-aromatic acyltransferase 1 (AACT1); FUNCTIONS IN: transferase activity, transferring acyl groups other than amino-acyl groups, transferase activity; INVOLVED IN: biological_process unknown; LOCATED IN: cellular_component unknown; EXPRESSED IN: stem, leaf; EXPRESSED DURING: LP.04 four leaves visible; CONTAINS I…	2.54882	1.81507	#N/A	#N/A
	16.8.1	secondary metabolism.flavonoids.anthocyanins	c291702.graph_c0	Transcript	(loc_os01g64540.1 : 284.0) no description available & (at5g65550 : 281.0) UDP-Glycosyltransferase superfamily protein; FUNCTIONS IN: transferase activity, transferring glycosyl groups; INVOLVED IN: metabolic process; CONTAINS InterPro DOMAIN/s: UDP-glucuronosyl/UDP-glucosyltransferase (InterPro:IPR002213); BEST Arabidopsis thaliana protein match is: UDP-Glycosyltransferase superfamily protein (TA…	1.18596	#NUM!	2.11507	unknown [Picea sitchensis]
	16.8.1	secondary metabolism.flavonoids.anthocyanins	c291761.graph_c0	Transcript	(q43716|ufog_pethy : 250.0) Anthocyanidin 3-O-glucosyltransferase (EC 2.4.1.115) (Flavonol 3-O-glucosyltransferase) (UDP-glucose flavonoid 3-O-glucosyltransferase) (Anthocyanin rhamnosyl transferase) - Petunia hybrida (Petunia) & (at5g54060 : 249.0) UDP-glucose:flavonoid 3-o-glucosyltransferase (UF3GT); FUNCTIONS IN: transferase activity, transferring glycosyl groups; INVOLVED IN: N-terminal prot…	2.59626	#NUM!	3.88264	unknown [Picea sitchensis]
	16.8.1	secondary metabolism.flavonoids.anthocyanins	c293245.graph_c0	Transcript	(at5g05600 : 276.0) 2-oxoglutarate (2OG) and Fe(II)-dependent oxygenase superfamily protein; FUNCTIONS IN: oxidoreductase activity, iron ion binding; INVOLVED IN: response to salt stress, response to karrikin; EXPRESSED IN: 15 plant structures; EXPRESSED DURING: 9 growth stages; CONTAINS InterPro DOMAIN/s: Isopenicillin N synthase (InterPro:IPR002283), Oxoglutarate/iron-dependent oxygenase (Inter…	#N/A	-1.91273	3.20269	unknown [Picea sitchensis]
	16.8.1	secondary metabolism.flavonoids.anthocyanins	c295540.graph_c0	Transcript	(at3g21420 : 232.0) 2-oxoglutarate (2OG) and Fe(II)-dependent oxygenase superfamily protein; FUNCTIONS IN: oxidoreductase activity; INVOLVED IN: metabolic process; LOCATED IN: cellular_component unknown; EXPRESSED IN: 16 plant structures; EXPRESSED DURING: 8 growth stages; CONTAINS InterPro DOMAIN/s: Oxoglutarate/iron-dependent oxygenase (InterPro:IPR005123); BEST Arabidopsis thaliana protein mat…	1.67977	#NUM!	2.92227	unknown [Picea sitchensis]
	16.8.1	secondary metabolism.flavonoids.anthocyanins	c298967.graph_c0	Transcript	(q43716|ufog_pethy : 221.0) Anthocyanidin 3-O-glucosyltransferase (EC 2.4.1.115) (Flavonol 3-O-glucosyltransferase) (UDP-glucose flavonoid 3-O-glucosyltransferase) (Anthocyanin rhamnosyl transferase) - Petunia hybrida (Petunia) & (loc_os01g64540.1 : 220.0) no description available & (at2g22590 : 214.0) UDP-Glycosyltransferase superfamily protein; FUNCTIONS IN: transferase activity, transferring g…	#N/A	#NUM!	1.05128	unknown [Picea sitchensis]
	16.8.1	secondary metabolism.flavonoids.anthocyanins	c299351.graph_c0	Transcript	(at5g65550 : 260.0) UDP-Glycosyltransferase superfamily protein; FUNCTIONS IN: transferase activity, transferring glycosyl groups; INVOLVED IN: metabolic process; CONTAINS InterPro DOMAIN/s: UDP-glucuronosyl/UDP-glucosyltransferase (InterPro:IPR002213); BEST Arabidopsis thaliana protein match is: UDP-Glycosyltransferase superfamily protein (TAIR:AT5G49690.1); Has 1807 Blast hits to 1807 proteins …	#N/A	#NUM!	2.17098	unknown [Picea sitchensis]
	16.8.1.1	secondary metabolism.flavonoids.anthocyanins.leucocyanidin dioxygenase	c109275.graph_c0	Transcript	(chl4|510590 : 106.0) no description available & (loc_os09g07020.1 : 97.8) no description available & (at4g22880 : 82.8) encodes leucoanthocyanidin dioxygenase, which is involved in proanthocyanin biosynthesis. Mutant analysis suggests that this gene is also involved in vacuole formation.; leucoanthocyanidin dioxygenase (LDOX); CONTAINS InterPro DOMAIN/s: Oxoglutarate/iron-dependent oxygenase (In…	#N/A	#NUM!	Inf	predicted protein [Mycena chlorophos]
	16.8.1.1	secondary metabolism.flavonoids.anthocyanins.leucocyanidin dioxygenase	c263060.graph_c0	Transcript	(q07512|fls_pethy : 382.0) Flavonol synthase/flavanone 3-hydroxylase (EC 1.14.11.23) (EC 1.14.11.9) (FLS) - Petunia hybrida (Petunia) & (loc_os02g52840.1 : 367.0) no description available & (at5g08640 : 364.0) Encodes a flavonol synthase that catalyzes formation of flavonols from dihydroflavonols.; flavonol synthase 1 (FLS1); CONTAINS InterPro DOMAIN/s: Oxoglutarate/iron-dependent oxygenase (Inte…	2.12846	5.14475	-2.62685	flavonol synthase [Ginkgo biloba]
	16.8.1.1	secondary metabolism.flavonoids.anthocyanins.leucocyanidin dioxygenase	c294600.graph_c0	Transcript	(q07512|fls_pethy : 332.0) Flavonol synthase/flavanone 3-hydroxylase (EC 1.14.11.23) (EC 1.14.11.9) (FLS) - Petunia hybrida (Petunia) & (at5g08640 : 327.0) Encodes a flavonol synthase that catalyzes formation of flavonols from dihydroflavonols.; flavonol synthase 1 (FLS1); CONTAINS InterPro DOMAIN/s: Oxoglutarate/iron-dependent oxygenase (InterPro:IPR005123); BEST Arabidopsis thaliana protein mat…	2.24402	6.17163	-3.53978	GA2ox9 [Pinus tabuliformis]
	16.8.1.1	secondary metabolism.flavonoids.anthocyanins.leucocyanidin dioxygenase	c295724.graph_c0	Transcript	(p51091|ldox_maldo : 436.0) Leucoanthocyanidin dioxygenase (EC 1.14.11.19) (LDOX) (Leucocyanidin oxygenase) (Leucoanthocyanidin hydroxylase) (Anthocyanidin synthase) - Malus domestica (Apple) (Malus sylvestris) & (at4g22880 : 433.0) encodes leucoanthocyanidin dioxygenase, which is involved in proanthocyanin biosynthesis. Mutant analysis suggests that this gene is also involved in vacuole formatio…	1.31886	2.20409	#N/A	#N/A
	16.8.1.2	secondary metabolism.flavonoids.anthocyanins.anthocyanidin reductase	c163361.graph_c0	Transcript	(p51110|dfra_vitvi : 188.0) Dihydroflavonol-4-reductase (EC 1.1.1.219) (DFR) (Dihydrokaempferol 4-reductase) - Vitis vinifera (Grape) & (at5g42800 : 174.0) dihydroflavonol reductase. Catalyzes the conversion of dihydroquercetin to leucocyanidin in the biosynthesis of anthocyanins.; dihydroflavonol 4-reductase (DFR); CONTAINS InterPro DOMAIN/s: NAD-dependent epimerase/dehydratase (InterPro:IPR0015…	#N/A	-4.0271	3.60961	unknown [Picea sitchensis]
	16.8.1.2	secondary metabolism.flavonoids.anthocyanins.anthocyanidin reductase	c248472.graph_c0	Transcript	(at1g61720 : 187.0) Negative regulator of flavonoid biosynthesis, mutants accumulate flavonoid pigments in their seed coat, putative oxidoreductase. It is thought that a ternary complex composed of TT2, TT8 and TTG1 is necessary for correct expression of BAN in seed endothelium.; BANYULS (BAN); FUNCTIONS IN: oxidoreductase activity, anthocyanidin reductase activity; INVOLVED IN: negative regulati…	1.4155	3.06363	-1.25977	unknown [Picea sitchensis]
	16.8.1.2	secondary metabolism.flavonoids.anthocyanins.anthocyanidin reductase	c272077.graph_c0	Transcript	(at1g61720 : 327.0) Negative regulator of flavonoid biosynthesis, mutants accumulate flavonoid pigments in their seed coat, putative oxidoreductase. It is thought that a ternary complex composed of TT2, TT8 and TTG1 is necessary for correct expression of BAN in seed endothelium.; BANYULS (BAN); FUNCTIONS IN: oxidoreductase activity, anthocyanidin reductase activity; INVOLVED IN: negative regulati…	#N/A	2.71758	-1.48429	unknown [Picea sitchensis]
	16.8.1.2	secondary metabolism.flavonoids.anthocyanins.anthocyanidin reductase	c274425.graph_c0	Transcript	(p51110|dfra_vitvi : 235.0) Dihydroflavonol-4-reductase (EC 1.1.1.219) (DFR) (Dihydrokaempferol 4-reductase) - Vitis vinifera (Grape) & (at1g61720 : 232.0) Negative regulator of flavonoid biosynthesis, mutants accumulate flavonoid pigments in their seed coat, putative oxidoreductase. It is thought that a ternary complex composed of TT2, TT8 and TTG1 is necessary for correct expression of BAN in s…	1.74641	#NUM!	1.37862	unknown [Picea sitchensis]
	16.8.1.2	secondary metabolism.flavonoids.anthocyanins.anthocyanidin reductase	c290361.graph_c0	Transcript	(at1g61720 : 227.0) Negative regulator of flavonoid biosynthesis, mutants accumulate flavonoid pigments in their seed coat, putative oxidoreductase. It is thought that a ternary complex composed of TT2, TT8 and TTG1 is necessary for correct expression of BAN in seed endothelium.; BANYULS (BAN); FUNCTIONS IN: oxidoreductase activity, anthocyanidin reductase activity; INVOLVED IN: negative regulati…	#N/A	-1.9075	2.93412	unknown [Picea sitchensis]
	16.8.1.2	secondary metabolism.flavonoids.anthocyanins.anthocyanidin reductase	c294538.graph_c0	Transcript	(at5g42800 : 257.0) dihydroflavonol reductase. Catalyzes the conversion of dihydroquercetin to leucocyanidin in the biosynthesis of anthocyanins.; dihydroflavonol 4-reductase (DFR); CONTAINS InterPro DOMAIN/s: NAD-dependent epimerase/dehydratase (InterPro:IPR001509), NAD(P)-binding domain (InterPro:IPR016040); BEST Arabidopsis thaliana protein match is: NAD(P)-binding Rossmann-fold superfamily pr…	#N/A	-1.05892	2.10394	unknown [Picea sitchensis]
	16.8.1.2	secondary metabolism.flavonoids.anthocyanins.anthocyanidin reductase	c297306.graph_c0	Transcript	(p51108|dfra_maize : 270.0) Dihydroflavonol-4-reductase (EC 1.1.1.219) (DFR) (Dihydrokaempferol 4-reductase) - Zea mays (Maize) & (at5g42800 : 267.0) dihydroflavonol reductase. Catalyzes the conversion of dihydroquercetin to leucocyanidin in the biosynthesis of anthocyanins.; dihydroflavonol 4-reductase (DFR); CONTAINS InterPro DOMAIN/s: NAD-dependent epimerase/dehydratase (InterPro:IPR001509), N…	1.10835	1.33223	#N/A	#N/A
	16.8.1.2	secondary metabolism.flavonoids.anthocyanins.anthocyanidin reductase	c300358.graph_c0	Transcript	(at1g61720 : 317.0) Negative regulator of flavonoid biosynthesis, mutants accumulate flavonoid pigments in their seed coat, putative oxidoreductase. It is thought that a ternary complex composed of TT2, TT8 and TTG1 is necessary for correct expression of BAN in seed endothelium.; BANYULS (BAN); FUNCTIONS IN: oxidoreductase activity, anthocyanidin reductase activity; INVOLVED IN: negative regulati…	1.31696	1.59559	#N/A	#N/A
	16.8.1.12	secondary metabolism.flavonoids.anthocyanins.anthocyanidin 3-O-glucosyltransferase	c169221.graph_c0	Transcript	(loc_os01g64540.1 : 91.3) no description available & (at5g65550 : 83.6) UDP-Glycosyltransferase superfamily protein; FUNCTIONS IN: transferase activity, transferring glycosyl groups; INVOLVED IN: metabolic process; CONTAINS InterPro DOMAIN/s: UDP-glucuronosyl/UDP-glucosyltransferase (InterPro:IPR002213); BEST Arabidopsis thaliana protein match is: UDP-Glycosyltransferase superfamily protein (TAIR…	1.96975	#NUM!	3.34105	unknown [Picea sitchensis]
	16.8.1.12	secondary metabolism.flavonoids.anthocyanins.anthocyanidin 3-O-glucosyltransferase	c259239.graph_c0	Transcript	(at5g65550 : 244.0) UDP-Glycosyltransferase superfamily protein; FUNCTIONS IN: transferase activity, transferring glycosyl groups; INVOLVED IN: metabolic process; CONTAINS InterPro DOMAIN/s: UDP-glucuronosyl/UDP-glucosyltransferase (InterPro:IPR002213); BEST Arabidopsis thaliana protein match is: UDP-Glycosyltransferase superfamily protein (TAIR:AT5G49690.1); Has 1807 Blast hits to 1807 proteins …	1.98624	4.61671	-2.23923	unknown [Picea sitchensis]
	16.8.1.12	secondary metabolism.flavonoids.anthocyanins.anthocyanidin 3-O-glucosyltransferase	c282564.graph_c0	Transcript	(loc_os07g10160.1 : 103.0) no description available & (at5g65550 : 95.9) UDP-Glycosyltransferase superfamily protein; FUNCTIONS IN: transferase activity, transferring glycosyl groups; INVOLVED IN: metabolic process; CONTAINS InterPro DOMAIN/s: UDP-glucuronosyl/UDP-glucosyltransferase (InterPro:IPR002213); BEST Arabidopsis thaliana protein match is: UDP-Glycosyltransferase superfamily protein (TAI…	#N/A	#NUM!	3.00343	unknown [Picea sitchensis]
	16.8.1.12	secondary metabolism.flavonoids.anthocyanins.anthocyanidin 3-O-glucosyltransferase	c291702.graph_c0	Transcript	(loc_os01g64540.1 : 284.0) no description available & (at5g65550 : 281.0) UDP-Glycosyltransferase superfamily protein; FUNCTIONS IN: transferase activity, transferring glycosyl groups; INVOLVED IN: metabolic process; CONTAINS InterPro DOMAIN/s: UDP-glucuronosyl/UDP-glucosyltransferase (InterPro:IPR002213); BEST Arabidopsis thaliana protein match is: UDP-Glycosyltransferase superfamily protein (TA…	1.18596	#NUM!	2.11507	unknown [Picea sitchensis]
	16.8.1.12	secondary metabolism.flavonoids.anthocyanins.anthocyanidin 3-O-glucosyltransferase	c291761.graph_c0	Transcript	(q43716|ufog_pethy : 250.0) Anthocyanidin 3-O-glucosyltransferase (EC 2.4.1.115) (Flavonol 3-O-glucosyltransferase) (UDP-glucose flavonoid 3-O-glucosyltransferase) (Anthocyanin rhamnosyl transferase) - Petunia hybrida (Petunia) & (at5g54060 : 249.0) UDP-glucose:flavonoid 3-o-glucosyltransferase (UF3GT); FUNCTIONS IN: transferase activity, transferring glycosyl groups; INVOLVED IN: N-terminal prot…	2.59626	#NUM!	3.88264	unknown [Picea sitchensis]
	16.8.1.12	secondary metabolism.flavonoids.anthocyanins.anthocyanidin 3-O-glucosyltransferase	c297137.graph_c0	Transcript	(at5g49690 : 297.0) UDP-Glycosyltransferase superfamily protein; FUNCTIONS IN: transferase activity, transferring glycosyl groups; INVOLVED IN: metabolic process; CONTAINS InterPro DOMAIN/s: UDP-glucuronosyl/UDP-glucosyltransferase (InterPro:IPR002213); BEST Arabidopsis thaliana protein match is: UDP-Glycosyltransferase superfamily protein (TAIR:AT5G65550.1); Has 1807 Blast hits to 1807 proteins …	#N/A	#NUM!	1.66117	unknown [Picea sitchensis]
	16.8.1.12	secondary metabolism.flavonoids.anthocyanins.anthocyanidin 3-O-glucosyltransferase	c298967.graph_c0	Transcript	(q43716|ufog_pethy : 221.0) Anthocyanidin 3-O-glucosyltransferase (EC 2.4.1.115) (Flavonol 3-O-glucosyltransferase) (UDP-glucose flavonoid 3-O-glucosyltransferase) (Anthocyanin rhamnosyl transferase) - Petunia hybrida (Petunia) & (loc_os01g64540.1 : 220.0) no description available & (at2g22590 : 214.0) UDP-Glycosyltransferase superfamily protein; FUNCTIONS IN: transferase activity, transferring g…	#N/A	#NUM!	1.05128	unknown [Picea sitchensis]
	16.8.1.12	secondary metabolism.flavonoids.anthocyanins.anthocyanidin 3-O-glucosyltransferase	c299351.graph_c0	Transcript	(at5g65550 : 260.0) UDP-Glycosyltransferase superfamily protein; FUNCTIONS IN: transferase activity, transferring glycosyl groups; INVOLVED IN: metabolic process; CONTAINS InterPro DOMAIN/s: UDP-glucuronosyl/UDP-glucosyltransferase (InterPro:IPR002213); BEST Arabidopsis thaliana protein match is: UDP-Glycosyltransferase superfamily protein (TAIR:AT5G49690.1); Has 1807 Blast hits to 1807 proteins …	#N/A	#NUM!	2.17098	unknown [Picea sitchensis]
	16.8.1.21	secondary metabolism.flavonoids.anthocyanins.anthocyanin 5-aromatic acyltransferase	c288803.graph_c0	Transcript	(loc_os08g43040.2 : 150.0) no description available & (at5g61160 : 144.0) anthocyanin 5-aromatic acyltransferase 1 (AACT1); FUNCTIONS IN: transferase activity, transferring acyl groups other than amino-acyl groups, transferase activity; INVOLVED IN: biological_process unknown; LOCATED IN: cellular_component unknown; EXPRESSED IN: stem, leaf; EXPRESSED DURING: LP.04 four leaves visible; CONTAINS I…	2.54882	1.81507	#N/A	#N/A
Betains	16.4.2.1	secondary metabolism.N misc.betaine.betaine-aldehyde dehydrogenase	c204678.graph_c0	Transcript	(p17202|badh_spiol : 321.0) Betaine-aldehyde dehydrogenase, chloroplast precursor (EC 1.2.1.8) (BADH) - Spinacia oleracea (Spinach) & (at1g74920 : 316.0) Arabidopsis thaliana similar to betaine aldehyde dehydrogenase; aldehyde dehydrogenase 10A8 (ALDH10A8); FUNCTIONS IN: 3-chloroallyl aldehyde dehydrogenase activity, oxidoreductase activity; INVOLVED IN: oxidation reduction, metabolic process; EX…	#N/A	-4.48837	Inf	hypothetical protein PV09_00709 [Verruconis gallopava]
	16.4.2.1	secondary metabolism.N misc.betaine.betaine-aldehyde dehydrogenase	c224509.graph_c0	Transcript	(chl4|512847 : 239.0) no description available & (at1g74920 : 214.0) Arabidopsis thaliana similar to betaine aldehyde dehydrogenase; aldehyde dehydrogenase 10A8 (ALDH10A8); FUNCTIONS IN: 3-chloroallyl aldehyde dehydrogenase activity, oxidoreductase activity; INVOLVED IN: oxidation reduction, metabolic process; EXPRESSED IN: 23 plant structures; EXPRESSED DURING: 13 growth stages; CONTAINS InterPr…	#N/A	-5.92731	9.65123	hypothetical protein PFICI_15140 [Pestalotiopsis fici W106-1]
	16.4.2.1	secondary metabolism.N misc.betaine.betaine-aldehyde dehydrogenase	c266220.graph_c0	Transcript	(at1g79440 : 224.0) Encodes a mitochondrial succinic semialdehyde dehydrogenase (SSADH). Nomenclature according to Kirch, et al (2004).; aldehyde dehydrogenase 5F1 (ALDH5F1); FUNCTIONS IN: 3-chloroallyl aldehyde dehydrogenase activity, NAD or NADH binding, copper ion binding, succinate-semialdehyde dehydrogenase activity; INVOLVED IN: in 6 processes; LOCATED IN: mitochondrion, chloroplast, mitoch…	#N/A	#NUM!	10.1225	aldehyde dehydrogenase [Rhizoctonia solani AG-1 IB]
	16.4.2.1	secondary metabolism.N misc.betaine.betaine-aldehyde dehydrogenase	c274936.graph_c0	Transcript	(p28237|badh_betvu : 126.0) Betaine-aldehyde dehydrogenase, chloroplast precursor (EC 1.2.1.8) (BADH) - Beta vulgaris (Sugar beet) & (loc_os02g07760.1 : 115.0) no description available & (at1g74920 : 114.0) Arabidopsis thaliana similar to betaine aldehyde dehydrogenase; aldehyde dehydrogenase 10A8 (ALDH10A8); FUNCTIONS IN: 3-chloroallyl aldehyde dehydrogenase activity, oxidoreductase activity; IN…	#N/A	#NUM!	Inf	NAD-dependent aldehyde dehydrogenase family protein [Rhizoctonia solani 123E]
	16.4.2.1	secondary metabolism.N misc.betaine.betaine-aldehyde dehydrogenase	c280885.graph_c0	Transcript	(at1g79440 : 277.0) Encodes a mitochondrial succinic semialdehyde dehydrogenase (SSADH). Nomenclature according to Kirch, et al (2004).; aldehyde dehydrogenase 5F1 (ALDH5F1); FUNCTIONS IN: 3-chloroallyl aldehyde dehydrogenase activity, NAD or NADH binding, copper ion binding, succinate-semialdehyde dehydrogenase activity; INVOLVED IN: in 6 processes; LOCATED IN: mitochondrion, chloroplast, mitoch…	#N/A	#NUM!	Inf	NAD-dependent aldehyde dehydrogenase family protein [Rhizoctonia solani AG-3 Rhs1AP]
	16.4.2.1	secondary metabolism.N misc.betaine.betaine-aldehyde dehydrogenase	c281387.graph_c0	Transcript	(p17202|badh_spiol : 150.0) Betaine-aldehyde dehydrogenase, chloroplast precursor (EC 1.2.1.8) (BADH) - Spinacia oleracea (Spinach) & (at3g48000 : 143.0) Encodes a putative (NAD+) aldehyde dehydrogenase.; aldehyde dehydrogenase 2B4 (ALDH2B4); FUNCTIONS IN: 3-chloroallyl aldehyde dehydrogenase activity, aldehyde dehydrogenase (NAD) activity, ATP binding; INVOLVED IN: response to cadmium ion; LOCAT…	#N/A	-8.96176	11.1507	1-pyrroline-5-carboxylate dehydrogenase [Rhizoctonia solani AG-1 IB]
	16.4.2.1	secondary metabolism.N misc.betaine.betaine-aldehyde dehydrogenase	c287475.graph_c0	Transcript	(loc_os08g32870.1 : 256.0) no description available & (p28237|badh_betvu : 254.0) Betaine-aldehyde dehydrogenase, chloroplast precursor (EC 1.2.1.8) (BADH) - Beta vulgaris (Sugar beet) & (chl4|512847 : 253.0) no description available & (at1g74920 : 245.0) Arabidopsis thaliana similar to betaine aldehyde dehydrogenase; aldehyde dehydrogenase 10A8 (ALDH10A8); FUNCTIONS IN: 3-chloroallyl aldehyde de…	#N/A	-11.8661	14.2569	aldehyde dehydrogenase [Rhizoctonia solani AG-1 IB]
	16.4.2.1	secondary metabolism.N misc.betaine.betaine-aldehyde dehydrogenase	c295847.graph_c0	Transcript	(p28237|badh_betvu : 197.0) Betaine-aldehyde dehydrogenase, chloroplast precursor (EC 1.2.1.8) (BADH) - Beta vulgaris (Sugar beet) & (at1g79440 : 192.0) Encodes a mitochondrial succinic semialdehyde dehydrogenase (SSADH). Nomenclature according to Kirch, et al (2004).; aldehyde dehydrogenase 5F1 (ALDH5F1); FUNCTIONS IN: 3-chloroallyl aldehyde dehydrogenase activity, NAD or NADH binding, copper io…	#N/A	#NUM!	Inf	hypothetical protein RSAG8_13484, partial [Rhizoctonia solani AG-8 WAC10335]
	16.4.2.1	secondary metabolism.N misc.betaine.betaine-aldehyde dehydrogenase	c295934.graph_c0	Transcript	(at1g79440 : 218.0) Encodes a mitochondrial succinic semialdehyde dehydrogenase (SSADH). Nomenclature according to Kirch, et al (2004).; aldehyde dehydrogenase 5F1 (ALDH5F1); FUNCTIONS IN: 3-chloroallyl aldehyde dehydrogenase activity, NAD or NADH binding, copper ion binding, succinate-semialdehyde dehydrogenase activity; INVOLVED IN: in 6 processes; LOCATED IN: mitochondrion, chloroplast, mitoch…	#N/A	#NUM!	Inf	aldehyde dehydrogenase [Stagonospora sp. SRC1lsM3a]
	16.4.2.1	secondary metabolism.N misc.betaine.betaine-aldehyde dehydrogenase	c296657.graph_c0	Transcript	(chl4|512847 : 312.0) no description available & (at3g48000 : 306.0) Encodes a putative (NAD+) aldehyde dehydrogenase.; aldehyde dehydrogenase 2B4 (ALDH2B4); FUNCTIONS IN: 3-chloroallyl aldehyde dehydrogenase activity, aldehyde dehydrogenase (NAD) activity, ATP binding; INVOLVED IN: response to cadmium ion; LOCATED IN: mitochondrion, chloroplast; EXPRESSED IN: 24 plant structures; EXPRESSED DURIN…	#N/A	-3.17974	7.37735	aldehyde dehydrogenase [Stagonospora sp. SRC1lsM3a]
	16.4.2.1	secondary metabolism.N misc.betaine.betaine-aldehyde dehydrogenase	c296949.graph_c0	Transcript	(at3g48170 : 277.0) Arabidopsis thaliana putative betaine aldehyde dehydrogenase; aldehyde dehydrogenase 10A9 (ALDH10A9); FUNCTIONS IN: 3-chloroallyl aldehyde dehydrogenase activity, oxidoreductase activity; INVOLVED IN: oxidation reduction, glycine betaine biosynthetic process from choline, metabolic process; LOCATED IN: peroxisome; EXPRESSED IN: 23 plant structures; EXPRESSED DURING: 13 growth …	#N/A	-8.83675	9.85906	hypothetical protein RSAG8_08158, partial [Rhizoctonia solani AG-8 WAC10335]
	16.4.2.1	secondary metabolism.N misc.betaine.betaine-aldehyde dehydrogenase	c298114.graph_c0	Transcript	(chl4|512847 : 256.0) no description available & (at1g74920 : 251.0) Arabidopsis thaliana similar to betaine aldehyde dehydrogenase; aldehyde dehydrogenase 10A8 (ALDH10A8); FUNCTIONS IN: 3-chloroallyl aldehyde dehydrogenase activity, oxidoreductase activity; INVOLVED IN: oxidation reduction, metabolic process; EXPRESSED IN: 23 plant structures; EXPRESSED DURING: 13 growth stages; CONTAINS InterPr…	Inf	-1.8208	Inf	hypothetical protein DOTSEDRAFT_70539 [Dothistroma septosporum NZE10]
	16.4.2.1	secondary metabolism.N misc.betaine.betaine-aldehyde dehydrogenase	c300272.graph_c0	Transcript	(at1g79440 : 286.0) Encodes a mitochondrial succinic semialdehyde dehydrogenase (SSADH). Nomenclature according to Kirch, et al (2004).; aldehyde dehydrogenase 5F1 (ALDH5F1); FUNCTIONS IN: 3-chloroallyl aldehyde dehydrogenase activity, NAD or NADH binding, copper ion binding, succinate-semialdehyde dehydrogenase activity; INVOLVED IN: in 6 processes; LOCATED IN: mitochondrion, chloroplast, mitoch…	#N/A	-2.71098	9.68225	putative aldehyde dehydrogenase [Phialophora attae]
	16.4.2.1	secondary metabolism.N misc.betaine.betaine-aldehyde dehydrogenase	c301058.graph_c0	Transcript	(loc_os07g48920.1 : 944.0) no description available & (at3g66658 : 909.0) Encodes a putative aldehyde dehydrogenase. The gene is not responsive to osmotic stress and is expressed constitutively at a low level in plantlets and root cultures.; aldehyde dehydrogenase 22A1 (ALDH22A1); FUNCTIONS IN: 3-chloroallyl aldehyde dehydrogenase activity, oxidoreductase activity; INVOLVED IN: oxidation reductio…	#N/A	1.1041	#N/A	#N/A
Carotenoids	16.1.4.1	secondary metabolism.isoprenoids.carotenoids.phytoene synthase	c199270.graph_c0	Transcript	(p37272|psy_capan : 554.0) Phytoene synthase, chloroplast precursor (EC 2.5.1.-) - Capsicum annuum (Bell pepper) & (at5g17230 : 544.0) Encodes phytoene synthase.; PHYTOENE SYNTHASE (PSY); CONTAINS InterPro DOMAIN/s: Squalene/phytoene synthase, conserved site (InterPro:IPR019845), Terpenoid synthase (InterPro:IPR008949), Squalene/phytoene synthase (InterPro:IPR002060); Has 5365 Blast hits to 5364 …	#N/A	-1.65172	2.23328	unknown [Picea sitchensis]
	16.1.4.1	secondary metabolism.isoprenoids.carotenoids.phytoene synthase	c296825.graph_c0	Transcript	(loc_os09g38320.1 : 89.7) no description available & (chl4|512241 : 88.6) no description available & (p37272|psy_capan : 82.8) Phytoene synthase, chloroplast precursor (EC 2.5.1.-) - Capsicum annuum (Bell pepper) & (at5g17230 : 80.9) Encodes phytoene synthase.; PHYTOENE SYNTHASE (PSY); CONTAINS InterPro DOMAIN/s: Squalene/phytoene synthase, conserved site (InterPro:IPR019845), Terpenoid synthase …	#N/A	-2.15634	Inf	Lycopene beta-cyclase [Stagonospora sp. SRC1lsM3a]
	16.1.4.6	secondary metabolism.isoprenoids.carotenoids.carotenoid beta ring hydroxylase	c254865.graph_c0	Transcript	(at4g25700 : 284.0) Converts beta-carotene to zeaxanthin via cryptoxanthin.; beta-hydroxylase 1 (BETA-OHASE 1); FUNCTIONS IN: carotene beta-ring hydroxylase activity; INVOLVED IN: xanthophyll biosynthetic process, carotene metabolic process; LOCATED IN: endoplasmic reticulum, chloroplast; EXPRESSED IN: 21 plant structures; EXPRESSED DURING: 13 growth stages; CONTAINS InterPro DOMAIN/s: Fatty acid…	#N/A	-6.38745	6.84827	unknown [Picea sitchensis]
	16.1.4.7	secondary metabolism.isoprenoids.carotenoids.carotenoid epsilon ring hydroxylase	c264749.graph_c0	Transcript	(chl4|525111 : 107.0) no description available & (loc_os07g44140.1 : 103.0) no description available & (at1g34540 : 92.4) member of CYP94D; "cytochrome P450, family 94, subfamily D, polypeptide 1" (CYP94D1); FUNCTIONS IN: electron carrier activity, monooxygenase activity, iron ion binding, oxygen binding, heme binding; INVOLVED IN: oxidation reduction; LOCATED IN: endomembrane system; CONTAINS In…	#N/A	#NUM!	10.9649	cytochrome P450 family monooxygenase [Rhizoctonia solani AG-3 Rhs1AP]
	16.1.4.7	secondary metabolism.isoprenoids.carotenoids.carotenoid epsilon ring hydroxylase	c285405.graph_c0	Transcript	(p37122|c76a2_solme : 106.0) Cytochrome P450 76A2 (EC 1.14.-.-) (CYPLXXVIA2) (P-450EG7) - Solanum melongena (Eggplant) (Aubergine) & (loc_os09g27500.1 : 102.0) no description available & (at3g52970 : 89.4) member of CYP76G; "cytochrome P450, family 76, subfamily G, polypeptide 1" (CYP76G1); FUNCTIONS IN: electron carrier activity, monooxygenase activity, iron ion binding, oxygen binding, heme bin…	Inf	7.58031	#N/A	#N/A
	16.1.4.7	secondary metabolism.isoprenoids.carotenoids.carotenoid epsilon ring hydroxylase	c292646.graph_c0	Transcript	(at1g31800 : 766.0) Encodes a protein with &#946;-ring carotenoid hydroxylase activity.; "cytochrome P450, family 97, subfamily A, polypeptide 3" (CYP97A3); FUNCTIONS IN: carotene beta-ring hydroxylase activity, oxygen binding; INVOLVED IN: carotenoid biosynthetic process, xanthophyll biosynthetic process; LOCATED IN: chloroplast; EXPRESSED IN: 22 plant structures; EXPRESSED DURING: 13 growth sta…	#N/A	-1.05488	1.73327	PREDICTED: protein LUTEIN DEFICIENT 5, chloroplastic-like isoform X1 [Nelumbo nucifera]
	16.1.4.7	secondary metabolism.isoprenoids.carotenoids.carotenoid epsilon ring hydroxylase	c294399.graph_c0	Transcript	(at3g14650 : 103.0) putative cytochrome P450; "cytochrome P450, family 72, subfamily A, polypeptide 11" (CYP72A11); FUNCTIONS IN: electron carrier activity, monooxygenase activity, iron ion binding, oxygen binding, heme binding; INVOLVED IN: oxidation reduction; LOCATED IN: endomembrane system; EXPRESSED IN: 22 plant structures; EXPRESSED DURING: 13 growth stages; CONTAINS InterPro DOMAIN/s: Cyto…	#N/A	#NUM!	Inf	cytochrome P450 family protein [Rhizoctonia solani 123E]
	16.1.4.7	secondary metabolism.isoprenoids.carotenoids.carotenoid epsilon ring hydroxylase	c294829.graph_c0	Transcript	(loc_os02g57810.1 : 112.0) no description available & (at5g38450 : 105.0) member of CYP709A; "cytochrome P450, family 735, subfamily A, polypeptide 1" (CYP735A1); FUNCTIONS IN: electron carrier activity, monooxygenase activity, iron ion binding, oxygen binding, heme binding; INVOLVED IN: oxidation reduction; LOCATED IN: endomembrane system; EXPRESSED IN: male gametophyte, root, pollen tube; EXPRE…	#N/A	#NUM!	Inf	cytochrome P450 family protein [Rhizoctonia solani AG-3 Rhs1AP]
	16.1.4.7	secondary metabolism.isoprenoids.carotenoids.carotenoid epsilon ring hydroxylase	c296838.graph_c0	Transcript	(p37122|c76a2_solme : 111.0) Cytochrome P450 76A2 (EC 1.14.-.-) (CYPLXXVIA2) (P-450EG7) - Solanum melongena (Eggplant) (Aubergine) & (at2g27690 : 102.0) Encodes a CYP94C1. Has highest omega-hydroxylase activity with 9,10-epoxystearic acid, while also metabolized lauric acid (C12:0) and C18 unsaturated fatty acids. Gene expression is induced in response to wounding and jasmonic acid treatment.; "c…	7.01122	#NUM!	9.05861	pisatin demethylase [Stagonospora sp. SRC1lsM3a]
	16.1.4.10	secondary metabolism.isoprenoids.carotenoids.carotenoid cleavage dioxygenase	c160945.graph_c0	Transcript	(at3g63520 : 764.0) Encodes a protein with 9-<i>cis</i>-epoxycarotenoid dioxygenase activity. The enzyme was shown to act on a variety of carotenoid including &#946;-carotene, lutein, zeaxanthin, and all-<i>trans</i>-violaxanthin. When those compounds are used as substrates, the major reaction product detected is a C14 dialdehyde: 4,9-dimethyldodeca-2,4,6,8,10-pentaene-1,12-dial. The enzyme did n…	1.45203	#NUM!	#N/A	#N/A
	16.1.4.10	secondary metabolism.isoprenoids.carotenoids.carotenoid cleavage dioxygenase	c284267.graph_c0	Transcript	(at3g63520 : 188.0) Encodes a protein with 9-<i>cis</i>-epoxycarotenoid dioxygenase activity. The enzyme was shown to act on a variety of carotenoid including &#946;-carotene, lutein, zeaxanthin, and all-<i>trans</i>-violaxanthin. When those compounds are used as substrates, the major reaction product detected is a C14 dialdehyde: 4,9-dimethyldodeca-2,4,6,8,10-pentaene-1,12-dial. The enzyme did n…	#N/A	-3.01115	Inf	hypothetical protein GLAREA_08043 [Glarea lozoyensis ATCC 20868]
	16.1.4.10	secondary metabolism.isoprenoids.carotenoids.carotenoid cleavage dioxygenase	c299131.graph_c0	Transcript	(at3g63520 : 180.0) Encodes a protein with 9-<i>cis</i>-epoxycarotenoid dioxygenase activity. The enzyme was shown to act on a variety of carotenoid including &#946;-carotene, lutein, zeaxanthin, and all-<i>trans</i>-violaxanthin. When those compounds are used as substrates, the major reaction product detected is a C14 dialdehyde: 4,9-dimethyldodeca-2,4,6,8,10-pentaene-1,12-dial. The enzyme did n…	#N/A	-2.09238	Inf	carotenoid oxygenase [Stagonospora sp. SRC1lsM3a]
	16.1.4.10	secondary metabolism.isoprenoids.carotenoids.carotenoid cleavage dioxygenase	c299456.graph_c0	Transcript	(at3g63520 : 147.0) Encodes a protein with 9-<i>cis</i>-epoxycarotenoid dioxygenase activity. The enzyme was shown to act on a variety of carotenoid including &#946;-carotene, lutein, zeaxanthin, and all-<i>trans</i>-violaxanthin. When those compounds are used as substrates, the major reaction product detected is a C14 dialdehyde: 4,9-dimethyldodeca-2,4,6,8,10-pentaene-1,12-dial. The enzyme did n…	#N/A	-2.64833	Inf	carotenoid oxygenase [Stagonospora sp. SRC1lsM3a]
	16.1.4.21	secondary metabolism.isoprenoids.carotenoids.violaxanthin de-epoxidase	c250635.graph_c0	Transcript	(at1g08550 : 501.0) Violaxanthin deepoxidase involved in xanthophyll cycle.Two major consequences of the npq1 mutation are the absence of zeaxanthin formation in strong light and the partial inhibition of the quenching of singlet excited chlorophylls in the photosystem II light-harvesting complex; non-photochemical quenching 1 (NPQ1); FUNCTIONS IN: violaxanthin de-epoxidase activity; INVOLVED IN:…	#N/A	1.27661	#N/A	#N/A
Chalcones	16.8.2	secondary metabolism.flavonoids.chalcones	c108431.graph_c0	Transcript	(loc_os01g62870.1 : 188.0) no description available & (at2g37770 : 186.0) NAD(P)-linked oxidoreductase superfamily protein; FUNCTIONS IN: oxidoreductase activity; INVOLVED IN: oxidation reduction; EXPRESSED IN: 12 plant structures; EXPRESSED DURING: LP.04 four leaves visible, 4 anthesis, petal differentiation and expansion stage; CONTAINS InterPro DOMAIN/s: Aldo/keto reductase (InterPro:IPR001395…	#N/A	#NUM!	Inf	aldo-keto reductase [Mycena chlorophos]
	16.8.2	secondary metabolism.flavonoids.chalcones	c247905.graph_c0	Transcript	(loc_os01g62870.1 : 218.0) no description available & (at2g37790 : 216.0) NAD(P)-linked oxidoreductase superfamily protein; FUNCTIONS IN: oxidoreductase activity; INVOLVED IN: oxidation reduction; LOCATED IN: cytosol, nucleus; EXPRESSED IN: 22 plant structures; EXPRESSED DURING: 14 growth stages; CONTAINS InterPro DOMAIN/s: Aldo/keto reductase (InterPro:IPR001395), Aldo/keto reductase subgroup (I…	Inf	#NUM!	Inf	Aldo/keto reductase [Stagonospora sp. SRC1lsM3a]
	16.8.2	secondary metabolism.flavonoids.chalcones	c252450.graph_c0	Transcript	(at5g05270 : 225.0) Chalcone-flavanone isomerase family protein; FUNCTIONS IN: intramolecular lyase activity, chalcone isomerase activity; INVOLVED IN: response to karrikin; LOCATED IN: cellular_component unknown; EXPRESSED IN: 20 plant structures; EXPRESSED DURING: 13 growth stages; CONTAINS InterPro DOMAIN/s: Chalcone isomerase, subgroup (InterPro:IPR003466), Chalcone isomerase, 3-layer sandwic…	1.43579	1.65957	#N/A	#N/A
	16.8.2	secondary metabolism.flavonoids.chalcones	c256519.graph_c0	Transcript	(at2g37790 : 205.0) NAD(P)-linked oxidoreductase superfamily protein; FUNCTIONS IN: oxidoreductase activity; INVOLVED IN: oxidation reduction; LOCATED IN: cytosol, nucleus; EXPRESSED IN: 22 plant structures; EXPRESSED DURING: 14 growth stages; CONTAINS InterPro DOMAIN/s: Aldo/keto reductase (InterPro:IPR001395), Aldo/keto reductase subgroup (InterPro:IPR020471), Aldo/keto reductase, conserved sit…	#N/A	-5.23126	Inf	hypothetical protein PFICI_07059 [Pestalotiopsis fici W106-1]
	16.8.2	secondary metabolism.flavonoids.chalcones	c261676.graph_c0	Transcript	(at2g37770 : 196.0) NAD(P)-linked oxidoreductase superfamily protein; FUNCTIONS IN: oxidoreductase activity; INVOLVED IN: oxidation reduction; EXPRESSED IN: 12 plant structures; EXPRESSED DURING: LP.04 four leaves visible, 4 anthesis, petal differentiation and expansion stage; CONTAINS InterPro DOMAIN/s: Aldo/keto reductase (InterPro:IPR001395), Aldo/keto reductase subgroup (InterPro:IPR020471), …	#N/A	#NUM!	13.3214	hypothetical protein RSAG8_10310, partial [Rhizoctonia solani AG-8 WAC10335]
	16.8.2	secondary metabolism.flavonoids.chalcones	c264446.graph_c0	Transcript	(loc_os05g38230.2 : 219.0) no description available & (at2g37760 : 216.0) NAD(P)-linked oxidoreductase superfamily protein; FUNCTIONS IN: oxidoreductase activity; EXPRESSED IN: 23 plant structures; EXPRESSED DURING: 15 growth stages; CONTAINS InterPro DOMAIN/s: Aldo/keto reductase (InterPro:IPR001395), Aldo/keto reductase subgroup (InterPro:IPR020471), Aldo/keto reductase, conserved site (InterPr…	#N/A	-2.94409	Inf	putative aldehyde reductase protein [Botrytis cinerea BcDW1]
	16.8.2	secondary metabolism.flavonoids.chalcones	c266801.graph_c0	Transcript	(p23901|aldr_horvu : 205.0) Aldose reductase (EC 1.1.1.21) (AR) (Aldehyde reductase) - Hordeum vulgare (Barley) & (loc_os05g39690.1 : 204.0) no description available & (at5g01670 : 201.0) NAD(P)-linked oxidoreductase superfamily protein; FUNCTIONS IN: oxidoreductase activity; INVOLVED IN: oxidation reduction; EXPRESSED IN: 18 plant structures; EXPRESSED DURING: 11 growth stages; CONTAINS InterPro…	#N/A	-5.94003	8.60871	hypothetical protein PFICI_15349 [Pestalotiopsis fici W106-1]
	16.8.2	secondary metabolism.flavonoids.chalcones	c268729.graph_c0	Transcript	(loc_os05g38230.2 : 236.0) no description available & (at2g37760 : 231.0) NAD(P)-linked oxidoreductase superfamily protein; FUNCTIONS IN: oxidoreductase activity; EXPRESSED IN: 23 plant structures; EXPRESSED DURING: 15 growth stages; CONTAINS InterPro DOMAIN/s: Aldo/keto reductase (InterPro:IPR001395), Aldo/keto reductase subgroup (InterPro:IPR020471), Aldo/keto reductase, conserved site (InterPr…	#N/A	-3.24762	Inf	putative aldehyde reductase protein [Botrytis cinerea BcDW1]
	16.8.2	secondary metabolism.flavonoids.chalcones	c284082.graph_c0	Transcript	(loc_os01g62870.1 : 216.0) no description available & (chl4|519640 : 216.0) no description available & (at2g37770 : 213.0) NAD(P)-linked oxidoreductase superfamily protein; FUNCTIONS IN: oxidoreductase activity; INVOLVED IN: oxidation reduction; EXPRESSED IN: 12 plant structures; EXPRESSED DURING: LP.04 four leaves visible, 4 anthesis, petal differentiation and expansion stage; CONTAINS InterPro …	#N/A	-9.35158	Inf	hypothetical protein RSOLAG22IIIB_08018 [Rhizoctonia solani]
	16.8.2	secondary metabolism.flavonoids.chalcones	c284591.graph_c0	Transcript	(chl4|516938 : 222.0) no description available & (loc_os02g03100.2 : 157.0) no description available & (p23901|aldr_horvu : 147.0) Aldose reductase (EC 1.1.1.21) (AR) (Aldehyde reductase) - Hordeum vulgare (Barley) & (at2g21260 : 141.0) NAD(P)-linked oxidoreductase superfamily protein; FUNCTIONS IN: oxidoreductase activity; INVOLVED IN: oxidation reduction; CONTAINS InterPro DOMAIN/s: Aldo/keto r…	#N/A	-2.3021	Inf	Aldo/keto reductase [Stagonospora sp. SRC1lsM3a]
	16.8.2	secondary metabolism.flavonoids.chalcones	c288538.graph_c0	Transcript	(chl4|519640 : 229.0) no description available & (loc_os05g38230.2 : 220.0) no description available & (at2g37770 : 218.0) NAD(P)-linked oxidoreductase superfamily protein; FUNCTIONS IN: oxidoreductase activity; INVOLVED IN: oxidation reduction; EXPRESSED IN: 12 plant structures; EXPRESSED DURING: LP.04 four leaves visible, 4 anthesis, petal differentiation and expansion stage; CONTAINS InterPro …	Inf	#NUM!	Inf	Aldo/keto reductase [Stagonospora sp. SRC1lsM3a]
	16.8.2	secondary metabolism.flavonoids.chalcones	c289972.graph_c0	Transcript	(at2g37770 : 223.0) NAD(P)-linked oxidoreductase superfamily protein; FUNCTIONS IN: oxidoreductase activity; INVOLVED IN: oxidation reduction; EXPRESSED IN: 12 plant structures; EXPRESSED DURING: LP.04 four leaves visible, 4 anthesis, petal differentiation and expansion stage; CONTAINS InterPro DOMAIN/s: Aldo/keto reductase (InterPro:IPR001395), Aldo/keto reductase subgroup (InterPro:IPR020471), …	Inf	#NUM!	Inf	hypothetical protein TI39_contig4114g00012 [Zymoseptoria brevis]
	16.8.2	secondary metabolism.flavonoids.chalcones	c290668.graph_c0	Transcript	(loc_os05g38230.2 : 238.0) no description available & (at2g37760 : 236.0) NAD(P)-linked oxidoreductase superfamily protein; FUNCTIONS IN: oxidoreductase activity; EXPRESSED IN: 23 plant structures; EXPRESSED DURING: 15 growth stages; CONTAINS InterPro DOMAIN/s: Aldo/keto reductase (InterPro:IPR001395), Aldo/keto reductase subgroup (InterPro:IPR020471), Aldo/keto reductase, conserved site (InterPr…	Inf	-2.19812	Inf	Aldo/keto reductase [Stagonospora sp. SRC1lsM3a]
	16.8.2	secondary metabolism.flavonoids.chalcones	c291658.graph_c0	Transcript	(at2g37770 : 219.0) NAD(P)-linked oxidoreductase superfamily protein; FUNCTIONS IN: oxidoreductase activity; INVOLVED IN: oxidation reduction; EXPRESSED IN: 12 plant structures; EXPRESSED DURING: LP.04 four leaves visible, 4 anthesis, petal differentiation and expansion stage; CONTAINS InterPro DOMAIN/s: Aldo/keto reductase (InterPro:IPR001395), Aldo/keto reductase subgroup (InterPro:IPR020471), …	5.41644	#NUM!	7.21202	Aldo/keto reductase [Stagonospora sp. SRC1lsM3a]
	16.8.2	secondary metabolism.flavonoids.chalcones	c293297.graph_c0	Transcript	(at2g37770 : 203.0) NAD(P)-linked oxidoreductase superfamily protein; FUNCTIONS IN: oxidoreductase activity; INVOLVED IN: oxidation reduction; EXPRESSED IN: 12 plant structures; EXPRESSED DURING: LP.04 four leaves visible, 4 anthesis, petal differentiation and expansion stage; CONTAINS InterPro DOMAIN/s: Aldo/keto reductase (InterPro:IPR001395), Aldo/keto reductase subgroup (InterPro:IPR020471), …	#N/A	-2.66276	Inf	Aldo/keto reductase [Stagonospora sp. SRC1lsM3a]
	16.8.2	secondary metabolism.flavonoids.chalcones	c293471.graph_c0	Transcript	(at2g37790 : 211.0) NAD(P)-linked oxidoreductase superfamily protein; FUNCTIONS IN: oxidoreductase activity; INVOLVED IN: oxidation reduction; LOCATED IN: cytosol, nucleus; EXPRESSED IN: 22 plant structures; EXPRESSED DURING: 14 growth stages; CONTAINS InterPro DOMAIN/s: Aldo/keto reductase (InterPro:IPR001395), Aldo/keto reductase subgroup (InterPro:IPR020471), Aldo/keto reductase, conserved sit…	#N/A	#NUM!	Inf	Beta-glucuronidase [Rhizoctonia solani]
	16.8.2	secondary metabolism.flavonoids.chalcones	c295544.graph_c0	Transcript	(at5g62420 : 327.0) NAD(P)-linked oxidoreductase superfamily protein; FUNCTIONS IN: oxidoreductase activity; INVOLVED IN: oxidation reduction; EXPRESSED IN: root; CONTAINS InterPro DOMAIN/s: Aldo/keto reductase (InterPro:IPR001395), Aldo/keto reductase subgroup (InterPro:IPR020471), Aldo/keto reductase, conserved site (InterPro:IPR018170); BEST Arabidopsis thaliana protein match is: NAD(P)-linked…	-1.39673	-1.4297	#N/A	#N/A
	16.8.2	secondary metabolism.flavonoids.chalcones	c295704.graph_c0	Transcript	(loc_os01g62860.1 : 183.0) no description available & (at2g37770 : 179.0) NAD(P)-linked oxidoreductase superfamily protein; FUNCTIONS IN: oxidoreductase activity; INVOLVED IN: oxidation reduction; EXPRESSED IN: 12 plant structures; EXPRESSED DURING: LP.04 four leaves visible, 4 anthesis, petal differentiation and expansion stage; CONTAINS InterPro DOMAIN/s: Aldo/keto reductase (InterPro:IPR001395…	7.00304	#NUM!	8.42798	putative nadp-dependent glycerol dehydrogenase protein [Phaeoacremonium minimum UCRPA7]
	16.8.2	secondary metabolism.flavonoids.chalcones	c297908.graph_c0	Transcript	(at2g37790 : 221.0) NAD(P)-linked oxidoreductase superfamily protein; FUNCTIONS IN: oxidoreductase activity; INVOLVED IN: oxidation reduction; LOCATED IN: cytosol, nucleus; EXPRESSED IN: 22 plant structures; EXPRESSED DURING: 14 growth stages; CONTAINS InterPro DOMAIN/s: Aldo/keto reductase (InterPro:IPR001395), Aldo/keto reductase subgroup (InterPro:IPR020471), Aldo/keto reductase, conserved sit…	#N/A	#NUM!	Inf	hypothetical protein SNOG_14959 [Parastagonospora nodorum SN15]
	16.8.2	secondary metabolism.flavonoids.chalcones	c299906.graph_c1	Transcript	(loc_os05g39690.1 : 149.0) no description available & (p23901|aldr_horvu : 145.0) Aldose reductase (EC 1.1.1.21) (AR) (Aldehyde reductase) - Hordeum vulgare (Barley) & (chl4|519640 : 140.0) no description available & (at5g01670 : 138.0) NAD(P)-linked oxidoreductase superfamily protein; FUNCTIONS IN: oxidoreductase activity; INVOLVED IN: oxidation reduction; EXPRESSED IN: 18 plant structures; EXPR…	#N/A	-2.12135	Inf	hypothetical protein PV09_02586 [Verruconis gallopava]
	16.8.2	secondary metabolism.flavonoids.chalcones	c302314.graph_c0	Transcript	(at2g37790 : 199.0) NAD(P)-linked oxidoreductase superfamily protein; FUNCTIONS IN: oxidoreductase activity; INVOLVED IN: oxidation reduction; LOCATED IN: cytosol, nucleus; EXPRESSED IN: 22 plant structures; EXPRESSED DURING: 14 growth stages; CONTAINS InterPro DOMAIN/s: Aldo/keto reductase (InterPro:IPR001395), Aldo/keto reductase subgroup (InterPro:IPR020471), Aldo/keto reductase, conserved sit…	#N/A	#NUM!	Inf	predicted protein [Mycena chlorophos]
	16.8.2.1	secondary metabolism.flavonoids.chalcones.naringenin-chalcone synthase	c210618.graph_c0	Transcript	(p30079|chsy_pinsy : 154.0) Chalcone synthase (EC 2.3.1.74) (Naringenin-chalcone synthase) - Pinus sylvestris (Scots pine) & (at5g13930 : 129.0) Encodes chalcone synthase (CHS), a key enzyme involved in the biosynthesis of flavonoids. Required for the accumulation of purple anthocyanins in leaves and stems. Also involved in the regulation of auxin transport and the modulation of root gravitropism…	3.90914	#NUM!	#N/A	#N/A
	16.8.2.1	secondary metabolism.flavonoids.chalcones.naringenin-chalcone synthase	c262544.graph_c0	Transcript	(p51082|chsb_pea : 409.0) Chalcone synthase 1B (EC 2.3.1.74) (Naringenin-chalcone synthase 1B) - Pisum sativum (Garden pea) & (at5g13930 : 397.0) Encodes chalcone synthase (CHS), a key enzyme involved in the biosynthesis of flavonoids. Required for the accumulation of purple anthocyanins in leaves and stems. Also involved in the regulation of auxin transport and the modulation of root gravitropis…	1.01233	#NUM!	#N/A	#N/A
	16.8.2.1	secondary metabolism.flavonoids.chalcones.naringenin-chalcone synthase	c290467.graph_c0	Transcript	(q02323|dpss_pinsy : 752.0) Dihydropinosylvin synthase (EC 2.3.1.-) (Stilbene synthase) (STS) (Pinosylvin-forming stilbene synthase) - Pinus sylvestris (Scots pine) & (at5g13930 : 505.0) Encodes chalcone synthase (CHS), a key enzyme involved in the biosynthesis of flavonoids. Required for the accumulation of purple anthocyanins in leaves and stems. Also involved in the regulation of auxin transpo…	1.65568	#NUM!	#N/A	#N/A
	16.8.2.1	secondary metabolism.flavonoids.chalcones.naringenin-chalcone synthase	c299394.graph_c0	Transcript	(p30079|chsy_pinsy : 764.0) Chalcone synthase (EC 2.3.1.74) (Naringenin-chalcone synthase) - Pinus sylvestris (Scots pine) & (at5g13930 : 640.0) Encodes chalcone synthase (CHS), a key enzyme involved in the biosynthesis of flavonoids. Required for the accumulation of purple anthocyanins in leaves and stems. Also involved in the regulation of auxin transport and the modulation of root gravitropism…	1.06294	#NUM!	#N/A	#N/A
	16.8.2.2	secondary metabolism.flavonoids.chalcones.chalcone isomerase	c168575.graph_c0	Transcript	(p51117|cfi_vitvi : 259.0) Chalcone--flavonone isomerase (EC 5.5.1.6) (Chalcone isomerase) - Vitis vinifera (Grape) & (at3g55120 : 245.0) Catalyzes the conversion of chalcones into flavanones. Required for the accumulation of purple anthocyanins in leaves and stems.; TRANSPARENT TESTA 5 (TT5); FUNCTIONS IN: chalcone isomerase activity; INVOLVED IN: response to UV, response to UV-B, response to ka…	1.20552	2.11206	#N/A	#N/A
Dihydroflavonols	16.8.3	secondary metabolism.flavonoids.dihydroflavonols	c111584.graph_c0	Transcript	(at4g10500 : 228.0) 2-oxoglutarate (2OG) and Fe(II)-dependent oxygenase superfamily protein; FUNCTIONS IN: oxidoreductase activity, acting on paired donors, with incorporation or reduction of molecular oxygen, 2-oxoglutarate as one donor, and incorporation of one atom each of oxygen into both donors, oxidoreductase activity; INVOLVED IN: secondary metabolic process; EXPRESSED IN: 12 plant structu…	#N/A	-3.1256	3.84929	unknown [Picea sitchensis]
	16.8.3	secondary metabolism.flavonoids.dihydroflavonols	c156282.graph_c0	Transcript	(at3g12900 : 83.2) 2-oxoglutarate (2OG) and Fe(II)-dependent oxygenase superfamily protein; FUNCTIONS IN: oxidoreductase activity, acting on paired donors, with incorporation or reduction of molecular oxygen, 2-oxoglutarate as one donor, and incorporation of one atom each of oxygen into both donors, oxidoreductase activity; INVOLVED IN: biological_process unknown; LOCATED IN: cellular_component u…	#N/A	#NUM!	Inf	hypothetical protein PFICI_10714 [Pestalotiopsis fici W106-1]
	16.8.3	secondary metabolism.flavonoids.dihydroflavonols	c169221.graph_c0	Transcript	(loc_os01g64540.1 : 91.3) no description available & (at5g65550 : 83.6) UDP-Glycosyltransferase superfamily protein; FUNCTIONS IN: transferase activity, transferring glycosyl groups; INVOLVED IN: metabolic process; CONTAINS InterPro DOMAIN/s: UDP-glucuronosyl/UDP-glucosyltransferase (InterPro:IPR002213); BEST Arabidopsis thaliana protein match is: UDP-Glycosyltransferase superfamily protein (TAIR…	1.96975	#NUM!	3.34105	unknown [Picea sitchensis]
	16.8.3	secondary metabolism.flavonoids.dihydroflavonols	c209948.graph_c0	Transcript	(loc_os06g18010.1 : 273.0) no description available & (at3g16520 : 244.0) UDP-glucosyl transferase 88A1 (UGT88A1); FUNCTIONS IN: in 6 functions; INVOLVED IN: metabolic process; LOCATED IN: cellular_component unknown; EXPRESSED IN: 22 plant structures; EXPRESSED DURING: 13 growth stages; CONTAINS InterPro DOMAIN/s: UDP-glucuronosyl/UDP-glucosyltransferase (InterPro:IPR002213); BEST Arabidopsis tha…	3.19993	6.31463	-2.72982	unknown [Picea sitchensis]
	16.8.3	secondary metabolism.flavonoids.dihydroflavonols	c210039.graph_c0	Transcript	(at4g10490 : 392.0) 2-oxoglutarate (2OG) and Fe(II)-dependent oxygenase superfamily protein; FUNCTIONS IN: oxidoreductase activity, acting on paired donors, with incorporation or reduction of molecular oxygen, 2-oxoglutarate as one donor, and incorporation of one atom each of oxygen into both donors, oxidoreductase activity; INVOLVED IN: secondary metabolic process; LOCATED IN: cellular_component…	-3.16823	-3.69934	#N/A	#N/A
	16.8.3	secondary metabolism.flavonoids.dihydroflavonols	c220635.graph_c0	Transcript	(loc_os03g03034.1 : 249.0) no description available & (at4g10490 : 248.0) 2-oxoglutarate (2OG) and Fe(II)-dependent oxygenase superfamily protein; FUNCTIONS IN: oxidoreductase activity, acting on paired donors, with incorporation or reduction of molecular oxygen, 2-oxoglutarate as one donor, and incorporation of one atom each of oxygen into both donors, oxidoreductase activity; INVOLVED IN: secon…	1.53601	#NUM!	2.70882	PREDICTED: flavonol synthase/flavanone 3-hydroxylase-like [Pyrus x bretschneideri]
	16.8.3	secondary metabolism.flavonoids.dihydroflavonols	c260658.graph_c0	Transcript	(at1g01390 : 90.9) UDP-Glycosyltransferase superfamily protein; FUNCTIONS IN: UDP-glycosyltransferase activity, transferase activity, transferring glycosyl groups; INVOLVED IN: metabolic process; EXPRESSED IN: 7 plant structures; EXPRESSED DURING: 9 growth stages; CONTAINS InterPro DOMAIN/s: UDP-glucuronosyl/UDP-glucosyltransferase (InterPro:IPR002213); BEST Arabidopsis thaliana protein match is:…	1.76021	#NUM!	2.64024	unknown [Picea sitchensis]
	16.8.3	secondary metabolism.flavonoids.dihydroflavonols	c261048.graph_c1	Transcript	(at4g34131 : 114.0) UDP-glucosyl transferase 73B3 (UGT73B3); FUNCTIONS IN: transferase activity, transferring hexosyl groups, quercetin 3-O-glucosyltransferase activity, UDP-glycosyltransferase activity, UDP-glucosyltransferase activity; INVOLVED IN: response to cyclopentenone, response to other organism; LOCATED IN: endomembrane system; CONTAINS InterPro DOMAIN/s: UDP-glucuronosyl/UDP-glucosyltr…	-1.74575	-2.11863	#N/A	#N/A
	16.8.3	secondary metabolism.flavonoids.dihydroflavonols	c262576.graph_c0	Transcript	(at4g10490 : 230.0) 2-oxoglutarate (2OG) and Fe(II)-dependent oxygenase superfamily protein; FUNCTIONS IN: oxidoreductase activity, acting on paired donors, with incorporation or reduction of molecular oxygen, 2-oxoglutarate as one donor, and incorporation of one atom each of oxygen into both donors, oxidoreductase activity; INVOLVED IN: secondary metabolic process; LOCATED IN: cellular_component…	2.24925	2.80019	#N/A	#N/A
	16.8.3	secondary metabolism.flavonoids.dihydroflavonols	c265333.graph_c0	Transcript	(at4g34135 : 196.0) The At4g34135 gene encodes a flavonol 7-O-glucosyltransferase (EC 2.4.1.237) that glucosylates also with a 20 fold lower activity flavonols (kaempferol and quercetin) at the 3-O-position.; UDP-glucosyltransferase 73B2 (UGT73B2); FUNCTIONS IN: flavonol 3-O-glucosyltransferase activity, UDP-glycosyltransferase activity, quercetin 7-O-glucosyltransferase activity, UDP-glucosyltra…	#N/A	#NUM!	1.22825	unknown [Picea sitchensis]
	16.8.3	secondary metabolism.flavonoids.dihydroflavonols	c268612.graph_c1	Transcript	(at4g01070 : 194.0) the glycosyltransferase (UGT72B1) is involved in metabolizing xenobiotica (chloroaniline and chlorophenole). Comparison between wild type and knock-out mutant demonstrates the central role of this gene for metabolizing chloroaniline but significantly less for chlorophenole. The glucosyltransferase preferred UDP-xylose over UDP-glucose indicating its (additional) functioning as…	3.22754	#NUM!	#N/A	#N/A
	16.8.3	secondary metabolism.flavonoids.dihydroflavonols	c271605.graph_c1	Transcript	(loc_os04g49210.1 : 127.0) no description available & (at4g10500 : 112.0) 2-oxoglutarate (2OG) and Fe(II)-dependent oxygenase superfamily protein; FUNCTIONS IN: oxidoreductase activity, acting on paired donors, with incorporation or reduction of molecular oxygen, 2-oxoglutarate as one donor, and incorporation of one atom each of oxygen into both donors, oxidoreductase activity; INVOLVED IN: secon…	-1.34835	#NUM!	-3.71198	unknown [Picea sitchensis]
	16.8.3	secondary metabolism.flavonoids.dihydroflavonols	c274564.graph_c0	Transcript	(loc_os03g03034.1 : 271.0) no description available & (at2g36690 : 265.0) 2-oxoglutarate (2OG) and Fe(II)-dependent oxygenase superfamily protein; FUNCTIONS IN: oxidoreductase activity, acting on paired donors, with incorporation or reduction of molecular oxygen, 2-oxoglutarate as one donor, and incorporation of one atom each of oxygen into both donors, oxidoreductase activity; INVOLVED IN: biosy…	#N/A	#NUM!	2.78045	GA2ox1 [Pinus tabuliformis]
	16.8.3	secondary metabolism.flavonoids.dihydroflavonols	c281512.graph_c0	Transcript	(at4g01070 : 243.0) the glycosyltransferase (UGT72B1) is involved in metabolizing xenobiotica (chloroaniline and chlorophenole). Comparison between wild type and knock-out mutant demonstrates the central role of this gene for metabolizing chloroaniline but significantly less for chlorophenole. The glucosyltransferase preferred UDP-xylose over UDP-glucose indicating its (additional) functioning as…	#N/A	#NUM!	2.02311	unknown [Picea sitchensis]
	16.8.3	secondary metabolism.flavonoids.dihydroflavonols	c286537.graph_c0	Transcript	(loc_os01g70930.1 : 313.0) no description available & (at3g21420 : 312.0) 2-oxoglutarate (2OG) and Fe(II)-dependent oxygenase superfamily protein; FUNCTIONS IN: oxidoreductase activity; INVOLVED IN: metabolic process; LOCATED IN: cellular_component unknown; EXPRESSED IN: 16 plant structures; EXPRESSED DURING: 8 growth stages; CONTAINS InterPro DOMAIN/s: Oxoglutarate/iron-dependent oxygenase (Inte…	1.30743	7.77899	-6.08678	ethylene-forming enzyme [Picea glauca]
	16.8.3	secondary metabolism.flavonoids.dihydroflavonols	c288368.graph_c1	Transcript	(loc_os04g55070.1 : 204.0) no description available & (at3g19010 : 142.0) 2-oxoglutarate (2OG) and Fe(II)-dependent oxygenase superfamily protein; FUNCTIONS IN: flavonol synthase activity, oxidoreductase activity; INVOLVED IN: flavonoid biosynthetic process; LOCATED IN: cellular_component unknown; EXPRESSED IN: 24 plant structures; EXPRESSED DURING: 15 growth stages; CONTAINS InterPro DOMAIN/s: O…	#N/A	-2.66852	5.08602	hypothetical protein 0_6545_01, partial [Pinus taeda]
	16.8.3	secondary metabolism.flavonoids.dihydroflavonols	c288868.graph_c0	Transcript	(at4g01070 : 271.0) the glycosyltransferase (UGT72B1) is involved in metabolizing xenobiotica (chloroaniline and chlorophenole). Comparison between wild type and knock-out mutant demonstrates the central role of this gene for metabolizing chloroaniline but significantly less for chlorophenole. The glucosyltransferase preferred UDP-xylose over UDP-glucose indicating its (additional) functioning as…	1.04744	2.37469	#N/A	#N/A
	16.8.3	secondary metabolism.flavonoids.dihydroflavonols	c290474.graph_c0	Transcript	(at4g10500 : 336.0) 2-oxoglutarate (2OG) and Fe(II)-dependent oxygenase superfamily protein; FUNCTIONS IN: oxidoreductase activity, acting on paired donors, with incorporation or reduction of molecular oxygen, 2-oxoglutarate as one donor, and incorporation of one atom each of oxygen into both donors, oxidoreductase activity; INVOLVED IN: secondary metabolic process; EXPRESSED IN: 12 plant structu…	#N/A	#NUM!	1.44898	unknown [Picea sitchensis]
	16.8.3	secondary metabolism.flavonoids.dihydroflavonols	c290474.graph_c1	Transcript	(at4g10500 : 92.4) 2-oxoglutarate (2OG) and Fe(II)-dependent oxygenase superfamily protein; FUNCTIONS IN: oxidoreductase activity, acting on paired donors, with incorporation or reduction of molecular oxygen, 2-oxoglutarate as one donor, and incorporation of one atom each of oxygen into both donors, oxidoreductase activity; INVOLVED IN: secondary metabolic process; EXPRESSED IN: 12 plant structur…	#N/A	-3.97944	5.38179	unknown [Picea sitchensis]
	16.8.3	secondary metabolism.flavonoids.dihydroflavonols	c291682.graph_c0	Transcript	(loc_os03g24430.1 : 177.0) no description available & (at3g50740 : 173.0) UGT72E1 is an UDPG:coniferyl alcohol glucosyltransferase which specifically glucosylates sinapyl- and coniferyl aldehydes. The enzyme is thought to be involved in lignin metabolism.; UDP-glucosyl transferase 72E1 (UGT72E1); CONTAINS InterPro DOMAIN/s: UDP-glucuronosyl/UDP-glucosyltransferase (InterPro:IPR002213); BEST Arabi…	1.02729	1.26932	#N/A	#N/A
	16.8.3	secondary metabolism.flavonoids.dihydroflavonols	c291761.graph_c0	Transcript	(q43716|ufog_pethy : 250.0) Anthocyanidin 3-O-glucosyltransferase (EC 2.4.1.115) (Flavonol 3-O-glucosyltransferase) (UDP-glucose flavonoid 3-O-glucosyltransferase) (Anthocyanin rhamnosyl transferase) - Petunia hybrida (Petunia) & (at5g54060 : 249.0) UDP-glucose:flavonoid 3-o-glucosyltransferase (UF3GT); FUNCTIONS IN: transferase activity, transferring glycosyl groups; INVOLVED IN: N-terminal prot…	2.59626	#NUM!	3.88264	unknown [Picea sitchensis]
	16.8.3	secondary metabolism.flavonoids.dihydroflavonols	c292962.graph_c1	Transcript	(at4g10500 : 97.8) 2-oxoglutarate (2OG) and Fe(II)-dependent oxygenase superfamily protein; FUNCTIONS IN: oxidoreductase activity, acting on paired donors, with incorporation or reduction of molecular oxygen, 2-oxoglutarate as one donor, and incorporation of one atom each of oxygen into both donors, oxidoreductase activity; INVOLVED IN: secondary metabolic process; EXPRESSED IN: 12 plant structur…	-1.1533	#NUM!	#N/A	#N/A
	16.8.3	secondary metabolism.flavonoids.dihydroflavonols	c293708.graph_c0	Transcript	(p56725|zox_phavu : 186.0) Zeatin O-xylosyltransferase (EC 2.4.2.40) (Zeatin O-beta-D-xylosyltransferase) - Phaseolus vulgaris (Kidney bean) (French bean) & (loc_os04g42690.1 : 184.0) no description available & (at5g26310 : 174.0) UGT72E3 is an UDPG:coniferyl alcohol glucosyltransferase which glucosylates sinapyl- and coniferyl alcohol as well as sinapic acid. The enzyme is thought to be involved…	1.82521	1.52191	#N/A	#N/A
	16.8.3	secondary metabolism.flavonoids.dihydroflavonols	c294430.graph_c0	Transcript	(at4g10500 : 342.0) 2-oxoglutarate (2OG) and Fe(II)-dependent oxygenase superfamily protein; FUNCTIONS IN: oxidoreductase activity, acting on paired donors, with incorporation or reduction of molecular oxygen, 2-oxoglutarate as one donor, and incorporation of one atom each of oxygen into both donors, oxidoreductase activity; INVOLVED IN: secondary metabolic process; EXPRESSED IN: 12 plant structu…	2.88056	-1.82785	5.09734	unknown [Picea sitchensis]
	16.8.3	secondary metabolism.flavonoids.dihydroflavonols	c297444.graph_c0	Transcript	(at4g01070 : 345.0) the glycosyltransferase (UGT72B1) is involved in metabolizing xenobiotica (chloroaniline and chlorophenole). Comparison between wild type and knock-out mutant demonstrates the central role of this gene for metabolizing chloroaniline but significantly less for chlorophenole. The glucosyltransferase preferred UDP-xylose over UDP-glucose indicating its (additional) functioning as…	#N/A	#NUM!	1.19906	unknown [Picea sitchensis]
	16.8.3.1	secondary metabolism.flavonoids.dihydroflavonols.dihydroflavonol 4-reductase	c163361.graph_c0	Transcript	(p51110|dfra_vitvi : 188.0) Dihydroflavonol-4-reductase (EC 1.1.1.219) (DFR) (Dihydrokaempferol 4-reductase) - Vitis vinifera (Grape) & (at5g42800 : 174.0) dihydroflavonol reductase. Catalyzes the conversion of dihydroquercetin to leucocyanidin in the biosynthesis of anthocyanins.; dihydroflavonol 4-reductase (DFR); CONTAINS InterPro DOMAIN/s: NAD-dependent epimerase/dehydratase (InterPro:IPR0015…	#N/A	-4.0271	3.60961	unknown [Picea sitchensis]
	16.8.3.1	secondary metabolism.flavonoids.dihydroflavonols.dihydroflavonol 4-reductase	c267785.graph_c1	Transcript	(p51110|dfra_vitvi : 151.0) Dihydroflavonol-4-reductase (EC 1.1.1.219) (DFR) (Dihydrokaempferol 4-reductase) - Vitis vinifera (Grape) & (at5g42800 : 142.0) dihydroflavonol reductase. Catalyzes the conversion of dihydroquercetin to leucocyanidin in the biosynthesis of anthocyanins.; dihydroflavonol 4-reductase (DFR); CONTAINS InterPro DOMAIN/s: NAD-dependent epimerase/dehydratase (InterPro:IPR0015…	1.34774	#NUM!	#N/A	#N/A
	16.8.3.1	secondary metabolism.flavonoids.dihydroflavonols.dihydroflavonol 4-reductase	c271104.graph_c0	Transcript	(p51104|dfra_diaca : 345.0) Dihydroflavonol-4-reductase (EC 1.1.1.219) (DFR) (Dihydrokaempferol 4-reductase) - Dianthus caryophyllus (Carnation) (Clove pink) & (at5g42800 : 338.0) dihydroflavonol reductase. Catalyzes the conversion of dihydroquercetin to leucocyanidin in the biosynthesis of anthocyanins.; dihydroflavonol 4-reductase (DFR); CONTAINS InterPro DOMAIN/s: NAD-dependent epimerase/dehyd…	2.86885	#NUM!	4.26349	unknown [Picea sitchensis]
	16.8.3.1	secondary metabolism.flavonoids.dihydroflavonols.dihydroflavonol 4-reductase	c272077.graph_c0	Transcript	(at1g61720 : 327.0) Negative regulator of flavonoid biosynthesis, mutants accumulate flavonoid pigments in their seed coat, putative oxidoreductase. It is thought that a ternary complex composed of TT2, TT8 and TTG1 is necessary for correct expression of BAN in seed endothelium.; BANYULS (BAN); FUNCTIONS IN: oxidoreductase activity, anthocyanidin reductase activity; INVOLVED IN: negative regulati…	#N/A	2.71758	-1.48429	unknown [Picea sitchensis]
	16.8.3.1	secondary metabolism.flavonoids.dihydroflavonols.dihydroflavonol 4-reductase	c274425.graph_c0	Transcript	(p51110|dfra_vitvi : 235.0) Dihydroflavonol-4-reductase (EC 1.1.1.219) (DFR) (Dihydrokaempferol 4-reductase) - Vitis vinifera (Grape) & (at1g61720 : 232.0) Negative regulator of flavonoid biosynthesis, mutants accumulate flavonoid pigments in their seed coat, putative oxidoreductase. It is thought that a ternary complex composed of TT2, TT8 and TTG1 is necessary for correct expression of BAN in s…	1.74641	#NUM!	1.37862	unknown [Picea sitchensis]
	16.8.3.1	secondary metabolism.flavonoids.dihydroflavonols.dihydroflavonol 4-reductase	c290361.graph_c0	Transcript	(at1g61720 : 227.0) Negative regulator of flavonoid biosynthesis, mutants accumulate flavonoid pigments in their seed coat, putative oxidoreductase. It is thought that a ternary complex composed of TT2, TT8 and TTG1 is necessary for correct expression of BAN in seed endothelium.; BANYULS (BAN); FUNCTIONS IN: oxidoreductase activity, anthocyanidin reductase activity; INVOLVED IN: negative regulati…	#N/A	-1.9075	2.93412	unknown [Picea sitchensis]
	16.8.3.1	secondary metabolism.flavonoids.dihydroflavonols.dihydroflavonol 4-reductase	c293719.graph_c0	Transcript	(at5g42800 : 248.0) dihydroflavonol reductase. Catalyzes the conversion of dihydroquercetin to leucocyanidin in the biosynthesis of anthocyanins.; dihydroflavonol 4-reductase (DFR); CONTAINS InterPro DOMAIN/s: NAD-dependent epimerase/dehydratase (InterPro:IPR001509), NAD(P)-binding domain (InterPro:IPR016040); BEST Arabidopsis thaliana protein match is: NAD(P)-binding Rossmann-fold superfamily pr…	2.09649	#NUM!	2.76302	unknown [Picea sitchensis]
	16.8.3.1	secondary metabolism.flavonoids.dihydroflavonols.dihydroflavonol 4-reductase	c294538.graph_c0	Transcript	(at5g42800 : 257.0) dihydroflavonol reductase. Catalyzes the conversion of dihydroquercetin to leucocyanidin in the biosynthesis of anthocyanins.; dihydroflavonol 4-reductase (DFR); CONTAINS InterPro DOMAIN/s: NAD-dependent epimerase/dehydratase (InterPro:IPR001509), NAD(P)-binding domain (InterPro:IPR016040); BEST Arabidopsis thaliana protein match is: NAD(P)-binding Rossmann-fold superfamily pr…	#N/A	-1.05892	2.10394	unknown [Picea sitchensis]
	16.8.3.1	secondary metabolism.flavonoids.dihydroflavonols.dihydroflavonol 4-reductase	c295596.graph_c0	Transcript	(p51106|dfra_horvu : 271.0) Dihydroflavonol-4-reductase (EC 1.1.1.219) (DFR) (Dihydrokaempferol 4-reductase) - Hordeum vulgare (Barley) & (at5g42800 : 265.0) dihydroflavonol reductase. Catalyzes the conversion of dihydroquercetin to leucocyanidin in the biosynthesis of anthocyanins.; dihydroflavonol 4-reductase (DFR); CONTAINS InterPro DOMAIN/s: NAD-dependent epimerase/dehydratase (InterPro:IPR00…	-1.3768	-2.06245	#N/A	#N/A
	16.8.3.1	secondary metabolism.flavonoids.dihydroflavonols.dihydroflavonol 4-reductase	c297306.graph_c0	Transcript	(p51108|dfra_maize : 270.0) Dihydroflavonol-4-reductase (EC 1.1.1.219) (DFR) (Dihydrokaempferol 4-reductase) - Zea mays (Maize) & (at5g42800 : 267.0) dihydroflavonol reductase. Catalyzes the conversion of dihydroquercetin to leucocyanidin in the biosynthesis of anthocyanins.; dihydroflavonol 4-reductase (DFR); CONTAINS InterPro DOMAIN/s: NAD-dependent epimerase/dehydratase (InterPro:IPR001509), N…	1.10835	1.33223	#N/A	#N/A
	16.8.3.1	secondary metabolism.flavonoids.dihydroflavonols.dihydroflavonol 4-reductase	c300348.graph_c0	Transcript	(p51110|dfra_vitvi : 456.0) Dihydroflavonol-4-reductase (EC 1.1.1.219) (DFR) (Dihydrokaempferol 4-reductase) - Vitis vinifera (Grape) & (at5g42800 : 453.0) dihydroflavonol reductase. Catalyzes the conversion of dihydroquercetin to leucocyanidin in the biosynthesis of anthocyanins.; dihydroflavonol 4-reductase (DFR); CONTAINS InterPro DOMAIN/s: NAD-dependent epimerase/dehydratase (InterPro:IPR0015…	1.44108	1.75163	#N/A	#N/A
	16.8.3.1	secondary metabolism.flavonoids.dihydroflavonols.dihydroflavonol 4-reductase	c300358.graph_c0	Transcript	(at1g61720 : 317.0) Negative regulator of flavonoid biosynthesis, mutants accumulate flavonoid pigments in their seed coat, putative oxidoreductase. It is thought that a ternary complex composed of TT2, TT8 and TTG1 is necessary for correct expression of BAN in seed endothelium.; BANYULS (BAN); FUNCTIONS IN: oxidoreductase activity, anthocyanidin reductase activity; INVOLVED IN: negative regulati…	1.31696	1.59559	#N/A	#N/A
	16.8.3.1	secondary metabolism.flavonoids.dihydroflavonols.dihydroflavonol 4-reductase	c301938.graph_c0	Transcript	(at5g19440 : 92.0) similar to Eucalyptus gunnii alcohol dehydrogenase of unknown physiological function (GI:1143445), apple tree, PIR:T16995; NOT a cinnamyl-alcohol dehydrogenase; NAD(P)-binding Rossmann-fold superfamily protein; FUNCTIONS IN: alcohol dehydrogenase (NAD) activity; INVOLVED IN: response to salt stress; LOCATED IN: plasma membrane; EXPRESSED IN: 25 plant structures; EXPRESSED DURIN…	#N/A	-5.09192	4.66523	unknown [Picea sitchensis]
	16.8.3.2	secondary metabolism.flavonoids.dihydroflavonols.flavanone 3-hydroxylase	c240991.graph_c0	Transcript	(q06942|fl3h_maldo : 271.0) Naringenin,2-oxoglutarate 3-dioxygenase (EC 1.14.11.9) (Flavonone-3-hydroxylase) (F3H) (FHT) - Malus domestica (Apple) (Malus sylvestris) & (at3g51240 : 267.0) Encodes flavanone 3-hydroxylase that is coordinately expressed with chalcone synthase and chalcone isomerases. Regulates flavonoid biosynthesis.; flavanone 3-hydroxylase (F3H); CONTAINS InterPro DOMAIN/s: Oxoglu…	-1.02657	1.9537	-2.59226	flavanone 3-hydroxylase [Pinus radiata]
	16.8.3.2	secondary metabolism.flavonoids.dihydroflavonols.flavanone 3-hydroxylase	c290516.graph_c0	Transcript	(q06942|fl3h_maldo : 516.0) Naringenin,2-oxoglutarate 3-dioxygenase (EC 1.14.11.9) (Flavonone-3-hydroxylase) (F3H) (FHT) - Malus domestica (Apple) (Malus sylvestris) & (at3g51240 : 500.0) Encodes flavanone 3-hydroxylase that is coordinately expressed with chalcone synthase and chalcone isomerases. Regulates flavonoid biosynthesis.; flavanone 3-hydroxylase (F3H); CONTAINS InterPro DOMAIN/s: Oxoglu…	1.18124	2.03958	#N/A	#N/A
	16.8.3.3	secondary metabolism.flavonoids.dihydroflavonols.flavonoid 3''-monooxygenase	c110818.graph_c0	Transcript	(at4g37360 : 123.0) member of CYP81D; "cytochrome P450, family 81, subfamily D, polypeptide 2" (CYP81D2); FUNCTIONS IN: electron carrier activity, monooxygenase activity, iron ion binding, oxygen binding, heme binding; INVOLVED IN: oxidation reduction; LOCATED IN: endomembrane system; EXPRESSED IN: central cell; CONTAINS InterPro DOMAIN/s: Cytochrome P450 (InterPro:IPR001128), Cytochrome P450, co…	#N/A	#NUM!	Inf	O-methylsterigmatocystin oxidoreductase OS=Aspergillus flavus (strain ATCC 200026 / FGSC A1120 / NRRL 3357 / JCM 12722 / SRRC 167) GN=ordA PE=2 SV=1 [Rhizoctonia solani AG-1 IB]
	16.8.3.3	secondary metabolism.flavonoids.dihydroflavonols.flavonoid 3''-monooxygenase	c148373.graph_c0	Transcript	(loc_os09g26970.1 : 131.0) no description available & (q9sbq9|f3ph_pethy : 127.0) Flavonoid 3'-monooxygenase (EC 1.14.13.21) (Flavonoid 3'-hydroxylase) (Cytochrome P450 75B2) - Petunia hybrida (Petunia) & (at3g48290 : 124.0) putative cytochrome P450; "cytochrome P450, family 71, subfamily A, polypeptide 24" (CYP71A24); FUNCTIONS IN: electron carrier activity, monooxygenase activity, iron ion bind…	2.64174	7.67255	-4.64552	unknown [Picea sitchensis]
	16.8.3.3	secondary metabolism.flavonoids.dihydroflavonols.flavonoid 3''-monooxygenase	c148854.graph_c0	Transcript	(loc_os02g29960.1 : 105.0) no description available & (p48419|c75a3_pethy : 96.7) Flavonoid 3',5'-hydroxylase 2 (EC 1.14.13.88) (F3'5'H) (Cytochrome P450 75A3) (CYPLXXVA3) - Petunia hybrida (Petunia) & (at5g07990 : 95.9) Required for flavonoid 3' hydroxylase activity.; TRANSPARENT TESTA 7 (TT7); CONTAINS InterPro DOMAIN/s: Cytochrome P450 (InterPro:IPR001128), Cytochrome P450, E-class, group I (I…	2.71217	-2.01164	5.11116	RecName: Full=Cytochrome P450 750A1; AltName: Full=Cytochrome P450 CYPC [Pinus taeda]
	16.8.3.3	secondary metabolism.flavonoids.dihydroflavonols.flavonoid 3''-monooxygenase	c158633.graph_c0	Transcript	(loc_os09g26970.1 : 385.0) no description available & (at4g36220 : 353.0) encodes ferulate 5-hydroxylase (F5H). Involved in lignin biosynthesis.; ferulic acid 5-hydroxylase 1 (FAH1); FUNCTIONS IN: ferulate 5-hydroxylase activity, monooxygenase activity; INVOLVED IN: lignin biosynthetic process, response to UV-B, phenylpropanoid biosynthetic process; LOCATED IN: endoplasmic reticulum; EXPRESSED IN…	#N/A	#NUM!	1.7847	unknown [Picea sitchensis]
	16.8.3.3	secondary metabolism.flavonoids.dihydroflavonols.flavonoid 3''-monooxygenase	c210175.graph_c0	Transcript	(loc_os09g26940.1 : 419.0) no description available & (o81974|c71d8_soybn : 371.0) Cytochrome P450 71D8 (EC 1.14.-.-) (P450 CP7) - Glycine max (Soybean) & (at3g48310 : 360.0) putative cytochrome P450; "cytochrome P450, family 71, subfamily A, polypeptide 22" (CYP71A22); FUNCTIONS IN: electron carrier activity, monooxygenase activity, iron ion binding, oxygen binding, heme binding; INVOLVED IN: ox…	1.22902	#NUM!	1.51989	unknown [Picea sitchensis]
	16.8.3.3	secondary metabolism.flavonoids.dihydroflavonols.flavonoid 3''-monooxygenase	c210369.graph_c0	Transcript	(loc_os02g29960.1 : 281.0) no description available & (at4g36220 : 267.0) encodes ferulate 5-hydroxylase (F5H). Involved in lignin biosynthesis.; ferulic acid 5-hydroxylase 1 (FAH1); FUNCTIONS IN: ferulate 5-hydroxylase activity, monooxygenase activity; INVOLVED IN: lignin biosynthetic process, response to UV-B, phenylpropanoid biosynthetic process; LOCATED IN: endoplasmic reticulum; EXPRESSED IN…	3.22348	7.3867	-3.77752	unknown [Picea sitchensis]
	16.8.3.3	secondary metabolism.flavonoids.dihydroflavonols.flavonoid 3''-monooxygenase	c210839.graph_c0	Transcript	(loc_os09g26960.1 : 137.0) no description available & (q42799|c93a2_soybn : 134.0) Cytochrome P450 93A2 (EC 1.14.-.-) - Glycine max (Soybean) & (at4g36220 : 125.0) encodes ferulate 5-hydroxylase (F5H). Involved in lignin biosynthesis.; ferulic acid 5-hydroxylase 1 (FAH1); FUNCTIONS IN: ferulate 5-hydroxylase activity, monooxygenase activity; INVOLVED IN: lignin biosynthetic process, response to U…	2.41408	-1.72087	4.52324	unknown [Picea sitchensis]
	16.8.3.3	secondary metabolism.flavonoids.dihydroflavonols.flavonoid 3''-monooxygenase	c230157.graph_c0	Transcript	(at2g45570 : 127.0) member of CYP76C; "cytochrome P450, family 76, subfamily C, polypeptide 2" (CYP76C2); FUNCTIONS IN: electron carrier activity, monooxygenase activity, iron ion binding, oxygen binding, heme binding; INVOLVED IN: oxidation reduction; EXPRESSED IN: stem, sepal, male gametophyte, carpel, stamen; EXPRESSED DURING: 4 anthesis; CONTAINS InterPro DOMAIN/s: Cytochrome P450 (InterPro:I…	#N/A	#NUM!	Inf	O-methylsterigmatocystin oxidoreductase [Rhizoctonia solani AG-3 Rhs1AP]
	16.8.3.3	secondary metabolism.flavonoids.dihydroflavonols.flavonoid 3''-monooxygenase	c243478.graph_c0	Transcript	(loc_os04g01140.1 : 126.0) no description available & (at2g46660 : 124.0) member of CYP78A; "cytochrome P450, family 78, subfamily A, polypeptide 6" (CYP78A6); FUNCTIONS IN: electron carrier activity, monooxygenase activity, iron ion binding, oxygen binding, heme binding; INVOLVED IN: oxidation reduction; LOCATED IN: endomembrane system; EXPRESSED IN: 13 plant structures; EXPRESSED DURING: C glob…	#N/A	#NUM!	Inf	O-methylsterigmatocystin oxidoreductase [Hypsizygus marmoreus]
	16.8.3.3	secondary metabolism.flavonoids.dihydroflavonols.flavonoid 3''-monooxygenase	c246522.graph_c0	Transcript	(at1g66540 : 115.0) Cytochrome P450 superfamily protein; FUNCTIONS IN: electron carrier activity, monooxygenase activity, iron ion binding, oxygen binding, heme binding; INVOLVED IN: oxidation reduction; EXPRESSED IN: 21 plant structures; EXPRESSED DURING: 13 growth stages; CONTAINS InterPro DOMAIN/s: Cytochrome P450 (InterPro:IPR001128), Cytochrome P450, conserved site (InterPro:IPR017972), Cyto…	#N/A	#NUM!	Inf	O-methylsterigmatocystin oxidoreductase OS=Aspergillus parasiticus GN=ordA PE=3 SV=1 [Rhizoctonia solani AG-1 IB]
	16.8.3.3	secondary metabolism.flavonoids.dihydroflavonols.flavonoid 3''-monooxygenase	c252101.graph_c0	Transcript	(q9sbq9|f3ph_pethy : 566.0) Flavonoid 3'-monooxygenase (EC 1.14.13.21) (Flavonoid 3'-hydroxylase) (Cytochrome P450 75B2) - Petunia hybrida (Petunia) & (at5g07990 : 546.0) Required for flavonoid 3' hydroxylase activity.; TRANSPARENT TESTA 7 (TT7); CONTAINS InterPro DOMAIN/s: Cytochrome P450 (InterPro:IPR001128), Cytochrome P450, E-class, group I (InterPro:IPR002401), Cytochrome P450, conserved sit…	1.02689	1.6093	#N/A	#N/A
	16.8.3.3	secondary metabolism.flavonoids.dihydroflavonols.flavonoid 3''-monooxygenase	c253378.graph_c0	Transcript	(loc_os09g26940.1 : 437.0) no description available & (at4g36220 : 379.0) encodes ferulate 5-hydroxylase (F5H). Involved in lignin biosynthesis.; ferulic acid 5-hydroxylase 1 (FAH1); FUNCTIONS IN: ferulate 5-hydroxylase activity, monooxygenase activity; INVOLVED IN: lignin biosynthetic process, response to UV-B, phenylpropanoid biosynthetic process; LOCATED IN: endoplasmic reticulum; EXPRESSED IN…	2.14968	-2.03129	4.56783	unknown [Picea sitchensis]
	16.8.3.3	secondary metabolism.flavonoids.dihydroflavonols.flavonoid 3''-monooxygenase	c259645.graph_c0	Transcript	(loc_os09g26960.1 : 222.0) no description available & (at2g45570 : 171.0) member of CYP76C; "cytochrome P450, family 76, subfamily C, polypeptide 2" (CYP76C2); FUNCTIONS IN: electron carrier activity, monooxygenase activity, iron ion binding, oxygen binding, heme binding; INVOLVED IN: oxidation reduction; EXPRESSED IN: stem, sepal, male gametophyte, carpel, stamen; EXPRESSED DURING: 4 anthesis; C…	-1.73405	-3.20133	1.85946	hypothetical protein 0_14114_01, partial [Pinus taeda]
	16.8.3.3	secondary metabolism.flavonoids.dihydroflavonols.flavonoid 3''-monooxygenase	c262835.graph_c0	Transcript	(at2g23190 : 114.0) member of CYP81D; "cytochrome P450, family 81, subfamily D, polypeptide 7" (CYP81D7); FUNCTIONS IN: electron carrier activity, monooxygenase activity, iron ion binding, oxygen binding, heme binding; INVOLVED IN: oxidation reduction; LOCATED IN: endomembrane system; CONTAINS InterPro DOMAIN/s: Cytochrome P450 (InterPro:IPR001128), Cytochrome P450, conserved site (InterPro:IPR01…	#N/A	#NUM!	Inf	cytochrome P450 family protein [Rhizoctonia solani AG-3 Rhs1AP]
	16.8.3.3	secondary metabolism.flavonoids.dihydroflavonols.flavonoid 3''-monooxygenase	c263392.graph_c1	Transcript	(loc_os09g08990.1 : 286.0) no description available & (p37120|c75a2_solme : 270.0) Flavonoid 3',5'-hydroxylase (EC 1.14.13.88) (F3'5'H) (Cytochrome P450 75A2) (CYPLXXVA2) (P-450EG1) - Solanum melongena (Eggplant) (Aubergine) & (at4g36220 : 266.0) encodes ferulate 5-hydroxylase (F5H). Involved in lignin biosynthesis.; ferulic acid 5-hydroxylase 1 (FAH1); FUNCTIONS IN: ferulate 5-hydroxylase activi…	#N/A	-2.13475	3.21458	unknown [Picea sitchensis]
	16.8.3.3	secondary metabolism.flavonoids.dihydroflavonols.flavonoid 3''-monooxygenase	c269916.graph_c0	Transcript	(chl4|510678 : 114.0) no description available & (loc_os03g04630.1 : 106.0) no description available & (at5g23190 : 96.3) cytochrome P450 CYP86B1, nuclear gene for chloroplast product. CYP86B1 is a very long chain fatty acid hydroxylase specifically involved in polyester monomer biosynthesis during the course of plant development.; "cytochrome P450, family 86, subfamily B, polypeptide 1" (CYP86B1…	#N/A	#NUM!	9.93496	Benzoate 4-monooxygenase [Rhizoctonia solani]
	16.8.3.3	secondary metabolism.flavonoids.dihydroflavonols.flavonoid 3''-monooxygenase	c270082.graph_c1	Transcript	(q9sbq9|f3ph_pethy : 253.0) Flavonoid 3'-monooxygenase (EC 1.14.13.21) (Flavonoid 3'-hydroxylase) (Cytochrome P450 75B2) - Petunia hybrida (Petunia) & (at5g07990 : 245.0) Required for flavonoid 3' hydroxylase activity.; TRANSPARENT TESTA 7 (TT7); CONTAINS InterPro DOMAIN/s: Cytochrome P450 (InterPro:IPR001128), Cytochrome P450, E-class, group I (InterPro:IPR002401), Cytochrome P450, conserved sit…	-3.59965	#NUM!	-2.43794	unknown [Picea sitchensis]
	16.8.3.3	secondary metabolism.flavonoids.dihydroflavonols.flavonoid 3''-monooxygenase	c271484.graph_c0	Transcript	(at2g45560 : 161.0) cytochrome P450 monooxygenase; "cytochrome P450, family 76, subfamily C, polypeptide 1" (CYP76C1); FUNCTIONS IN: electron carrier activity, monooxygenase activity, iron ion binding, heme binding; INVOLVED IN: oxidation reduction; LOCATED IN: endomembrane system; EXPRESSED IN: 17 plant structures; EXPRESSED DURING: 10 growth stages; CONTAINS InterPro DOMAIN/s: Cytochrome P450 (…	#N/A	-2.25569	5.29379	unknown [Picea sitchensis]
	16.8.3.3	secondary metabolism.flavonoids.dihydroflavonols.flavonoid 3''-monooxygenase	c272970.graph_c0	Transcript	(q9sbq9|f3ph_pethy : 342.0) Flavonoid 3'-monooxygenase (EC 1.14.13.21) (Flavonoid 3'-hydroxylase) (Cytochrome P450 75B2) - Petunia hybrida (Petunia) & (at5g07990 : 335.0) Required for flavonoid 3' hydroxylase activity.; TRANSPARENT TESTA 7 (TT7); CONTAINS InterPro DOMAIN/s: Cytochrome P450 (InterPro:IPR001128), Cytochrome P450, E-class, group I (InterPro:IPR002401), Cytochrome P450, conserved sit…	-1.82538	-1.69535	#N/A	#N/A
	16.8.3.3	secondary metabolism.flavonoids.dihydroflavonols.flavonoid 3''-monooxygenase	c274474.graph_c0	Transcript	(q42797|tcmo_soybn : 157.0) Trans-cinnamate 4-monooxygenase (EC 1.14.13.11) (Cinnamic acid 4-hydroxylase) (CA4H) (C4H) (P450C4H) (Cytochrome P450 73) - Glycine max (Soybean) & (at2g40890 : 148.0) encodes coumarate 3-hydroxylase (C3H), a P450-dependent monooxygenase. Involved in lignin biosynthesis and flavonoid biosynthesis. Also affects the biosynthesis of coumarins such as scopoletin and scopol…	#N/A	#NUM!	Inf	cytochrome P450 family protein [Rhizoctonia solani 123E]
	16.8.3.3	secondary metabolism.flavonoids.dihydroflavonols.flavonoid 3''-monooxygenase	c278520.graph_c0	Transcript	(loc_os09g26970.1 : 334.0) no description available & (at5g07990 : 322.0) Required for flavonoid 3' hydroxylase activity.; TRANSPARENT TESTA 7 (TT7); CONTAINS InterPro DOMAIN/s: Cytochrome P450 (InterPro:IPR001128), Cytochrome P450, E-class, group I (InterPro:IPR002401), Cytochrome P450, conserved site (InterPro:IPR017972); BEST Arabidopsis thaliana protein match is: cytochrome P450, family 706, …	-1.84511	-1.15855	#N/A	#N/A
	16.8.3.3	secondary metabolism.flavonoids.dihydroflavonols.flavonoid 3''-monooxygenase	c281208.graph_c0	Transcript	(at4g12300 : 99.8) member of CYP706A; "cytochrome P450, family 706, subfamily A, polypeptide 4" (CYP706A4); FUNCTIONS IN: electron carrier activity, monooxygenase activity, iron ion binding, oxygen binding, heme binding; INVOLVED IN: oxidation reduction; LOCATED IN: cellular_component unknown; EXPRESSED IN: 22 plant structures; EXPRESSED DURING: 11 growth stages; CONTAINS InterPro DOMAIN/s: Cytoc…	#N/A	#NUM!	Inf	cytochrome P450 family protein [Rhizoctonia solani 123E]
	16.8.3.3	secondary metabolism.flavonoids.dihydroflavonols.flavonoid 3''-monooxygenase	c282307.graph_c0	Transcript	(loc_os08g39730.1 : 138.0) no description available & (at4g12310 : 133.0) member of CYP706A; "cytochrome P450, family 706, subfamily A, polypeptide 5" (CYP706A5); FUNCTIONS IN: electron carrier activity, monooxygenase activity, iron ion binding, oxygen binding, heme binding; INVOLVED IN: oxidation reduction; LOCATED IN: endomembrane system; CONTAINS InterPro DOMAIN/s: Cytochrome P450 (InterPro:IP…	#N/A	#NUM!	Inf	O-methylsterigmatocystin oxidoreductase [Rhizoctonia solani 123E]
	16.8.3.3	secondary metabolism.flavonoids.dihydroflavonols.flavonoid 3''-monooxygenase	c282451.graph_c0	Transcript	(loc_os06g43430.1 : 113.0) no description available & (p37122|c76a2_solme : 108.0) Cytochrome P450 76A2 (EC 1.14.-.-) (CYPLXXVIA2) (P-450EG7) - Solanum melongena (Eggplant) (Aubergine) & (at3g61040 : 105.0) encodes a protein with cytochrome P450 domain; "cytochrome P450, family 76, subfamily C, polypeptide 7" (CYP76C7); FUNCTIONS IN: electron carrier activity, monooxygenase activity, iron ion bin…	#N/A	-3.80386	Inf	hypothetical protein PFICI_05801 [Pestalotiopsis fici W106-1]
	16.8.3.3	secondary metabolism.flavonoids.dihydroflavonols.flavonoid 3''-monooxygenase	c282639.graph_c0	Transcript	(loc_os09g08990.1 : 183.0) no description available & (at4g22690 : 173.0) member of CYP706A; "cytochrome P450, family 706, subfamily A, polypeptide 1" (CYP706A1); FUNCTIONS IN: electron carrier activity, monooxygenase activity, iron ion binding, oxygen binding, heme binding; INVOLVED IN: oxidation reduction; LOCATED IN: mitochondrion, cell wall, plasma membrane; EXPRESSED IN: flower, guard cell, …	1.58122	6.24582	-4.28119	unknown [Picea sitchensis]
	16.8.3.3	secondary metabolism.flavonoids.dihydroflavonols.flavonoid 3''-monooxygenase	c282639.graph_c1	Transcript	(loc_os09g26970.1 : 197.0) no description available & (o22307|c71db_lotja : 187.0) Cytochrome P450 71D11 (EC 1.14.-.-) (Fragment) - Lotus japonicus & (at1g01280 : 176.0) member of CYP703A CYP703A2 is expressed specifically in anthers of land plants, catalyzing the in-chain hydroxylation at the C-7 position of medium-chain saturated fatty acids (lauric acid in-chain hydroxylase) which is involved …	#N/A	5.24374	-4.35212	unknown [Picea sitchensis]
	16.8.3.3	secondary metabolism.flavonoids.dihydroflavonols.flavonoid 3''-monooxygenase	c282878.graph_c0	Transcript	(loc_os09g26940.1 : 417.0) no description available & (o48923|c71da_soybn : 377.0) Cytochrome P450 71D10 (EC 1.14.-.-) - Glycine max (Soybean) & (at3g48280 : 365.0) putative cytochrome P450; "cytochrome P450, family 71, subfamily A, polypeptide 25" (CYP71A25); FUNCTIONS IN: electron carrier activity, monooxygenase activity, iron ion binding, oxygen binding, heme binding; INVOLVED IN: oxidation re…	-2.20197	#NUM!	-2.31078	unknown [Picea sitchensis]
	16.8.3.3	secondary metabolism.flavonoids.dihydroflavonols.flavonoid 3''-monooxygenase	c283623.graph_c0	Transcript	(at4g22710 : 108.0) member of CYP706A; "cytochrome P450, family 706, subfamily A, polypeptide 2" (CYP706A2); FUNCTIONS IN: electron carrier activity, monooxygenase activity, iron ion binding, oxygen binding, heme binding; INVOLVED IN: oxidation reduction, N-terminal protein myristoylation; LOCATED IN: plasma membrane; EXPRESSED IN: flower, cultured cell, leaf; CONTAINS InterPro DOMAIN/s: Cytochro…	#N/A	#NUM!	Inf	putative cytochrome P450 family protein [Rhizoctonia solani 123E]
	16.8.3.3	secondary metabolism.flavonoids.dihydroflavonols.flavonoid 3''-monooxygenase	c284238.graph_c0	Transcript	(loc_os05g41440.1 : 139.0) no description available & (at4g37370 : 135.0) member of CYP81D; "cytochrome P450, family 81, subfamily D, polypeptide 8" (CYP81D8); FUNCTIONS IN: electron carrier activity, monooxygenase activity, iron ion binding, oxygen binding, heme binding; INVOLVED IN: response to karrikin; LOCATED IN: endoplasmic reticulum, plasma membrane; EXPRESSED IN: 20 plant structures; EXPR…	#N/A	#NUM!	Inf	cytochrome P450 family protein [Rhizoctonia solani AG-3 Rhs1AP]
	16.8.3.3	secondary metabolism.flavonoids.dihydroflavonols.flavonoid 3''-monooxygenase	c284251.graph_c0	Transcript	(at5g07990 : 128.0) Required for flavonoid 3' hydroxylase activity.; TRANSPARENT TESTA 7 (TT7); CONTAINS InterPro DOMAIN/s: Cytochrome P450 (InterPro:IPR001128), Cytochrome P450, E-class, group I (InterPro:IPR002401), Cytochrome P450, conserved site (InterPro:IPR017972); BEST Arabidopsis thaliana protein match is: cytochrome P450, family 706, subfamily A, polypeptide 6 (TAIR:AT4G12320.1); Has 351…	#N/A	#NUM!	Inf	O-methylsterigmatocystin oxidoreductase OS=Aspergillus flavus GN=ordA PE=3 SV=2 [Rhizoctonia solani AG-1 IB]
	16.8.3.3	secondary metabolism.flavonoids.dihydroflavonols.flavonoid 3''-monooxygenase	c287278.graph_c0	Transcript	(loc_os09g26940.1 : 319.0) no description available & (o48923|c71da_soybn : 299.0) Cytochrome P450 71D10 (EC 1.14.-.-) - Glycine max (Soybean) & (at5g07990 : 295.0) Required for flavonoid 3' hydroxylase activity.; TRANSPARENT TESTA 7 (TT7); CONTAINS InterPro DOMAIN/s: Cytochrome P450 (InterPro:IPR001128), Cytochrome P450, E-class, group I (InterPro:IPR002401), Cytochrome P450, conserved site (Int…	#N/A	#NUM!	1.24582	unknown [Picea sitchensis]
	16.8.3.3	secondary metabolism.flavonoids.dihydroflavonols.flavonoid 3''-monooxygenase	c288257.graph_c0	Transcript	(loc_os06g01250.1 : 119.0) no description available & (chl4|525111 : 116.0) no description available & (q9sbq9|f3ph_pethy : 114.0) Flavonoid 3'-monooxygenase (EC 1.14.13.21) (Flavonoid 3'-hydroxylase) (Cytochrome P450 75B2) - Petunia hybrida (Petunia) & (at5g07990 : 112.0) Required for flavonoid 3' hydroxylase activity.; TRANSPARENT TESTA 7 (TT7); CONTAINS InterPro DOMAIN/s: Cytochrome P450 (Inte…	#N/A	-2.11001	Inf	hypothetical protein SNOG_12052 [Parastagonospora nodorum SN15]
	16.8.3.3	secondary metabolism.flavonoids.dihydroflavonols.flavonoid 3''-monooxygenase	c288502.graph_c0	Transcript	(loc_os09g26940.1 : 357.0) no description available & (at4g31940 : 356.0) member of CYP82C; "cytochrome P450, family 82, subfamily C, polypeptide 4" (CYP82C4); FUNCTIONS IN: electron carrier activity, monooxygenase activity, iron ion binding, oxygen binding, heme binding; INVOLVED IN: oxidation reduction; LOCATED IN: endomembrane system; EXPRESSED IN: root; CONTAINS InterPro DOMAIN/s: Cytochrome …	#N/A	#NUM!	1.78458	unknown [Picea sitchensis]
	16.8.3.3	secondary metabolism.flavonoids.dihydroflavonols.flavonoid 3''-monooxygenase	c289124.graph_c0	Transcript	(q9sbq9|f3ph_pethy : 122.0) Flavonoid 3'-monooxygenase (EC 1.14.13.21) (Flavonoid 3'-hydroxylase) (Cytochrome P450 75B2) - Petunia hybrida (Petunia) & (loc_os10g17260.1 : 121.0) no description available & (at2g45570 : 118.0) member of CYP76C; "cytochrome P450, family 76, subfamily C, polypeptide 2" (CYP76C2); FUNCTIONS IN: electron carrier activity, monooxygenase activity, iron ion binding, oxyge…	#N/A	#NUM!	Inf	hypothetical protein RSAG8_10932, partial [Rhizoctonia solani AG-8 WAC10335]
	16.8.3.3	secondary metabolism.flavonoids.dihydroflavonols.flavonoid 3''-monooxygenase	c289656.graph_c0	Transcript	(at3g52970 : 399.0) member of CYP76G; "cytochrome P450, family 76, subfamily G, polypeptide 1" (CYP76G1); FUNCTIONS IN: electron carrier activity, monooxygenase activity, iron ion binding, oxygen binding, heme binding; INVOLVED IN: oxidation reduction; LOCATED IN: endomembrane system; EXPRESSED IN: stem, root; CONTAINS InterPro DOMAIN/s: Cytochrome P450 (InterPro:IPR001128), Cytochrome P450, E-cl…	#N/A	-1.02133	2.20115	unknown [Picea sitchensis]
	16.8.3.3	secondary metabolism.flavonoids.dihydroflavonols.flavonoid 3''-monooxygenase	c290423.graph_c0	Transcript	(at3g26270 : 141.0) putative cytochrome P450; "cytochrome P450, family 71, subfamily B, polypeptide 25" (CYP71B25); FUNCTIONS IN: electron carrier activity, monooxygenase activity, iron ion binding, oxygen binding, heme binding; INVOLVED IN: oxidation reduction; CONTAINS InterPro DOMAIN/s: Cytochrome P450 (InterPro:IPR001128), Cytochrome P450, E-class, group I (InterPro:IPR002401), Cytochrome P45…	#N/A	#NUM!	Inf	O-methylsterigmatocystin oxidoreductase [Rhizoctonia solani]
	16.8.3.3	secondary metabolism.flavonoids.dihydroflavonols.flavonoid 3''-monooxygenase	c290522.graph_c0	Transcript	(at2g45570 : 388.0) member of CYP76C; "cytochrome P450, family 76, subfamily C, polypeptide 2" (CYP76C2); FUNCTIONS IN: electron carrier activity, monooxygenase activity, iron ion binding, oxygen binding, heme binding; INVOLVED IN: oxidation reduction; EXPRESSED IN: stem, sepal, male gametophyte, carpel, stamen; EXPRESSED DURING: 4 anthesis; CONTAINS InterPro DOMAIN/s: Cytochrome P450 (InterPro:I…	-1.29429	-1.07066	#N/A	#N/A
	16.8.3.3	secondary metabolism.flavonoids.dihydroflavonols.flavonoid 3''-monooxygenase	c291806.graph_c0	Transcript	(loc_os09g26960.1 : 436.0) no description available & (o81970|c71a9_soybn : 389.0) Cytochrome P450 71A9 (EC 1.14.-.-) (P450 CP1) - Glycine max (Soybean) & (at3g48310 : 388.0) putative cytochrome P450; "cytochrome P450, family 71, subfamily A, polypeptide 22" (CYP71A22); FUNCTIONS IN: electron carrier activity, monooxygenase activity, iron ion binding, oxygen binding, heme binding; INVOLVED IN: ox…	#N/A	2.62113	-2.17413	unknown [Picea sitchensis]
	16.8.3.3	secondary metabolism.flavonoids.dihydroflavonols.flavonoid 3''-monooxygenase	c291899.graph_c0	Transcript	(at2g45550 : 348.0) member of CYP76C; "cytochrome P450, family 76, subfamily C, polypeptide 4" (CYP76C4); FUNCTIONS IN: electron carrier activity, monooxygenase activity, iron ion binding, oxygen binding, heme binding; INVOLVED IN: oxidation reduction; EXPRESSED IN: stem, root, carpel; EXPRESSED DURING: 4 anthesis; CONTAINS InterPro DOMAIN/s: Cytochrome P450 (InterPro:IPR001128), Cytochrome P450,…	1.72722	#NUM!	2.87017	unknown [Picea sitchensis]
	16.8.3.3	secondary metabolism.flavonoids.dihydroflavonols.flavonoid 3''-monooxygenase	c292265.graph_c0	Transcript	(loc_os10g08319.1 : 396.0) no description available & (q9sbq9|f3ph_pethy : 395.0) Flavonoid 3'-monooxygenase (EC 1.14.13.21) (Flavonoid 3'-hydroxylase) (Cytochrome P450 75B2) - Petunia hybrida (Petunia) & (at4g12320 : 394.0) member of CYP706A; "cytochrome P450, family 706, subfamily A, polypeptide 6" (CYP706A6); FUNCTIONS IN: electron carrier activity, monooxygenase activity, iron ion binding, ox…	1.32202	1.44137	#N/A	#N/A
	16.8.3.3	secondary metabolism.flavonoids.dihydroflavonols.flavonoid 3''-monooxygenase	c292660.graph_c0	Transcript	(loc_os10g16974.1 : 135.0) no description available & (at5g10600 : 134.0) member of CYP81K; "cytochrome P450, family 81, subfamily K, polypeptide 2" (CYP81K2); FUNCTIONS IN: electron carrier activity, monooxygenase activity, iron ion binding, oxygen binding, heme binding; INVOLVED IN: oxidation reduction; CONTAINS InterPro DOMAIN/s: Cytochrome P450 (InterPro:IPR001128), Cytochrome P450, E-class, …	#N/A	-2.21913	2.51801	unknown [Picea sitchensis]
	16.8.3.3	secondary metabolism.flavonoids.dihydroflavonols.flavonoid 3''-monooxygenase	c292689.graph_c0	Transcript	(loc_os09g26940.1 : 234.0) no description available & (p48418|c75a1_pethy : 218.0) Flavonoid 3',5'-hydroxylase 1 (EC 1.14.13.88) (F3'5'H) (Cytochrome P450 75A1) (CYPLXXVA1) - Petunia hybrida (Petunia) & (at5g07990 : 217.0) Required for flavonoid 3' hydroxylase activity.; TRANSPARENT TESTA 7 (TT7); CONTAINS InterPro DOMAIN/s: Cytochrome P450 (InterPro:IPR001128), Cytochrome P450, E-class, group I …	#N/A	-1.59991	2.89547	unknown [Picea sitchensis]
	16.8.3.3	secondary metabolism.flavonoids.dihydroflavonols.flavonoid 3''-monooxygenase	c293221.graph_c0	Transcript	(at2g40890 : 110.0) encodes coumarate 3-hydroxylase (C3H), a P450-dependent monooxygenase. Involved in lignin biosynthesis and flavonoid biosynthesis. Also affects the biosynthesis of coumarins such as scopoletin and scopolin as a branching-out-pathway from the phenylpropanoid acid level.; cytochrome P450, family 98, subfamily A, polypeptide 3 (CYP98A3); FUNCTIONS IN: monooxygenase activity, p-co…	#N/A	#NUM!	Inf	cytochrome P450 family protein [Rhizoctonia solani AG-3 Rhs1AP]
	16.8.3.3	secondary metabolism.flavonoids.dihydroflavonols.flavonoid 3''-monooxygenase	c294002.graph_c0	Transcript	(at2g40890 : 94.7) encodes coumarate 3-hydroxylase (C3H), a P450-dependent monooxygenase. Involved in lignin biosynthesis and flavonoid biosynthesis. Also affects the biosynthesis of coumarins such as scopoletin and scopolin as a branching-out-pathway from the phenylpropanoid acid level.; cytochrome P450, family 98, subfamily A, polypeptide 3 (CYP98A3); FUNCTIONS IN: monooxygenase activity, p-cou…	#N/A	#NUM!	Inf	O-methylsterigmatocystin oxidoreductase OS=Aspergillus parasiticus GN=ordA PE=3 SV=1 [Rhizoctonia solani AG-1 IB]
	16.8.3.3	secondary metabolism.flavonoids.dihydroflavonols.flavonoid 3''-monooxygenase	c294015.graph_c0	Transcript	(loc_os04g01140.1 : 124.0) no description available & (o48956|c98a1_sorbi : 122.0) Cytochrome P450 98A1 (EC 1.14.-.-) - Sorghum bicolor (Sorghum) (Sorghum vulgare) & (at1g74550 : 114.0) member of CYP98A; "cytochrome P450, family 98, subfamily A, polypeptide 9" (CYP98A9); FUNCTIONS IN: electron carrier activity, monooxygenase activity, iron ion binding, oxygen binding, heme binding; INVOLVED IN: o…	#N/A	#NUM!	Inf	cytochrome P450 family oxidoreductase [Rhizoctonia solani AG-3 Rhs1AP]
	16.8.3.3	secondary metabolism.flavonoids.dihydroflavonols.flavonoid 3''-monooxygenase	c294586.graph_c0	Transcript	(at1g74550 : 125.0) member of CYP98A; "cytochrome P450, family 98, subfamily A, polypeptide 9" (CYP98A9); FUNCTIONS IN: electron carrier activity, monooxygenase activity, iron ion binding, oxygen binding, heme binding; INVOLVED IN: oxidation reduction; EXPRESSED IN: 15 plant structures; EXPRESSED DURING: 9 growth stages; CONTAINS InterPro DOMAIN/s: Cytochrome P450 (InterPro:IPR001128), Cytochrome…	#N/A	#NUM!	Inf	cytochrome P450 family oxidoreductase [Rhizoctonia solani AG-3 Rhs1AP]
	16.8.3.3	secondary metabolism.flavonoids.dihydroflavonols.flavonoid 3''-monooxygenase	c295137.graph_c0	Transcript	(at4g37360 : 136.0) member of CYP81D; "cytochrome P450, family 81, subfamily D, polypeptide 2" (CYP81D2); FUNCTIONS IN: electron carrier activity, monooxygenase activity, iron ion binding, oxygen binding, heme binding; INVOLVED IN: oxidation reduction; LOCATED IN: endomembrane system; EXPRESSED IN: central cell; CONTAINS InterPro DOMAIN/s: Cytochrome P450 (InterPro:IPR001128), Cytochrome P450, co…	#N/A	#NUM!	Inf	hypothetical protein RSAG8_10932, partial [Rhizoctonia solani AG-8 WAC10335]
	16.8.3.3	secondary metabolism.flavonoids.dihydroflavonols.flavonoid 3''-monooxygenase	c295436.graph_c0	Transcript	(loc_os09g26940.1 : 436.0) no description available & (p37118|c71a2_solme : 380.0) Cytochrome P450 71A2 (EC 1.14.-.-) (CYPLXXIA2) (P-450EG4) - Solanum melongena (Eggplant) (Aubergine) & (at3g48270 : 374.0) putative cytochrome P450; "cytochrome P450, family 71, subfamily A, polypeptide 26" (CYP71A26); FUNCTIONS IN: electron carrier activity, monooxygenase activity, iron ion binding, oxygen binding…	1.11163	#NUM!	2.40758	unknown [Picea sitchensis]
	16.8.3.3	secondary metabolism.flavonoids.dihydroflavonols.flavonoid 3''-monooxygenase	c296224.graph_c0	Transcript	(loc_os03g55240.1 : 123.0) no description available & (at4g37340 : 122.0) member of CYP81D; "cytochrome P450, family 81, subfamily D, polypeptide 3" (CYP81D3); FUNCTIONS IN: electron carrier activity, monooxygenase activity, iron ion binding, oxygen binding, heme binding; INVOLVED IN: oxidation reduction; CONTAINS InterPro DOMAIN/s: Cytochrome P450 (InterPro:IPR001128), Cytochrome P450, conserved…	#N/A	#NUM!	Inf	O-methylsterigmatocystin oxidoreductase OS=Aspergillus parasiticus GN=ordA PE=3 SV=1 [Rhizoctonia solani AG-1 IB]
	16.8.3.3	secondary metabolism.flavonoids.dihydroflavonols.flavonoid 3''-monooxygenase	c296569.graph_c0	Transcript	(at1g74110 : 110.0) member of CYP78A; "cytochrome P450, family 78, subfamily A, polypeptide 10" (CYP78A10); FUNCTIONS IN: electron carrier activity, monooxygenase activity, iron ion binding, oxygen binding, heme binding; INVOLVED IN: oxidation reduction; LOCATED IN: cellular_component unknown; CONTAINS InterPro DOMAIN/s: Cytochrome P450 (InterPro:IPR001128), Cytochrome P450, E-class, group I (Int…	#N/A	#NUM!	Inf	cytochrome P450 family protein [Rhizoctonia solani AG-3 Rhs1AP]
	16.8.3.3	secondary metabolism.flavonoids.dihydroflavonols.flavonoid 3''-monooxygenase	c296838.graph_c0	Transcript	(p37122|c76a2_solme : 111.0) Cytochrome P450 76A2 (EC 1.14.-.-) (CYPLXXVIA2) (P-450EG7) - Solanum melongena (Eggplant) (Aubergine) & (at2g27690 : 102.0) Encodes a CYP94C1. Has highest omega-hydroxylase activity with 9,10-epoxystearic acid, while also metabolized lauric acid (C12:0) and C18 unsaturated fatty acids. Gene expression is induced in response to wounding and jasmonic acid treatment.; "c…	7.01122	#NUM!	9.05861	pisatin demethylase [Stagonospora sp. SRC1lsM3a]
	16.8.3.3	secondary metabolism.flavonoids.dihydroflavonols.flavonoid 3''-monooxygenase	c297070.graph_c0	Transcript	(at5g07990 : 311.0) Required for flavonoid 3' hydroxylase activity.; TRANSPARENT TESTA 7 (TT7); CONTAINS InterPro DOMAIN/s: Cytochrome P450 (InterPro:IPR001128), Cytochrome P450, E-class, group I (InterPro:IPR002401), Cytochrome P450, conserved site (InterPro:IPR017972); BEST Arabidopsis thaliana protein match is: cytochrome P450, family 706, subfamily A, polypeptide 6 (TAIR:AT4G12320.1); Has 351…	3.85873	-2.25577	6.50484	unknown [Picea sitchensis]
	16.8.3.3	secondary metabolism.flavonoids.dihydroflavonols.flavonoid 3''-monooxygenase	c297928.graph_c0	Transcript	(q9sbq9|f3ph_pethy : 515.0) Flavonoid 3'-monooxygenase (EC 1.14.13.21) (Flavonoid 3'-hydroxylase) (Cytochrome P450 75B2) - Petunia hybrida (Petunia) & (at5g07990 : 494.0) Required for flavonoid 3' hydroxylase activity.; TRANSPARENT TESTA 7 (TT7); CONTAINS InterPro DOMAIN/s: Cytochrome P450 (InterPro:IPR001128), Cytochrome P450, E-class, group I (InterPro:IPR002401), Cytochrome P450, conserved sit…	#N/A	#NUM!	1.10988	unknown [Picea sitchensis]
	16.8.3.3	secondary metabolism.flavonoids.dihydroflavonols.flavonoid 3''-monooxygenase	c298504.graph_c0	Transcript	(loc_os09g26960.1 : 633.0) no description available & (q9sbq9|f3ph_pethy : 416.0) Flavonoid 3'-monooxygenase (EC 1.14.13.21) (Flavonoid 3'-hydroxylase) (Cytochrome P450 75B2) - Petunia hybrida (Petunia) & (at5g07990 : 399.0) Required for flavonoid 3' hydroxylase activity.; TRANSPARENT TESTA 7 (TT7); CONTAINS InterPro DOMAIN/s: Cytochrome P450 (InterPro:IPR001128), Cytochrome P450, E-class, group …	#N/A	-2.45727	1.93015	unknown [Picea sitchensis]
	16.8.3.3	secondary metabolism.flavonoids.dihydroflavonols.flavonoid 3''-monooxygenase	c301093.graph_c0	Transcript	(at3g48270 : 221.0) putative cytochrome P450; "cytochrome P450, family 71, subfamily A, polypeptide 26" (CYP71A26); FUNCTIONS IN: electron carrier activity, monooxygenase activity, iron ion binding, oxygen binding, heme binding; INVOLVED IN: oxidation reduction; CONTAINS InterPro DOMAIN/s: Cytochrome P450 (InterPro:IPR001128), Cytochrome P450, conserved site (InterPro:IPR017972), Cytochrome P450,…	1.35612	-2.39282	4.13581	unknown [Picea sitchensis]
	16.8.3.3	secondary metabolism.flavonoids.dihydroflavonols.flavonoid 3''-monooxygenase	c301486.graph_c0	Transcript	(loc_os09g26970.1 : 149.0) no description available & (q9sbq9|f3ph_pethy : 137.0) Flavonoid 3'-monooxygenase (EC 1.14.13.21) (Flavonoid 3'-hydroxylase) (Cytochrome P450 75B2) - Petunia hybrida (Petunia) & (at5g07990 : 131.0) Required for flavonoid 3' hydroxylase activity.; TRANSPARENT TESTA 7 (TT7); CONTAINS InterPro DOMAIN/s: Cytochrome P450 (InterPro:IPR001128), Cytochrome P450, E-class, group …	#N/A	-2.71587	3.3022	unknown [Picea sitchensis]
	16.8.3.3	secondary metabolism.flavonoids.dihydroflavonols.flavonoid 3''-monooxygenase	c302027.graph_c0	Transcript	(at2g23220 : 128.0) member of CYP81D; "cytochrome P450, family 81, subfamily D, polypeptide 6" (CYP81D6); FUNCTIONS IN: electron carrier activity, monooxygenase activity, iron ion binding, oxygen binding, heme binding; INVOLVED IN: oxidation reduction; LOCATED IN: endomembrane system; CONTAINS InterPro DOMAIN/s: Cytochrome P450 (InterPro:IPR001128), Cytochrome P450, conserved site (InterPro:IPR01…	#N/A	#NUM!	Inf	cytochrome P450 family protein, partial [Rhizoctonia solani AG-3 Rhs1AP]
	16.8.3.3	secondary metabolism.flavonoids.dihydroflavonols.flavonoid 3''-monooxygenase	c302065.graph_c0	Transcript	(at5g07990 : 90.1) Required for flavonoid 3' hydroxylase activity.; TRANSPARENT TESTA 7 (TT7); CONTAINS InterPro DOMAIN/s: Cytochrome P450 (InterPro:IPR001128), Cytochrome P450, E-class, group I (InterPro:IPR002401), Cytochrome P450, conserved site (InterPro:IPR017972); BEST Arabidopsis thaliana protein match is: cytochrome P450, family 706, subfamily A, polypeptide 6 (TAIR:AT4G12320.1); Has 3517…	-1.04073	#NUM!	#N/A	#N/A
Flavonols	16.8.4	secondary metabolism.flavonoids.flavonols	c210392.graph_c0	Transcript	(at2g38240 : 112.0) 2-oxoglutarate (2OG) and Fe(II)-dependent oxygenase superfamily protein; FUNCTIONS IN: oxidoreductase activity; INVOLVED IN: response to salt stress; EXPRESSED IN: 11 plant structures; EXPRESSED DURING: 6 growth stages; CONTAINS InterPro DOMAIN/s: Oxoglutarate/iron-dependent oxygenase (InterPro:IPR005123); BEST Arabidopsis thaliana protein match is: 2-oxoglutarate (2OG) and Fe…	#N/A	#NUM!	1.84299	unknown [Picea sitchensis]
	16.8.4	secondary metabolism.flavonoids.flavonols	c252547.graph_c0	Transcript	(at2g36780 : 268.0) UDP-Glycosyltransferase superfamily protein; FUNCTIONS IN: UDP-glycosyltransferase activity, transferase activity, transferring glycosyl groups; INVOLVED IN: metabolic process; LOCATED IN: cellular_component unknown; CONTAINS InterPro DOMAIN/s: UDP-glucuronosyl/UDP-glucosyltransferase (InterPro:IPR002213); BEST Arabidopsis thaliana protein match is: UDP-Glycosyltransferase sup…	#N/A	-1.24292	1.91384	unknown [Picea sitchensis]
	16.8.4	secondary metabolism.flavonoids.flavonols	c265333.graph_c0	Transcript	(at4g34135 : 196.0) The At4g34135 gene encodes a flavonol 7-O-glucosyltransferase (EC 2.4.1.237) that glucosylates also with a 20 fold lower activity flavonols (kaempferol and quercetin) at the 3-O-position.; UDP-glucosyltransferase 73B2 (UGT73B2); FUNCTIONS IN: flavonol 3-O-glucosyltransferase activity, UDP-glycosyltransferase activity, quercetin 7-O-glucosyltransferase activity, UDP-glucosyltra…	#N/A	#NUM!	1.22825	unknown [Picea sitchensis]
	16.8.4	secondary metabolism.flavonoids.flavonols	c271481.graph_c0	Transcript	(at2g15490 : 164.0) UDP-glycosyltransferase 73B4 (UGT73B4); FUNCTIONS IN: quercetin 3-O-glucosyltransferase activity, UDP-glycosyltransferase activity, quercetin 7-O-glucosyltransferase activity, UDP-glucosyltransferase activity, transferase activity, transferring glycosyl groups; INVOLVED IN: response to other organism; LOCATED IN: endomembrane system; EXPRESSED IN: root; CONTAINS InterPro DOMAI…	#N/A	6.69889	-5.6297	unknown [Picea sitchensis]
	16.8.4	secondary metabolism.flavonoids.flavonols	c271605.graph_c1	Transcript	(loc_os04g49210.1 : 127.0) no description available & (at4g10500 : 112.0) 2-oxoglutarate (2OG) and Fe(II)-dependent oxygenase superfamily protein; FUNCTIONS IN: oxidoreductase activity, acting on paired donors, with incorporation or reduction of molecular oxygen, 2-oxoglutarate as one donor, and incorporation of one atom each of oxygen into both donors, oxidoreductase activity; INVOLVED IN: secon…	-1.34835	#NUM!	-3.71198	unknown [Picea sitchensis]
	16.8.4	secondary metabolism.flavonoids.flavonols	c274564.graph_c0	Transcript	(loc_os03g03034.1 : 271.0) no description available & (at2g36690 : 265.0) 2-oxoglutarate (2OG) and Fe(II)-dependent oxygenase superfamily protein; FUNCTIONS IN: oxidoreductase activity, acting on paired donors, with incorporation or reduction of molecular oxygen, 2-oxoglutarate as one donor, and incorporation of one atom each of oxygen into both donors, oxidoreductase activity; INVOLVED IN: biosy…	#N/A	#NUM!	2.78045	GA2ox1 [Pinus tabuliformis]
	16.8.4	secondary metabolism.flavonoids.flavonols	c276525.graph_c0	Transcript	(loc_os04g20474.3 : 112.0) no description available & (at2g15490 : 111.0) UDP-glycosyltransferase 73B4 (UGT73B4); FUNCTIONS IN: quercetin 3-O-glucosyltransferase activity, UDP-glycosyltransferase activity, quercetin 7-O-glucosyltransferase activity, UDP-glucosyltransferase activity, transferase activity, transferring glycosyl groups; INVOLVED IN: response to other organism; LOCATED IN: endomembra…	#N/A	-2.20031	3.08803	unknown [Picea sitchensis]
	16.8.4	secondary metabolism.flavonoids.flavonols	c276797.graph_c0	Transcript	(at2g36750 : 191.0) UDP-glucosyl transferase 73C1 (UGT73C1); CONTAINS InterPro DOMAIN/s: UDP-glucuronosyl/UDP-glucosyltransferase (InterPro:IPR002213); BEST Arabidopsis thaliana protein match is: don-glucosyltransferase 1 (TAIR:AT2G36800.1); Has 7705 Blast hits to 7611 proteins in 415 species: Archae - 0; Bacteria - 205; Metazoa - 2197; Fungi - 31; Plants - 5129; Viruses - 79; Other Eukaryotes - …	1.95841	#NUM!	1.47555	unknown [Picea sitchensis]
	16.8.4	secondary metabolism.flavonoids.flavonols	c285004.graph_c0	Transcript	(loc_os01g70930.1 : 301.0) no description available & (at3g21420 : 296.0) 2-oxoglutarate (2OG) and Fe(II)-dependent oxygenase superfamily protein; FUNCTIONS IN: oxidoreductase activity; INVOLVED IN: metabolic process; LOCATED IN: cellular_component unknown; EXPRESSED IN: 16 plant structures; EXPRESSED DURING: 8 growth stages; CONTAINS InterPro DOMAIN/s: Oxoglutarate/iron-dependent oxygenase (Inte…	3.00825	#NUM!	3.67755	unknown [Picea sitchensis]
	16.8.4	secondary metabolism.flavonoids.flavonols	c285078.graph_c0	Transcript	(at1g73880 : 129.0) UDP-glucosyl transferase 89B1 (UGT89B1); FUNCTIONS IN: in 7 functions; INVOLVED IN: metabolic process; LOCATED IN: cellular_component unknown; CONTAINS InterPro DOMAIN/s: UDP-glucuronosyl/UDP-glucosyltransferase (InterPro:IPR002213); BEST Arabidopsis thaliana protein match is: UDP-Glycosyltransferase superfamily protein (TAIR:AT1G51210.1); Has 6052 Blast hits to 5982 proteins …	#N/A	#NUM!	1.87823	unknown [Picea sitchensis]
	16.8.4	secondary metabolism.flavonoids.flavonols	c286537.graph_c0	Transcript	(loc_os01g70930.1 : 313.0) no description available & (at3g21420 : 312.0) 2-oxoglutarate (2OG) and Fe(II)-dependent oxygenase superfamily protein; FUNCTIONS IN: oxidoreductase activity; INVOLVED IN: metabolic process; LOCATED IN: cellular_component unknown; EXPRESSED IN: 16 plant structures; EXPRESSED DURING: 8 growth stages; CONTAINS InterPro DOMAIN/s: Oxoglutarate/iron-dependent oxygenase (Inte…	1.30743	7.77899	-6.08678	ethylene-forming enzyme [Picea glauca]
	16.8.4	secondary metabolism.flavonoids.flavonols	c288368.graph_c1	Transcript	(loc_os04g55070.1 : 204.0) no description available & (at3g19010 : 142.0) 2-oxoglutarate (2OG) and Fe(II)-dependent oxygenase superfamily protein; FUNCTIONS IN: flavonol synthase activity, oxidoreductase activity; INVOLVED IN: flavonoid biosynthetic process; LOCATED IN: cellular_component unknown; EXPRESSED IN: 24 plant structures; EXPRESSED DURING: 15 growth stages; CONTAINS InterPro DOMAIN/s: O…	#N/A	-2.66852	5.08602	hypothetical protein 0_6545_01, partial [Pinus taeda]
	16.8.4	secondary metabolism.flavonoids.flavonols	c290793.graph_c0	Transcript	(at2g15490 : 285.0) UDP-glycosyltransferase 73B4 (UGT73B4); FUNCTIONS IN: quercetin 3-O-glucosyltransferase activity, UDP-glycosyltransferase activity, quercetin 7-O-glucosyltransferase activity, UDP-glucosyltransferase activity, transferase activity, transferring glycosyl groups; INVOLVED IN: response to other organism; LOCATED IN: endomembrane system; EXPRESSED IN: root; CONTAINS InterPro DOMAI…	-1.31935	#NUM!	#N/A	#N/A
	16.8.4	secondary metabolism.flavonoids.flavonols	c291682.graph_c0	Transcript	(loc_os03g24430.1 : 177.0) no description available & (at3g50740 : 173.0) UGT72E1 is an UDPG:coniferyl alcohol glucosyltransferase which specifically glucosylates sinapyl- and coniferyl aldehydes. The enzyme is thought to be involved in lignin metabolism.; UDP-glucosyl transferase 72E1 (UGT72E1); CONTAINS InterPro DOMAIN/s: UDP-glucuronosyl/UDP-glucosyltransferase (InterPro:IPR002213); BEST Arabi…	1.02729	1.26932	#N/A	#N/A
	16.8.4	secondary metabolism.flavonoids.flavonols	c292941.graph_c0	Transcript	(loc_os01g08110.1 : 220.0) no description available & (at2g15490 : 217.0) UDP-glycosyltransferase 73B4 (UGT73B4); FUNCTIONS IN: quercetin 3-O-glucosyltransferase activity, UDP-glycosyltransferase activity, quercetin 7-O-glucosyltransferase activity, UDP-glucosyltransferase activity, transferase activity, transferring glycosyl groups; INVOLVED IN: response to other organism; LOCATED IN: endomembra…	#N/A	1.58542	#N/A	#N/A
	16.8.4	secondary metabolism.flavonoids.flavonols	c293708.graph_c0	Transcript	(p56725|zox_phavu : 186.0) Zeatin O-xylosyltransferase (EC 2.4.2.40) (Zeatin O-beta-D-xylosyltransferase) - Phaseolus vulgaris (Kidney bean) (French bean) & (loc_os04g42690.1 : 184.0) no description available & (at5g26310 : 174.0) UGT72E3 is an UDPG:coniferyl alcohol glucosyltransferase which glucosylates sinapyl- and coniferyl alcohol as well as sinapic acid. The enzyme is thought to be involved…	1.82521	1.52191	#N/A	#N/A
	16.8.4	secondary metabolism.flavonoids.flavonols	c295174.graph_c0	Transcript	(p56725|zox_phavu : 279.0) Zeatin O-xylosyltransferase (EC 2.4.2.40) (Zeatin O-beta-D-xylosyltransferase) - Phaseolus vulgaris (Kidney bean) (French bean) & (loc_os04g46980.1 : 257.0) no description available & (at2g36790 : 225.0) The At2g36790 gene encodes a UDP-glucose:flavonol-3-O-glycoside-7-O-glucosyltransferase (UGT73C6)attaching a glucosyl residue to the 7-O-position of the flavonols kaemp…	2.37297	3.68345	#N/A	#N/A
	16.8.4	secondary metabolism.flavonoids.flavonols	c295540.graph_c0	Transcript	(at3g21420 : 232.0) 2-oxoglutarate (2OG) and Fe(II)-dependent oxygenase superfamily protein; FUNCTIONS IN: oxidoreductase activity; INVOLVED IN: metabolic process; LOCATED IN: cellular_component unknown; EXPRESSED IN: 16 plant structures; EXPRESSED DURING: 8 growth stages; CONTAINS InterPro DOMAIN/s: Oxoglutarate/iron-dependent oxygenase (InterPro:IPR005123); BEST Arabidopsis thaliana protein mat…	1.67977	#NUM!	2.92227	unknown [Picea sitchensis]
	16.8.4	secondary metabolism.flavonoids.flavonols	c295636.graph_c1	Transcript	(loc_os04g46980.1 : 98.6) no description available & (q8rxa5|czog2_maize : 98.2) Cis-zeatin O-glucosyltransferase 2 (EC 2.4.1.215) (cisZOG2) - Zea mays (Maize) & (at2g36790 : 95.9) The At2g36790 gene encodes a UDP-glucose:flavonol-3-O-glycoside-7-O-glucosyltransferase (UGT73C6)attaching a glucosyl residue to the 7-O-position of the flavonols kaempferol, quercetin and their 3-O-glycoside derivativ…	1.46331	#NUM!	#N/A	#N/A
	16.8.4	secondary metabolism.flavonoids.flavonols	c295753.graph_c0	Transcript	(at3g21420 : 305.0) 2-oxoglutarate (2OG) and Fe(II)-dependent oxygenase superfamily protein; FUNCTIONS IN: oxidoreductase activity; INVOLVED IN: metabolic process; LOCATED IN: cellular_component unknown; EXPRESSED IN: 16 plant structures; EXPRESSED DURING: 8 growth stages; CONTAINS InterPro DOMAIN/s: Oxoglutarate/iron-dependent oxygenase (InterPro:IPR005123); BEST Arabidopsis thaliana protein mat…	#N/A	-2.63086	4.19631	unknown [Picea sitchensis]
	16.8.4	secondary metabolism.flavonoids.flavonols	c295880.graph_c0	Transcript	(at3g21420 : 314.0) 2-oxoglutarate (2OG) and Fe(II)-dependent oxygenase superfamily protein; FUNCTIONS IN: oxidoreductase activity; INVOLVED IN: metabolic process; LOCATED IN: cellular_component unknown; EXPRESSED IN: 16 plant structures; EXPRESSED DURING: 8 growth stages; CONTAINS InterPro DOMAIN/s: Oxoglutarate/iron-dependent oxygenase (InterPro:IPR005123); BEST Arabidopsis thaliana protein mat…	#N/A	-1.29154	1.82429	GA2ox6 [Pinus tabuliformis]
	16.8.4	secondary metabolism.flavonoids.flavonols	c296764.graph_c0	Transcript	(at2g36780 : 209.0) UDP-Glycosyltransferase superfamily protein; FUNCTIONS IN: UDP-glycosyltransferase activity, transferase activity, transferring glycosyl groups; INVOLVED IN: metabolic process; LOCATED IN: cellular_component unknown; CONTAINS InterPro DOMAIN/s: UDP-glucuronosyl/UDP-glucosyltransferase (InterPro:IPR002213); BEST Arabidopsis thaliana protein match is: UDP-Glycosyltransferase sup…	#N/A	-4.20146	4.3617	unknown [Picea sitchensis]
	16.8.4	secondary metabolism.flavonoids.flavonols	c298299.graph_c0	Transcript	(p56725|zox_phavu : 294.0) Zeatin O-xylosyltransferase (EC 2.4.2.40) (Zeatin O-beta-D-xylosyltransferase) - Phaseolus vulgaris (Kidney bean) (French bean) & (loc_os04g46990.1 : 267.0) no description available & (at2g36780 : 220.0) UDP-Glycosyltransferase superfamily protein; FUNCTIONS IN: UDP-glycosyltransferase activity, transferase activity, transferring glycosyl groups; INVOLVED IN: metabolic …	1.21644	1.06307	#N/A	#N/A
	16.8.4	secondary metabolism.flavonoids.flavonols	c299481.graph_c0	Transcript	(at2g15490 : 190.0) UDP-glycosyltransferase 73B4 (UGT73B4); FUNCTIONS IN: quercetin 3-O-glucosyltransferase activity, UDP-glycosyltransferase activity, quercetin 7-O-glucosyltransferase activity, UDP-glucosyltransferase activity, transferase activity, transferring glycosyl groups; INVOLVED IN: response to other organism; LOCATED IN: endomembrane system; EXPRESSED IN: root; CONTAINS InterPro DOMAI…	2.14974	-1.94378	4.48167	PREDICTED: UDP-glycosyltransferase 73B4-like [Jatropha curcas]
	16.8.4.1	secondary metabolism.flavonoids.flavonols.flavonol synthase (FLS)	c263060.graph_c0	Transcript	(q07512|fls_pethy : 382.0) Flavonol synthase/flavanone 3-hydroxylase (EC 1.14.11.23) (EC 1.14.11.9) (FLS) - Petunia hybrida (Petunia) & (loc_os02g52840.1 : 367.0) no description available & (at5g08640 : 364.0) Encodes a flavonol synthase that catalyzes formation of flavonols from dihydroflavonols.; flavonol synthase 1 (FLS1); CONTAINS InterPro DOMAIN/s: Oxoglutarate/iron-dependent oxygenase (Inte…	2.12846	5.14475	-2.62685	flavonol synthase [Ginkgo biloba]
	16.8.4.1	secondary metabolism.flavonoids.flavonols.flavonol synthase (FLS)	c288368.graph_c1	Transcript	(loc_os04g55070.1 : 204.0) no description available & (at3g19010 : 142.0) 2-oxoglutarate (2OG) and Fe(II)-dependent oxygenase superfamily protein; FUNCTIONS IN: flavonol synthase activity, oxidoreductase activity; INVOLVED IN: flavonoid biosynthetic process; LOCATED IN: cellular_component unknown; EXPRESSED IN: 24 plant structures; EXPRESSED DURING: 15 growth stages; CONTAINS InterPro DOMAIN/s: O…	#N/A	-2.66852	5.08602	hypothetical protein 0_6545_01, partial [Pinus taeda]
	16.8.4.1	secondary metabolism.flavonoids.flavonols.flavonol synthase (FLS)	c294600.graph_c0	Transcript	(q07512|fls_pethy : 332.0) Flavonol synthase/flavanone 3-hydroxylase (EC 1.14.11.23) (EC 1.14.11.9) (FLS) - Petunia hybrida (Petunia) & (at5g08640 : 327.0) Encodes a flavonol synthase that catalyzes formation of flavonols from dihydroflavonols.; flavonol synthase 1 (FLS1); CONTAINS InterPro DOMAIN/s: Oxoglutarate/iron-dependent oxygenase (InterPro:IPR005123); BEST Arabidopsis thaliana protein mat…	2.24402	6.17163	-3.53978	GA2ox9 [Pinus tabuliformis]
	16.8.4.2	secondary metabolism.flavonoids.flavonols.flavonol 3-O-glycosyltransferase	c252547.graph_c0	Transcript	(at2g36780 : 268.0) UDP-Glycosyltransferase superfamily protein; FUNCTIONS IN: UDP-glycosyltransferase activity, transferase activity, transferring glycosyl groups; INVOLVED IN: metabolic process; LOCATED IN: cellular_component unknown; CONTAINS InterPro DOMAIN/s: UDP-glucuronosyl/UDP-glucosyltransferase (InterPro:IPR002213); BEST Arabidopsis thaliana protein match is: UDP-Glycosyltransferase sup…	#N/A	-1.24292	1.91384	unknown [Picea sitchensis]
	16.8.4.2	secondary metabolism.flavonoids.flavonols.flavonol 3-O-glycosyltransferase	c261048.graph_c1	Transcript	(at4g34131 : 114.0) UDP-glucosyl transferase 73B3 (UGT73B3); FUNCTIONS IN: transferase activity, transferring hexosyl groups, quercetin 3-O-glucosyltransferase activity, UDP-glycosyltransferase activity, UDP-glucosyltransferase activity; INVOLVED IN: response to cyclopentenone, response to other organism; LOCATED IN: endomembrane system; CONTAINS InterPro DOMAIN/s: UDP-glucuronosyl/UDP-glucosyltr…	-1.74575	-2.11863	#N/A	#N/A
	16.8.4.2	secondary metabolism.flavonoids.flavonols.flavonol 3-O-glycosyltransferase	c265333.graph_c0	Transcript	(at4g34135 : 196.0) The At4g34135 gene encodes a flavonol 7-O-glucosyltransferase (EC 2.4.1.237) that glucosylates also with a 20 fold lower activity flavonols (kaempferol and quercetin) at the 3-O-position.; UDP-glucosyltransferase 73B2 (UGT73B2); FUNCTIONS IN: flavonol 3-O-glucosyltransferase activity, UDP-glycosyltransferase activity, quercetin 7-O-glucosyltransferase activity, UDP-glucosyltra…	#N/A	#NUM!	1.22825	unknown [Picea sitchensis]
	16.8.4.2	secondary metabolism.flavonoids.flavonols.flavonol 3-O-glycosyltransferase	c271481.graph_c0	Transcript	(at2g15490 : 164.0) UDP-glycosyltransferase 73B4 (UGT73B4); FUNCTIONS IN: quercetin 3-O-glucosyltransferase activity, UDP-glycosyltransferase activity, quercetin 7-O-glucosyltransferase activity, UDP-glucosyltransferase activity, transferase activity, transferring glycosyl groups; INVOLVED IN: response to other organism; LOCATED IN: endomembrane system; EXPRESSED IN: root; CONTAINS InterPro DOMAI…	#N/A	6.69889	-5.6297	unknown [Picea sitchensis]
	16.8.4.2	secondary metabolism.flavonoids.flavonols.flavonol 3-O-glycosyltransferase	c276525.graph_c0	Transcript	(loc_os04g20474.3 : 112.0) no description available & (at2g15490 : 111.0) UDP-glycosyltransferase 73B4 (UGT73B4); FUNCTIONS IN: quercetin 3-O-glucosyltransferase activity, UDP-glycosyltransferase activity, quercetin 7-O-glucosyltransferase activity, UDP-glucosyltransferase activity, transferase activity, transferring glycosyl groups; INVOLVED IN: response to other organism; LOCATED IN: endomembra…	#N/A	-2.20031	3.08803	unknown [Picea sitchensis]
	16.8.4.2	secondary metabolism.flavonoids.flavonols.flavonol 3-O-glycosyltransferase	c276797.graph_c0	Transcript	(at2g36750 : 191.0) UDP-glucosyl transferase 73C1 (UGT73C1); CONTAINS InterPro DOMAIN/s: UDP-glucuronosyl/UDP-glucosyltransferase (InterPro:IPR002213); BEST Arabidopsis thaliana protein match is: don-glucosyltransferase 1 (TAIR:AT2G36800.1); Has 7705 Blast hits to 7611 proteins in 415 species: Archae - 0; Bacteria - 205; Metazoa - 2197; Fungi - 31; Plants - 5129; Viruses - 79; Other Eukaryotes - …	1.95841	#NUM!	1.47555	unknown [Picea sitchensis]
	16.8.4.2	secondary metabolism.flavonoids.flavonols.flavonol 3-O-glycosyltransferase	c290793.graph_c0	Transcript	(at2g15490 : 285.0) UDP-glycosyltransferase 73B4 (UGT73B4); FUNCTIONS IN: quercetin 3-O-glucosyltransferase activity, UDP-glycosyltransferase activity, quercetin 7-O-glucosyltransferase activity, UDP-glucosyltransferase activity, transferase activity, transferring glycosyl groups; INVOLVED IN: response to other organism; LOCATED IN: endomembrane system; EXPRESSED IN: root; CONTAINS InterPro DOMAI…	-1.31935	#NUM!	#N/A	#N/A
	16.8.4.2	secondary metabolism.flavonoids.flavonols.flavonol 3-O-glycosyltransferase	c291682.graph_c0	Transcript	(loc_os03g24430.1 : 177.0) no description available & (at3g50740 : 173.0) UGT72E1 is an UDPG:coniferyl alcohol glucosyltransferase which specifically glucosylates sinapyl- and coniferyl aldehydes. The enzyme is thought to be involved in lignin metabolism.; UDP-glucosyl transferase 72E1 (UGT72E1); CONTAINS InterPro DOMAIN/s: UDP-glucuronosyl/UDP-glucosyltransferase (InterPro:IPR002213); BEST Arabi…	1.02729	1.26932	#N/A	#N/A
	16.8.4.2	secondary metabolism.flavonoids.flavonols.flavonol 3-O-glycosyltransferase	c292183.graph_c1	Transcript	(at2g15490 : 294.0) UDP-glycosyltransferase 73B4 (UGT73B4); FUNCTIONS IN: quercetin 3-O-glucosyltransferase activity, UDP-glycosyltransferase activity, quercetin 7-O-glucosyltransferase activity, UDP-glucosyltransferase activity, transferase activity, transferring glycosyl groups; INVOLVED IN: response to other organism; LOCATED IN: endomembrane system; EXPRESSED IN: root; CONTAINS InterPro DOMAI…	#N/A	#NUM!	1.70093	unknown [Picea sitchensis]
	16.8.4.2	secondary metabolism.flavonoids.flavonols.flavonol 3-O-glycosyltransferase	c292941.graph_c0	Transcript	(loc_os01g08110.1 : 220.0) no description available & (at2g15490 : 217.0) UDP-glycosyltransferase 73B4 (UGT73B4); FUNCTIONS IN: quercetin 3-O-glucosyltransferase activity, UDP-glycosyltransferase activity, quercetin 7-O-glucosyltransferase activity, UDP-glucosyltransferase activity, transferase activity, transferring glycosyl groups; INVOLVED IN: response to other organism; LOCATED IN: endomembra…	#N/A	1.58542	#N/A	#N/A
	16.8.4.2	secondary metabolism.flavonoids.flavonols.flavonol 3-O-glycosyltransferase	c293708.graph_c0	Transcript	(p56725|zox_phavu : 186.0) Zeatin O-xylosyltransferase (EC 2.4.2.40) (Zeatin O-beta-D-xylosyltransferase) - Phaseolus vulgaris (Kidney bean) (French bean) & (loc_os04g42690.1 : 184.0) no description available & (at5g26310 : 174.0) UGT72E3 is an UDPG:coniferyl alcohol glucosyltransferase which glucosylates sinapyl- and coniferyl alcohol as well as sinapic acid. The enzyme is thought to be involved…	1.82521	1.52191	#N/A	#N/A
	16.8.4.2	secondary metabolism.flavonoids.flavonols.flavonol 3-O-glycosyltransferase	c295174.graph_c0	Transcript	(p56725|zox_phavu : 279.0) Zeatin O-xylosyltransferase (EC 2.4.2.40) (Zeatin O-beta-D-xylosyltransferase) - Phaseolus vulgaris (Kidney bean) (French bean) & (loc_os04g46980.1 : 257.0) no description available & (at2g36790 : 225.0) The At2g36790 gene encodes a UDP-glucose:flavonol-3-O-glycoside-7-O-glucosyltransferase (UGT73C6)attaching a glucosyl residue to the 7-O-position of the flavonols kaemp…	2.37297	3.68345	#N/A	#N/A
	16.8.4.2	secondary metabolism.flavonoids.flavonols.flavonol 3-O-glycosyltransferase	c295636.graph_c2	Transcript	(at3g50740 : 119.0) UGT72E1 is an UDPG:coniferyl alcohol glucosyltransferase which specifically glucosylates sinapyl- and coniferyl aldehydes. The enzyme is thought to be involved in lignin metabolism.; UDP-glucosyl transferase 72E1 (UGT72E1); CONTAINS InterPro DOMAIN/s: UDP-glucuronosyl/UDP-glucosyltransferase (InterPro:IPR002213); BEST Arabidopsis thaliana protein match is: UDP-Glycosyltransfer…	1.43183	#NUM!	#N/A	#N/A
	16.8.4.2	secondary metabolism.flavonoids.flavonols.flavonol 3-O-glycosyltransferase	c296764.graph_c0	Transcript	(at2g36780 : 209.0) UDP-Glycosyltransferase superfamily protein; FUNCTIONS IN: UDP-glycosyltransferase activity, transferase activity, transferring glycosyl groups; INVOLVED IN: metabolic process; LOCATED IN: cellular_component unknown; CONTAINS InterPro DOMAIN/s: UDP-glucuronosyl/UDP-glucosyltransferase (InterPro:IPR002213); BEST Arabidopsis thaliana protein match is: UDP-Glycosyltransferase sup…	#N/A	-4.20146	4.3617	unknown [Picea sitchensis]
	16.8.4.2	secondary metabolism.flavonoids.flavonols.flavonol 3-O-glycosyltransferase	c297768.graph_c0	Transcript	(loc_os04g42690.1 : 265.0) no description available & (at5g12890 : 239.0) UDP-Glycosyltransferase superfamily protein; FUNCTIONS IN: UDP-glycosyltransferase activity, transferase activity, transferring glycosyl groups; INVOLVED IN: metabolic process; EXPRESSED IN: 22 plant structures; EXPRESSED DURING: 12 growth stages; CONTAINS InterPro DOMAIN/s: UDP-glucuronosyl/UDP-glucosyltransferase (InterPr…	#N/A	1.56245	-1.41444	unknown [Picea sitchensis]
	16.8.4.2	secondary metabolism.flavonoids.flavonols.flavonol 3-O-glycosyltransferase	c298785.graph_c0	Transcript	(at2g15490 : 277.0) UDP-glycosyltransferase 73B4 (UGT73B4); FUNCTIONS IN: quercetin 3-O-glucosyltransferase activity, UDP-glycosyltransferase activity, quercetin 7-O-glucosyltransferase activity, UDP-glucosyltransferase activity, transferase activity, transferring glycosyl groups; INVOLVED IN: response to other organism; LOCATED IN: endomembrane system; EXPRESSED IN: root; CONTAINS InterPro DOMAI…	3.21525	-1.20779	4.81066	unknown [Picea sitchensis]
	16.8.4.2	secondary metabolism.flavonoids.flavonols.flavonol 3-O-glycosyltransferase	c299481.graph_c0	Transcript	(at2g15490 : 190.0) UDP-glycosyltransferase 73B4 (UGT73B4); FUNCTIONS IN: quercetin 3-O-glucosyltransferase activity, UDP-glycosyltransferase activity, quercetin 7-O-glucosyltransferase activity, UDP-glucosyltransferase activity, transferase activity, transferring glycosyl groups; INVOLVED IN: response to other organism; LOCATED IN: endomembrane system; EXPRESSED IN: root; CONTAINS InterPro DOMAI…	2.14974	-1.94378	4.48167	PREDICTED: UDP-glycosyltransferase 73B4-like [Jatropha curcas]
Glucosinolates	16.5.1	secondary metabolism.sulfur-containing.glucosinolates	c296692.graph_c0	Transcript	(at1g52800 : 177.0) 2-oxoglutarate (2OG) and Fe(II)-dependent oxygenase superfamily protein; FUNCTIONS IN: oxidoreductase activity; LOCATED IN: cellular_component unknown; EXPRESSED IN: stem, root; CONTAINS InterPro DOMAIN/s: Oxoglutarate/iron-dependent oxygenase (InterPro:IPR005123); BEST Arabidopsis thaliana protein match is: 2-oxoglutarate (2OG) and Fe(II)-dependent oxygenase superfamily prote…	1.24879	#NUM!	1.46671	unknown [Picea sitchensis]
	16.5.1.1.1.1	secondary metabolism.sulfur-containing.glucosinolates.synthesis.aliphatic.branched-chain amino acid aminotransferase (BCAT/MAAT)	c249262.graph_c0	Transcript	(loc_os05g48450.6 : 208.0) no description available & (at5g65780 : 202.0) encodes a chloroplast branched-chain amino acid aminotransferase, can complement the yeast leu/iso-leu/val auxotrophy mutant; ATBCAT-5; FUNCTIONS IN: branched-chain-amino-acid transaminase activity, catalytic activity; LOCATED IN: mitochondrion, chloroplast; EXPRESSED IN: 23 plant structures; EXPRESSED DURING: 13 growth sta…	#N/A	#NUM!	Inf	branched-chain amino acid aminotransferase [Rhizoctonia solani]
	16.5.1.1.1.2	secondary metabolism.sulfur-containing.glucosinolates.synthesis.aliphatic.methylthioalkylmalate synthase (MAM)	c275480.graph_c0	Transcript	(at5g23020 : 145.0) methylthioalkymalate synthase-like. Also known as 2-isopropylmalate synthase (IMS2). encodes a methylthioalkylmalate synthase involved in the biosynthesis of aliphatic glucosinolates which accepts all the omega-methylthio-2-oxoalkanoic acids needed to form the known C3 to C8 glucosinolates in Arabidopsis.; 2-isopropylmalate synthase 2 (IMS2); CONTAINS InterPro DOMAIN/s: Aldola…	#N/A	-3.83683	6.25388	Homocitrate synthase [Pestalotiopsis fici W106-1]
	16.5.1.1.1.2	secondary metabolism.sulfur-containing.glucosinolates.synthesis.aliphatic.methylthioalkylmalate synthase (MAM)	c280346.graph_c0	Transcript	(at5g23020 : 146.0) methylthioalkymalate synthase-like. Also known as 2-isopropylmalate synthase (IMS2). encodes a methylthioalkylmalate synthase involved in the biosynthesis of aliphatic glucosinolates which accepts all the omega-methylthio-2-oxoalkanoic acids needed to form the known C3 to C8 glucosinolates in Arabidopsis.; 2-isopropylmalate synthase 2 (IMS2); CONTAINS InterPro DOMAIN/s: Aldola…	#N/A	-9.85251	Inf	homocitrate synthase [Rhizoctonia solani 123E]
	16.5.1.1.1.2	secondary metabolism.sulfur-containing.glucosinolates.synthesis.aliphatic.methylthioalkylmalate synthase (MAM)	c286257.graph_c0	Transcript	(q39891|leu1_soybn : 117.0) Probable 2-isopropylmalate synthase (EC 2.3.3.13) (Alpha-isopropylmalate synthase) (Alpha-IPM synthetase) (Late nodulin 56) (N-56) - Glycine max (Soybean) & (at5g23010 : 114.0) Encodes a methylthioalkylmalate synthase, catalyzes the condensation reactions of the first two rounds of methionine chain elongation in the biosynthesis of methionine-derived glucosinolates.; m…	#N/A	#NUM!	Inf	homocitrate synthase-like protein [Pyrenochaeta sp. DS3sAY3a]
	16.5.1.1.1.2	secondary metabolism.sulfur-containing.glucosinolates.synthesis.aliphatic.methylthioalkylmalate synthase (MAM)	c290792.graph_c0	Transcript	(at1g18500 : 109.0) Encodes an active Arabidopsis isopropylmalate synthase IPMS1. Involved in leucine biosynthesis. Do not participate in the chain elongation of glucosinolates. Expressed constitutively throughout the plant. Loss of IPMS1 can be compensated by a second isopropylmalate synthase gene IPMS2 (At1g74040).; methylthioalkylmalate synthase-like 4 (MAML-4); FUNCTIONS IN: 2-isopropylmalate…	#N/A	#NUM!	Inf	2-isopropylmalate synthase [Rhizoctonia solani 123E]
	16.5.1.1.1.2	secondary metabolism.sulfur-containing.glucosinolates.synthesis.aliphatic.methylthioalkylmalate synthase (MAM)	c296147.graph_c0	Transcript	(q39891|leu1_soybn : 142.0) Probable 2-isopropylmalate synthase (EC 2.3.3.13) (Alpha-isopropylmalate synthase) (Alpha-IPM synthetase) (Late nodulin 56) (N-56) - Glycine max (Soybean) & (loc_os12g04440.2 : 139.0) no description available & (at5g23010 : 135.0) Encodes a methylthioalkylmalate synthase, catalyzes the condensation reactions of the first two rounds of methionine chain elongation in the…	4.85787	#NUM!	6.91022	homocitrate synthase-like protein [Stagonospora sp. SRC1lsM3a]
	16.5.1.1.1.2	secondary metabolism.sulfur-containing.glucosinolates.synthesis.aliphatic.methylthioalkylmalate synthase (MAM)	c298585.graph_c0	Transcript	(at1g18500 : 129.0) Encodes an active Arabidopsis isopropylmalate synthase IPMS1. Involved in leucine biosynthesis. Do not participate in the chain elongation of glucosinolates. Expressed constitutively throughout the plant. Loss of IPMS1 can be compensated by a second isopropylmalate synthase gene IPMS2 (At1g74040).; methylthioalkylmalate synthase-like 4 (MAML-4); FUNCTIONS IN: 2-isopropylmalate…	6.04035	-2.67877	9.10705	2-isopropylmalate synthase [Stagonospora sp. SRC1lsM3a]
	16.5.1.1.1.3	secondary metabolism.sulfur-containing.glucosinolates.synthesis.aliphatic.methylthioalkylmalate isomerase large subunit (MAM-IL)	c279131.graph_c0	Transcript	(chl4|511497 : 138.0) no description available & (loc_os02g03260.1 : 132.0) no description available & (at4g13430 : 131.0) Encodes methylthioalkylmalate isomerase.; isopropyl malate isomerase large subunit 1 (IIL1); FUNCTIONS IN: lyase activity, intramolecular transferase activity, transferring hydroxy groups; INVOLVED IN: glucosinolate biosynthetic process, response to cadmium ion, metabolic pro…	#N/A	-12.1971	Inf	homoaconitate hydratase [Rhizoctonia solani]
	16.5.1.1.1.3	secondary metabolism.sulfur-containing.glucosinolates.synthesis.aliphatic.methylthioalkylmalate isomerase large subunit (MAM-IL)	c297372.graph_c0	Transcript	(at4g13430 : 173.0) Encodes methylthioalkylmalate isomerase.; isopropyl malate isomerase large subunit 1 (IIL1); FUNCTIONS IN: lyase activity, intramolecular transferase activity, transferring hydroxy groups; INVOLVED IN: glucosinolate biosynthetic process, response to cadmium ion, metabolic process; LOCATED IN: chloroplast stroma, chloroplast; EXPRESSED IN: 26 plant structures; EXPRESSED DURING:…	#N/A	-2.17769	7.89167	3-isopropylmalate dehydratase [Stagonospora sp. SRC1lsM3a]
	16.5.1.1.1.3	secondary metabolism.sulfur-containing.glucosinolates.synthesis.aliphatic.methylthioalkylmalate isomerase large subunit (MAM-IL)	c98513.graph_c0	Transcript	(at4g13430 : 171.0) Encodes methylthioalkylmalate isomerase.; isopropyl malate isomerase large subunit 1 (IIL1); FUNCTIONS IN: lyase activity, intramolecular transferase activity, transferring hydroxy groups; INVOLVED IN: glucosinolate biosynthetic process, response to cadmium ion, metabolic process; LOCATED IN: chloroplast stroma, chloroplast; EXPRESSED IN: 26 plant structures; EXPRESSED DURING:…	Inf	3.77805	#N/A	#N/A
	16.5.1.1.1.5	secondary metabolism.sulfur-containing.glucosinolates.synthesis.aliphatic.methylthioalkylmalate dehydrogenase (MAM-D)	c273860.graph_c0	Transcript	(loc_os03g45320.1 : 580.0) no description available & (at1g80560 : 568.0) The AtIMD2 is one out of 3 genes encoding the enzyme 3-isopropylmalate dehydrogenase involved in leucine biosynthesis in Arabidopsis. Its subcellular location has been targeted to plastids.; isopropylmalate dehydrogenase 2 (IMD2); FUNCTIONS IN: 3-isopropylmalate dehydrogenase activity; INVOLVED IN: leucine biosynthetic proc…	#N/A	1.10323	#N/A	#N/A
	16.5.1.1.1.5	secondary metabolism.sulfur-containing.glucosinolates.synthesis.aliphatic.methylthioalkylmalate dehydrogenase (MAM-D)	c285676.graph_c0	Transcript	(at1g31180 : 285.0) The AtIMD3 is one out of 3 genes encoding the enzyme 3-isopropylmalate dehydrogenase involved in leucine biosynthesis in Arabidopsis. Its subcellular location has been targeted to plastids.; isopropylmalate dehydrogenase 3 (IMD3); FUNCTIONS IN: 3-isopropylmalate dehydrogenase activity; INVOLVED IN: leucine biosynthetic process, response to salt stress, metabolic process; LOCAT…	#N/A	#NUM!	Inf	3-isopropylmalate dehydrogenase [Rhizoctonia solani AG-3 Rhs1AP]
	16.5.1.1.1.5	secondary metabolism.sulfur-containing.glucosinolates.synthesis.aliphatic.methylthioalkylmalate dehydrogenase (MAM-D)	c300139.graph_c0	Transcript	(chl4|524462 : 241.0) no description available & (loc_os03g45320.1 : 228.0) no description available & (at1g80560 : 218.0) The AtIMD2 is one out of 3 genes encoding the enzyme 3-isopropylmalate dehydrogenase involved in leucine biosynthesis in Arabidopsis. Its subcellular location has been targeted to plastids.; isopropylmalate dehydrogenase 2 (IMD2); FUNCTIONS IN: 3-isopropylmalate dehydrogenase…	#N/A	-2.17813	Inf	hypothetical protein V498_01792 [Pseudogymnoascus sp. VKM F-4517 (FW-2822)]
	16.5.1.1.1.7	secondary metabolism.sulfur-containing.glucosinolates.synthesis.aliphatic.CYP83A1 phenylacetaldoxime monooxygenase	c230157.graph_c0	Transcript	(at2g45570 : 127.0) member of CYP76C; "cytochrome P450, family 76, subfamily C, polypeptide 2" (CYP76C2); FUNCTIONS IN: electron carrier activity, monooxygenase activity, iron ion binding, oxygen binding, heme binding; INVOLVED IN: oxidation reduction; EXPRESSED IN: stem, sepal, male gametophyte, carpel, stamen; EXPRESSED DURING: 4 anthesis; CONTAINS InterPro DOMAIN/s: Cytochrome P450 (InterPro:I…	#N/A	#NUM!	Inf	O-methylsterigmatocystin oxidoreductase [Rhizoctonia solani AG-3 Rhs1AP]
	16.5.1.1.1.7	secondary metabolism.sulfur-containing.glucosinolates.synthesis.aliphatic.CYP83A1 phenylacetaldoxime monooxygenase	c264749.graph_c0	Transcript	(chl4|525111 : 107.0) no description available & (loc_os07g44140.1 : 103.0) no description available & (at1g34540 : 92.4) member of CYP94D; "cytochrome P450, family 94, subfamily D, polypeptide 1" (CYP94D1); FUNCTIONS IN: electron carrier activity, monooxygenase activity, iron ion binding, oxygen binding, heme binding; INVOLVED IN: oxidation reduction; LOCATED IN: endomembrane system; CONTAINS In…	#N/A	#NUM!	10.9649	cytochrome P450 family monooxygenase [Rhizoctonia solani AG-3 Rhs1AP]
	16.5.1.1.1.7	secondary metabolism.sulfur-containing.glucosinolates.synthesis.aliphatic.CYP83A1 phenylacetaldoxime monooxygenase	c269956.graph_c0	Transcript	(o48956|c98a1_sorbi : 94.0) Cytochrome P450 98A1 (EC 1.14.-.-) - Sorghum bicolor (Sorghum) (Sorghum vulgare) & (at4g13770 : 92.8) Encodes a cytochrome p450 enzyme that catalyzes the initial conversion of aldoximes to thiohydroximates in the synthesis of glucosinolates not derived from tryptophan. Also has a role in auxin homeostasis.; "cytochrome P450, family 83, subfamily A, polypeptide 1" (CYP8…	Inf	2.56283	#N/A	#N/A
	16.5.1.1.1.7	secondary metabolism.sulfur-containing.glucosinolates.synthesis.aliphatic.CYP83A1 phenylacetaldoxime monooxygenase	c273361.graph_c0	Transcript	(loc_os08g01450.1 : 140.0) no description available & (at4g37360 : 137.0) member of CYP81D; "cytochrome P450, family 81, subfamily D, polypeptide 2" (CYP81D2); FUNCTIONS IN: electron carrier activity, monooxygenase activity, iron ion binding, oxygen binding, heme binding; INVOLVED IN: oxidation reduction; LOCATED IN: endomembrane system; EXPRESSED IN: central cell; CONTAINS InterPro DOMAIN/s: Cyt…	#N/A	#NUM!	Inf	hypothetical protein RSAG8_11261, partial [Rhizoctonia solani AG-8 WAC10335]
	16.5.1.1.1.7	secondary metabolism.sulfur-containing.glucosinolates.synthesis.aliphatic.CYP83A1 phenylacetaldoxime monooxygenase	c274328.graph_c0	Transcript	(loc_os10g38090.1 : 106.0) no description available & (at4g00360 : 103.0) Encodes a member of the CYP86A subfamily of cytochrome p450 genes. Expressed at moderate levels in flowers, leaves, roots and stems.; "cytochrome P450, family 86, subfamily A, polypeptide 2" (CYP86A2); CONTAINS InterPro DOMAIN/s: Cytochrome P450 (InterPro:IPR001128), Cytochrome P450, E-class, group I (InterPro:IPR002401), C…	#N/A	#NUM!	Inf	cytochrome P450 family protein [Rhizoctonia solani AG-3 Rhs1AP]
	16.5.1.1.1.7	secondary metabolism.sulfur-containing.glucosinolates.synthesis.aliphatic.CYP83A1 phenylacetaldoxime monooxygenase	c274474.graph_c0	Transcript	(q42797|tcmo_soybn : 157.0) Trans-cinnamate 4-monooxygenase (EC 1.14.13.11) (Cinnamic acid 4-hydroxylase) (CA4H) (C4H) (P450C4H) (Cytochrome P450 73) - Glycine max (Soybean) & (at2g40890 : 148.0) encodes coumarate 3-hydroxylase (C3H), a P450-dependent monooxygenase. Involved in lignin biosynthesis and flavonoid biosynthesis. Also affects the biosynthesis of coumarins such as scopoletin and scopol…	#N/A	#NUM!	Inf	cytochrome P450 family protein [Rhizoctonia solani 123E]
	16.5.1.1.1.7	secondary metabolism.sulfur-containing.glucosinolates.synthesis.aliphatic.CYP83A1 phenylacetaldoxime monooxygenase	c281208.graph_c0	Transcript	(at4g12300 : 99.8) member of CYP706A; "cytochrome P450, family 706, subfamily A, polypeptide 4" (CYP706A4); FUNCTIONS IN: electron carrier activity, monooxygenase activity, iron ion binding, oxygen binding, heme binding; INVOLVED IN: oxidation reduction; LOCATED IN: cellular_component unknown; EXPRESSED IN: 22 plant structures; EXPRESSED DURING: 11 growth stages; CONTAINS InterPro DOMAIN/s: Cytoc…	#N/A	#NUM!	Inf	cytochrome P450 family protein [Rhizoctonia solani 123E]
	16.5.1.1.1.7	secondary metabolism.sulfur-containing.glucosinolates.synthesis.aliphatic.CYP83A1 phenylacetaldoxime monooxygenase	c282307.graph_c0	Transcript	(loc_os08g39730.1 : 138.0) no description available & (at4g12310 : 133.0) member of CYP706A; "cytochrome P450, family 706, subfamily A, polypeptide 5" (CYP706A5); FUNCTIONS IN: electron carrier activity, monooxygenase activity, iron ion binding, oxygen binding, heme binding; INVOLVED IN: oxidation reduction; LOCATED IN: endomembrane system; CONTAINS InterPro DOMAIN/s: Cytochrome P450 (InterPro:IP…	#N/A	#NUM!	Inf	O-methylsterigmatocystin oxidoreductase [Rhizoctonia solani 123E]
	16.5.1.1.1.7	secondary metabolism.sulfur-containing.glucosinolates.synthesis.aliphatic.CYP83A1 phenylacetaldoxime monooxygenase	c282863.graph_c0	Transcript	(at1g74540 : 143.0) member of CYP98A; "cytochrome P450, family 98, subfamily A, polypeptide 8" (CYP98A8); FUNCTIONS IN: electron carrier activity, monooxygenase activity, iron ion binding, oxygen binding, heme binding; INVOLVED IN: oxidation reduction; EXPRESSED IN: petal, leaf whorl, sepal, flower; EXPRESSED DURING: petal differentiation and expansion stage; CONTAINS InterPro DOMAIN/s: Cytochrom…	#N/A	-2.81776	Inf	cytochrome P450 [Stagonospora sp. SRC1lsM3a]
	16.5.1.1.1.7	secondary metabolism.sulfur-containing.glucosinolates.synthesis.aliphatic.CYP83A1 phenylacetaldoxime monooxygenase	c292881.graph_c0	Transcript	(at4g13770 : 125.0) Encodes a cytochrome p450 enzyme that catalyzes the initial conversion of aldoximes to thiohydroximates in the synthesis of glucosinolates not derived from tryptophan. Also has a role in auxin homeostasis.; "cytochrome P450, family 83, subfamily A, polypeptide 1" (CYP83A1); CONTAINS InterPro DOMAIN/s: Cytochrome P450 (InterPro:IPR001128), Cytochrome P450, conserved site (Inter…	#N/A	-2.9793	Inf	cytochrome P450 phenylacetate hydroxylase-like protein [Stagonospora sp. SRC1lsM3a]
	16.5.1.1.1.7	secondary metabolism.sulfur-containing.glucosinolates.synthesis.aliphatic.CYP83A1 phenylacetaldoxime monooxygenase	c297837.graph_c0	Transcript	(at1g74550 : 94.0) member of CYP98A; "cytochrome P450, family 98, subfamily A, polypeptide 9" (CYP98A9); FUNCTIONS IN: electron carrier activity, monooxygenase activity, iron ion binding, oxygen binding, heme binding; INVOLVED IN: oxidation reduction; EXPRESSED IN: 15 plant structures; EXPRESSED DURING: 9 growth stages; CONTAINS InterPro DOMAIN/s: Cytochrome P450 (InterPro:IPR001128), Cytochrome …	#N/A	-3.276	Inf	putative cytochrome p450 [Diplodia seriata]
	16.5.1.1.1.8	secondary metabolism.sulfur-containing.glucosinolates.synthesis.aliphatic.UDP-glycosyltransferase	c278287.graph_c0	Transcript	(at1g24100 : 127.0) Encodes a UDP-glucose:thiohydroximate S-glucosyltransferase, involved in glucosinolate biosynthesis; UDP-glucosyl transferase 74B1 (UGT74B1); CONTAINS InterPro DOMAIN/s: UDP-glucuronosyl/UDP-glucosyltransferase (InterPro:IPR002213); BEST Arabidopsis thaliana protein match is: UDP-glycosyltransferase 74 F1 (TAIR:AT2G43840.1); Has 7754 Blast hits to 7677 proteins in 493 species:…	3.15398	#NUM!	1.93945	unknown [Picea sitchensis]
	16.5.1.1.1.8	secondary metabolism.sulfur-containing.glucosinolates.synthesis.aliphatic.UDP-glycosyltransferase	c294372.graph_c0	Transcript	(loc_os10g17489.1 : 104.0) no description available & (at2g23250 : 98.6) UDP-glucosyl transferase 84B2 (UGT84B2); FUNCTIONS IN: UDP-glycosyltransferase activity, transferase activity, transferring glycosyl groups, abscisic acid glucosyltransferase activity; INVOLVED IN: metabolic process; CONTAINS InterPro DOMAIN/s: UDP-glucuronosyl/UDP-glucosyltransferase (InterPro:IPR002213); BEST Arabidopsis t…	#N/A	#NUM!	Inf	hypothetical protein RSAG8_05891, partial [Rhizoctonia solani AG-8 WAC10335]
	16.5.1.1.1.8	secondary metabolism.sulfur-containing.glucosinolates.synthesis.aliphatic.UDP-glycosyltransferase	c296379.graph_c0	Transcript	(at1g05675 : 353.0) UDP-Glycosyltransferase superfamily protein; FUNCTIONS IN: transferase activity, transferring hexosyl groups; INVOLVED IN: metabolic process; CONTAINS InterPro DOMAIN/s: UDP-glucuronosyl/UDP-glucosyltransferase (InterPro:IPR002213); BEST Arabidopsis thaliana protein match is: Uridine diphosphate glycosyltransferase 74E2 (TAIR:AT1G05680.1). & (loc_os09g34214.1 : 318.0) no descr…	2.00557	#NUM!	2.53459	unknown [Picea sitchensis]
	16.5.1.1.1.12	secondary metabolism.sulfur-containing.glucosinolates.synthesis.aliphatic.benzoate-CoA ligase	c173704.graph_c0	Transcript	(loc_os03g03790.1 : 231.0) no description available & (at1g65880 : 201.0) Encodes a benzoate-CoA ligase. Involved in the biosynthesis of benzoyloxyglucosinolate in Arabidopsis seeds.; benzoyloxyglucosinolate 1 (BZO1); CONTAINS InterPro DOMAIN/s: AMP-dependent synthetase/ligase (InterPro:IPR000873); BEST Arabidopsis thaliana protein match is: acyl activating enzyme 12 (TAIR:AT1G65890.1); Has 76758…	-2.76383	#NUM!	x	AMP-dependent synthetase and ligase family protein [Theobroma cacao]
	16.5.1.1.1.12	secondary metabolism.sulfur-containing.glucosinolates.synthesis.aliphatic.benzoate-CoA ligase	c178088.graph_c1	Transcript	(loc_os09g38350.1 : 175.0) no description available & (at1g66120 : 164.0) AMP-dependent synthetase and ligase family protein; FUNCTIONS IN: catalytic activity; INVOLVED IN: metabolic process; EXPRESSED IN: embryo, sepal, male gametophyte, carpel, stamen; EXPRESSED DURING: 4 anthesis, C globular stage, petal differentiation and expansion stage; CONTAINS InterPro DOMAIN/s: AMP-dependent synthetase/…	-2.66621	#NUM!	-4.84918	Benzoate--CoA ligase, peroxisomal [Ananas comosus]
	16.5.1.1.1.12	secondary metabolism.sulfur-containing.glucosinolates.synthesis.aliphatic.benzoate-CoA ligase	c253149.graph_c0	Transcript	(at1g77240 : 94.0) AMP-dependent synthetase and ligase family protein; FUNCTIONS IN: catalytic activity; INVOLVED IN: metabolic process; CONTAINS InterPro DOMAIN/s: AMP-binding, conserved site (InterPro:IPR020845), AMP-dependent synthetase/ligase (InterPro:IPR000873); BEST Arabidopsis thaliana protein match is: AMP-dependent synthetase and ligase family protein (TAIR:AT1G21540.1); Has 78814 Blast…	#N/A	#NUM!	Inf	hypothetical protein RSOLAG22IIIB_05595 [Rhizoctonia solani]
	16.5.1.1.1.12	secondary metabolism.sulfur-containing.glucosinolates.synthesis.aliphatic.benzoate-CoA ligase	c291096.graph_c0	Transcript	(loc_os09g38350.1 : 657.0) no description available & (at1g65890 : 592.0) acyl activating enzyme 12 (AAE12); FUNCTIONS IN: catalytic activity; INVOLVED IN: metabolic process; EXPRESSED IN: leaf apex, hypocotyl, flower; EXPRESSED DURING: petal differentiation and expansion stage; CONTAINS InterPro DOMAIN/s: AMP-dependent synthetase/ligase (InterPro:IPR000873); BEST Arabidopsis thaliana protein mat…	#N/A	2.76986	#N/A	#N/A
	16.5.1.1.1.12	secondary metabolism.sulfur-containing.glucosinolates.synthesis.aliphatic.benzoate-CoA ligase	c296413.graph_c0	Transcript	(p31685|4cl2_soltu : 187.0) 4-coumarate--CoA ligase 2 (EC 6.2.1.12) (4CL 2) (4-coumaroyl-CoA synthase 2) - Solanum tuberosum (Potato) & (loc_os02g08100.1 : 176.0) no description available & (at1g65060 : 163.0) encodes an isoform of 4-coumarate:CoA ligase (4CL), which is involved in the last step of the general phenylpropanoid pathway. mRNA levels are not induced in response to wounding or to fung…	#N/A	-1.96567	Inf	acetyl-CoA synthetase-like protein [Stagonospora sp. SRC1lsM3a]
	16.5.1.1.3.4	secondary metabolism.sulfur-containing.glucosinolates.synthesis.indole.cytochrome P450 monooxygenase	c110818.graph_c0	Transcript	(at4g37360 : 123.0) member of CYP81D; "cytochrome P450, family 81, subfamily D, polypeptide 2" (CYP81D2); FUNCTIONS IN: electron carrier activity, monooxygenase activity, iron ion binding, oxygen binding, heme binding; INVOLVED IN: oxidation reduction; LOCATED IN: endomembrane system; EXPRESSED IN: central cell; CONTAINS InterPro DOMAIN/s: Cytochrome P450 (InterPro:IPR001128), Cytochrome P450, co…	#N/A	#NUM!	Inf	O-methylsterigmatocystin oxidoreductase OS=Aspergillus flavus (strain ATCC 200026 / FGSC A1120 / NRRL 3357 / JCM 12722 / SRRC 167) GN=ordA PE=2 SV=1 [Rhizoctonia solani AG-1 IB]
	16.5.1.1.3.4	secondary metabolism.sulfur-containing.glucosinolates.synthesis.indole.cytochrome P450 monooxygenase	c230157.graph_c0	Transcript	(at2g45570 : 127.0) member of CYP76C; "cytochrome P450, family 76, subfamily C, polypeptide 2" (CYP76C2); FUNCTIONS IN: electron carrier activity, monooxygenase activity, iron ion binding, oxygen binding, heme binding; INVOLVED IN: oxidation reduction; EXPRESSED IN: stem, sepal, male gametophyte, carpel, stamen; EXPRESSED DURING: 4 anthesis; CONTAINS InterPro DOMAIN/s: Cytochrome P450 (InterPro:I…	#N/A	#NUM!	Inf	O-methylsterigmatocystin oxidoreductase [Rhizoctonia solani AG-3 Rhs1AP]
	16.5.1.1.3.4	secondary metabolism.sulfur-containing.glucosinolates.synthesis.indole.cytochrome P450 monooxygenase	c246522.graph_c0	Transcript	(at1g66540 : 115.0) Cytochrome P450 superfamily protein; FUNCTIONS IN: electron carrier activity, monooxygenase activity, iron ion binding, oxygen binding, heme binding; INVOLVED IN: oxidation reduction; EXPRESSED IN: 21 plant structures; EXPRESSED DURING: 13 growth stages; CONTAINS InterPro DOMAIN/s: Cytochrome P450 (InterPro:IPR001128), Cytochrome P450, conserved site (InterPro:IPR017972), Cyto…	#N/A	#NUM!	Inf	O-methylsterigmatocystin oxidoreductase OS=Aspergillus parasiticus GN=ordA PE=3 SV=1 [Rhizoctonia solani AG-1 IB]
	16.5.1.1.3.4	secondary metabolism.sulfur-containing.glucosinolates.synthesis.indole.cytochrome P450 monooxygenase	c262835.graph_c0	Transcript	(at2g23190 : 114.0) member of CYP81D; "cytochrome P450, family 81, subfamily D, polypeptide 7" (CYP81D7); FUNCTIONS IN: electron carrier activity, monooxygenase activity, iron ion binding, oxygen binding, heme binding; INVOLVED IN: oxidation reduction; LOCATED IN: endomembrane system; CONTAINS InterPro DOMAIN/s: Cytochrome P450 (InterPro:IPR001128), Cytochrome P450, conserved site (InterPro:IPR01…	#N/A	#NUM!	Inf	cytochrome P450 family protein [Rhizoctonia solani AG-3 Rhs1AP]
	16.5.1.1.3.4	secondary metabolism.sulfur-containing.glucosinolates.synthesis.indole.cytochrome P450 monooxygenase	c274474.graph_c0	Transcript	(q42797|tcmo_soybn : 157.0) Trans-cinnamate 4-monooxygenase (EC 1.14.13.11) (Cinnamic acid 4-hydroxylase) (CA4H) (C4H) (P450C4H) (Cytochrome P450 73) - Glycine max (Soybean) & (at2g40890 : 148.0) encodes coumarate 3-hydroxylase (C3H), a P450-dependent monooxygenase. Involved in lignin biosynthesis and flavonoid biosynthesis. Also affects the biosynthesis of coumarins such as scopoletin and scopol…	#N/A	#NUM!	Inf	cytochrome P450 family protein [Rhizoctonia solani 123E]
	16.5.1.1.3.4	secondary metabolism.sulfur-containing.glucosinolates.synthesis.indole.cytochrome P450 monooxygenase	c281208.graph_c0	Transcript	(at4g12300 : 99.8) member of CYP706A; "cytochrome P450, family 706, subfamily A, polypeptide 4" (CYP706A4); FUNCTIONS IN: electron carrier activity, monooxygenase activity, iron ion binding, oxygen binding, heme binding; INVOLVED IN: oxidation reduction; LOCATED IN: cellular_component unknown; EXPRESSED IN: 22 plant structures; EXPRESSED DURING: 11 growth stages; CONTAINS InterPro DOMAIN/s: Cytoc…	#N/A	#NUM!	Inf	cytochrome P450 family protein [Rhizoctonia solani 123E]
	16.5.1.1.3.4	secondary metabolism.sulfur-containing.glucosinolates.synthesis.indole.cytochrome P450 monooxygenase	c282863.graph_c0	Transcript	(at1g74540 : 143.0) member of CYP98A; "cytochrome P450, family 98, subfamily A, polypeptide 8" (CYP98A8); FUNCTIONS IN: electron carrier activity, monooxygenase activity, iron ion binding, oxygen binding, heme binding; INVOLVED IN: oxidation reduction; EXPRESSED IN: petal, leaf whorl, sepal, flower; EXPRESSED DURING: petal differentiation and expansion stage; CONTAINS InterPro DOMAIN/s: Cytochrom…	#N/A	-2.81776	Inf	cytochrome P450 [Stagonospora sp. SRC1lsM3a]
	16.5.1.1.3.4	secondary metabolism.sulfur-containing.glucosinolates.synthesis.indole.cytochrome P450 monooxygenase	c288257.graph_c0	Transcript	(loc_os06g01250.1 : 119.0) no description available & (chl4|525111 : 116.0) no description available & (q9sbq9|f3ph_pethy : 114.0) Flavonoid 3'-monooxygenase (EC 1.14.13.21) (Flavonoid 3'-hydroxylase) (Cytochrome P450 75B2) - Petunia hybrida (Petunia) & (at5g07990 : 112.0) Required for flavonoid 3' hydroxylase activity.; TRANSPARENT TESTA 7 (TT7); CONTAINS InterPro DOMAIN/s: Cytochrome P450 (Inte…	#N/A	-2.11001	Inf	hypothetical protein SNOG_12052 [Parastagonospora nodorum SN15]
	16.5.1.1.3.4	secondary metabolism.sulfur-containing.glucosinolates.synthesis.indole.cytochrome P450 monooxygenase	c289124.graph_c0	Transcript	(q9sbq9|f3ph_pethy : 122.0) Flavonoid 3'-monooxygenase (EC 1.14.13.21) (Flavonoid 3'-hydroxylase) (Cytochrome P450 75B2) - Petunia hybrida (Petunia) & (loc_os10g17260.1 : 121.0) no description available & (at2g45570 : 118.0) member of CYP76C; "cytochrome P450, family 76, subfamily C, polypeptide 2" (CYP76C2); FUNCTIONS IN: electron carrier activity, monooxygenase activity, iron ion binding, oxyge…	#N/A	#NUM!	Inf	hypothetical protein RSAG8_10932, partial [Rhizoctonia solani AG-8 WAC10335]
	16.5.1.1.3.4	secondary metabolism.sulfur-containing.glucosinolates.synthesis.indole.cytochrome P450 monooxygenase	c292660.graph_c0	Transcript	(loc_os10g16974.1 : 135.0) no description available & (at5g10600 : 134.0) member of CYP81K; "cytochrome P450, family 81, subfamily K, polypeptide 2" (CYP81K2); FUNCTIONS IN: electron carrier activity, monooxygenase activity, iron ion binding, oxygen binding, heme binding; INVOLVED IN: oxidation reduction; CONTAINS InterPro DOMAIN/s: Cytochrome P450 (InterPro:IPR001128), Cytochrome P450, E-class, …	#N/A	-2.21913	2.51801	unknown [Picea sitchensis]
	16.5.1.1.3.4	secondary metabolism.sulfur-containing.glucosinolates.synthesis.indole.cytochrome P450 monooxygenase	c294002.graph_c0	Transcript	(at2g40890 : 94.7) encodes coumarate 3-hydroxylase (C3H), a P450-dependent monooxygenase. Involved in lignin biosynthesis and flavonoid biosynthesis. Also affects the biosynthesis of coumarins such as scopoletin and scopolin as a branching-out-pathway from the phenylpropanoid acid level.; cytochrome P450, family 98, subfamily A, polypeptide 3 (CYP98A3); FUNCTIONS IN: monooxygenase activity, p-cou…	#N/A	#NUM!	Inf	O-methylsterigmatocystin oxidoreductase OS=Aspergillus parasiticus GN=ordA PE=3 SV=1 [Rhizoctonia solani AG-1 IB]
	16.5.1.1.3.4	secondary metabolism.sulfur-containing.glucosinolates.synthesis.indole.cytochrome P450 monooxygenase	c294015.graph_c0	Transcript	(loc_os04g01140.1 : 124.0) no description available & (o48956|c98a1_sorbi : 122.0) Cytochrome P450 98A1 (EC 1.14.-.-) - Sorghum bicolor (Sorghum) (Sorghum vulgare) & (at1g74550 : 114.0) member of CYP98A; "cytochrome P450, family 98, subfamily A, polypeptide 9" (CYP98A9); FUNCTIONS IN: electron carrier activity, monooxygenase activity, iron ion binding, oxygen binding, heme binding; INVOLVED IN: o…	#N/A	#NUM!	Inf	cytochrome P450 family oxidoreductase [Rhizoctonia solani AG-3 Rhs1AP]
	16.5.1.1.3.4	secondary metabolism.sulfur-containing.glucosinolates.synthesis.indole.cytochrome P450 monooxygenase	c294586.graph_c0	Transcript	(at1g74550 : 125.0) member of CYP98A; "cytochrome P450, family 98, subfamily A, polypeptide 9" (CYP98A9); FUNCTIONS IN: electron carrier activity, monooxygenase activity, iron ion binding, oxygen binding, heme binding; INVOLVED IN: oxidation reduction; EXPRESSED IN: 15 plant structures; EXPRESSED DURING: 9 growth stages; CONTAINS InterPro DOMAIN/s: Cytochrome P450 (InterPro:IPR001128), Cytochrome…	#N/A	#NUM!	Inf	cytochrome P450 family oxidoreductase [Rhizoctonia solani AG-3 Rhs1AP]
	16.5.1.1.3.4	secondary metabolism.sulfur-containing.glucosinolates.synthesis.indole.cytochrome P450 monooxygenase	c295929.graph_c0	Transcript	(at4g37400 : 97.1) member of CYP81F; "cytochrome P450, family 81, subfamily F, polypeptide 3" (CYP81F3); FUNCTIONS IN: electron carrier activity, monooxygenase activity, iron ion binding, oxygen binding, heme binding; INVOLVED IN: oxidation reduction; EXPRESSED IN: stem, leaf whorl, root, leaf, stamen; EXPRESSED DURING: LP.06 six leaves visible, LP.04 four leaves visible, 4 anthesis, LP.10 ten le…	#N/A	#NUM!	8.41521	hypothetical protein PFICI_10080 [Pestalotiopsis fici W106-1]
	16.5.1.1.3.4	secondary metabolism.sulfur-containing.glucosinolates.synthesis.indole.cytochrome P450 monooxygenase	c296224.graph_c0	Transcript	(loc_os03g55240.1 : 123.0) no description available & (at4g37340 : 122.0) member of CYP81D; "cytochrome P450, family 81, subfamily D, polypeptide 3" (CYP81D3); FUNCTIONS IN: electron carrier activity, monooxygenase activity, iron ion binding, oxygen binding, heme binding; INVOLVED IN: oxidation reduction; CONTAINS InterPro DOMAIN/s: Cytochrome P450 (InterPro:IPR001128), Cytochrome P450, conserved…	#N/A	#NUM!	Inf	O-methylsterigmatocystin oxidoreductase OS=Aspergillus parasiticus GN=ordA PE=3 SV=1 [Rhizoctonia solani AG-1 IB]
	16.5.1.1.3.4	secondary metabolism.sulfur-containing.glucosinolates.synthesis.indole.cytochrome P450 monooxygenase	c296838.graph_c0	Transcript	(p37122|c76a2_solme : 111.0) Cytochrome P450 76A2 (EC 1.14.-.-) (CYPLXXVIA2) (P-450EG7) - Solanum melongena (Eggplant) (Aubergine) & (at2g27690 : 102.0) Encodes a CYP94C1. Has highest omega-hydroxylase activity with 9,10-epoxystearic acid, while also metabolized lauric acid (C12:0) and C18 unsaturated fatty acids. Gene expression is induced in response to wounding and jasmonic acid treatment.; "c…	7.01122	#NUM!	9.05861	pisatin demethylase [Stagonospora sp. SRC1lsM3a]
	16.5.1.1.3.4	secondary metabolism.sulfur-containing.glucosinolates.synthesis.indole.cytochrome P450 monooxygenase	c302027.graph_c0	Transcript	(at2g23220 : 128.0) member of CYP81D; "cytochrome P450, family 81, subfamily D, polypeptide 6" (CYP81D6); FUNCTIONS IN: electron carrier activity, monooxygenase activity, iron ion binding, oxygen binding, heme binding; INVOLVED IN: oxidation reduction; LOCATED IN: endomembrane system; CONTAINS InterPro DOMAIN/s: Cytochrome P450 (InterPro:IPR001128), Cytochrome P450, conserved site (InterPro:IPR01…	#N/A	#NUM!	Inf	cytochrome P450 family protein, partial [Rhizoctonia solani AG-3 Rhs1AP]
	16.5.1.1.4.2	secondary metabolism.sulfur-containing.glucosinolates.synthesis.shared.alkylthiohydroximate C-S lyase	c227275.graph_c0	Transcript	(loc_os02g19970.1 : 433.0) no description available & (at5g53970 : 412.0) encodes tyrosine aminotransferase which is strongly induced upon aging and coronatine treatment; Tyrosine transaminase family protein; CONTAINS InterPro DOMAIN/s: 1-aminocyclopropane-1-carboxylate synthase (InterPro:IPR001176), Aminotransferase, class I/classII (InterPro:IPR004839), Pyridoxal phosphate-dependent transferase…	#N/A	1.83408	-1.48227	unknown [Picea sitchensis]
	16.5.1.1.4.2	secondary metabolism.sulfur-containing.glucosinolates.synthesis.shared.alkylthiohydroximate C-S lyase	c280241.graph_c0	Transcript	(loc_os02g20360.1 : 467.0) no description available & (at5g53970 : 430.0) encodes tyrosine aminotransferase which is strongly induced upon aging and coronatine treatment; Tyrosine transaminase family protein; CONTAINS InterPro DOMAIN/s: 1-aminocyclopropane-1-carboxylate synthase (InterPro:IPR001176), Aminotransferase, class I/classII (InterPro:IPR004839), Pyridoxal phosphate-dependent transferase…	1.6535	6.19743	-4.15257	unknown [Picea sitchensis]
	16.5.1.1.4.3	secondary metabolism.sulfur-containing.glucosinolates.synthesis.shared.UDP-glycosyltransferase	c278287.graph_c0	Transcript	(at1g24100 : 127.0) Encodes a UDP-glucose:thiohydroximate S-glucosyltransferase, involved in glucosinolate biosynthesis; UDP-glucosyl transferase 74B1 (UGT74B1); CONTAINS InterPro DOMAIN/s: UDP-glucuronosyl/UDP-glucosyltransferase (InterPro:IPR002213); BEST Arabidopsis thaliana protein match is: UDP-glycosyltransferase 74 F1 (TAIR:AT2G43840.1); Has 7754 Blast hits to 7677 proteins in 493 species:…	3.15398	#NUM!	1.93945	unknown [Picea sitchensis]
	16.5.1.2.1	secondary metabolism.sulfur-containing.glucosinolates.regulation.aliphatic	c296243.graph_c0	Transcript	(at1g22640 : 180.0) MYB-type transcription factor (MYB3) that represses phenylpropanoid biosynthesis gene expression; myb domain protein 3 (MYB3); CONTAINS InterPro DOMAIN/s: SANT, DNA-binding (InterPro:IPR001005), Homeodomain-like (InterPro:IPR009057), Myb, DNA-binding (InterPro:IPR014778), HTH transcriptional regulator, Myb-type, DNA-binding (InterPro:IPR017930), Homeodomain-related (InterPro:I…	#N/A	1.56317	#N/A	#N/A
	16.5.1.2.3	secondary metabolism.sulfur-containing.glucosinolates.regulation.indole	c117535.graph_c0	Transcript	(loc_os05g03190.1 : 164.0) no description available & (at5g03040 : 147.0) IQ-domain 2 (iqd2); FUNCTIONS IN: calmodulin binding; INVOLVED IN: biological_process unknown; EXPRESSED IN: 23 plant structures; EXPRESSED DURING: 13 growth stages; CONTAINS InterPro DOMAIN/s: IQ calmodulin-binding region (InterPro:IPR000048); BEST Arabidopsis thaliana protein match is: IQ-domain 1 (TAIR:AT3G09710.1). & (r…	-1.24769	#NUM!	#N/A	#N/A
	16.5.1.2.3	secondary metabolism.sulfur-containing.glucosinolates.regulation.indole	c165879.graph_c0	Transcript	(loc_os05g35500.1 : 210.0) no description available & (at1g22640 : 209.0) MYB-type transcription factor (MYB3) that represses phenylpropanoid biosynthesis gene expression; myb domain protein 3 (MYB3); CONTAINS InterPro DOMAIN/s: SANT, DNA-binding (InterPro:IPR001005), Homeodomain-like (InterPro:IPR009057), Myb, DNA-binding (InterPro:IPR014778), HTH transcriptional regulator, Myb-type, DNA-binding…	1.01299	#NUM!	#N/A	#N/A
	16.5.1.2.3	secondary metabolism.sulfur-containing.glucosinolates.regulation.indole	c210401.graph_c0	Transcript	(loc_os02g47810.1 : 96.7) no description available & (o24463|pbf_maize : 92.8) Dof zinc finger protein PBF (Prolamin box-binding factor) - Zea mays (Maize) & (at5g62940 : 92.4) HCA2 induces the formation of interfascicular cambium and regulates vascular tissue development in the aerial parts of the plant. Evidence from both gain of function and dominant negative alleles.; HIGH CAMBIAL ACTIVITY2 (…	-1.44246	#NUM!	-1.64187	Dof2 [Pinus pinaster]
	16.5.1.2.3	secondary metabolism.sulfur-containing.glucosinolates.regulation.indole	c276460.graph_c0	Transcript	(loc_os01g03720.1 : 176.0) no description available & (at5g16770 : 174.0) Member of the R2R3 factor gene family.; myb domain protein 9 (MYB9); CONTAINS InterPro DOMAIN/s: SANT, DNA-binding (InterPro:IPR001005), Myb, DNA-binding (InterPro:IPR014778), Homeodomain-like (InterPro:IPR009057), Myb transcription factor (InterPro:IPR015495), HTH transcriptional regulator, Myb-type, DNA-binding (InterPro:…	-2.99694	-3.31556	#N/A	#N/A
	16.5.1.2.3	secondary metabolism.sulfur-containing.glucosinolates.regulation.indole	c285189.graph_c0	Transcript	(p10290|mybc_maize : 139.0) Anthocyanin regulatory C1 protein - Zea mays (Maize) & (at3g62610 : 136.0) Member of the R2R3 factor gene family.; myb domain protein 11 (MYB11); CONTAINS InterPro DOMAIN/s: SANT, DNA-binding (InterPro:IPR001005), Homeodomain-like (InterPro:IPR009057), Myb, DNA-binding (InterPro:IPR014778), HTH transcriptional regulator, Myb-type, DNA-binding (InterPro:IPR017930), Home…	-4.02516	#NUM!	#N/A	#N/A
	16.5.1.2.3	secondary metabolism.sulfur-containing.glucosinolates.regulation.indole	c291691.graph_c0	Transcript	(p20024|myb1_maize : 128.0) Myb-related protein Zm1 - Zea mays (Maize) & (at1g06180 : 127.0) member of MYB3R- and R2R3- type MYB- encoding genes; myb domain protein 13 (MYB13); CONTAINS InterPro DOMAIN/s: SANT, DNA-binding (InterPro:IPR001005), Homeodomain-like (InterPro:IPR009057), Myb, DNA-binding (InterPro:IPR014778), HTH transcriptional regulator, Myb-type, DNA-binding (InterPro:IPR017930), H…	3.82124	#NUM!	4.53753	unknown [Picea sitchensis]
	16.5.1.2.3	secondary metabolism.sulfur-containing.glucosinolates.regulation.indole	c296243.graph_c0	Transcript	(at1g22640 : 180.0) MYB-type transcription factor (MYB3) that represses phenylpropanoid biosynthesis gene expression; myb domain protein 3 (MYB3); CONTAINS InterPro DOMAIN/s: SANT, DNA-binding (InterPro:IPR001005), Homeodomain-like (InterPro:IPR009057), Myb, DNA-binding (InterPro:IPR014778), HTH transcriptional regulator, Myb-type, DNA-binding (InterPro:IPR017930), Homeodomain-related (InterPro:I…	#N/A	1.56317	#N/A	#N/A
	16.5.1.2.3	secondary metabolism.sulfur-containing.glucosinolates.regulation.indole	c301561.graph_c0	Transcript	(at2g47460 : 159.0) "MYB12 belongs to subgroup 7 of the R2R3-MYB family. It strongly activates the promoters of chalcone synthase (CHS), flavanone 3-hydroxylase (F3H), flavonol synthase (FLS) and - to a lesser extent - chalcone flavanone isomerase (CHI), but cannot activate the promoters of flavonoid-3'hydroxylase (F3'H) and dihydroflavonol 4-reductase (DF). The activation requires a functional M…	2.17193	4.33103	#N/A	#N/A
	16.5.1.3.1	secondary metabolism.sulfur-containing.glucosinolates.degradation.myrosinase	c253019.graph_c0	Transcript	(loc_os04g39900.1 : 203.0) no description available & (at5g24540 : 179.0) beta glucosidase 31 (BGLU31); FUNCTIONS IN: cation binding, hydrolase activity, hydrolyzing O-glycosyl compounds, catalytic activity; INVOLVED IN: response to other organism; LOCATED IN: endomembrane system; EXPRESSED IN: stem, sepal; EXPRESSED DURING: 4 anthesis; CONTAINS InterPro DOMAIN/s: Glycoside hydrolase, family 1 (I…	2.1874	#NUM!	2.1648	unknown [Picea sitchensis]
	16.5.1.3.1	secondary metabolism.sulfur-containing.glucosinolates.degradation.myrosinase	c288750.graph_c0	Transcript	(at5g36890 : 256.0) beta glucosidase 42 (BGLU42); FUNCTIONS IN: cation binding, beta-glucosidase activity, hydrolase activity, hydrolyzing O-glycosyl compounds, catalytic activity; INVOLVED IN: cellulose catabolic process, carbohydrate metabolic process; EXPRESSED IN: 23 plant structures; EXPRESSED DURING: 13 growth stages; CONTAINS InterPro DOMAIN/s: Glycoside hydrolase, family 1, beta-glucosida…	6.37889	-1.65858	8.41659	WD repeat-containing protein 26 [Stagonospora sp. SRC1lsM3a]
	16.5.1.3.1	secondary metabolism.sulfur-containing.glucosinolates.degradation.myrosinase	c293723.graph_c0	Transcript	(at5g36890 : 270.0) beta glucosidase 42 (BGLU42); FUNCTIONS IN: cation binding, beta-glucosidase activity, hydrolase activity, hydrolyzing O-glycosyl compounds, catalytic activity; INVOLVED IN: cellulose catabolic process, carbohydrate metabolic process; EXPRESSED IN: 23 plant structures; EXPRESSED DURING: 13 growth stages; CONTAINS InterPro DOMAIN/s: Glycoside hydrolase, family 1, beta-glucosida…	#N/A	-2.27024	Inf	WD repeat-containing protein 26 [Stagonospora sp. SRC1lsM3a]
	16.5.1.3.1	secondary metabolism.sulfur-containing.glucosinolates.degradation.myrosinase	c296210.graph_c0	Transcript	(loc_os04g39880.1 : 428.0) no description available & (at1g26560 : 421.0) beta glucosidase 40 (BGLU40); FUNCTIONS IN: cation binding, hydrolase activity, hydrolyzing O-glycosyl compounds, catalytic activity; INVOLVED IN: carbohydrate metabolic process; LOCATED IN: apoplast, chloroplast; EXPRESSED IN: 23 plant structures; EXPRESSED DURING: 13 growth stages; CONTAINS InterPro DOMAIN/s: Glycoside hy…	Inf	-1.76289	Inf	beta-glucosidase [Stagonospora sp. SRC1lsM3a]
	16.5.1.3.2	secondary metabolism.sulfur-containing.glucosinolates.degradation.nitrilespecifier protein	c297987.graph_c0	Transcript	(loc_os12g35350.2 : 106.0) no description available & (at5g18590 : 102.0) Galactose oxidase/kelch repeat superfamily protein; CONTAINS InterPro DOMAIN/s: Galactose oxidase/kelch, beta-propeller (InterPro:IPR011043), Kelch repeat type 1 (InterPro:IPR006652), Kelch repeat type 2 (InterPro:IPR011498), Kelch-type beta propeller (InterPro:IPR015915); BEST Arabidopsis thaliana protein match is: acyl-Co…	#N/A	#NUM!	Inf	Tip elongation aberrant protein 1 [Rhizoctonia solani]
	16.5.1.3.3	secondary metabolism.sulfur-containing.glucosinolates.degradation.nitrilase	c274170.graph_c0	Transcript	(at3g44310 : 124.0) Mutants are resistant to indole-3-acetonitrile (IAN). NIT1 catalyzes the terminal activation step in indole-acetic acid biosynthesis. Predominantly expressed isoform of nitrilase isoenzyme family. Aggregation of NIT1 in cells directly abutting wound sites is one of the earliest events associated with wound and herbicide-induced cell death. The protein undergoes thiolation foll…	#N/A	#NUM!	Inf	Aliphatic nitrilase OS=Rhodococcus rhodochrous GN=nitA PE=1 SV=2 [Rhizoctonia solani AG-1 IB]
	16.5.1.3.3	secondary metabolism.sulfur-containing.glucosinolates.degradation.nitrilase	c291824.graph_c0	Transcript	(q42965|nrl4_tobac : 303.0) Nitrilase 4 (EC 3.5.5.1) - Nicotiana tabacum (Common tobacco) & (loc_os02g42350.1 : 303.0) no description available & (at5g22300 : 301.0) encodes a nitrilase isomer. The purified enzyme shows a strong substrate specificity for beta-cyano-L-alanine, a intermediate product of the cyanide detoxification pathway.; nitrilase 4 (NIT4); CONTAINS InterPro DOMAIN/s: Nitrilase/c…	#N/A	-10.5706	12.9801	nitrilase [Rhizoctonia solani AG-1 IB]
Isofavonoids	16.8.5.1	secondary metabolism.flavonoids.isoflavones.isoflavone reductase	c169039.graph_c0	Transcript	(loc_os03g15360.1 : 334.0) no description available & (p52579|ifrh_tobac : 292.0) Isoflavone reductase homolog A622 (EC 1.3.1.-) - Nicotiana tabacum (Common tobacco) & (at1g75290 : 285.0) encodes a protein whose sequence is similar to an isoflavone reductase; NAD(P)-binding Rossmann-fold superfamily protein; FUNCTIONS IN: oxidoreductase activity, acting on NADH or NADPH; INVOLVED IN: metabolic pr…	#N/A	1.86465	#N/A	#N/A
	16.8.5.1	secondary metabolism.flavonoids.isoflavones.isoflavone reductase	c174911.graph_c0	Transcript	(loc_os12g16220.2 : 332.0) no description available & (at1g32100 : 313.0) Encodes a pinoresinol reductase involved in lignan biosynthesis. Expressed strongly in roots and less strongly in stems. Shows specificity for pinoresinol and not lariciresinol.; pinoresinol reductase 1 (PRR1); CONTAINS InterPro DOMAIN/s: NAD(P)-binding domain (InterPro:IPR016040), NmrA-like (InterPro:IPR008030); BEST Arabi…	#N/A	-1.42451	#N/A	#N/A
	16.8.5.1	secondary metabolism.flavonoids.isoflavones.isoflavone reductase	c177447.graph_c0	Transcript	(loc_os06g27770.1 : 103.0) no description available & (p52576|ifr_pea : 93.6) Isoflavone reductase (EC 1.3.1.45) (IFR) (2'-hydroxyisoflavone reductase) (NADPH:isoflavone oxidoreductase) - Pisum sativum (Garden pea) & (at4g39230 : 88.6) encodes a protein whose sequence is similar to phenylcoumaran benzylic ether reductase (PCBER), which catalyzes NADPH-dependent reduction of 8-5' linked lignans su…	#N/A	-2.30415	Inf	hypothetical protein [Podospora anserina S mat+]
	16.8.5.1	secondary metabolism.flavonoids.isoflavones.isoflavone reductase	c243822.graph_c0	Transcript	(loc_os06g27770.1 : 286.0) no description available & (at4g39230 : 279.0) encodes a protein whose sequence is similar to phenylcoumaran benzylic ether reductase (PCBER), which catalyzes NADPH-dependent reduction of 8-5' linked lignans such as dehydrodiconiferyl alcohol to give isodihydrodehydrodiconiferyl alcohol.; NmrA-like negative transcriptional regulator family protein; FUNCTIONS IN: phenylc…	-1.37494	#NUM!	#N/A	#N/A
	16.8.5.1	secondary metabolism.flavonoids.isoflavones.isoflavone reductase	c253498.graph_c1	Transcript	(at4g39230 : 218.0) encodes a protein whose sequence is similar to phenylcoumaran benzylic ether reductase (PCBER), which catalyzes NADPH-dependent reduction of 8-5' linked lignans such as dehydrodiconiferyl alcohol to give isodihydrodehydrodiconiferyl alcohol.; NmrA-like negative transcriptional regulator family protein; FUNCTIONS IN: phenylcoumaran benzylic ether reductase activity; INVOLVED IN…	#N/A	#NUM!	4.2167	isoflavone reductase-like protein [Ginkgo biloba]
	16.8.5.1	secondary metabolism.flavonoids.isoflavones.isoflavone reductase	c258596.graph_c0	Transcript	(chl4|512350 : 106.0) no description available & (at1g75280 : 99.0) isoflavone reductase, putative, identical to SP:P52577 Isoflavone reductase homolog P3 (EC 1.3.1.-) {Arabidopsis thaliana}; contains Pfam profile PF02716: isoflavone reductase. Involved in response to oxidative stress.; NmrA-like negative transcriptional regulator family protein; FUNCTIONS IN: binding, catalytic activity; INVOLVE…	#N/A	#NUM!	Inf	hypothetical protein RSAG8_04224, partial [Rhizoctonia solani AG-8 WAC10335]
	16.8.5.1	secondary metabolism.flavonoids.isoflavones.isoflavone reductase	c277513.graph_c0	Transcript	(p52579|ifrh_tobac : 184.0) Isoflavone reductase homolog A622 (EC 1.3.1.-) - Nicotiana tabacum (Common tobacco) & (at4g39230 : 182.0) encodes a protein whose sequence is similar to phenylcoumaran benzylic ether reductase (PCBER), which catalyzes NADPH-dependent reduction of 8-5' linked lignans such as dehydrodiconiferyl alcohol to give isodihydrodehydrodiconiferyl alcohol.; NmrA-like negative tra…	2.60891	#NUM!	#N/A	#N/A
	16.8.5.1	secondary metabolism.flavonoids.isoflavones.isoflavone reductase	c278174.graph_c0	Transcript	(loc_os12g16220.2 : 411.0) no description available & (at1g32100 : 387.0) Encodes a pinoresinol reductase involved in lignan biosynthesis. Expressed strongly in roots and less strongly in stems. Shows specificity for pinoresinol and not lariciresinol.; pinoresinol reductase 1 (PRR1); CONTAINS InterPro DOMAIN/s: NAD(P)-binding domain (InterPro:IPR016040), NmrA-like (InterPro:IPR008030); BEST Arabi…	#N/A	#NUM!	1.68088	pinoresinol-lariciresinol reductase TH2 [Tsuga heterophylla]
	16.8.5.1	secondary metabolism.flavonoids.isoflavones.isoflavone reductase	c282556.graph_c0	Transcript	(loc_os12g16220.2 : 344.0) no description available & (at1g32100 : 318.0) Encodes a pinoresinol reductase involved in lignan biosynthesis. Expressed strongly in roots and less strongly in stems. Shows specificity for pinoresinol and not lariciresinol.; pinoresinol reductase 1 (PRR1); CONTAINS InterPro DOMAIN/s: NAD(P)-binding domain (InterPro:IPR016040), NmrA-like (InterPro:IPR008030); BEST Arabi…	#N/A	#NUM!	1.68922	RecName: Full=Bifunctional pinoresinol-lariciresinol reductase 2; Short=PLR-Tp2; AltName: Full=(+)-lariciresinol reductase; AltName: Full=(+)-pinoresinol reductase; AltName: Full=(-)-pinoresinol reductase
	16.8.5.1	secondary metabolism.flavonoids.isoflavones.isoflavone reductase	c298001.graph_c0	Transcript	(at1g75280 : 223.0) isoflavone reductase, putative, identical to SP:P52577 Isoflavone reductase homolog P3 (EC 1.3.1.-) {Arabidopsis thaliana}; contains Pfam profile PF02716: isoflavone reductase. Involved in response to oxidative stress.; NmrA-like negative transcriptional regulator family protein; FUNCTIONS IN: binding, catalytic activity; INVOLVED IN: response to oxidative stress, response to …	-1.0509	2.18795	-2.85155	unknown [Picea sitchensis]
	16.8.5.1	secondary metabolism.flavonoids.isoflavones.isoflavone reductase	c300470.graph_c0	Transcript	(loc_os03g15360.1 : 348.0) no description available & (p52579|ifrh_tobac : 280.0) Isoflavone reductase homolog A622 (EC 1.3.1.-) - Nicotiana tabacum (Common tobacco) & (at1g75290 : 276.0) encodes a protein whose sequence is similar to an isoflavone reductase; NAD(P)-binding Rossmann-fold superfamily protein; FUNCTIONS IN: oxidoreductase activity, acting on NADH or NADPH; INVOLVED IN: metabolic pr…	#N/A	1.16251	#N/A	#N/A
	16.8.5.1	secondary metabolism.flavonoids.isoflavones.isoflavone reductase	c302310.graph_c0	Transcript	(loc_os06g27770.1 : 104.0) no description available & (at4g39230 : 100.0) encodes a protein whose sequence is similar to phenylcoumaran benzylic ether reductase (PCBER), which catalyzes NADPH-dependent reduction of 8-5' linked lignans such as dehydrodiconiferyl alcohol to give isodihydrodehydrodiconiferyl alcohol.; NmrA-like negative transcriptional regulator family protein; FUNCTIONS IN: phenylc…	1.57598	#NUM!	2.92477	unknown [Picea sitchensis]
Lignin and lignans	16.2.1	secondary metabolism.phenylpropanoids.lignin biosynthesis	c209948.graph_c0	Transcript	(loc_os06g18010.1 : 273.0) no description available & (at3g16520 : 244.0) UDP-glucosyl transferase 88A1 (UGT88A1); FUNCTIONS IN: in 6 functions; INVOLVED IN: metabolic process; LOCATED IN: cellular_component unknown; EXPRESSED IN: 22 plant structures; EXPRESSED DURING: 13 growth stages; CONTAINS InterPro DOMAIN/s: UDP-glucuronosyl/UDP-glucosyltransferase (InterPro:IPR002213); BEST Arabidopsis tha…	3.19993	6.31463	-2.72982	unknown [Picea sitchensis]
	16.2.1	secondary metabolism.phenylpropanoids.lignin biosynthesis	c291682.graph_c0	Transcript	(loc_os03g24430.1 : 177.0) no description available & (at3g50740 : 173.0) UGT72E1 is an UDPG:coniferyl alcohol glucosyltransferase which specifically glucosylates sinapyl- and coniferyl aldehydes. The enzyme is thought to be involved in lignin metabolism.; UDP-glucosyl transferase 72E1 (UGT72E1); CONTAINS InterPro DOMAIN/s: UDP-glucuronosyl/UDP-glucosyltransferase (InterPro:IPR002213); BEST Arabi…	1.02729	1.26932	#N/A	#N/A
	16.2.1	secondary metabolism.phenylpropanoids.lignin biosynthesis	c293708.graph_c0	Transcript	(p56725|zox_phavu : 186.0) Zeatin O-xylosyltransferase (EC 2.4.2.40) (Zeatin O-beta-D-xylosyltransferase) - Phaseolus vulgaris (Kidney bean) (French bean) & (loc_os04g42690.1 : 184.0) no description available & (at5g26310 : 174.0) UGT72E3 is an UDPG:coniferyl alcohol glucosyltransferase which glucosylates sinapyl- and coniferyl alcohol as well as sinapic acid. The enzyme is thought to be involved…	1.82521	1.52191	#N/A	#N/A
	16.2.1	secondary metabolism.phenylpropanoids.lignin biosynthesis	c295636.graph_c2	Transcript	(at3g50740 : 119.0) UGT72E1 is an UDPG:coniferyl alcohol glucosyltransferase which specifically glucosylates sinapyl- and coniferyl aldehydes. The enzyme is thought to be involved in lignin metabolism.; UDP-glucosyl transferase 72E1 (UGT72E1); CONTAINS InterPro DOMAIN/s: UDP-glucuronosyl/UDP-glucosyltransferase (InterPro:IPR002213); BEST Arabidopsis thaliana protein match is: UDP-Glycosyltransfer…	1.43183	#NUM!	#N/A	#N/A
	16.2.1.1	secondary metabolism.phenylpropanoids.lignin biosynthesis.PAL	c130381.graph_c1	Transcript	(p24481|pal1_petcr : 937.0) Phenylalanine ammonia-lyase 1 (EC 4.3.1.5) - Petroselinum crispum (Parsley) (Petroselinum hortense) & (at3g53260 : 929.0) Encodes phenylalanine lyase. Arabidopsis has four PALs: AT2G37040 (PAL1), AT3G53260 (PAL2), AT5G04230 (PAL3) and AT3G10340 (PAL4).; phenylalanine ammonia-lyase 2 (PAL2); FUNCTIONS IN: phenylalanine ammonia-lyase activity; INVOLVED IN: response to ox…	1.21244	1.99211	#N/A	#N/A
	16.2.1.1	secondary metabolism.phenylpropanoids.lignin biosynthesis.PAL	c141546.graph_c0	Transcript	(o23865|pal1_dauca : 884.0) Phenylalanine ammonia-lyase 1 (EC 4.3.1.5) - Daucus carota (Carrot) & (at3g10340 : 874.0) Encodes PAL4, a putative a phenylalanine ammonia-lyase. Arabidopsis has four PALs: AT2G37040 (PAL1), AT3G53260 (PAL2), AT5G04230 (PAL3) and AT3G10340 (PAL4).; phenylalanine ammonia-lyase 4 (PAL4); FUNCTIONS IN: ammonia-lyase activity, catalytic activity; INVOLVED IN: L-phenylalani…	1.03616	2.2128	#N/A	#N/A
	16.2.1.1	secondary metabolism.phenylpropanoids.lignin biosynthesis.PAL	c281790.graph_c0	Transcript	(at3g10340 : 806.0) Encodes PAL4, a putative a phenylalanine ammonia-lyase. Arabidopsis has four PALs: AT2G37040 (PAL1), AT3G53260 (PAL2), AT5G04230 (PAL3) and AT3G10340 (PAL4).; phenylalanine ammonia-lyase 4 (PAL4); FUNCTIONS IN: ammonia-lyase activity, catalytic activity; INVOLVED IN: L-phenylalanine catabolic process, biosynthetic process; LOCATED IN: cytoplasm; EXPRESSED IN: 15 plant structur…	#N/A	4.15441	-3.35215	phenylalanine ammonia lyase [Cunninghamia lanceolata]
	16.2.1.1	secondary metabolism.phenylpropanoids.lignin biosynthesis.PAL	c283061.graph_c0	Transcript	(p45729|pal3_petcr : 916.0) Phenylalanine ammonia-lyase 3 (EC 4.3.1.5) - Petroselinum crispum (Parsley) (Petroselinum hortense) & (at3g53260 : 908.0) Encodes phenylalanine lyase. Arabidopsis has four PALs: AT2G37040 (PAL1), AT3G53260 (PAL2), AT5G04230 (PAL3) and AT3G10340 (PAL4).; phenylalanine ammonia-lyase 2 (PAL2); FUNCTIONS IN: phenylalanine ammonia-lyase activity; INVOLVED IN: response to ox…	#N/A	-2.14874	2.17751	phenylalanine ammonia lyase [Cunninghamia lanceolata]
	16.2.1.1	secondary metabolism.phenylpropanoids.lignin biosynthesis.PAL	c296149.graph_c0	Transcript	(at2g37040 : 342.0) Encodes PAL1, a phenylalanine ammonia-lyase. Arabidopsis has four PALs: AT2G37040 (PAL1), AT3G53260 (PAL2), AT5G04230 (PAL3) and AT3G10340 (PAL4).; PHE ammonia lyase 1 (PAL1); FUNCTIONS IN: phenylalanine ammonia-lyase activity; INVOLVED IN: in 10 processes; LOCATED IN: cytoplasm; EXPRESSED IN: 22 plant structures; EXPRESSED DURING: 13 growth stages; CONTAINS InterPro DOMAIN/s:…	#N/A	#NUM!	Inf	phenylalanine ammonia-lyase [Rhizoctonia solani 123E]
	16.2.1.1	secondary metabolism.phenylpropanoids.lignin biosynthesis.PAL	c298145.graph_c0	Transcript	(p25872|pal1_tobac : 818.0) Phenylalanine ammonia-lyase (EC 4.3.1.5) - Nicotiana tabacum (Common tobacco) & (loc_os04g43800.1 : 815.0) no description available & (at2g37040 : 810.0) Encodes PAL1, a phenylalanine ammonia-lyase. Arabidopsis has four PALs: AT2G37040 (PAL1), AT3G53260 (PAL2), AT5G04230 (PAL3) and AT3G10340 (PAL4).; PHE ammonia lyase 1 (PAL1); FUNCTIONS IN: phenylalanine ammonia-lyase…	2.10631	-1.92303	4.41745	unknown [Picea sitchensis]
	16.2.1.2	secondary metabolism.phenylpropanoids.lignin biosynthesis.C4H	c271442.graph_c1	Transcript	(p48522|tcmo_catro : 774.0) Trans-cinnamate 4-monooxygenase (EC 1.14.13.11) (Cinnamic acid 4-hydroxylase) (CA4H) (C4H) (P450C4H) (Cytochrome P450 73) - Catharanthus roseus (Rosy periwinkle) (Madagascar periwinkle) & (at2g30490 : 760.0) Encodes a cinnamate-4-hydroxylase. Mutations in this gene impact phenylpropanoid metabolism, growth and development.; cinnamate-4-hydroxylase (C4H); FUNCTIONS IN: …	1.10008	1.14249	#N/A	#N/A
	16.2.1.2	secondary metabolism.phenylpropanoids.lignin biosynthesis.C4H	c274474.graph_c0	Transcript	(q42797|tcmo_soybn : 157.0) Trans-cinnamate 4-monooxygenase (EC 1.14.13.11) (Cinnamic acid 4-hydroxylase) (CA4H) (C4H) (P450C4H) (Cytochrome P450 73) - Glycine max (Soybean) & (at2g40890 : 148.0) encodes coumarate 3-hydroxylase (C3H), a P450-dependent monooxygenase. Involved in lignin biosynthesis and flavonoid biosynthesis. Also affects the biosynthesis of coumarins such as scopoletin and scopol…	#N/A	#NUM!	Inf	cytochrome P450 family protein [Rhizoctonia solani 123E]
	16.2.1.3	secondary metabolism.phenylpropanoids.lignin biosynthesis.4CL	c169302.graph_c0	Transcript	(p31684|4cl1_soltu : 768.0) 4-coumarate--CoA ligase 1 (EC 6.2.1.12) (4CL 1) (4-coumaroyl-CoA synthase 1) - Solanum tuberosum (Potato) & (at1g65060 : 756.0) encodes an isoform of 4-coumarate:CoA ligase (4CL), which is involved in the last step of the general phenylpropanoid pathway. mRNA levels are not induced in response to wounding or to fungal infection by P. parasitica. mRNA is expressed in fl…	1.06774	2.02387	#N/A	#N/A
	16.2.1.3	secondary metabolism.phenylpropanoids.lignin biosynthesis.4CL	c253149.graph_c0	Transcript	(at1g77240 : 94.0) AMP-dependent synthetase and ligase family protein; FUNCTIONS IN: catalytic activity; INVOLVED IN: metabolic process; CONTAINS InterPro DOMAIN/s: AMP-binding, conserved site (InterPro:IPR020845), AMP-dependent synthetase/ligase (InterPro:IPR000873); BEST Arabidopsis thaliana protein match is: AMP-dependent synthetase and ligase family protein (TAIR:AT1G21540.1); Has 78814 Blast…	#N/A	#NUM!	Inf	hypothetical protein RSOLAG22IIIB_05595 [Rhizoctonia solani]
	16.2.1.3	secondary metabolism.phenylpropanoids.lignin biosynthesis.4CL	c270541.graph_c0	Transcript	(loc_os03g04000.1 : 99.8) no description available & (at1g20500 : 97.8) AMP-dependent synthetase and ligase family protein; FUNCTIONS IN: 4-coumarate-CoA ligase activity; INVOLVED IN: phenylpropanoid metabolic process, metabolic process; CONTAINS InterPro DOMAIN/s: AMP-binding, conserved site (InterPro:IPR020845), AMP-dependent synthetase/ligase (InterPro:IPR000873); BEST Arabidopsis thaliana pro…	#N/A	#NUM!	1.65091	unknown [Picea sitchensis]
	16.2.1.3	secondary metabolism.phenylpropanoids.lignin biosynthesis.4CL	c284383.graph_c0	Transcript	(loc_os03g05780.1 : 287.0) no description available & (at4g05160 : 271.0) Encodes a peroxisomal protein involved in the activation of fatty acids through esterification with CoA. At4g05160 preferentially activates fatty acids with medium chain length (C6:0 and C7:0) as well as even-numbered long-chain fatty acids (C14:0, C16:0 and C18:0). At4g05160 was also able to catalyze the conversion of OPC-…	#N/A	-2.87796	Inf	acetyl-CoA synthetase-like protein [Stagonospora sp. SRC1lsM3a]
	16.2.1.3	secondary metabolism.phenylpropanoids.lignin biosynthesis.4CL	c291364.graph_c0	Transcript	(at1g20510 : 488.0) OPC-8:0 CoA ligase1 (OPCL1); FUNCTIONS IN: 4-coumarate-CoA ligase activity; INVOLVED IN: phenylpropanoid metabolic process, jasmonic acid biosynthetic process, response to wounding; LOCATED IN: peroxisome; EXPRESSED IN: 22 plant structures; EXPRESSED DURING: 13 growth stages; CONTAINS InterPro DOMAIN/s: AMP-binding, conserved site (InterPro:IPR020845), AMP-dependent synthetase…	#N/A	2.57751	-2.50397	phenylalanoyl CoA ligase [Taxus baccata]
	16.2.1.3	secondary metabolism.phenylpropanoids.lignin biosynthesis.4CL	c292545.graph_c0	Transcript	(loc_os02g08100.1 : 238.0) no description available & (at3g21240 : 234.0) encodes an isoform of 4-coumarate:CoA ligase (4CL), which is involved in the last step of the general phenylpropanoid pathway. The catalytic efficiency was in the following (descending) order: p-coumaric acid, caffeic acid, ferulic acid, 5-OH-ferulic acid and cinnamic acid. At4CL2 was unable to use sinapic acid as substrate…	#N/A	#NUM!	Inf	hypothetical protein PFICI_11670 [Pestalotiopsis fici W106-1]
	16.2.1.3	secondary metabolism.phenylpropanoids.lignin biosynthesis.4CL	c294516.graph_c0	Transcript	(loc_os01g67540.1 : 179.0) no description available & (at1g20510 : 178.0) OPC-8:0 CoA ligase1 (OPCL1); FUNCTIONS IN: 4-coumarate-CoA ligase activity; INVOLVED IN: phenylpropanoid metabolic process, jasmonic acid biosynthetic process, response to wounding; LOCATED IN: peroxisome; EXPRESSED IN: 22 plant structures; EXPRESSED DURING: 13 growth stages; CONTAINS InterPro DOMAIN/s: AMP-binding, conserv…	#N/A	#NUM!	Inf	acyl-CoA synthetase [Rhizoctonia solani AG-3 Rhs1AP]
	16.2.1.3	secondary metabolism.phenylpropanoids.lignin biosynthesis.4CL	c294989.graph_c0	Transcript	(loc_os02g08100.1 : 150.0) no description available & (at1g51680 : 149.0) encodes an isoform of 4-coumarate:CoA ligase (4CL), which is involved in the last step of the general phenylpropanoid pathway. In addition to 4-coumarate, it also converts ferulate. The catalytic efficiency was in the following (descending) order: p-coumaric acid, ferulic acid, caffeic acid and 5-OH-ferulic acid. At4CL1 was…	#N/A	#NUM!	Inf	isoleucyl-tRNA synthetase [Rhizoctonia solani]
	16.2.1.3	secondary metabolism.phenylpropanoids.lignin biosynthesis.4CL	c295385.graph_c0	Transcript	(at4g19010 : 106.0) AMP-dependent synthetase and ligase family protein; FUNCTIONS IN: 4-coumarate-CoA ligase activity; INVOLVED IN: metabolic process; EXPRESSED IN: 21 plant structures; EXPRESSED DURING: 11 growth stages; CONTAINS InterPro DOMAIN/s: AMP-binding, conserved site (InterPro:IPR020845), AMP-dependent synthetase/ligase (InterPro:IPR000873); BEST Arabidopsis thaliana protein match is: O…	#N/A	-2.10069	3.46575	hypothetical protein DOTSEDRAFT_50851 [Dothistroma septosporum NZE10]
	16.2.1.3	secondary metabolism.phenylpropanoids.lignin biosynthesis.4CL	c296413.graph_c0	Transcript	(p31685|4cl2_soltu : 187.0) 4-coumarate--CoA ligase 2 (EC 6.2.1.12) (4CL 2) (4-coumaroyl-CoA synthase 2) - Solanum tuberosum (Potato) & (loc_os02g08100.1 : 176.0) no description available & (at1g65060 : 163.0) encodes an isoform of 4-coumarate:CoA ligase (4CL), which is involved in the last step of the general phenylpropanoid pathway. mRNA levels are not induced in response to wounding or to fung…	#N/A	-1.96567	Inf	acetyl-CoA synthetase-like protein [Stagonospora sp. SRC1lsM3a]
	16.2.1.3	secondary metabolism.phenylpropanoids.lignin biosynthesis.4CL	c298421.graph_c0	Transcript	(at4g05160 : 239.0) Encodes a peroxisomal protein involved in the activation of fatty acids through esterification with CoA. At4g05160 preferentially activates fatty acids with medium chain length (C6:0 and C7:0) as well as even-numbered long-chain fatty acids (C14:0, C16:0 and C18:0). At4g05160 was also able to catalyze the conversion of OPC-6:0 to its CoA ester and is therefore thought to be in…	#N/A	-3.02072	Inf	putative 4-coumarateligase [Diaporthe ampelina]
	16.2.1.4	secondary metabolism.phenylpropanoids.lignin biosynthesis.HCT	c178986.graph_c0	Transcript	(at5g48930 : 489.0) At5g48930 has been shown to encode for the hydroxycinnamoyl-Coenzyme A shikimate/quinate hydroxycinnamoyltransferase (HCT) both synthesizing and catabolizing the hydroxycinnamoylesters (coumaroyl/caffeoyl shikimate and quinate) involved in the phenylpropanoid pathway. Influence on the accumulation of flavonoids which in turn inhibit auxin transport and reduce plant growth.; hy…	#N/A	4.2296	-3.09511	hydroxycinnamoyl CoA shikimate/quinate hydroxycinnamoyltransferase [Pinus pinaster]
	16.2.1.4	secondary metabolism.phenylpropanoids.lignin biosynthesis.HCT	c282570.graph_c0	Transcript	(at5g23940 : 155.0) Encodes PERMEABLE LEAVES3 (PEL3), a putative acyl-transferase. Mutation in this locus results in altered trichome phenotype (trcichomes become tangled during leaf expansion). Additional phenotype includes altered cuticle layer.; PERMEABLE LEAVES3 (PEL3); FUNCTIONS IN: transferase activity, transferring acyl groups other than amino-acyl groups, transferase activity; INVOLVED IN…	1.36871	3.67075	-1.91437	unknown [Picea sitchensis]
	16.2.1.4	secondary metabolism.phenylpropanoids.lignin biosynthesis.HCT	c284429.graph_c0	Transcript	(at5g48930 : 641.0) At5g48930 has been shown to encode for the hydroxycinnamoyl-Coenzyme A shikimate/quinate hydroxycinnamoyltransferase (HCT) both synthesizing and catabolizing the hydroxycinnamoylesters (coumaroyl/caffeoyl shikimate and quinate) involved in the phenylpropanoid pathway. Influence on the accumulation of flavonoids which in turn inhibit auxin transport and reduce plant growth.; hy…	#N/A	#NUM!	1.04137	hydroxycinnamoyl-CoA shikimate/quinate hydroxycinnamoyltransferase [Pinus massoniana]
	16.2.1.4	secondary metabolism.phenylpropanoids.lignin biosynthesis.HCT	c288803.graph_c0	Transcript	(loc_os08g43040.2 : 150.0) no description available & (at5g61160 : 144.0) anthocyanin 5-aromatic acyltransferase 1 (AACT1); FUNCTIONS IN: transferase activity, transferring acyl groups other than amino-acyl groups, transferase activity; INVOLVED IN: biological_process unknown; LOCATED IN: cellular_component unknown; EXPRESSED IN: stem, leaf; EXPRESSED DURING: LP.04 four leaves visible; CONTAINS I…	2.54882	1.81507	#N/A	#N/A
	16.2.1.4	secondary metabolism.phenylpropanoids.lignin biosynthesis.HCT	c295684.graph_c0	Transcript	(at5g48930 : 358.0) At5g48930 has been shown to encode for the hydroxycinnamoyl-Coenzyme A shikimate/quinate hydroxycinnamoyltransferase (HCT) both synthesizing and catabolizing the hydroxycinnamoylesters (coumaroyl/caffeoyl shikimate and quinate) involved in the phenylpropanoid pathway. Influence on the accumulation of flavonoids which in turn inhibit auxin transport and reduce plant growth.; hy…	#N/A	2.46228	-2.1176	hydroxycinnamoyl-CoA shikimate hydroxycinnamoyltransferase [Larix kaempferi]
	16.2.1.5	secondary metabolism.phenylpropanoids.lignin biosynthesis.C3H	c246522.graph_c0	Transcript	(at1g66540 : 115.0) Cytochrome P450 superfamily protein; FUNCTIONS IN: electron carrier activity, monooxygenase activity, iron ion binding, oxygen binding, heme binding; INVOLVED IN: oxidation reduction; EXPRESSED IN: 21 plant structures; EXPRESSED DURING: 13 growth stages; CONTAINS InterPro DOMAIN/s: Cytochrome P450 (InterPro:IPR001128), Cytochrome P450, conserved site (InterPro:IPR017972), Cyto…	#N/A	#NUM!	Inf	O-methylsterigmatocystin oxidoreductase OS=Aspergillus parasiticus GN=ordA PE=3 SV=1 [Rhizoctonia solani AG-1 IB]
	16.2.1.5	secondary metabolism.phenylpropanoids.lignin biosynthesis.C3H	c259645.graph_c0	Transcript	(loc_os09g26960.1 : 222.0) no description available & (at2g45570 : 171.0) member of CYP76C; "cytochrome P450, family 76, subfamily C, polypeptide 2" (CYP76C2); FUNCTIONS IN: electron carrier activity, monooxygenase activity, iron ion binding, oxygen binding, heme binding; INVOLVED IN: oxidation reduction; EXPRESSED IN: stem, sepal, male gametophyte, carpel, stamen; EXPRESSED DURING: 4 anthesis; C…	-1.73405	-3.20133	1.85946	hypothetical protein 0_14114_01, partial [Pinus taeda]
	16.2.1.5	secondary metabolism.phenylpropanoids.lignin biosynthesis.C3H	c262835.graph_c0	Transcript	(at2g23190 : 114.0) member of CYP81D; "cytochrome P450, family 81, subfamily D, polypeptide 7" (CYP81D7); FUNCTIONS IN: electron carrier activity, monooxygenase activity, iron ion binding, oxygen binding, heme binding; INVOLVED IN: oxidation reduction; LOCATED IN: endomembrane system; CONTAINS InterPro DOMAIN/s: Cytochrome P450 (InterPro:IPR001128), Cytochrome P450, conserved site (InterPro:IPR01…	#N/A	#NUM!	Inf	cytochrome P450 family protein [Rhizoctonia solani AG-3 Rhs1AP]
	16.2.1.5	secondary metabolism.phenylpropanoids.lignin biosynthesis.C3H	c274474.graph_c0	Transcript	(q42797|tcmo_soybn : 157.0) Trans-cinnamate 4-monooxygenase (EC 1.14.13.11) (Cinnamic acid 4-hydroxylase) (CA4H) (C4H) (P450C4H) (Cytochrome P450 73) - Glycine max (Soybean) & (at2g40890 : 148.0) encodes coumarate 3-hydroxylase (C3H), a P450-dependent monooxygenase. Involved in lignin biosynthesis and flavonoid biosynthesis. Also affects the biosynthesis of coumarins such as scopoletin and scopol…	#N/A	#NUM!	Inf	cytochrome P450 family protein [Rhizoctonia solani 123E]
	16.2.1.5	secondary metabolism.phenylpropanoids.lignin biosynthesis.C3H	c281208.graph_c0	Transcript	(at4g12300 : 99.8) member of CYP706A; "cytochrome P450, family 706, subfamily A, polypeptide 4" (CYP706A4); FUNCTIONS IN: electron carrier activity, monooxygenase activity, iron ion binding, oxygen binding, heme binding; INVOLVED IN: oxidation reduction; LOCATED IN: cellular_component unknown; EXPRESSED IN: 22 plant structures; EXPRESSED DURING: 11 growth stages; CONTAINS InterPro DOMAIN/s: Cytoc…	#N/A	#NUM!	Inf	cytochrome P450 family protein [Rhizoctonia solani 123E]
	16.2.1.5	secondary metabolism.phenylpropanoids.lignin biosynthesis.C3H	c282639.graph_c0	Transcript	(loc_os09g08990.1 : 183.0) no description available & (at4g22690 : 173.0) member of CYP706A; "cytochrome P450, family 706, subfamily A, polypeptide 1" (CYP706A1); FUNCTIONS IN: electron carrier activity, monooxygenase activity, iron ion binding, oxygen binding, heme binding; INVOLVED IN: oxidation reduction; LOCATED IN: mitochondrion, cell wall, plasma membrane; EXPRESSED IN: flower, guard cell, …	1.58122	6.24582	-4.28119	unknown [Picea sitchensis]
	16.2.1.5	secondary metabolism.phenylpropanoids.lignin biosynthesis.C3H	c282863.graph_c0	Transcript	(at1g74540 : 143.0) member of CYP98A; "cytochrome P450, family 98, subfamily A, polypeptide 8" (CYP98A8); FUNCTIONS IN: electron carrier activity, monooxygenase activity, iron ion binding, oxygen binding, heme binding; INVOLVED IN: oxidation reduction; EXPRESSED IN: petal, leaf whorl, sepal, flower; EXPRESSED DURING: petal differentiation and expansion stage; CONTAINS InterPro DOMAIN/s: Cytochrom…	#N/A	-2.81776	Inf	cytochrome P450 [Stagonospora sp. SRC1lsM3a]
	16.2.1.5	secondary metabolism.phenylpropanoids.lignin biosynthesis.C3H	c284238.graph_c0	Transcript	(loc_os05g41440.1 : 139.0) no description available & (at4g37370 : 135.0) member of CYP81D; "cytochrome P450, family 81, subfamily D, polypeptide 8" (CYP81D8); FUNCTIONS IN: electron carrier activity, monooxygenase activity, iron ion binding, oxygen binding, heme binding; INVOLVED IN: response to karrikin; LOCATED IN: endoplasmic reticulum, plasma membrane; EXPRESSED IN: 20 plant structures; EXPR…	#N/A	#NUM!	Inf	cytochrome P450 family protein [Rhizoctonia solani AG-3 Rhs1AP]
	16.2.1.5	secondary metabolism.phenylpropanoids.lignin biosynthesis.C3H	c284251.graph_c0	Transcript	(at5g07990 : 128.0) Required for flavonoid 3' hydroxylase activity.; TRANSPARENT TESTA 7 (TT7); CONTAINS InterPro DOMAIN/s: Cytochrome P450 (InterPro:IPR001128), Cytochrome P450, E-class, group I (InterPro:IPR002401), Cytochrome P450, conserved site (InterPro:IPR017972); BEST Arabidopsis thaliana protein match is: cytochrome P450, family 706, subfamily A, polypeptide 6 (TAIR:AT4G12320.1); Has 351…	#N/A	#NUM!	Inf	O-methylsterigmatocystin oxidoreductase OS=Aspergillus flavus GN=ordA PE=3 SV=2 [Rhizoctonia solani AG-1 IB]
	16.2.1.5	secondary metabolism.phenylpropanoids.lignin biosynthesis.C3H	c289642.graph_c0	Transcript	(o48922|c98a2_soybn : 124.0) Cytochrome P450 98A2 (EC 1.14.-.-) - Glycine max (Soybean) & (at1g74540 : 123.0) member of CYP98A; "cytochrome P450, family 98, subfamily A, polypeptide 8" (CYP98A8); FUNCTIONS IN: electron carrier activity, monooxygenase activity, iron ion binding, oxygen binding, heme binding; INVOLVED IN: oxidation reduction; EXPRESSED IN: petal, leaf whorl, sepal, flower; EXPRESSE…	#N/A	#NUM!	Inf	hypothetical protein RSAG8_01041, partial [Rhizoctonia solani AG-8 WAC10335]
	16.2.1.5	secondary metabolism.phenylpropanoids.lignin biosynthesis.C3H	c293221.graph_c0	Transcript	(at2g40890 : 110.0) encodes coumarate 3-hydroxylase (C3H), a P450-dependent monooxygenase. Involved in lignin biosynthesis and flavonoid biosynthesis. Also affects the biosynthesis of coumarins such as scopoletin and scopolin as a branching-out-pathway from the phenylpropanoid acid level.; cytochrome P450, family 98, subfamily A, polypeptide 3 (CYP98A3); FUNCTIONS IN: monooxygenase activity, p-co…	#N/A	#NUM!	Inf	cytochrome P450 family protein [Rhizoctonia solani AG-3 Rhs1AP]
	16.2.1.5	secondary metabolism.phenylpropanoids.lignin biosynthesis.C3H	c294002.graph_c0	Transcript	(at2g40890 : 94.7) encodes coumarate 3-hydroxylase (C3H), a P450-dependent monooxygenase. Involved in lignin biosynthesis and flavonoid biosynthesis. Also affects the biosynthesis of coumarins such as scopoletin and scopolin as a branching-out-pathway from the phenylpropanoid acid level.; cytochrome P450, family 98, subfamily A, polypeptide 3 (CYP98A3); FUNCTIONS IN: monooxygenase activity, p-cou…	#N/A	#NUM!	Inf	O-methylsterigmatocystin oxidoreductase OS=Aspergillus parasiticus GN=ordA PE=3 SV=1 [Rhizoctonia solani AG-1 IB]
	16.2.1.5	secondary metabolism.phenylpropanoids.lignin biosynthesis.C3H	c294015.graph_c0	Transcript	(loc_os04g01140.1 : 124.0) no description available & (o48956|c98a1_sorbi : 122.0) Cytochrome P450 98A1 (EC 1.14.-.-) - Sorghum bicolor (Sorghum) (Sorghum vulgare) & (at1g74550 : 114.0) member of CYP98A; "cytochrome P450, family 98, subfamily A, polypeptide 9" (CYP98A9); FUNCTIONS IN: electron carrier activity, monooxygenase activity, iron ion binding, oxygen binding, heme binding; INVOLVED IN: o…	#N/A	#NUM!	Inf	cytochrome P450 family oxidoreductase [Rhizoctonia solani AG-3 Rhs1AP]
	16.2.1.5	secondary metabolism.phenylpropanoids.lignin biosynthesis.C3H	c294586.graph_c0	Transcript	(at1g74550 : 125.0) member of CYP98A; "cytochrome P450, family 98, subfamily A, polypeptide 9" (CYP98A9); FUNCTIONS IN: electron carrier activity, monooxygenase activity, iron ion binding, oxygen binding, heme binding; INVOLVED IN: oxidation reduction; EXPRESSED IN: 15 plant structures; EXPRESSED DURING: 9 growth stages; CONTAINS InterPro DOMAIN/s: Cytochrome P450 (InterPro:IPR001128), Cytochrome…	#N/A	#NUM!	Inf	cytochrome P450 family oxidoreductase [Rhizoctonia solani AG-3 Rhs1AP]
	16.2.1.5	secondary metabolism.phenylpropanoids.lignin biosynthesis.C3H	c296224.graph_c0	Transcript	(loc_os03g55240.1 : 123.0) no description available & (at4g37340 : 122.0) member of CYP81D; "cytochrome P450, family 81, subfamily D, polypeptide 3" (CYP81D3); FUNCTIONS IN: electron carrier activity, monooxygenase activity, iron ion binding, oxygen binding, heme binding; INVOLVED IN: oxidation reduction; CONTAINS InterPro DOMAIN/s: Cytochrome P450 (InterPro:IPR001128), Cytochrome P450, conserved…	#N/A	#NUM!	Inf	O-methylsterigmatocystin oxidoreductase OS=Aspergillus parasiticus GN=ordA PE=3 SV=1 [Rhizoctonia solani AG-1 IB]
	16.2.1.5	secondary metabolism.phenylpropanoids.lignin biosynthesis.C3H	c296569.graph_c0	Transcript	(at1g74110 : 110.0) member of CYP78A; "cytochrome P450, family 78, subfamily A, polypeptide 10" (CYP78A10); FUNCTIONS IN: electron carrier activity, monooxygenase activity, iron ion binding, oxygen binding, heme binding; INVOLVED IN: oxidation reduction; LOCATED IN: cellular_component unknown; CONTAINS InterPro DOMAIN/s: Cytochrome P450 (InterPro:IPR001128), Cytochrome P450, E-class, group I (Int…	#N/A	#NUM!	Inf	cytochrome P450 family protein [Rhizoctonia solani AG-3 Rhs1AP]
	16.2.1.5	secondary metabolism.phenylpropanoids.lignin biosynthesis.C3H	c302065.graph_c0	Transcript	(at5g07990 : 90.1) Required for flavonoid 3' hydroxylase activity.; TRANSPARENT TESTA 7 (TT7); CONTAINS InterPro DOMAIN/s: Cytochrome P450 (InterPro:IPR001128), Cytochrome P450, E-class, group I (InterPro:IPR002401), Cytochrome P450, conserved site (InterPro:IPR017972); BEST Arabidopsis thaliana protein match is: cytochrome P450, family 706, subfamily A, polypeptide 6 (TAIR:AT4G12320.1); Has 3517…	-1.04073	#NUM!	#N/A	#N/A
	16.2.1.6	secondary metabolism.phenylpropanoids.lignin biosynthesis.CCoAOMT	c131306.graph_c0	Transcript	(loc_os08g38900.1 : 184.0) no description available & (q9xgd5|camt2_maize : 183.0) Caffeoyl-CoA O-methyltransferase 2 (EC 2.1.1.104) (Trans-caffeoyl-CoA 3-O-methyltransferase 2) (CCoAMT-2) (CCoAOMT-2) - Zea mays (Maize) & (at4g34050 : 171.0) caffeoyl coenzyme A O-methyltransferase 1 (CCoAOMT1); FUNCTIONS IN: caffeoyl-CoA O-methyltransferase activity; INVOLVED IN: coumarin biosynthetic process, re…	-1.07065	#NUM!	#N/A	#N/A
	16.2.1.7	secondary metabolism.phenylpropanoids.lignin biosynthesis.CCR1	c175546.graph_c0	Transcript	(loc_os01g34480.1 : 162.0) no description available & (at1g51410 : 160.0) similar to Eucalyptus gunnii alcohol dehydrogenase of unknown physiological function (GI:1143445), apple tree, PIR:T16995; NOT a cinnamyl-alcohol dehydrogenase; NAD(P)-binding Rossmann-fold superfamily protein; FUNCTIONS IN: alcohol dehydrogenase (NAD) activity; INVOLVED IN: cellular metabolic process, metabolic process; LO…	#N/A	-1.85252	Inf	NAD(P)-binding protein [Phialocephala scopiformis]
	16.2.1.7	secondary metabolism.phenylpropanoids.lignin biosynthesis.CCR1	c236886.graph_c0	Transcript	(at1g15950 : 259.0) Encodes a cinnamoyl CoA reductase. Involved in lignin biosynthesis.; cinnamoyl coa reductase 1 (CCR1); CONTAINS InterPro DOMAIN/s: NAD-dependent epimerase/dehydratase (InterPro:IPR001509), NAD(P)-binding domain (InterPro:IPR016040); BEST Arabidopsis thaliana protein match is: cinnamoyl coa reductase (TAIR:AT1G80820.1); Has 11995 Blast hits to 11983 proteins in 1896 species: Ar…	-5.97525	-2.92483	-2.65763	cinnamoyl-CoA reductase [Ginkgo biloba]
	16.2.1.7	secondary metabolism.phenylpropanoids.lignin biosynthesis.CCR1	c265419.graph_c0	Transcript	(at5g58490 : 416.0) NAD(P)-binding Rossmann-fold superfamily protein; FUNCTIONS IN: coenzyme binding, binding, cinnamoyl-CoA reductase activity, catalytic activity; INVOLVED IN: lignin biosynthetic process, cellular metabolic process, metabolic process; LOCATED IN: cellular_component unknown; EXPRESSED IN: 24 plant structures; EXPRESSED DURING: 15 growth stages; CONTAINS InterPro DOMAIN/s: NAD-de…	-3.07834	-3.50418	#N/A	#N/A
	16.2.1.7	secondary metabolism.phenylpropanoids.lignin biosynthesis.CCR1	c273436.graph_c0	Transcript	(at4g30470 : 300.0) NAD(P)-binding Rossmann-fold superfamily protein; FUNCTIONS IN: coenzyme binding, binding, cinnamoyl-CoA reductase activity, catalytic activity; INVOLVED IN: lignin biosynthetic process, cellular metabolic process, metabolic process; LOCATED IN: cellular_component unknown; EXPRESSED IN: 23 plant structures; EXPRESSED DURING: 13 growth stages; CONTAINS InterPro DOMAIN/s: NAD-de…	#N/A	-3.22494	4.12177	unknown [Picea sitchensis]
	16.2.1.7	secondary metabolism.phenylpropanoids.lignin biosynthesis.CCR1	c278352.graph_c0	Transcript	(at2g23910 : 192.0) NAD(P)-binding Rossmann-fold superfamily protein; FUNCTIONS IN: coenzyme binding, binding, cinnamoyl-CoA reductase activity, catalytic activity; INVOLVED IN: lignin biosynthetic process, response to karrikin; LOCATED IN: cellular_component unknown; EXPRESSED IN: 19 plant structures; EXPRESSED DURING: 13 growth stages; CONTAINS InterPro DOMAIN/s: NAD-dependent epimerase/dehydra…	1.31312	1.9109	#N/A	#N/A
	16.2.1.7	secondary metabolism.phenylpropanoids.lignin biosynthesis.CCR1	c280981.graph_c0	Transcript	(at1g15950 : 280.0) Encodes a cinnamoyl CoA reductase. Involved in lignin biosynthesis.; cinnamoyl coa reductase 1 (CCR1); CONTAINS InterPro DOMAIN/s: NAD-dependent epimerase/dehydratase (InterPro:IPR001509), NAD(P)-binding domain (InterPro:IPR016040); BEST Arabidopsis thaliana protein match is: cinnamoyl coa reductase (TAIR:AT1G80820.1); Has 11995 Blast hits to 11983 proteins in 1896 species: Ar…	#N/A	-2.20373	4.3277	cinnamoyl-CoA reductase [Ginkgo biloba]
	16.2.1.7	secondary metabolism.phenylpropanoids.lignin biosynthesis.CCR1	c282077.graph_c0	Transcript	(at1g80820 : 390.0) Encodes an cinnamoyl CoA reductase isoform. Involved in lignin biosynthesis.; cinnamoyl coa reductase (CCR2); CONTAINS InterPro DOMAIN/s: NAD-dependent epimerase/dehydratase (InterPro:IPR001509), NAD(P)-binding domain (InterPro:IPR016040); BEST Arabidopsis thaliana protein match is: cinnamoyl coa reductase 1 (TAIR:AT1G15950.1); Has 10779 Blast hits to 10766 proteins in 1817 sp…	#N/A	1.91522	-2.25353	cinnamoyl-CoA reductase [Ginkgo biloba]
	16.2.1.7	secondary metabolism.phenylpropanoids.lignin biosynthesis.CCR1	c285653.graph_c0	Transcript	(loc_os09g25150.2 : 158.0) no description available & (at1g15950 : 157.0) Encodes a cinnamoyl CoA reductase. Involved in lignin biosynthesis.; cinnamoyl coa reductase 1 (CCR1); CONTAINS InterPro DOMAIN/s: NAD-dependent epimerase/dehydratase (InterPro:IPR001509), NAD(P)-binding domain (InterPro:IPR016040); BEST Arabidopsis thaliana protein match is: cinnamoyl coa reductase (TAIR:AT1G80820.1); Has …	#N/A	-2.72376	3.63311	cinnamoyl-CoA reductase [Cunninghamia lanceolata]
	16.2.1.7	secondary metabolism.phenylpropanoids.lignin biosynthesis.CCR1	c287816.graph_c0	Transcript	(at2g23910 : 105.0) NAD(P)-binding Rossmann-fold superfamily protein; FUNCTIONS IN: coenzyme binding, binding, cinnamoyl-CoA reductase activity, catalytic activity; INVOLVED IN: lignin biosynthetic process, response to karrikin; LOCATED IN: cellular_component unknown; EXPRESSED IN: 19 plant structures; EXPRESSED DURING: 13 growth stages; CONTAINS InterPro DOMAIN/s: NAD-dependent epimerase/dehydra…	-2.064	#NUM!	#N/A	#N/A
	16.2.1.7	secondary metabolism.phenylpropanoids.lignin biosynthesis.CCR1	c288024.graph_c1	Transcript	(at1g15950 : 366.0) Encodes a cinnamoyl CoA reductase. Involved in lignin biosynthesis.; cinnamoyl coa reductase 1 (CCR1); CONTAINS InterPro DOMAIN/s: NAD-dependent epimerase/dehydratase (InterPro:IPR001509), NAD(P)-binding domain (InterPro:IPR016040); BEST Arabidopsis thaliana protein match is: cinnamoyl coa reductase (TAIR:AT1G80820.1); Has 11995 Blast hits to 11983 proteins in 1896 species: Ar…	-1.39826	#NUM!	#N/A	#N/A
	16.2.1.7	secondary metabolism.phenylpropanoids.lignin biosynthesis.CCR1	c291807.graph_c0	Transcript	(at4g30470 : 293.0) NAD(P)-binding Rossmann-fold superfamily protein; FUNCTIONS IN: coenzyme binding, binding, cinnamoyl-CoA reductase activity, catalytic activity; INVOLVED IN: lignin biosynthetic process, cellular metabolic process, metabolic process; LOCATED IN: cellular_component unknown; EXPRESSED IN: 23 plant structures; EXPRESSED DURING: 13 growth stages; CONTAINS InterPro DOMAIN/s: NAD-de…	#N/A	1.61458	#N/A	#N/A
	16.2.1.7	secondary metabolism.phenylpropanoids.lignin biosynthesis.CCR1	c300789.graph_c0	Transcript	(loc_os05g50250.1 : 265.0) no description available & (at5g14700 : 254.0) NAD(P)-binding Rossmann-fold superfamily protein; FUNCTIONS IN: coenzyme binding, binding, cinnamoyl-CoA reductase activity, catalytic activity; INVOLVED IN: lignin biosynthetic process, cellular metabolic process, metabolic process; LOCATED IN: cellular_component unknown; EXPRESSED IN: 22 plant structures; EXPRESSED DURING…	#N/A	1.81098	#N/A	#N/A
	16.2.1.8	secondary metabolism.phenylpropanoids.lignin biosynthesis.F5H	c148854.graph_c0	Transcript	(loc_os02g29960.1 : 105.0) no description available & (p48419|c75a3_pethy : 96.7) Flavonoid 3',5'-hydroxylase 2 (EC 1.14.13.88) (F3'5'H) (Cytochrome P450 75A3) (CYPLXXVA3) - Petunia hybrida (Petunia) & (at5g07990 : 95.9) Required for flavonoid 3' hydroxylase activity.; TRANSPARENT TESTA 7 (TT7); CONTAINS InterPro DOMAIN/s: Cytochrome P450 (InterPro:IPR001128), Cytochrome P450, E-class, group I (I…	2.71217	-2.01164	5.11116	RecName: Full=Cytochrome P450 750A1; AltName: Full=Cytochrome P450 CYPC [Pinus taeda]
	16.2.1.8	secondary metabolism.phenylpropanoids.lignin biosynthesis.F5H	c158633.graph_c0	Transcript	(loc_os09g26970.1 : 385.0) no description available & (at4g36220 : 353.0) encodes ferulate 5-hydroxylase (F5H). Involved in lignin biosynthesis.; ferulic acid 5-hydroxylase 1 (FAH1); FUNCTIONS IN: ferulate 5-hydroxylase activity, monooxygenase activity; INVOLVED IN: lignin biosynthetic process, response to UV-B, phenylpropanoid biosynthetic process; LOCATED IN: endoplasmic reticulum; EXPRESSED IN…	#N/A	#NUM!	1.7847	unknown [Picea sitchensis]
	16.2.1.8	secondary metabolism.phenylpropanoids.lignin biosynthesis.F5H	c210175.graph_c0	Transcript	(loc_os09g26940.1 : 419.0) no description available & (o81974|c71d8_soybn : 371.0) Cytochrome P450 71D8 (EC 1.14.-.-) (P450 CP7) - Glycine max (Soybean) & (at3g48310 : 360.0) putative cytochrome P450; "cytochrome P450, family 71, subfamily A, polypeptide 22" (CYP71A22); FUNCTIONS IN: electron carrier activity, monooxygenase activity, iron ion binding, oxygen binding, heme binding; INVOLVED IN: ox…	1.22902	#NUM!	1.51989	unknown [Picea sitchensis]
	16.2.1.8	secondary metabolism.phenylpropanoids.lignin biosynthesis.F5H	c210369.graph_c0	Transcript	(loc_os02g29960.1 : 281.0) no description available & (at4g36220 : 267.0) encodes ferulate 5-hydroxylase (F5H). Involved in lignin biosynthesis.; ferulic acid 5-hydroxylase 1 (FAH1); FUNCTIONS IN: ferulate 5-hydroxylase activity, monooxygenase activity; INVOLVED IN: lignin biosynthetic process, response to UV-B, phenylpropanoid biosynthetic process; LOCATED IN: endoplasmic reticulum; EXPRESSED IN…	3.22348	7.3867	-3.77752	unknown [Picea sitchensis]
	16.2.1.8	secondary metabolism.phenylpropanoids.lignin biosynthesis.F5H	c210839.graph_c0	Transcript	(loc_os09g26960.1 : 137.0) no description available & (q42799|c93a2_soybn : 134.0) Cytochrome P450 93A2 (EC 1.14.-.-) - Glycine max (Soybean) & (at4g36220 : 125.0) encodes ferulate 5-hydroxylase (F5H). Involved in lignin biosynthesis.; ferulic acid 5-hydroxylase 1 (FAH1); FUNCTIONS IN: ferulate 5-hydroxylase activity, monooxygenase activity; INVOLVED IN: lignin biosynthetic process, response to U…	2.41408	-1.72087	4.52324	unknown [Picea sitchensis]
	16.2.1.8	secondary metabolism.phenylpropanoids.lignin biosynthesis.F5H	c253378.graph_c0	Transcript	(loc_os09g26940.1 : 437.0) no description available & (at4g36220 : 379.0) encodes ferulate 5-hydroxylase (F5H). Involved in lignin biosynthesis.; ferulic acid 5-hydroxylase 1 (FAH1); FUNCTIONS IN: ferulate 5-hydroxylase activity, monooxygenase activity; INVOLVED IN: lignin biosynthetic process, response to UV-B, phenylpropanoid biosynthetic process; LOCATED IN: endoplasmic reticulum; EXPRESSED IN…	2.14968	-2.03129	4.56783	unknown [Picea sitchensis]
	16.2.1.8	secondary metabolism.phenylpropanoids.lignin biosynthesis.F5H	c263392.graph_c1	Transcript	(loc_os09g08990.1 : 286.0) no description available & (p37120|c75a2_solme : 270.0) Flavonoid 3',5'-hydroxylase (EC 1.14.13.88) (F3'5'H) (Cytochrome P450 75A2) (CYPLXXVA2) (P-450EG1) - Solanum melongena (Eggplant) (Aubergine) & (at4g36220 : 266.0) encodes ferulate 5-hydroxylase (F5H). Involved in lignin biosynthesis.; ferulic acid 5-hydroxylase 1 (FAH1); FUNCTIONS IN: ferulate 5-hydroxylase activi…	#N/A	-2.13475	3.21458	unknown [Picea sitchensis]
	16.2.1.8	secondary metabolism.phenylpropanoids.lignin biosynthesis.F5H	c282639.graph_c1	Transcript	(loc_os09g26970.1 : 197.0) no description available & (o22307|c71db_lotja : 187.0) Cytochrome P450 71D11 (EC 1.14.-.-) (Fragment) - Lotus japonicus & (at1g01280 : 176.0) member of CYP703A CYP703A2 is expressed specifically in anthers of land plants, catalyzing the in-chain hydroxylation at the C-7 position of medium-chain saturated fatty acids (lauric acid in-chain hydroxylase) which is involved …	#N/A	5.24374	-4.35212	unknown [Picea sitchensis]
	16.2.1.8	secondary metabolism.phenylpropanoids.lignin biosynthesis.F5H	c282878.graph_c0	Transcript	(loc_os09g26940.1 : 417.0) no description available & (o48923|c71da_soybn : 377.0) Cytochrome P450 71D10 (EC 1.14.-.-) - Glycine max (Soybean) & (at3g48280 : 365.0) putative cytochrome P450; "cytochrome P450, family 71, subfamily A, polypeptide 25" (CYP71A25); FUNCTIONS IN: electron carrier activity, monooxygenase activity, iron ion binding, oxygen binding, heme binding; INVOLVED IN: oxidation re…	-2.20197	#NUM!	-2.31078	unknown [Picea sitchensis]
	16.2.1.8	secondary metabolism.phenylpropanoids.lignin biosynthesis.F5H	c291806.graph_c0	Transcript	(loc_os09g26960.1 : 436.0) no description available & (o81970|c71a9_soybn : 389.0) Cytochrome P450 71A9 (EC 1.14.-.-) (P450 CP1) - Glycine max (Soybean) & (at3g48310 : 388.0) putative cytochrome P450; "cytochrome P450, family 71, subfamily A, polypeptide 22" (CYP71A22); FUNCTIONS IN: electron carrier activity, monooxygenase activity, iron ion binding, oxygen binding, heme binding; INVOLVED IN: ox…	#N/A	2.62113	-2.17413	unknown [Picea sitchensis]
	16.2.1.8	secondary metabolism.phenylpropanoids.lignin biosynthesis.F5H	c293301.graph_c0	Transcript	(o81970|c71a9_soybn : 179.0) Cytochrome P450 71A9 (EC 1.14.-.-) (P450 CP1) - Glycine max (Soybean) & (at5g25130 : 172.0) putative cytochrome P450; "cytochrome P450, family 71, subfamily B, polypeptide 12" (CYP71B12); FUNCTIONS IN: electron carrier activity, monooxygenase activity, iron ion binding, oxygen binding, heme binding; INVOLVED IN: oxidation reduction; EXPRESSED IN: 9 plant structures; E…	#N/A	-11.1174	12.9311	Fumitremorgin C synthase [Rhizoctonia solani]
	16.2.1.8	secondary metabolism.phenylpropanoids.lignin biosynthesis.F5H	c295436.graph_c0	Transcript	(loc_os09g26940.1 : 436.0) no description available & (p37118|c71a2_solme : 380.0) Cytochrome P450 71A2 (EC 1.14.-.-) (CYPLXXIA2) (P-450EG4) - Solanum melongena (Eggplant) (Aubergine) & (at3g48270 : 374.0) putative cytochrome P450; "cytochrome P450, family 71, subfamily A, polypeptide 26" (CYP71A26); FUNCTIONS IN: electron carrier activity, monooxygenase activity, iron ion binding, oxygen binding…	1.11163	#NUM!	2.40758	unknown [Picea sitchensis]
	16.2.1.8	secondary metabolism.phenylpropanoids.lignin biosynthesis.F5H	c297837.graph_c0	Transcript	(at1g74550 : 94.0) member of CYP98A; "cytochrome P450, family 98, subfamily A, polypeptide 9" (CYP98A9); FUNCTIONS IN: electron carrier activity, monooxygenase activity, iron ion binding, oxygen binding, heme binding; INVOLVED IN: oxidation reduction; EXPRESSED IN: 15 plant structures; EXPRESSED DURING: 9 growth stages; CONTAINS InterPro DOMAIN/s: Cytochrome P450 (InterPro:IPR001128), Cytochrome …	#N/A	-3.276	Inf	putative cytochrome p450 [Diplodia seriata]
	16.2.1.8	secondary metabolism.phenylpropanoids.lignin biosynthesis.F5H	c301486.graph_c0	Transcript	(loc_os09g26970.1 : 149.0) no description available & (q9sbq9|f3ph_pethy : 137.0) Flavonoid 3'-monooxygenase (EC 1.14.13.21) (Flavonoid 3'-hydroxylase) (Cytochrome P450 75B2) - Petunia hybrida (Petunia) & (at5g07990 : 131.0) Required for flavonoid 3' hydroxylase activity.; TRANSPARENT TESTA 7 (TT7); CONTAINS InterPro DOMAIN/s: Cytochrome P450 (InterPro:IPR001128), Cytochrome P450, E-class, group …	#N/A	-2.71587	3.3022	unknown [Picea sitchensis]
	16.2.1.9	secondary metabolism.phenylpropanoids.lignin biosynthesis.COMT	c161425.graph_c0	Transcript	(at5g54160 : 215.0) A caffeic acid/5-hydroxyferulic acid O-methyltransferase. Interacts with 14-4-3 proteins in yeast 2 hybrid assay. AtOMT1 (At5g54160) encodes a flavonol 3铆-O-methyltransferase that is highly active towards quercetin and myricetin. The substrate specificity identifies the enzyme as flavonol 3铆-methyltransferase which replaces the former annotation of the gene to encode a caffeic…	-1.96908	#NUM!	-1.64859	caffeic acid ortho-methyltransferase [Pinus radiata]
	16.2.1.9	secondary metabolism.phenylpropanoids.lignin biosynthesis.COMT	c274121.graph_c0	Transcript	(p28002|comt1_medsa : 133.0) Caffeic acid 3-O-methyltransferase (EC 2.1.1.68) (S-adenosysl-L-methionine:caffeic acid 3-O-methyltransferase) (COMT) (CAOMT) - Medicago sativa (Alfalfa) & (at5g54160 : 124.0) A caffeic acid/5-hydroxyferulic acid O-methyltransferase. Interacts with 14-4-3 proteins in yeast 2 hybrid assay. AtOMT1 (At5g54160) encodes a flavonol 3铆-O-methyltransferase that is highly acti…	#N/A	-4.88872	9.68094	caffeic acid ortho-methyltransferase [Pinus radiata]
	16.2.1.9	secondary metabolism.phenylpropanoids.lignin biosynthesis.COMT	c292685.graph_c0	Transcript	(q8w013|comt1_catro : 237.0) Caffeic acid 3-O-methyltransferase (EC 2.1.1.68) (S-adenosysl-L-methionine:caffeic acid 3-O-methyltransferase) (COMT) (CAOMT) - Catharanthus roseus (Rosy periwinkle) (Madagascar periwinkle) & (at5g54160 : 231.0) A caffeic acid/5-hydroxyferulic acid O-methyltransferase. Interacts with 14-4-3 proteins in yeast 2 hybrid assay. AtOMT1 (At5g54160) encodes a flavonol 3铆-O-m…	#N/A	-1.36947	#N/A	#N/A
	16.2.1.9	secondary metabolism.phenylpropanoids.lignin biosynthesis.COMT	c295667.graph_c0	Transcript	(q8w013|comt1_catro : 434.0) Caffeic acid 3-O-methyltransferase (EC 2.1.1.68) (S-adenosysl-L-methionine:caffeic acid 3-O-methyltransferase) (COMT) (CAOMT) - Catharanthus roseus (Rosy periwinkle) (Madagascar periwinkle) & (at5g54160 : 423.0) A caffeic acid/5-hydroxyferulic acid O-methyltransferase. Interacts with 14-4-3 proteins in yeast 2 hybrid assay. AtOMT1 (At5g54160) encodes a flavonol 3铆-O-m…	#N/A	#NUM!	1.14856	caffeate O-methyltransferase [Picea abies]
	16.2.1.9	secondary metabolism.phenylpropanoids.lignin biosynthesis.COMT	c297508.graph_c0	Transcript	(q8w013|comt1_catro : 162.0) Caffeic acid 3-O-methyltransferase (EC 2.1.1.68) (S-adenosysl-L-methionine:caffeic acid 3-O-methyltransferase) (COMT) (CAOMT) - Catharanthus roseus (Rosy periwinkle) (Madagascar periwinkle) & (at5g54160 : 152.0) A caffeic acid/5-hydroxyferulic acid O-methyltransferase. Interacts with 14-4-3 proteins in yeast 2 hybrid assay. AtOMT1 (At5g54160) encodes a flavonol 3铆-O-m…	#N/A	-1.40225	1.47944	caffeic acid ortho-methyltransferase [Pinus radiata]
	16.2.1.10	secondary metabolism.phenylpropanoids.lignin biosynthesis.CAD	c180835.graph_c0	Transcript	(chl4|519579 : 147.0) no description available & (at4g37980 : 142.0) elicitor-activated gene 3-1 (ELI3-1); FUNCTIONS IN: oxidoreductase activity, zinc ion binding; INVOLVED IN: response to bacterium, plant-type hypersensitive response; EXPRESSED IN: 20 plant structures; EXPRESSED DURING: 13 growth stages; CONTAINS InterPro DOMAIN/s: GroES-like (InterPro:IPR011032), Alcohol dehydrogenase GroES-lik…	#N/A	#NUM!	Inf	hypothetical protein ANO11243_065790 [fungal sp. No.11243]
	16.2.1.10	secondary metabolism.phenylpropanoids.lignin biosynthesis.CAD	c198450.graph_c0	Transcript	(o82515|mtdh_medsa : 188.0) Probable mannitol dehydrogenase (EC 1.1.1.255) (NAD-dependent mannitol dehydrogenase) - Medicago sativa (Alfalfa) & (at2g21730 : 183.0) cinnamyl alcohol dehydrogenase homolog 2 (CAD2); FUNCTIONS IN: oxidoreductase activity, zinc ion binding; INVOLVED IN: oxidation reduction; CONTAINS InterPro DOMAIN/s: GroES-like (InterPro:IPR011032), Alcohol dehydrogenase GroES-like (…	#N/A	-4.77859	Inf	putative NADP-dependent alcohol dehydrogenase 6 [Sclerotinia borealis F-4157]
	16.2.1.10	secondary metabolism.phenylpropanoids.lignin biosynthesis.CAD	c205832.graph_c1	Transcript	(chl4|519579 : 114.0) no description available & (loc_os09g23530.1 : 112.0) no description available & (p42754|mtdh_petcr : 103.0) Mannitol dehydrogenase (EC 1.1.1.255) (NAD-dependent mannitol dehydrogenase) (Fragment) - Petroselinum crispum (Parsley) (Petroselinum hortense) & (at4g37980 : 102.0) elicitor-activated gene 3-1 (ELI3-1); FUNCTIONS IN: oxidoreductase activity, zinc ion binding; INVOLV…	#N/A	-1.8016	Inf	hypothetical protein HMPREF1541_07562 [Cyphellophora europaea CBS 101466]
	16.2.1.10	secondary metabolism.phenylpropanoids.lignin biosynthesis.CAD	c232412.graph_c0	Transcript	(chl4|515460 : 174.0) no description available & (at4g37970 : 166.0) cinnamyl alcohol dehydrogenase 6 (CAD6); FUNCTIONS IN: oxidoreductase activity, zinc ion binding; INVOLVED IN: oxidation reduction; LOCATED IN: cellular_component unknown; EXPRESSED IN: 9 plant structures; EXPRESSED DURING: petal differentiation and expansion stage; CONTAINS InterPro DOMAIN/s: GroES-like (InterPro:IPR011032), Al…	#N/A	-2.54495	Inf	putative alcohol dehydrogenase [Phialocephala scopiformis]
	16.2.1.10	secondary metabolism.phenylpropanoids.lignin biosynthesis.CAD	c234979.graph_c0	Transcript	(at4g37990 : 114.0) Encodes an aromatic alcohol:NADP+ oxidoreductase whose mRNA levels are increased in response to treatment with a variety of phytopathogenic bacteria. Though similar to mannitol dehydrogenases, this enzyme does not have mannitol dehydrogenase activity.; elicitor-activated gene 3-2 (ELI3-2); CONTAINS InterPro DOMAIN/s: GroES-like (InterPro:IPR011032), Alcohol dehydrogenase GroES…	#N/A	#NUM!	Inf	hypothetical protein RSAG8_05329, partial [Rhizoctonia solani AG-8 WAC10335]
	16.2.1.10	secondary metabolism.phenylpropanoids.lignin biosynthesis.CAD	c235922.graph_c0	Transcript	(o82515|mtdh_medsa : 201.0) Probable mannitol dehydrogenase (EC 1.1.1.255) (NAD-dependent mannitol dehydrogenase) - Medicago sativa (Alfalfa) & (at2g21730 : 197.0) cinnamyl alcohol dehydrogenase homolog 2 (CAD2); FUNCTIONS IN: oxidoreductase activity, zinc ion binding; INVOLVED IN: oxidation reduction; CONTAINS InterPro DOMAIN/s: GroES-like (InterPro:IPR011032), Alcohol dehydrogenase GroES-like (…	Inf	-2.33744	Inf	putative NADP-dependent alcohol dehydrogenase 6 [Sclerotinia borealis F-4157]
	16.2.1.10	secondary metabolism.phenylpropanoids.lignin biosynthesis.CAD	c244801.graph_c0	Transcript	(p93257|mtdh_mescr : 265.0) Probable mannitol dehydrogenase (EC 1.1.1.255) (NAD-dependent mannitol dehydrogenase) - Mesembryanthemum crystallinum (Common ice plant) & (loc_os10g29470.1 : 258.0) no description available & (at2g21730 : 253.0) cinnamyl alcohol dehydrogenase homolog 2 (CAD2); FUNCTIONS IN: oxidoreductase activity, zinc ion binding; INVOLVED IN: oxidation reduction; CONTAINS InterPro …	Inf	3.91825	#N/A	#N/A
	16.2.1.10	secondary metabolism.phenylpropanoids.lignin biosynthesis.CAD	c248849.graph_c0	Transcript	(chl4|519579 : 184.0) no description available & (at4g37970 : 156.0) cinnamyl alcohol dehydrogenase 6 (CAD6); FUNCTIONS IN: oxidoreductase activity, zinc ion binding; INVOLVED IN: oxidation reduction; LOCATED IN: cellular_component unknown; EXPRESSED IN: 9 plant structures; EXPRESSED DURING: petal differentiation and expansion stage; CONTAINS InterPro DOMAIN/s: GroES-like (InterPro:IPR011032), Al…	#N/A	-6.25232	Inf	GroES-like protein [Glarea lozoyensis ATCC 20868]
	16.2.1.10	secondary metabolism.phenylpropanoids.lignin biosynthesis.CAD	c249044.graph_c0	Transcript	(p93257|mtdh_mescr : 190.0) Probable mannitol dehydrogenase (EC 1.1.1.255) (NAD-dependent mannitol dehydrogenase) - Mesembryanthemum crystallinum (Common ice plant) & (loc_os10g29470.1 : 186.0) no description available & (at2g21730 : 181.0) cinnamyl alcohol dehydrogenase homolog 2 (CAD2); FUNCTIONS IN: oxidoreductase activity, zinc ion binding; INVOLVED IN: oxidation reduction; CONTAINS InterPro …	#N/A	#NUM!	Inf	hypothetical protein RSOLAG22IIIB_04385 [Rhizoctonia solani]
	16.2.1.10	secondary metabolism.phenylpropanoids.lignin biosynthesis.CAD	c249050.graph_c0	Transcript	(chl4|521662 : 143.0) no description available & (loc_os09g23560.1 : 139.0) no description available & (at4g37990 : 135.0) Encodes an aromatic alcohol:NADP+ oxidoreductase whose mRNA levels are increased in response to treatment with a variety of phytopathogenic bacteria. Though similar to mannitol dehydrogenases, this enzyme does not have mannitol dehydrogenase activity.; elicitor-activated gene…	#N/A	#NUM!	Inf	alcohol dehydrogenase family zinc containing protein [Rhizoctonia solani AG-3 Rhs1AP]
	16.2.1.10	secondary metabolism.phenylpropanoids.lignin biosynthesis.CAD	c254634.graph_c0	Transcript	(loc_os04g15920.1 : 122.0) no description available & (chl4|521662 : 121.0) no description available & (at4g37990 : 111.0) Encodes an aromatic alcohol:NADP+ oxidoreductase whose mRNA levels are increased in response to treatment with a variety of phytopathogenic bacteria. Though similar to mannitol dehydrogenases, this enzyme does not have mannitol dehydrogenase activity.; elicitor-activated gene…	#N/A	-3.407	Inf	hypothetical protein HMPREF1541_07562 [Cyphellophora europaea CBS 101466]
	16.2.1.10	secondary metabolism.phenylpropanoids.lignin biosynthesis.CAD	c257701.graph_c0	Transcript	(p93257|mtdh_mescr : 202.0) Probable mannitol dehydrogenase (EC 1.1.1.255) (NAD-dependent mannitol dehydrogenase) - Mesembryanthemum crystallinum (Common ice plant) & (at2g21730 : 190.0) cinnamyl alcohol dehydrogenase homolog 2 (CAD2); FUNCTIONS IN: oxidoreductase activity, zinc ion binding; INVOLVED IN: oxidation reduction; CONTAINS InterPro DOMAIN/s: GroES-like (InterPro:IPR011032), Alcohol deh…	#N/A	-2.3579	Inf	GroES-like protein [Phialocephala scopiformis]
	16.2.1.10	secondary metabolism.phenylpropanoids.lignin biosynthesis.CAD	c259779.graph_c0	Transcript	(o82515|mtdh_medsa : 216.0) Probable mannitol dehydrogenase (EC 1.1.1.255) (NAD-dependent mannitol dehydrogenase) - Medicago sativa (Alfalfa) & (at4g37990 : 208.0) Encodes an aromatic alcohol:NADP+ oxidoreductase whose mRNA levels are increased in response to treatment with a variety of phytopathogenic bacteria. Though similar to mannitol dehydrogenases, this enzyme does not have mannitol dehydro…	#N/A	-4.09301	Inf	GroES-like protein [Stagonospora sp. SRC1lsM3a]
	16.2.1.10	secondary metabolism.phenylpropanoids.lignin biosynthesis.CAD	c267733.graph_c0	Transcript	(at4g37990 : 147.0) Encodes an aromatic alcohol:NADP+ oxidoreductase whose mRNA levels are increased in response to treatment with a variety of phytopathogenic bacteria. Though similar to mannitol dehydrogenases, this enzyme does not have mannitol dehydrogenase activity.; elicitor-activated gene 3-2 (ELI3-2); CONTAINS InterPro DOMAIN/s: GroES-like (InterPro:IPR011032), Alcohol dehydrogenase GroES…	Inf	2.49138	#N/A	#N/A
	16.2.1.10	secondary metabolism.phenylpropanoids.lignin biosynthesis.CAD	c269736.graph_c0	Transcript	(loc_os10g29470.1 : 144.0) no description available & (chl4|521662 : 126.0) no description available & (o82515|mtdh_medsa : 119.0) Probable mannitol dehydrogenase (EC 1.1.1.255) (NAD-dependent mannitol dehydrogenase) - Medicago sativa (Alfalfa) & (at4g37970 : 116.0) cinnamyl alcohol dehydrogenase 6 (CAD6); FUNCTIONS IN: oxidoreductase activity, zinc ion binding; INVOLVED IN: oxidation reduction; …	#N/A	-7.11841	Inf	hypothetical protein PFICI_10215 [Pestalotiopsis fici W106-1]
	16.2.1.10	secondary metabolism.phenylpropanoids.lignin biosynthesis.CAD	c275978.graph_c0	Transcript	(chl4|515460 : 157.0) no description available & (loc_os10g29470.1 : 152.0) no description available & (o82515|mtdh_medsa : 143.0) Probable mannitol dehydrogenase (EC 1.1.1.255) (NAD-dependent mannitol dehydrogenase) - Medicago sativa (Alfalfa) & (at4g37990 : 137.0) Encodes an aromatic alcohol:NADP+ oxidoreductase whose mRNA levels are increased in response to treatment with a variety of phytopat…	#N/A	#NUM!	Inf	mannitol-1-phosphate dehydrogenase [Rhizoctonia solani AG-3 Rhs1AP]
	16.2.1.10	secondary metabolism.phenylpropanoids.lignin biosynthesis.CAD	c279657.graph_c0	Transcript	(q9zrf1|mtdh_fraan : 429.0) Probable mannitol dehydrogenase (EC 1.1.1.255) (NAD-dependent mannitol dehydrogenase) - Fragaria ananassa (Strawberry) & (at4g39330 : 424.0) cinnamyl alcohol dehydrogenase 9 (CAD9); FUNCTIONS IN: oxidoreductase activity, zinc ion binding; INVOLVED IN: oxidation reduction; LOCATED IN: apoplast; EXPRESSED IN: 25 plant structures; EXPRESSED DURING: 15 growth stages; CONTA…	#N/A	1.38388	#N/A	#N/A
	16.2.1.10	secondary metabolism.phenylpropanoids.lignin biosynthesis.CAD	c283990.graph_c0	Transcript	(at2g21730 : 207.0) cinnamyl alcohol dehydrogenase homolog 2 (CAD2); FUNCTIONS IN: oxidoreductase activity, zinc ion binding; INVOLVED IN: oxidation reduction; CONTAINS InterPro DOMAIN/s: GroES-like (InterPro:IPR011032), Alcohol dehydrogenase GroES-like (InterPro:IPR013154), Alcohol dehydrogenase, zinc-containing, conserved site (InterPro:IPR002328), Alcohol dehydrogenase, C-terminal (InterPro:IP…	#N/A	-2.48372	6.46658	GroES-like protein [Stagonospora sp. SRC1lsM3a]
	16.2.1.10	secondary metabolism.phenylpropanoids.lignin biosynthesis.CAD	c285028.graph_c0	Transcript	(at2g21890 : 181.0) cinnamyl alcohol dehydrogenase homolog 3 (CAD3); FUNCTIONS IN: oxidoreductase activity, zinc ion binding; INVOLVED IN: oxidation reduction; CONTAINS InterPro DOMAIN/s: GroES-like (InterPro:IPR011032), Alcohol dehydrogenase GroES-like (InterPro:IPR013154), Alcohol dehydrogenase, zinc-containing, conserved site (InterPro:IPR002328), Alcohol dehydrogenase, C-terminal (InterPro:IP…	6.27519	-2.09629	8.75252	GroES-like protein [Stagonospora sp. SRC1lsM3a]
	16.2.1.10	secondary metabolism.phenylpropanoids.lignin biosynthesis.CAD	c285542.graph_c0	Transcript	(chl4|519579 : 164.0) no description available & (o82515|mtdh_medsa : 148.0) Probable mannitol dehydrogenase (EC 1.1.1.255) (NAD-dependent mannitol dehydrogenase) - Medicago sativa (Alfalfa) & (loc_os04g52280.1 : 140.0) no description available & (at2g21730 : 139.0) cinnamyl alcohol dehydrogenase homolog 2 (CAD2); FUNCTIONS IN: oxidoreductase activity, zinc ion binding; INVOLVED IN: oxidation red…	#N/A	-2.31845	Inf	GroES-like protein [Stagonospora sp. SRC1lsM3a]
	16.2.1.10	secondary metabolism.phenylpropanoids.lignin biosynthesis.CAD	c286467.graph_c0	Transcript	(chl4|519579 : 174.0) no description available & (o82515|mtdh_medsa : 157.0) Probable mannitol dehydrogenase (EC 1.1.1.255) (NAD-dependent mannitol dehydrogenase) - Medicago sativa (Alfalfa) & (at2g21730 : 149.0) cinnamyl alcohol dehydrogenase homolog 2 (CAD2); FUNCTIONS IN: oxidoreductase activity, zinc ion binding; INVOLVED IN: oxidation reduction; CONTAINS InterPro DOMAIN/s: GroES-like (InterP…	#N/A	-2.58283	Inf	GroES-like protein [Stagonospora sp. SRC1lsM3a]
	16.2.1.10	secondary metabolism.phenylpropanoids.lignin biosynthesis.CAD	c287243.graph_c0	Transcript	(loc_os09g23540.1 : 132.0) no description available & (o82515|mtdh_medsa : 126.0) Probable mannitol dehydrogenase (EC 1.1.1.255) (NAD-dependent mannitol dehydrogenase) - Medicago sativa (Alfalfa) & (at4g37990 : 125.0) Encodes an aromatic alcohol:NADP+ oxidoreductase whose mRNA levels are increased in response to treatment with a variety of phytopathogenic bacteria. Though similar to mannitol dehy…	#N/A	#NUM!	Inf	hypothetical protein RSAG8_05260, partial [Rhizoctonia solani AG-8 WAC10335]
	16.2.1.10	secondary metabolism.phenylpropanoids.lignin biosynthesis.CAD	c287872.graph_c0	Transcript	(loc_os10g29470.1 : 126.0) no description available & (chl4|521662 : 125.0) no description available & (p93257|mtdh_mescr : 124.0) Probable mannitol dehydrogenase (EC 1.1.1.255) (NAD-dependent mannitol dehydrogenase) - Mesembryanthemum crystallinum (Common ice plant) & (at4g37990 : 122.0) Encodes an aromatic alcohol:NADP+ oxidoreductase whose mRNA levels are increased in response to treatment wit…	#N/A	-5.37653	Inf	hypothetical protein SNOG_15556 [Parastagonospora nodorum SN15]
	16.2.1.10	secondary metabolism.phenylpropanoids.lignin biosynthesis.CAD	c288204.graph_c0	Transcript	(chl4|515460 : 135.0) no description available & (at4g37990 : 134.0) Encodes an aromatic alcohol:NADP+ oxidoreductase whose mRNA levels are increased in response to treatment with a variety of phytopathogenic bacteria. Though similar to mannitol dehydrogenases, this enzyme does not have mannitol dehydrogenase activity.; elicitor-activated gene 3-2 (ELI3-2); CONTAINS InterPro DOMAIN/s: GroES-like …	#N/A	#NUM!	Inf	hypothetical protein RSAG8_05257, partial [Rhizoctonia solani AG-8 WAC10335]
	16.2.1.10	secondary metabolism.phenylpropanoids.lignin biosynthesis.CAD	c289635.graph_c0	Transcript	(q9zrf1|mtdh_fraan : 151.0) Probable mannitol dehydrogenase (EC 1.1.1.255) (NAD-dependent mannitol dehydrogenase) - Fragaria ananassa (Strawberry) & (loc_os10g29470.1 : 141.0) no description available & (at4g37980 : 140.0) elicitor-activated gene 3-1 (ELI3-1); FUNCTIONS IN: oxidoreductase activity, zinc ion binding; INVOLVED IN: response to bacterium, plant-type hypersensitive response; EXPRESSED…	#N/A	#NUM!	Inf	GroES-like protein [Stagonospora sp. SRC1lsM3a]
	16.2.1.10	secondary metabolism.phenylpropanoids.lignin biosynthesis.CAD	c290101.graph_c0	Transcript	(p93257|mtdh_mescr : 126.0) Probable mannitol dehydrogenase (EC 1.1.1.255) (NAD-dependent mannitol dehydrogenase) - Mesembryanthemum crystallinum (Common ice plant) & (loc_os09g23540.1 : 124.0) no description available & (at4g37990 : 120.0) Encodes an aromatic alcohol:NADP+ oxidoreductase whose mRNA levels are increased in response to treatment with a variety of phytopathogenic bacteria. Though s…	Inf	#NUM!	Inf	NADP-dependent alcohol dehydrogenase like protein [Zymoseptoria brevis]
	16.2.1.10	secondary metabolism.phenylpropanoids.lignin biosynthesis.CAD	c290678.graph_c0	Transcript	(chl4|521662 : 119.0) no description available & (at4g37980 : 116.0) elicitor-activated gene 3-1 (ELI3-1); FUNCTIONS IN: oxidoreductase activity, zinc ion binding; INVOLVED IN: response to bacterium, plant-type hypersensitive response; EXPRESSED IN: 20 plant structures; EXPRESSED DURING: 13 growth stages; CONTAINS InterPro DOMAIN/s: GroES-like (InterPro:IPR011032), Alcohol dehydrogenase GroES-lik…	#N/A	-2.22783	Inf	hypothetical protein AC579_2510 [Pseudocercospora musae]
	16.2.1.10	secondary metabolism.phenylpropanoids.lignin biosynthesis.CAD	c291646.graph_c0	Transcript	(chl4|521662 : 144.0) no description available & (loc_os10g29470.1 : 131.0) no description available & (p31657|cadh_popde : 129.0) Cinnamyl alcohol dehydrogenase (EC 1.1.1.195) (CAD) - Populus deltoides (Poplar) & (at4g37990 : 125.0) Encodes an aromatic alcohol:NADP+ oxidoreductase whose mRNA levels are increased in response to treatment with a variety of phytopathogenic bacteria. Though similar …	#N/A	-2.44733	7.95514	hypothetical protein IQ06DRAFT_338491 [Stagonospora sp. SRC1lsM3a]
	16.2.1.10	secondary metabolism.phenylpropanoids.lignin biosynthesis.CAD	c292106.graph_c0	Transcript	(p31657|cadh_popde : 206.0) Cinnamyl alcohol dehydrogenase (EC 1.1.1.195) (CAD) - Populus deltoides (Poplar) & (loc_os09g23530.1 : 206.0) no description available & (at2g21730 : 198.0) cinnamyl alcohol dehydrogenase homolog 2 (CAD2); FUNCTIONS IN: oxidoreductase activity, zinc ion binding; INVOLVED IN: oxidation reduction; CONTAINS InterPro DOMAIN/s: GroES-like (InterPro:IPR011032), Alcohol dehyd…	#N/A	-2.16314	Inf	cinnamyl alcohol dehydrogenase [Stagonospora sp. SRC1lsM3a]
	16.2.1.10	secondary metabolism.phenylpropanoids.lignin biosynthesis.CAD	c292118.graph_c0	Transcript	(chl4|519579 : 175.0) no description available & (at4g34230 : 171.0) Encodes a catalytically active cinnamyl alcohol dehydrogenase which uses p-coumaryl aldehyde as a preferred substrate. It can also use sinapyl, caffeyl, coniferyl and d-hydroxyconiferyl aldehydes as substrates.; cinnamyl alcohol dehydrogenase 5 (CAD5); CONTAINS InterPro DOMAIN/s: GroES-like (InterPro:IPR011032), Alcohol dehydrog…	#N/A	-2.2141	7.61836	alcohol dehydrogenase [Stagonospora sp. SRC1lsM3a]
	16.2.1.10	secondary metabolism.phenylpropanoids.lignin biosynthesis.CAD	c292295.graph_c0	Transcript	(q9zrf1|mtdh_fraan : 159.0) Probable mannitol dehydrogenase (EC 1.1.1.255) (NAD-dependent mannitol dehydrogenase) - Fragaria ananassa (Strawberry) & (chl4|521662 : 159.0) no description available & (loc_os10g29470.1 : 155.0) no description available & (at4g37980 : 154.0) elicitor-activated gene 3-1 (ELI3-1); FUNCTIONS IN: oxidoreductase activity, zinc ion binding; INVOLVED IN: response to bacteri…	7.72796	-2.15329	10.2603	GroES-like protein [Stagonospora sp. SRC1lsM3a]
	16.2.1.10	secondary metabolism.phenylpropanoids.lignin biosynthesis.CAD	c292373.graph_c0	Transcript	(loc_os10g11810.3 : 146.0) no description available & (at1g72680 : 145.0) cinnamyl-alcohol dehydrogenase (CAD1); FUNCTIONS IN: oxidoreductase activity, oxidoreductase activity, acting on the CH-OH group of donors, NAD or NADP as acceptor, zinc ion binding, cofactor binding; INVOLVED IN: lignin biosynthetic process; EXPRESSED IN: 25 plant structures; EXPRESSED DURING: 13 growth stages; CONTAINS In…	#N/A	-3.81524	8.18376	hypothetical protein PFICI_14738 [Pestalotiopsis fici W106-1]
	16.2.1.10	secondary metabolism.phenylpropanoids.lignin biosynthesis.CAD	c292821.graph_c0	Transcript	(at4g37990 : 150.0) Encodes an aromatic alcohol:NADP+ oxidoreductase whose mRNA levels are increased in response to treatment with a variety of phytopathogenic bacteria. Though similar to mannitol dehydrogenases, this enzyme does not have mannitol dehydrogenase activity.; elicitor-activated gene 3-2 (ELI3-2); CONTAINS InterPro DOMAIN/s: GroES-like (InterPro:IPR011032), Alcohol dehydrogenase GroES…	#N/A	-2.21642	9.09944	GroES-like protein [Stagonospora sp. SRC1lsM3a]
	16.2.1.10	secondary metabolism.phenylpropanoids.lignin biosynthesis.CAD	c293737.graph_c0	Transcript	(chl4|521656 : 114.0) no description available & (o82515|mtdh_medsa : 110.0) Probable mannitol dehydrogenase (EC 1.1.1.255) (NAD-dependent mannitol dehydrogenase) - Medicago sativa (Alfalfa) & (at2g21730 : 105.0) cinnamyl alcohol dehydrogenase homolog 2 (CAD2); FUNCTIONS IN: oxidoreductase activity, zinc ion binding; INVOLVED IN: oxidation reduction; CONTAINS InterPro DOMAIN/s: GroES-like (InterP…	#N/A	#NUM!	Inf	hypothetical protein DOTSEDRAFT_19212 [Dothistroma septosporum NZE10]
	16.2.1.10	secondary metabolism.phenylpropanoids.lignin biosynthesis.CAD	c294813.graph_c0	Transcript	(p93257|mtdh_mescr : 149.0) Probable mannitol dehydrogenase (EC 1.1.1.255) (NAD-dependent mannitol dehydrogenase) - Mesembryanthemum crystallinum (Common ice plant) & (at4g37990 : 144.0) Encodes an aromatic alcohol:NADP+ oxidoreductase whose mRNA levels are increased in response to treatment with a variety of phytopathogenic bacteria. Though similar to mannitol dehydrogenases, this enzyme does no…	7.75044	#NUM!	7.85117	hypothetical protein AC579_7271 [Pseudocercospora musae]
	16.2.1.10	secondary metabolism.phenylpropanoids.lignin biosynthesis.CAD	c296106.graph_c0	Transcript	(q9zrf1|mtdh_fraan : 139.0) Probable mannitol dehydrogenase (EC 1.1.1.255) (NAD-dependent mannitol dehydrogenase) - Fragaria ananassa (Strawberry) & (chl4|521662 : 137.0) no description available & (loc_os10g29470.1 : 132.0) no description available & (at4g37980 : 131.0) elicitor-activated gene 3-1 (ELI3-1); FUNCTIONS IN: oxidoreductase activity, zinc ion binding; INVOLVED IN: response to bacteri…	Inf	#NUM!	Inf	hypothetical protein DOTSEDRAFT_74504 [Dothistroma septosporum NZE10]
	16.2.1.10	secondary metabolism.phenylpropanoids.lignin biosynthesis.CAD	c296324.graph_c0	Transcript	(chl4|515460 : 184.0) no description available & (at4g37970 : 160.0) cinnamyl alcohol dehydrogenase 6 (CAD6); FUNCTIONS IN: oxidoreductase activity, zinc ion binding; INVOLVED IN: oxidation reduction; LOCATED IN: cellular_component unknown; EXPRESSED IN: 9 plant structures; EXPRESSED DURING: petal differentiation and expansion stage; CONTAINS InterPro DOMAIN/s: GroES-like (InterPro:IPR011032), Al…	#N/A	-1.94136	Inf	hypothetical protein AC578_11100 [Mycosphaerella eumusae]
	16.2.1.10	secondary metabolism.phenylpropanoids.lignin biosynthesis.CAD	c299421.graph_c0	Transcript	(chl4|521662 : 119.0) no description available & (loc_os10g29470.1 : 108.0) no description available & (at4g37990 : 106.0) Encodes an aromatic alcohol:NADP+ oxidoreductase whose mRNA levels are increased in response to treatment with a variety of phytopathogenic bacteria. Though similar to mannitol dehydrogenases, this enzyme does not have mannitol dehydrogenase activity.; elicitor-activated gene…	#N/A	-1.7183	Inf	hypothetical protein AC578_8777 [Mycosphaerella eumusae]
	16.2.1.10	secondary metabolism.phenylpropanoids.lignin biosynthesis.CAD	c299872.graph_c0	Transcript	(q9zrf1|mtdh_fraan : 192.0) Probable mannitol dehydrogenase (EC 1.1.1.255) (NAD-dependent mannitol dehydrogenase) - Fragaria ananassa (Strawberry) & (at4g37990 : 179.0) Encodes an aromatic alcohol:NADP+ oxidoreductase whose mRNA levels are increased in response to treatment with a variety of phytopathogenic bacteria. Though similar to mannitol dehydrogenases, this enzyme does not have mannitol de…	#N/A	-3.82905	Inf	hypothetical protein PV09_02790 [Verruconis gallopava]
	16.2.1.10	secondary metabolism.phenylpropanoids.lignin biosynthesis.CAD	c300049.graph_c0	Transcript	(q9zrf1|mtdh_fraan : 157.0) Probable mannitol dehydrogenase (EC 1.1.1.255) (NAD-dependent mannitol dehydrogenase) - Fragaria ananassa (Strawberry) & (loc_os10g29470.1 : 156.0) no description available & (chl4|521662 : 152.0) no description available & (at4g37980 : 147.0) elicitor-activated gene 3-1 (ELI3-1); FUNCTIONS IN: oxidoreductase activity, zinc ion binding; INVOLVED IN: response to bacteri…	#N/A	-3.15888	Inf	hypothetical protein DOTSEDRAFT_74504 [Dothistroma septosporum NZE10]
	16.2.1.10	secondary metabolism.phenylpropanoids.lignin biosynthesis.CAD	c300177.graph_c0	Transcript	(loc_os10g29470.1 : 134.0) no description available & (chl4|521662 : 124.0) no description available & (o82515|mtdh_medsa : 122.0) Probable mannitol dehydrogenase (EC 1.1.1.255) (NAD-dependent mannitol dehydrogenase) - Medicago sativa (Alfalfa) & (at2g21730 : 118.0) cinnamyl alcohol dehydrogenase homolog 2 (CAD2); FUNCTIONS IN: oxidoreductase activity, zinc ion binding; INVOLVED IN: oxidation red…	#N/A	-2.89196	Inf	hypothetical protein PV09_02887 [Verruconis gallopava]
	16.2.1.10	secondary metabolism.phenylpropanoids.lignin biosynthesis.CAD	c300393.graph_c0	Transcript	(o82035|cadh2_picab : 640.0) Cinnamyl alcohol dehydrogenase 2 (EC 1.1.1.195) (CAD 2) - Picea abies (Norway spruce) (Picea excelsa) & (loc_os02g09490.1 : 471.0) no description available & (at4g34230 : 461.0) Encodes a catalytically active cinnamyl alcohol dehydrogenase which uses p-coumaryl aldehyde as a preferred substrate. It can also use sinapyl, caffeyl, coniferyl and d-hydroxyconiferyl aldehy…	#N/A	-1.66591	1.60037	RecName: Full=Probable cinnamyl alcohol dehydrogenase; Short=CAD
	16.2.1.10	secondary metabolism.phenylpropanoids.lignin biosynthesis.CAD	c302174.graph_c0	Transcript	(q9zrf1|mtdh_fraan : 209.0) Probable mannitol dehydrogenase (EC 1.1.1.255) (NAD-dependent mannitol dehydrogenase) - Fragaria ananassa (Strawberry) & (at2g21730 : 207.0) cinnamyl alcohol dehydrogenase homolog 2 (CAD2); FUNCTIONS IN: oxidoreductase activity, zinc ion binding; INVOLVED IN: oxidation reduction; CONTAINS InterPro DOMAIN/s: GroES-like (InterPro:IPR011032), Alcohol dehydrogenase GroES-l…	7.35864	-2.13038	9.87431	alcohol dehydrogenase (nadp+) [Colletotrichum incanum]
MVA pathway	16.1.2	secondary metabolism.isoprenoids.mevalonate pathway	c295625.graph_c0	Transcript	(loc_os06g07120.1 : 179.0) no description available & (at2g17570 : 167.0) Undecaprenyl pyrophosphate synthetase family protein; FUNCTIONS IN: transferase activity, transferring alkyl or aryl (other than methyl) groups; EXPRESSED IN: 22 plant structures; EXPRESSED DURING: 13 growth stages; CONTAINS InterPro DOMAIN/s: Di-trans-poly-cis-decaprenylcistransferase-like, conserved site (InterPro:IPR0185…	#N/A	#NUM!	Inf	muskelin [Rhizoctonia solani AG-3 Rhs1AP]
	16.1.2.1	secondary metabolism.isoprenoids.mevalonate pathway.acetyl-CoA C-acyltransferase	c212173.graph_c0	Transcript	(at5g47720 : 320.0) Thiolase family protein; FUNCTIONS IN: transferase activity, transferring acyl groups other than amino-acyl groups, acetyl-CoA C-acetyltransferase activity, catalytic activity; INVOLVED IN: metabolic process; LOCATED IN: cellular_component unknown; EXPRESSED IN: 19 plant structures; EXPRESSED DURING: 10 growth stages; CONTAINS InterPro DOMAIN/s: Thiolase (InterPro:IPR002155), …	Inf	4.36188	#N/A	#N/A
	16.1.2.1	secondary metabolism.isoprenoids.mevalonate pathway.acetyl-CoA C-acyltransferase	c252425.graph_c0	Transcript	(at5g48880 : 219.0) Encodes a peroxisomal 3-keto-acyl-CoA thiolase 2 precursor. EC2.3.1.16 thiolases. AT5G48880.1 is named PKT1 and AT5G48880.2 is named PKT2.; peroxisomal 3-keto-acyl-CoA thiolase 2; FUNCTIONS IN: transferase activity, transferring acyl groups other than amino-acyl groups, catalytic activity, acetyl-CoA C-acyltransferase activity; INVOLVED IN: fatty acid oxidation; LOCATED IN: pe…	#N/A	#NUM!	Inf	acetyl-CoA C-acetyltransferase [Rhizoctonia solani]
	16.1.2.1	secondary metabolism.isoprenoids.mevalonate pathway.acetyl-CoA C-acyltransferase	c273706.graph_c0	Transcript	(at5g48230 : 343.0) acetoacetyl-CoA thiolase 2 (ACAT2); FUNCTIONS IN: transferase activity, transferring acyl groups other than amino-acyl groups, acetyl-CoA C-acetyltransferase activity, catalytic activity; INVOLVED IN: embryo development ending in seed dormancy; LOCATED IN: peroxisome, plasma membrane; EXPRESSED IN: 24 plant structures; EXPRESSED DURING: 13 growth stages; CONTAINS InterPro DOMA…	#N/A	-9.36642	Inf	acetyl-CoA C-acetyltransferase [Rhizoctonia solani AG-1 IB]
	16.1.2.2	secondary metabolism.isoprenoids.mevalonate pathway.HMG-CoA synthase	c302266.graph_c0	Transcript	(at4g11820 : 411.0) Encodes a protein with hydroxymethylglutaryl-CoA synthase activity which was characterized by phenotypical complementation of the S. cerevisiae mutant.; MVA1; CONTAINS InterPro DOMAIN/s: Thiolase-like (InterPro:IPR016039), Hydroxymethylglutaryl-coenzyme A synthase C-terminal (InterPro:IPR013746), Hydroxymethylglutaryl-coenzyme A synthase, N-terminal (InterPro:IPR013528), Hydro…	#N/A	#NUM!	Inf	hydroxymethylglutaryl-CoA synthase [Rhizoctonia solani]
	16.1.2.3	secondary metabolism.isoprenoids.mevalonate pathway.HMG-CoA reductase	c147757.graph_c1	Transcript	(p29057|hmdh1_hevbr : 437.0) 3-hydroxy-3-methylglutaryl-coenzyme A reductase 1 (EC 1.1.1.34) (HMG-CoA reductase 1) - Hevea brasiliensis (Para rubber tree) & (loc_os09g31970.1 : 434.0) no description available & (at1g76490 : 424.0) Encodes a 3-hydroxy-3-methylglutaryl coenzyme A reductase, which is involved in melavonate biosynthesis and performs the first committed step in isoprenoid biosynthesis…	#N/A	2.04395	#N/A	#N/A
	16.1.2.3	secondary metabolism.isoprenoids.mevalonate pathway.HMG-CoA reductase	c298714.graph_c0	Transcript	(loc_os09g31970.1 : 473.0) no description available & (at1g76490 : 470.0) Encodes a 3-hydroxy-3-methylglutaryl coenzyme A reductase, which is involved in melavonate biosynthesis and performs the first committed step in isoprenoid biosynthesis. Expression is activated in dark in leaf tissue but not controlled by light in the root (confine; hydroxy methylglutaryl CoA reductase 1 (HMG1); CONTAINS In…	#N/A	#NUM!	11.1268	3-hydroxy-3-methylglutaryl coenzyme A reductase, hydroxymethylglutaryl-CoA reductase, putative [Rhizoctonia solani AG-3 Rhs1AP]
	16.1.2.3	secondary metabolism.isoprenoids.mevalonate pathway.HMG-CoA reductase	c300927.graph_c0	Transcript	(o64966|hmdh1_goshi : 253.0) 3-hydroxy-3-methylglutaryl-coenzyme A reductase 1 (EC 1.1.1.34) (HMG-CoA reductase 1) - Gossypium hirsutum (Upland cotton) & (at1g76490 : 244.0) Encodes a 3-hydroxy-3-methylglutaryl coenzyme A reductase, which is involved in melavonate biosynthesis and performs the first committed step in isoprenoid biosynthesis. Expression is activated in dark in leaf tissue but not …	1.67709	-2.22318	4.28767	unknown [Picea sitchensis]
	16.1.2.5	secondary metabolism.isoprenoids.mevalonate pathway.phosphomevalonate kinase	c273788.graph_c0	Transcript	(loc_os03g14830.1 : 253.0) no description available & (at1g31910 : 234.0) GHMP kinase family protein; FUNCTIONS IN: kinase activity, ATP binding; INVOLVED IN: phosphorylation; EXPRESSED IN: 24 plant structures; EXPRESSED DURING: 15 growth stages; CONTAINS InterPro DOMAIN/s: Phosphomevalonate kinase, eukaryotic (InterPro:IPR005916), Phosphomevalonate kinase, ERG8 (InterPro:IPR016005), Ribosomal pr…	#N/A	#NUM!	Inf	phosphomevalonate kinase [Rhizoctonia solani AG-1 IB]
	16.1.2.6	secondary metabolism.isoprenoids.mevalonate pathway.mevalonate diphosphate decarboxylase	c291800.graph_c0	Transcript	(at3g54250 : 328.0) GHMP kinase family protein; FUNCTIONS IN: diphosphomevalonate decarboxylase activity, kinase activity, ATP binding; INVOLVED IN: isoprenoid biosynthetic process, phosphorylation; LOCATED IN: cellular_component unknown; EXPRESSED IN: 19 plant structures; EXPRESSED DURING: 9 growth stages; CONTAINS InterPro DOMAIN/s: Diphosphomevalonate decarboxylase (InterPro:IPR005935), Riboso…	#N/A	#NUM!	Inf	diphosphomevalonate decarboxylase [Rhizoctonia solani]
	16.1.2.7	secondary metabolism.isoprenoids.mevalonate pathway.isopentenyl pyrophosphate:dimethyllallyl pyrophosphate isomerase	c266087.graph_c0	Transcript	(loc_os07g36190.1 : 191.0) no description available & (at5g16440 : 186.0) Encodes a protein with isopentenyl diphosphate:dimethylallyl diphosphate isomerase activity. There is genetic evidence that it functions in the mevalonate, but not the MEP biosynthetic pathway.; isopentenyl diphosphate isomerase 1 (IPP1); FUNCTIONS IN: isopentenyl-diphosphate delta-isomerase activity; INVOLVED IN: chlorophy…	#N/A	#NUM!	Inf	Isopentenyl-diphosphate Delta-isomerase, partial [Rhizoctonia solani AG-8 WAC10335]
	16.1.2.8	secondary metabolism.isoprenoids.mevalonate pathway.geranyl diphosphate synthase	c254675.graph_c0	Transcript	(loc_os05g50550.1 : 501.0) no description available & (at1g78510 : 484.0) Encodes a protein with solanesyl diphosphate synthase activity.; solanesyl diphosphate synthase 1 (SPS1); CONTAINS InterPro DOMAIN/s: Solanesyl diphosphate synthase (InterPro:IPR014120), Terpenoid synthase (InterPro:IPR008949), Polyprenyl synthetase-related (InterPro:IPR017446), Polyprenyl synthetase (InterPro:IPR000092); B…	#N/A	1.13824	#N/A	#N/A
	16.1.2.8	secondary metabolism.isoprenoids.mevalonate pathway.geranyl diphosphate synthase	c291025.graph_c0	Transcript	(chl4|513093 : 185.0) no description available & (loc_os06g46450.2 : 176.0) no description available & (at2g34630 : 171.0) Encodes a geranyl diphosphate synthase. RNAi lines are dwarf. T-DNA knock-out lines are embryo lethal.; geranyl diphosphate synthase 1 (GPS1); CONTAINS InterPro DOMAIN/s: Polyprenyl synthetase-related (InterPro:IPR017446), Terpenoid synthase (InterPro:IPR008949), Polyprenyl s…	#N/A	#NUM!	Inf	hypothetical protein RSAG8_02412, partial [Rhizoctonia solani AG-8 WAC10335]
	16.1.2.9	secondary metabolism.isoprenoids.mevalonate pathway.farnesyl pyrophosphate synthetase	c287614.graph_c0	Transcript	(chl4|521660 : 323.0) no description available & (at4g17190 : 309.0) Encodes a protein with farnesyl diphosphate synthase activity, which catalyzes the rate limiting step in isoprenoid biosynthesis. Its mRNA is most abundantly expressed in flowers.; farnesyl diphosphate synthase 2 (FPS2); CONTAINS InterPro DOMAIN/s: Terpenoid synthase (InterPro:IPR008949), Polyprenyl synthetase (InterPro:IPR00009…	#N/A	#NUM!	Inf	farnesyl-diphosphate synthase [Rhizoctonia solani AG-3 Rhs1AP]
Non MVA pathway	16.1.1	secondary metabolism.isoprenoids.non-mevalonate pathway	c249101.graph_c0	Transcript	(loc_os08g40140.1 : 319.0) no description available & (chl4|511727 : 307.0) no description available & (at5g12210 : 298.0) RAB geranylgeranyl transferase beta subunit 1; FUNCTIONS IN: catalytic activity; EXPRESSED IN: 22 plant structures; EXPRESSED DURING: 13 growth stages; CONTAINS InterPro DOMAIN/s: Terpenoid cylases/protein prenyltransferase alpha-alpha toroid (InterPro:IPR008930), Prenyltrans…	#N/A	#NUM!	Inf	protein geranylgeranyltransferase type II [Rhizoctonia solani]
	16.1.1	secondary metabolism.isoprenoids.non-mevalonate pathway	c290545.graph_c0	Transcript	(at2g39550 : 128.0) encodes the beta subunit of geranylgeranyl transferase (GGT-IB), involved in both ABA-mediated and auxin signaling pathways.; PGGT-I; CONTAINS InterPro DOMAIN/s: Terpenoid cylases/protein prenyltransferase alpha-alpha toroid (InterPro:IPR008930), Prenyltransferase/squalene oxidase (InterPro:IPR001330); BEST Arabidopsis thaliana protein match is: RAB geranylgeranyl transferase …	#N/A	#NUM!	Inf	geranylgeranyl transferase type-1 subunit beta [Rhizoctonia solani]
	16.1.1.1	secondary metabolism.isoprenoids.non-mevalonate pathway.DXS	c163369.graph_c0	Transcript	(loc_os07g09190.1 : 1086.0) no description available & (o22567|dxs_orysa : 1051.0) Probable 1-deoxy-D-xylulose-5-phosphate synthase, chloroplast precursor (EC 2.2.1.7) (1-deoxyxylulose-5-phosphate synthase) (DXP synthase) (DXPS) - Oryza sativa (Rice) & (at4g15560 : 1040.0) Encodes a protein with 1-deoxyxylulose 5-phosphate synthase activity involved in the MEP pathway. It is essential for chlorop…	#N/A	1.57284	#N/A	#N/A
	16.1.1.1	secondary metabolism.isoprenoids.non-mevalonate pathway.DXS	c209914.graph_c0	Transcript	(loc_os07g09190.1 : 1054.0) no description available & (o22567|dxs_orysa : 1014.0) Probable 1-deoxy-D-xylulose-5-phosphate synthase, chloroplast precursor (EC 2.2.1.7) (1-deoxyxylulose-5-phosphate synthase) (DXP synthase) (DXPS) - Oryza sativa (Rice) & (at4g15560 : 1006.0) Encodes a protein with 1-deoxyxylulose 5-phosphate synthase activity involved in the MEP pathway. It is essential for chlorop…	#N/A	2.202	-1.14224	1-seoxy-D-xylulose 5-phosphate synthase 1 [Pinus kesiya var. langbianensis]
	16.1.1.1	secondary metabolism.isoprenoids.non-mevalonate pathway.DXS	c211277.graph_c0	Transcript	(o78328|dxs_capan : 1143.0) Probable 1-deoxy-D-xylulose-5-phosphate synthase, chloroplast precursor (EC 2.2.1.7) (1-deoxyxylulose-5-phosphate synthase) (DXP synthase) (DXPS) (CapTKT2) - Capsicum annuum (Bell pepper) & (at4g15560 : 1119.0) Encodes a protein with 1-deoxyxylulose 5-phosphate synthase activity involved in the MEP pathway. It is essential for chloroplast development in Arabidopsis; CL…	#N/A	-1.65828	1.66741	putative 1-D-deoxyxylulose 5-phosphate synthase type 1 [Pinus densiflora]
	16.1.1.3	secondary metabolism.isoprenoids.non-mevalonate pathway.CMS	c263841.graph_c0	Transcript	(loc_os01g66360.1 : 347.0) no description available & (at2g02500 : 344.0) Encodes a protein with 4-Diphosphocytidyl-2C-methyl-D-erythritol synthase activity. The enzyme has an absolute requirement for divalent cations (Mg2+ reaches the highest catalytic activity).; ISPD; FUNCTIONS IN: 2-C-methyl-D-erythritol 4-phosphate cytidylyltransferase activity; INVOLVED IN: response to light stimulus, isope…	#N/A	1.23287	#N/A	#N/A
	16.1.1.4	secondary metabolism.isoprenoids.non-mevalonate pathway.CMK	c286016.graph_c0	Transcript	(at2g26930 : 420.0) Encodes a 4-(cytidine 5'-phospho)-2-C-methyl-D-erithritol kinase.; 4-(cytidine 5'-phospho)-2-C-methyl-D-erithritol kinase (CDPMEK); FUNCTIONS IN: 4-(cytidine 5'-diphospho)-2-C-methyl-D-erythritol kinase activity; INVOLVED IN: response to light stimulus; LOCATED IN: chloroplast; EXPRESSED IN: 23 plant structures; EXPRESSED DURING: 13 growth stages; CONTAINS InterPro DOMAIN/s: 4…	#N/A	1.35964	#N/A	#N/A
	16.1.1.5	secondary metabolism.isoprenoids.non-mevalonate pathway.MCS	c248269.graph_c0	Transcript	(q9m4w3|ispf_catro : 301.0) 2-C-methyl-D-erythritol 2,4-cyclodiphosphate synthase, chloroplast precursor (EC 4.6.1.12) (MECPS) (MECDP-synthase) - Catharanthus roseus (Rosy periwinkle) (Madagascar periwinkle) & (at1g63970 : 292.0) Encodes a protein with 2C-methyl-D-erythritol 2,4-cyclodiphosphate synthase activity. The protein's activity was confirmed by heterologous expression of phenotypic compl…	1.14395	1.14651	#N/A	#N/A
	16.1.1.6	secondary metabolism.isoprenoids.non-mevalonate pathway.HDS	c300509.graph_c0	Transcript	(at5g60600 : 1180.0) Encodes a chloroplast-localized hydroxy-2-methyl-2-(E)-butenyl 4-diphosphate (HMBPP) synthase (HDS), catalyzes the formation of HMBPP from 2-C-methyl-D-erythrytol 2,4-cyclodiphosphate (MEcPP). The HDS enzyme controls the penultimate steps of the biosynthesis of IPP and dimethylallyl diphosphate (DMAPP) via the MEP pathway and may serve as a metabolic control point for SA-medi…	#N/A	1.12248	#N/A	#N/A
	16.1.1.7	secondary metabolism.isoprenoids.non-mevalonate pathway.HDR	c300544.graph_c0	Transcript	(loc_os03g52170.1 : 699.0) no description available & (at4g34350 : 664.0) Arabidopsis ISPH is involved in the plastid nonmevalonate pathway of isoprenoid biosynthesis. It was shown to complement the lethal phenotype of E. coli ispH mutant and is therefore most likely encodes a protein with 4-hydroxy-3-methylbut-2-en-1-yl diphosphate reductase activity involved in the last step of mevalonate-indep…	#N/A	1.05	#N/A	#N/A
	16.1.1.10	secondary metabolism.isoprenoids.non-mevalonate pathway.geranylgeranyl pyrophosphate synthase	c168007.graph_c0	Transcript	(p80042|ggpps_capan : 201.0) Geranylgeranyl pyrophosphate synthetase, chloroplast precursor (GGPP synthetase) (GGPS) [Includes: Dimethylallyltranstransferase (EC 2.5.1.1); Geranyltranstransferase (EC 2.5.1.10); Farnesyltranstransferase (EC 2.5.1.29)] - Capsicum an & (at2g18620 : 195.0) Terpenoid synthases superfamily protein; INVOLVED IN: isoprenoid biosynthetic process; EXPRESSED IN: root; CONTA…	1.78392	3.81302	#N/A	#N/A
	16.1.1.10	secondary metabolism.isoprenoids.non-mevalonate pathway.geranylgeranyl pyrophosphate synthase	c275641.graph_c0	Transcript	(q43133|ggpps_sinal : 412.0) Geranylgeranyl pyrophosphate synthetase, chloroplast precursor (GGPP synthetase) (GGPS) [Includes: Dimethylallyltranstransferase (EC 2.5.1.1); Geranyltranstransferase (EC 2.5.1.10); Farnesyltranstransferase (EC 2.5.1.29)] - Sinapis alb & (at4g36810 : 406.0) Encodes a protein with geranylgeranyl pyrophosphate synthase activity involved in isoprenoid biosynthesis. The e…	1.14084	2.18543	#N/A	#N/A
phenlypropanoids	16.2	secondary metabolism.phenylpropanoids	c174911.graph_c0	Transcript	(loc_os12g16220.2 : 332.0) no description available & (at1g32100 : 313.0) Encodes a pinoresinol reductase involved in lignan biosynthesis. Expressed strongly in roots and less strongly in stems. Shows specificity for pinoresinol and not lariciresinol.; pinoresinol reductase 1 (PRR1); CONTAINS InterPro DOMAIN/s: NAD(P)-binding domain (InterPro:IPR016040), NmrA-like (InterPro:IPR008030); BEST Arabi…	#N/A	-1.42451	#N/A	#N/A
	16.2	secondary metabolism.phenylpropanoids	c210108.graph_c0	Transcript	(at1g27620 : 405.0) HXXXD-type acyl-transferase family protein; FUNCTIONS IN: transferase activity, transferring acyl groups other than amino-acyl groups, transferase activity; INVOLVED IN: biological_process unknown; LOCATED IN: cellular_component unknown; EXPRESSED IN: synergid, pollen tube; CONTAINS InterPro DOMAIN/s: Transferase (InterPro:IPR003480); BEST Arabidopsis thaliana protein match is…	#N/A	1.70235	-2.1024	unknown [Picea sitchensis]
	16.2	secondary metabolism.phenylpropanoids	c235686.graph_c0	Transcript	(at5g41040 : 258.0) Encodes a feruloyl-CoA transferase required for suberin synthesis. Has feruloyl-CoA-dependent feruloyl transferase activity towards substrates with a primary alcohol.; HXXXD-type acyl-transferase family protein; CONTAINS InterPro DOMAIN/s: Transferase (InterPro:IPR003480); BEST Arabidopsis thaliana protein match is: HXXXD-type acyl-transferase family protein (TAIR:AT5G63560.1)…	1.25534	3.23006	-1.58753	unknown [Picea sitchensis]
	16.2	secondary metabolism.phenylpropanoids	c253149.graph_c0	Transcript	(at1g77240 : 94.0) AMP-dependent synthetase and ligase family protein; FUNCTIONS IN: catalytic activity; INVOLVED IN: metabolic process; CONTAINS InterPro DOMAIN/s: AMP-binding, conserved site (InterPro:IPR020845), AMP-dependent synthetase/ligase (InterPro:IPR000873); BEST Arabidopsis thaliana protein match is: AMP-dependent synthetase and ligase family protein (TAIR:AT1G21540.1); Has 78814 Blast…	#N/A	#NUM!	Inf	hypothetical protein RSOLAG22IIIB_05595 [Rhizoctonia solani]
	16.2	secondary metabolism.phenylpropanoids	c258596.graph_c0	Transcript	(chl4|512350 : 106.0) no description available & (at1g75280 : 99.0) isoflavone reductase, putative, identical to SP:P52577 Isoflavone reductase homolog P3 (EC 1.3.1.-) {Arabidopsis thaliana}; contains Pfam profile PF02716: isoflavone reductase. Involved in response to oxidative stress.; NmrA-like negative transcriptional regulator family protein; FUNCTIONS IN: binding, catalytic activity; INVOLVE…	#N/A	#NUM!	Inf	hypothetical protein RSAG8_04224, partial [Rhizoctonia solani AG-8 WAC10335]
	16.2	secondary metabolism.phenylpropanoids	c270508.graph_c0	Transcript	(at1g77670 : 100.0) Pyridoxal phosphate (PLP)-dependent transferases superfamily protein; FUNCTIONS IN: 1-aminocyclopropane-1-carboxylate synthase activity, transferase activity, transferring nitrogenous groups, pyridoxal phosphate binding, transaminase activity, catalytic activity; INVOLVED IN: asparagine catabolic process, biosynthetic process, glutamate catabolic process to oxaloacetate, aspar…	#N/A	-10.543	11.438	aminotransferase, classes I and II, putative [Rhizoctonia solani]
	16.2	secondary metabolism.phenylpropanoids	c270541.graph_c0	Transcript	(loc_os03g04000.1 : 99.8) no description available & (at1g20500 : 97.8) AMP-dependent synthetase and ligase family protein; FUNCTIONS IN: 4-coumarate-CoA ligase activity; INVOLVED IN: phenylpropanoid metabolic process, metabolic process; CONTAINS InterPro DOMAIN/s: AMP-binding, conserved site (InterPro:IPR020845), AMP-dependent synthetase/ligase (InterPro:IPR000873); BEST Arabidopsis thaliana pro…	#N/A	#NUM!	1.65091	unknown [Picea sitchensis]
	16.2	secondary metabolism.phenylpropanoids	c273436.graph_c0	Transcript	(at4g30470 : 300.0) NAD(P)-binding Rossmann-fold superfamily protein; FUNCTIONS IN: coenzyme binding, binding, cinnamoyl-CoA reductase activity, catalytic activity; INVOLVED IN: lignin biosynthetic process, cellular metabolic process, metabolic process; LOCATED IN: cellular_component unknown; EXPRESSED IN: 23 plant structures; EXPRESSED DURING: 13 growth stages; CONTAINS InterPro DOMAIN/s: NAD-de…	#N/A	-3.22494	4.12177	unknown [Picea sitchensis]
	16.2	secondary metabolism.phenylpropanoids	c274121.graph_c0	Transcript	(p28002|comt1_medsa : 133.0) Caffeic acid 3-O-methyltransferase (EC 2.1.1.68) (S-adenosysl-L-methionine:caffeic acid 3-O-methyltransferase) (COMT) (CAOMT) - Medicago sativa (Alfalfa) & (at5g54160 : 124.0) A caffeic acid/5-hydroxyferulic acid O-methyltransferase. Interacts with 14-4-3 proteins in yeast 2 hybrid assay. AtOMT1 (At5g54160) encodes a flavonol 3铆-O-methyltransferase that is highly acti…	#N/A	-4.88872	9.68094	caffeic acid ortho-methyltransferase [Pinus radiata]
	16.2	secondary metabolism.phenylpropanoids	c276374.graph_c0	Transcript	(at2g22570 : 293.0) encodes a nicotinamidase that converts nicotinamide into nicotinic acid. As such the encoded enzyme is involved in the pyridine nucleotide salvage pathway which may be connected to the de novo NAD biosynthesis through the ABA signaling pathway.; nicotinamidase 1 (NIC1); CONTAINS InterPro DOMAIN/s: Isochorismatase-like (InterPro:IPR000868); Has 35333 Blast hits to 34131 protein…	#N/A	-1.53994	1.69191	unknown [Picea sitchensis]
	16.2	secondary metabolism.phenylpropanoids	c278174.graph_c0	Transcript	(loc_os12g16220.2 : 411.0) no description available & (at1g32100 : 387.0) Encodes a pinoresinol reductase involved in lignan biosynthesis. Expressed strongly in roots and less strongly in stems. Shows specificity for pinoresinol and not lariciresinol.; pinoresinol reductase 1 (PRR1); CONTAINS InterPro DOMAIN/s: NAD(P)-binding domain (InterPro:IPR016040), NmrA-like (InterPro:IPR008030); BEST Arabi…	#N/A	#NUM!	1.68088	pinoresinol-lariciresinol reductase TH2 [Tsuga heterophylla]
	16.2	secondary metabolism.phenylpropanoids	c278352.graph_c0	Transcript	(at2g23910 : 192.0) NAD(P)-binding Rossmann-fold superfamily protein; FUNCTIONS IN: coenzyme binding, binding, cinnamoyl-CoA reductase activity, catalytic activity; INVOLVED IN: lignin biosynthetic process, response to karrikin; LOCATED IN: cellular_component unknown; EXPRESSED IN: 19 plant structures; EXPRESSED DURING: 13 growth stages; CONTAINS InterPro DOMAIN/s: NAD-dependent epimerase/dehydra…	1.31312	1.9109	#N/A	#N/A
	16.2	secondary metabolism.phenylpropanoids	c282556.graph_c0	Transcript	(loc_os12g16220.2 : 344.0) no description available & (at1g32100 : 318.0) Encodes a pinoresinol reductase involved in lignan biosynthesis. Expressed strongly in roots and less strongly in stems. Shows specificity for pinoresinol and not lariciresinol.; pinoresinol reductase 1 (PRR1); CONTAINS InterPro DOMAIN/s: NAD(P)-binding domain (InterPro:IPR016040), NmrA-like (InterPro:IPR008030); BEST Arabi…	#N/A	#NUM!	1.68922	RecName: Full=Bifunctional pinoresinol-lariciresinol reductase 2; Short=PLR-Tp2; AltName: Full=(+)-lariciresinol reductase; AltName: Full=(+)-pinoresinol reductase; AltName: Full=(-)-pinoresinol reductase
	16.2	secondary metabolism.phenylpropanoids	c282570.graph_c0	Transcript	(at5g23940 : 155.0) Encodes PERMEABLE LEAVES3 (PEL3), a putative acyl-transferase. Mutation in this locus results in altered trichome phenotype (trcichomes become tangled during leaf expansion). Additional phenotype includes altered cuticle layer.; PERMEABLE LEAVES3 (PEL3); FUNCTIONS IN: transferase activity, transferring acyl groups other than amino-acyl groups, transferase activity; INVOLVED IN…	1.36871	3.67075	-1.91437	unknown [Picea sitchensis]
	16.2	secondary metabolism.phenylpropanoids	c284383.graph_c0	Transcript	(loc_os03g05780.1 : 287.0) no description available & (at4g05160 : 271.0) Encodes a peroxisomal protein involved in the activation of fatty acids through esterification with CoA. At4g05160 preferentially activates fatty acids with medium chain length (C6:0 and C7:0) as well as even-numbered long-chain fatty acids (C14:0, C16:0 and C18:0). At4g05160 was also able to catalyze the conversion of OPC-…	#N/A	-2.87796	Inf	acetyl-CoA synthetase-like protein [Stagonospora sp. SRC1lsM3a]
	16.2	secondary metabolism.phenylpropanoids	c286929.graph_c0	Transcript	(at5g41040 : 194.0) Encodes a feruloyl-CoA transferase required for suberin synthesis. Has feruloyl-CoA-dependent feruloyl transferase activity towards substrates with a primary alcohol.; HXXXD-type acyl-transferase family protein; CONTAINS InterPro DOMAIN/s: Transferase (InterPro:IPR003480); BEST Arabidopsis thaliana protein match is: HXXXD-type acyl-transferase family protein (TAIR:AT5G63560.1)…	#N/A	2.17341	-1.38843	unknown [Picea sitchensis]
	16.2	secondary metabolism.phenylpropanoids	c287816.graph_c0	Transcript	(at2g23910 : 105.0) NAD(P)-binding Rossmann-fold superfamily protein; FUNCTIONS IN: coenzyme binding, binding, cinnamoyl-CoA reductase activity, catalytic activity; INVOLVED IN: lignin biosynthetic process, response to karrikin; LOCATED IN: cellular_component unknown; EXPRESSED IN: 19 plant structures; EXPRESSED DURING: 13 growth stages; CONTAINS InterPro DOMAIN/s: NAD-dependent epimerase/dehydra…	-2.064	#NUM!	#N/A	#N/A
	16.2	secondary metabolism.phenylpropanoids	c288803.graph_c0	Transcript	(loc_os08g43040.2 : 150.0) no description available & (at5g61160 : 144.0) anthocyanin 5-aromatic acyltransferase 1 (AACT1); FUNCTIONS IN: transferase activity, transferring acyl groups other than amino-acyl groups, transferase activity; INVOLVED IN: biological_process unknown; LOCATED IN: cellular_component unknown; EXPRESSED IN: stem, leaf; EXPRESSED DURING: LP.04 four leaves visible; CONTAINS I…	2.54882	1.81507	#N/A	#N/A
	16.2	secondary metabolism.phenylpropanoids	c291364.graph_c0	Transcript	(at1g20510 : 488.0) OPC-8:0 CoA ligase1 (OPCL1); FUNCTIONS IN: 4-coumarate-CoA ligase activity; INVOLVED IN: phenylpropanoid metabolic process, jasmonic acid biosynthetic process, response to wounding; LOCATED IN: peroxisome; EXPRESSED IN: 22 plant structures; EXPRESSED DURING: 13 growth stages; CONTAINS InterPro DOMAIN/s: AMP-binding, conserved site (InterPro:IPR020845), AMP-dependent synthetase…	#N/A	2.57751	-2.50397	phenylalanoyl CoA ligase [Taxus baccata]
	16.2	secondary metabolism.phenylpropanoids	c291807.graph_c0	Transcript	(at4g30470 : 293.0) NAD(P)-binding Rossmann-fold superfamily protein; FUNCTIONS IN: coenzyme binding, binding, cinnamoyl-CoA reductase activity, catalytic activity; INVOLVED IN: lignin biosynthetic process, cellular metabolic process, metabolic process; LOCATED IN: cellular_component unknown; EXPRESSED IN: 23 plant structures; EXPRESSED DURING: 13 growth stages; CONTAINS InterPro DOMAIN/s: NAD-de…	#N/A	1.61458	#N/A	#N/A
	16.2	secondary metabolism.phenylpropanoids	c292545.graph_c0	Transcript	(loc_os02g08100.1 : 238.0) no description available & (at3g21240 : 234.0) encodes an isoform of 4-coumarate:CoA ligase (4CL), which is involved in the last step of the general phenylpropanoid pathway. The catalytic efficiency was in the following (descending) order: p-coumaric acid, caffeic acid, ferulic acid, 5-OH-ferulic acid and cinnamic acid. At4CL2 was unable to use sinapic acid as substrate…	#N/A	#NUM!	Inf	hypothetical protein PFICI_11670 [Pestalotiopsis fici W106-1]
	16.2	secondary metabolism.phenylpropanoids	c292685.graph_c0	Transcript	(q8w013|comt1_catro : 237.0) Caffeic acid 3-O-methyltransferase (EC 2.1.1.68) (S-adenosysl-L-methionine:caffeic acid 3-O-methyltransferase) (COMT) (CAOMT) - Catharanthus roseus (Rosy periwinkle) (Madagascar periwinkle) & (at5g54160 : 231.0) A caffeic acid/5-hydroxyferulic acid O-methyltransferase. Interacts with 14-4-3 proteins in yeast 2 hybrid assay. AtOMT1 (At5g54160) encodes a flavonol 3铆-O-m…	#N/A	-1.36947	#N/A	#N/A
	16.2	secondary metabolism.phenylpropanoids	c294516.graph_c0	Transcript	(loc_os01g67540.1 : 179.0) no description available & (at1g20510 : 178.0) OPC-8:0 CoA ligase1 (OPCL1); FUNCTIONS IN: 4-coumarate-CoA ligase activity; INVOLVED IN: phenylpropanoid metabolic process, jasmonic acid biosynthetic process, response to wounding; LOCATED IN: peroxisome; EXPRESSED IN: 22 plant structures; EXPRESSED DURING: 13 growth stages; CONTAINS InterPro DOMAIN/s: AMP-binding, conserv…	#N/A	#NUM!	Inf	acyl-CoA synthetase [Rhizoctonia solani AG-3 Rhs1AP]
	16.2	secondary metabolism.phenylpropanoids	c294989.graph_c0	Transcript	(loc_os02g08100.1 : 150.0) no description available & (at1g51680 : 149.0) encodes an isoform of 4-coumarate:CoA ligase (4CL), which is involved in the last step of the general phenylpropanoid pathway. In addition to 4-coumarate, it also converts ferulate. The catalytic efficiency was in the following (descending) order: p-coumaric acid, ferulic acid, caffeic acid and 5-OH-ferulic acid. At4CL1 was…	#N/A	#NUM!	Inf	isoleucyl-tRNA synthetase [Rhizoctonia solani]
	16.2	secondary metabolism.phenylpropanoids	c296426.graph_c0	Transcript	(at1g20510 : 753.0) OPC-8:0 CoA ligase1 (OPCL1); FUNCTIONS IN: 4-coumarate-CoA ligase activity; INVOLVED IN: phenylpropanoid metabolic process, jasmonic acid biosynthetic process, response to wounding; LOCATED IN: peroxisome; EXPRESSED IN: 22 plant structures; EXPRESSED DURING: 13 growth stages; CONTAINS InterPro DOMAIN/s: AMP-binding, conserved site (InterPro:IPR020845), AMP-dependent synthetase…	#N/A	#NUM!	1.53866	PREDICTED: 4-coumarate--CoA ligase-like 5 [Malus domestica]
	16.2	secondary metabolism.phenylpropanoids	c296435.graph_c0	Transcript	(loc_os03g45740.1 : 171.0) no description available & (at1g28680 : 164.0) HXXXD-type acyl-transferase family protein; FUNCTIONS IN: transferase activity, transferring acyl groups other than amino-acyl groups, transferase activity; INVOLVED IN: biological_process unknown; LOCATED IN: cellular_component unknown; EXPRESSED IN: 22 plant structures; EXPRESSED DURING: 13 growth stages; CONTAINS InterPr…	1.52355	1.77971	#N/A	#N/A
	16.2	secondary metabolism.phenylpropanoids	c297508.graph_c0	Transcript	(q8w013|comt1_catro : 162.0) Caffeic acid 3-O-methyltransferase (EC 2.1.1.68) (S-adenosysl-L-methionine:caffeic acid 3-O-methyltransferase) (COMT) (CAOMT) - Catharanthus roseus (Rosy periwinkle) (Madagascar periwinkle) & (at5g54160 : 152.0) A caffeic acid/5-hydroxyferulic acid O-methyltransferase. Interacts with 14-4-3 proteins in yeast 2 hybrid assay. AtOMT1 (At5g54160) encodes a flavonol 3铆-O-m…	#N/A	-1.40225	1.47944	caffeic acid ortho-methyltransferase [Pinus radiata]
	16.2	secondary metabolism.phenylpropanoids	c298019.graph_c0	Transcript	(at2g22250 : 91.3) Encodes a prokaryotic-type plastidic aspartate aminotransferase with glutamate/aspartate-prephenate aminotransferase (PAT) activity.; aspartate aminotransferase (AAT); FUNCTIONS IN: L-aspartate:2-oxoglutarate aminotransferase activity, transferase activity, transferring nitrogenous groups, pyridoxal phosphate binding, catalytic activity; INVOLVED IN: embryo development ending i…	5.09295	#NUM!	6.71874	aminotransferase [Stagonospora sp. SRC1lsM3a]
	16.2.1	secondary metabolism.phenylpropanoids.lignin biosynthesis	c209948.graph_c0	Transcript	(loc_os06g18010.1 : 273.0) no description available & (at3g16520 : 244.0) UDP-glucosyl transferase 88A1 (UGT88A1); FUNCTIONS IN: in 6 functions; INVOLVED IN: metabolic process; LOCATED IN: cellular_component unknown; EXPRESSED IN: 22 plant structures; EXPRESSED DURING: 13 growth stages; CONTAINS InterPro DOMAIN/s: UDP-glucuronosyl/UDP-glucosyltransferase (InterPro:IPR002213); BEST Arabidopsis tha…	3.19993	6.31463	-2.72982	unknown [Picea sitchensis]
	16.2.1	secondary metabolism.phenylpropanoids.lignin biosynthesis	c291682.graph_c0	Transcript	(loc_os03g24430.1 : 177.0) no description available & (at3g50740 : 173.0) UGT72E1 is an UDPG:coniferyl alcohol glucosyltransferase which specifically glucosylates sinapyl- and coniferyl aldehydes. The enzyme is thought to be involved in lignin metabolism.; UDP-glucosyl transferase 72E1 (UGT72E1); CONTAINS InterPro DOMAIN/s: UDP-glucuronosyl/UDP-glucosyltransferase (InterPro:IPR002213); BEST Arabi…	1.02729	1.26932	#N/A	#N/A
	16.2.1	secondary metabolism.phenylpropanoids.lignin biosynthesis	c293708.graph_c0	Transcript	(p56725|zox_phavu : 186.0) Zeatin O-xylosyltransferase (EC 2.4.2.40) (Zeatin O-beta-D-xylosyltransferase) - Phaseolus vulgaris (Kidney bean) (French bean) & (loc_os04g42690.1 : 184.0) no description available & (at5g26310 : 174.0) UGT72E3 is an UDPG:coniferyl alcohol glucosyltransferase which glucosylates sinapyl- and coniferyl alcohol as well as sinapic acid. The enzyme is thought to be involved…	1.82521	1.52191	#N/A	#N/A
	16.2.1	secondary metabolism.phenylpropanoids.lignin biosynthesis	c295636.graph_c2	Transcript	(at3g50740 : 119.0) UGT72E1 is an UDPG:coniferyl alcohol glucosyltransferase which specifically glucosylates sinapyl- and coniferyl aldehydes. The enzyme is thought to be involved in lignin metabolism.; UDP-glucosyl transferase 72E1 (UGT72E1); CONTAINS InterPro DOMAIN/s: UDP-glucuronosyl/UDP-glucosyltransferase (InterPro:IPR002213); BEST Arabidopsis thaliana protein match is: UDP-Glycosyltransfer…	1.43183	#NUM!	#N/A	#N/A
	16.2.1.1	secondary metabolism.phenylpropanoids.lignin biosynthesis.PAL	c130381.graph_c1	Transcript	(p24481|pal1_petcr : 937.0) Phenylalanine ammonia-lyase 1 (EC 4.3.1.5) - Petroselinum crispum (Parsley) (Petroselinum hortense) & (at3g53260 : 929.0) Encodes phenylalanine lyase. Arabidopsis has four PALs: AT2G37040 (PAL1), AT3G53260 (PAL2), AT5G04230 (PAL3) and AT3G10340 (PAL4).; phenylalanine ammonia-lyase 2 (PAL2); FUNCTIONS IN: phenylalanine ammonia-lyase activity; INVOLVED IN: response to ox…	1.21244	1.99211	#N/A	#N/A
	16.2.1.1	secondary metabolism.phenylpropanoids.lignin biosynthesis.PAL	c141546.graph_c0	Transcript	(o23865|pal1_dauca : 884.0) Phenylalanine ammonia-lyase 1 (EC 4.3.1.5) - Daucus carota (Carrot) & (at3g10340 : 874.0) Encodes PAL4, a putative a phenylalanine ammonia-lyase. Arabidopsis has four PALs: AT2G37040 (PAL1), AT3G53260 (PAL2), AT5G04230 (PAL3) and AT3G10340 (PAL4).; phenylalanine ammonia-lyase 4 (PAL4); FUNCTIONS IN: ammonia-lyase activity, catalytic activity; INVOLVED IN: L-phenylalani…	1.03616	2.2128	#N/A	#N/A
	16.2.1.1	secondary metabolism.phenylpropanoids.lignin biosynthesis.PAL	c281790.graph_c0	Transcript	(at3g10340 : 806.0) Encodes PAL4, a putative a phenylalanine ammonia-lyase. Arabidopsis has four PALs: AT2G37040 (PAL1), AT3G53260 (PAL2), AT5G04230 (PAL3) and AT3G10340 (PAL4).; phenylalanine ammonia-lyase 4 (PAL4); FUNCTIONS IN: ammonia-lyase activity, catalytic activity; INVOLVED IN: L-phenylalanine catabolic process, biosynthetic process; LOCATED IN: cytoplasm; EXPRESSED IN: 15 plant structur…	#N/A	4.15441	-3.35215	phenylalanine ammonia lyase [Cunninghamia lanceolata]
	16.2.1.1	secondary metabolism.phenylpropanoids.lignin biosynthesis.PAL	c283061.graph_c0	Transcript	(p45729|pal3_petcr : 916.0) Phenylalanine ammonia-lyase 3 (EC 4.3.1.5) - Petroselinum crispum (Parsley) (Petroselinum hortense) & (at3g53260 : 908.0) Encodes phenylalanine lyase. Arabidopsis has four PALs: AT2G37040 (PAL1), AT3G53260 (PAL2), AT5G04230 (PAL3) and AT3G10340 (PAL4).; phenylalanine ammonia-lyase 2 (PAL2); FUNCTIONS IN: phenylalanine ammonia-lyase activity; INVOLVED IN: response to ox…	#N/A	-2.14874	2.17751	phenylalanine ammonia lyase [Cunninghamia lanceolata]
	16.2.1.1	secondary metabolism.phenylpropanoids.lignin biosynthesis.PAL	c296149.graph_c0	Transcript	(at2g37040 : 342.0) Encodes PAL1, a phenylalanine ammonia-lyase. Arabidopsis has four PALs: AT2G37040 (PAL1), AT3G53260 (PAL2), AT5G04230 (PAL3) and AT3G10340 (PAL4).; PHE ammonia lyase 1 (PAL1); FUNCTIONS IN: phenylalanine ammonia-lyase activity; INVOLVED IN: in 10 processes; LOCATED IN: cytoplasm; EXPRESSED IN: 22 plant structures; EXPRESSED DURING: 13 growth stages; CONTAINS InterPro DOMAIN/s:…	#N/A	#NUM!	Inf	phenylalanine ammonia-lyase [Rhizoctonia solani 123E]
	16.2.1.1	secondary metabolism.phenylpropanoids.lignin biosynthesis.PAL	c298145.graph_c0	Transcript	(p25872|pal1_tobac : 818.0) Phenylalanine ammonia-lyase (EC 4.3.1.5) - Nicotiana tabacum (Common tobacco) & (loc_os04g43800.1 : 815.0) no description available & (at2g37040 : 810.0) Encodes PAL1, a phenylalanine ammonia-lyase. Arabidopsis has four PALs: AT2G37040 (PAL1), AT3G53260 (PAL2), AT5G04230 (PAL3) and AT3G10340 (PAL4).; PHE ammonia lyase 1 (PAL1); FUNCTIONS IN: phenylalanine ammonia-lyase…	2.10631	-1.92303	4.41745	unknown [Picea sitchensis]
	16.2.1.2	secondary metabolism.phenylpropanoids.lignin biosynthesis.C4H	c271442.graph_c1	Transcript	(p48522|tcmo_catro : 774.0) Trans-cinnamate 4-monooxygenase (EC 1.14.13.11) (Cinnamic acid 4-hydroxylase) (CA4H) (C4H) (P450C4H) (Cytochrome P450 73) - Catharanthus roseus (Rosy periwinkle) (Madagascar periwinkle) & (at2g30490 : 760.0) Encodes a cinnamate-4-hydroxylase. Mutations in this gene impact phenylpropanoid metabolism, growth and development.; cinnamate-4-hydroxylase (C4H); FUNCTIONS IN: …	1.10008	1.14249	#N/A	#N/A
	16.2.1.2	secondary metabolism.phenylpropanoids.lignin biosynthesis.C4H	c274474.graph_c0	Transcript	(q42797|tcmo_soybn : 157.0) Trans-cinnamate 4-monooxygenase (EC 1.14.13.11) (Cinnamic acid 4-hydroxylase) (CA4H) (C4H) (P450C4H) (Cytochrome P450 73) - Glycine max (Soybean) & (at2g40890 : 148.0) encodes coumarate 3-hydroxylase (C3H), a P450-dependent monooxygenase. Involved in lignin biosynthesis and flavonoid biosynthesis. Also affects the biosynthesis of coumarins such as scopoletin and scopol…	#N/A	#NUM!	Inf	cytochrome P450 family protein [Rhizoctonia solani 123E]
	16.2.1.3	secondary metabolism.phenylpropanoids.lignin biosynthesis.4CL	c169302.graph_c0	Transcript	(p31684|4cl1_soltu : 768.0) 4-coumarate--CoA ligase 1 (EC 6.2.1.12) (4CL 1) (4-coumaroyl-CoA synthase 1) - Solanum tuberosum (Potato) & (at1g65060 : 756.0) encodes an isoform of 4-coumarate:CoA ligase (4CL), which is involved in the last step of the general phenylpropanoid pathway. mRNA levels are not induced in response to wounding or to fungal infection by P. parasitica. mRNA is expressed in fl…	1.06774	2.02387	#N/A	#N/A
	16.2.1.3	secondary metabolism.phenylpropanoids.lignin biosynthesis.4CL	c253149.graph_c0	Transcript	(at1g77240 : 94.0) AMP-dependent synthetase and ligase family protein; FUNCTIONS IN: catalytic activity; INVOLVED IN: metabolic process; CONTAINS InterPro DOMAIN/s: AMP-binding, conserved site (InterPro:IPR020845), AMP-dependent synthetase/ligase (InterPro:IPR000873); BEST Arabidopsis thaliana protein match is: AMP-dependent synthetase and ligase family protein (TAIR:AT1G21540.1); Has 78814 Blast…	#N/A	#NUM!	Inf	hypothetical protein RSOLAG22IIIB_05595 [Rhizoctonia solani]
	16.2.1.3	secondary metabolism.phenylpropanoids.lignin biosynthesis.4CL	c270541.graph_c0	Transcript	(loc_os03g04000.1 : 99.8) no description available & (at1g20500 : 97.8) AMP-dependent synthetase and ligase family protein; FUNCTIONS IN: 4-coumarate-CoA ligase activity; INVOLVED IN: phenylpropanoid metabolic process, metabolic process; CONTAINS InterPro DOMAIN/s: AMP-binding, conserved site (InterPro:IPR020845), AMP-dependent synthetase/ligase (InterPro:IPR000873); BEST Arabidopsis thaliana pro…	#N/A	#NUM!	1.65091	unknown [Picea sitchensis]
	16.2.1.3	secondary metabolism.phenylpropanoids.lignin biosynthesis.4CL	c284383.graph_c0	Transcript	(loc_os03g05780.1 : 287.0) no description available & (at4g05160 : 271.0) Encodes a peroxisomal protein involved in the activation of fatty acids through esterification with CoA. At4g05160 preferentially activates fatty acids with medium chain length (C6:0 and C7:0) as well as even-numbered long-chain fatty acids (C14:0, C16:0 and C18:0). At4g05160 was also able to catalyze the conversion of OPC-…	#N/A	-2.87796	Inf	acetyl-CoA synthetase-like protein [Stagonospora sp. SRC1lsM3a]
	16.2.1.3	secondary metabolism.phenylpropanoids.lignin biosynthesis.4CL	c291364.graph_c0	Transcript	(at1g20510 : 488.0) OPC-8:0 CoA ligase1 (OPCL1); FUNCTIONS IN: 4-coumarate-CoA ligase activity; INVOLVED IN: phenylpropanoid metabolic process, jasmonic acid biosynthetic process, response to wounding; LOCATED IN: peroxisome; EXPRESSED IN: 22 plant structures; EXPRESSED DURING: 13 growth stages; CONTAINS InterPro DOMAIN/s: AMP-binding, conserved site (InterPro:IPR020845), AMP-dependent synthetase…	#N/A	2.57751	-2.50397	phenylalanoyl CoA ligase [Taxus baccata]
	16.2.1.3	secondary metabolism.phenylpropanoids.lignin biosynthesis.4CL	c292545.graph_c0	Transcript	(loc_os02g08100.1 : 238.0) no description available & (at3g21240 : 234.0) encodes an isoform of 4-coumarate:CoA ligase (4CL), which is involved in the last step of the general phenylpropanoid pathway. The catalytic efficiency was in the following (descending) order: p-coumaric acid, caffeic acid, ferulic acid, 5-OH-ferulic acid and cinnamic acid. At4CL2 was unable to use sinapic acid as substrate…	#N/A	#NUM!	Inf	hypothetical protein PFICI_11670 [Pestalotiopsis fici W106-1]
	16.2.1.3	secondary metabolism.phenylpropanoids.lignin biosynthesis.4CL	c294516.graph_c0	Transcript	(loc_os01g67540.1 : 179.0) no description available & (at1g20510 : 178.0) OPC-8:0 CoA ligase1 (OPCL1); FUNCTIONS IN: 4-coumarate-CoA ligase activity; INVOLVED IN: phenylpropanoid metabolic process, jasmonic acid biosynthetic process, response to wounding; LOCATED IN: peroxisome; EXPRESSED IN: 22 plant structures; EXPRESSED DURING: 13 growth stages; CONTAINS InterPro DOMAIN/s: AMP-binding, conserv…	#N/A	#NUM!	Inf	acyl-CoA synthetase [Rhizoctonia solani AG-3 Rhs1AP]
	16.2.1.3	secondary metabolism.phenylpropanoids.lignin biosynthesis.4CL	c294989.graph_c0	Transcript	(loc_os02g08100.1 : 150.0) no description available & (at1g51680 : 149.0) encodes an isoform of 4-coumarate:CoA ligase (4CL), which is involved in the last step of the general phenylpropanoid pathway. In addition to 4-coumarate, it also converts ferulate. The catalytic efficiency was in the following (descending) order: p-coumaric acid, ferulic acid, caffeic acid and 5-OH-ferulic acid. At4CL1 was…	#N/A	#NUM!	Inf	isoleucyl-tRNA synthetase [Rhizoctonia solani]
	16.2.1.3	secondary metabolism.phenylpropanoids.lignin biosynthesis.4CL	c295385.graph_c0	Transcript	(at4g19010 : 106.0) AMP-dependent synthetase and ligase family protein; FUNCTIONS IN: 4-coumarate-CoA ligase activity; INVOLVED IN: metabolic process; EXPRESSED IN: 21 plant structures; EXPRESSED DURING: 11 growth stages; CONTAINS InterPro DOMAIN/s: AMP-binding, conserved site (InterPro:IPR020845), AMP-dependent synthetase/ligase (InterPro:IPR000873); BEST Arabidopsis thaliana protein match is: O…	#N/A	-2.10069	3.46575	hypothetical protein DOTSEDRAFT_50851 [Dothistroma septosporum NZE10]
	16.2.1.3	secondary metabolism.phenylpropanoids.lignin biosynthesis.4CL	c296413.graph_c0	Transcript	(p31685|4cl2_soltu : 187.0) 4-coumarate--CoA ligase 2 (EC 6.2.1.12) (4CL 2) (4-coumaroyl-CoA synthase 2) - Solanum tuberosum (Potato) & (loc_os02g08100.1 : 176.0) no description available & (at1g65060 : 163.0) encodes an isoform of 4-coumarate:CoA ligase (4CL), which is involved in the last step of the general phenylpropanoid pathway. mRNA levels are not induced in response to wounding or to fung…	#N/A	-1.96567	Inf	acetyl-CoA synthetase-like protein [Stagonospora sp. SRC1lsM3a]
	16.2.1.3	secondary metabolism.phenylpropanoids.lignin biosynthesis.4CL	c298421.graph_c0	Transcript	(at4g05160 : 239.0) Encodes a peroxisomal protein involved in the activation of fatty acids through esterification with CoA. At4g05160 preferentially activates fatty acids with medium chain length (C6:0 and C7:0) as well as even-numbered long-chain fatty acids (C14:0, C16:0 and C18:0). At4g05160 was also able to catalyze the conversion of OPC-6:0 to its CoA ester and is therefore thought to be in…	#N/A	-3.02072	Inf	putative 4-coumarateligase [Diaporthe ampelina]
	16.2.1.4	secondary metabolism.phenylpropanoids.lignin biosynthesis.HCT	c178986.graph_c0	Transcript	(at5g48930 : 489.0) At5g48930 has been shown to encode for the hydroxycinnamoyl-Coenzyme A shikimate/quinate hydroxycinnamoyltransferase (HCT) both synthesizing and catabolizing the hydroxycinnamoylesters (coumaroyl/caffeoyl shikimate and quinate) involved in the phenylpropanoid pathway. Influence on the accumulation of flavonoids which in turn inhibit auxin transport and reduce plant growth.; hy…	#N/A	4.2296	-3.09511	hydroxycinnamoyl CoA shikimate/quinate hydroxycinnamoyltransferase [Pinus pinaster]
	16.2.1.4	secondary metabolism.phenylpropanoids.lignin biosynthesis.HCT	c282570.graph_c0	Transcript	(at5g23940 : 155.0) Encodes PERMEABLE LEAVES3 (PEL3), a putative acyl-transferase. Mutation in this locus results in altered trichome phenotype (trcichomes become tangled during leaf expansion). Additional phenotype includes altered cuticle layer.; PERMEABLE LEAVES3 (PEL3); FUNCTIONS IN: transferase activity, transferring acyl groups other than amino-acyl groups, transferase activity; INVOLVED IN…	1.36871	3.67075	-1.91437	unknown [Picea sitchensis]
	16.2.1.4	secondary metabolism.phenylpropanoids.lignin biosynthesis.HCT	c284429.graph_c0	Transcript	(at5g48930 : 641.0) At5g48930 has been shown to encode for the hydroxycinnamoyl-Coenzyme A shikimate/quinate hydroxycinnamoyltransferase (HCT) both synthesizing and catabolizing the hydroxycinnamoylesters (coumaroyl/caffeoyl shikimate and quinate) involved in the phenylpropanoid pathway. Influence on the accumulation of flavonoids which in turn inhibit auxin transport and reduce plant growth.; hy…	#N/A	#NUM!	1.04137	hydroxycinnamoyl-CoA shikimate/quinate hydroxycinnamoyltransferase [Pinus massoniana]
	16.2.1.4	secondary metabolism.phenylpropanoids.lignin biosynthesis.HCT	c288803.graph_c0	Transcript	(loc_os08g43040.2 : 150.0) no description available & (at5g61160 : 144.0) anthocyanin 5-aromatic acyltransferase 1 (AACT1); FUNCTIONS IN: transferase activity, transferring acyl groups other than amino-acyl groups, transferase activity; INVOLVED IN: biological_process unknown; LOCATED IN: cellular_component unknown; EXPRESSED IN: stem, leaf; EXPRESSED DURING: LP.04 four leaves visible; CONTAINS I…	2.54882	1.81507	#N/A	#N/A
	16.2.1.4	secondary metabolism.phenylpropanoids.lignin biosynthesis.HCT	c295684.graph_c0	Transcript	(at5g48930 : 358.0) At5g48930 has been shown to encode for the hydroxycinnamoyl-Coenzyme A shikimate/quinate hydroxycinnamoyltransferase (HCT) both synthesizing and catabolizing the hydroxycinnamoylesters (coumaroyl/caffeoyl shikimate and quinate) involved in the phenylpropanoid pathway. Influence on the accumulation of flavonoids which in turn inhibit auxin transport and reduce plant growth.; hy…	#N/A	2.46228	-2.1176	hydroxycinnamoyl-CoA shikimate hydroxycinnamoyltransferase [Larix kaempferi]
	16.2.1.5	secondary metabolism.phenylpropanoids.lignin biosynthesis.C3H	c246522.graph_c0	Transcript	(at1g66540 : 115.0) Cytochrome P450 superfamily protein; FUNCTIONS IN: electron carrier activity, monooxygenase activity, iron ion binding, oxygen binding, heme binding; INVOLVED IN: oxidation reduction; EXPRESSED IN: 21 plant structures; EXPRESSED DURING: 13 growth stages; CONTAINS InterPro DOMAIN/s: Cytochrome P450 (InterPro:IPR001128), Cytochrome P450, conserved site (InterPro:IPR017972), Cyto…	#N/A	#NUM!	Inf	O-methylsterigmatocystin oxidoreductase OS=Aspergillus parasiticus GN=ordA PE=3 SV=1 [Rhizoctonia solani AG-1 IB]
	16.2.1.5	secondary metabolism.phenylpropanoids.lignin biosynthesis.C3H	c259645.graph_c0	Transcript	(loc_os09g26960.1 : 222.0) no description available & (at2g45570 : 171.0) member of CYP76C; "cytochrome P450, family 76, subfamily C, polypeptide 2" (CYP76C2); FUNCTIONS IN: electron carrier activity, monooxygenase activity, iron ion binding, oxygen binding, heme binding; INVOLVED IN: oxidation reduction; EXPRESSED IN: stem, sepal, male gametophyte, carpel, stamen; EXPRESSED DURING: 4 anthesis; C…	-1.73405	-3.20133	1.85946	hypothetical protein 0_14114_01, partial [Pinus taeda]
	16.2.1.5	secondary metabolism.phenylpropanoids.lignin biosynthesis.C3H	c262835.graph_c0	Transcript	(at2g23190 : 114.0) member of CYP81D; "cytochrome P450, family 81, subfamily D, polypeptide 7" (CYP81D7); FUNCTIONS IN: electron carrier activity, monooxygenase activity, iron ion binding, oxygen binding, heme binding; INVOLVED IN: oxidation reduction; LOCATED IN: endomembrane system; CONTAINS InterPro DOMAIN/s: Cytochrome P450 (InterPro:IPR001128), Cytochrome P450, conserved site (InterPro:IPR01…	#N/A	#NUM!	Inf	cytochrome P450 family protein [Rhizoctonia solani AG-3 Rhs1AP]
	16.2.1.5	secondary metabolism.phenylpropanoids.lignin biosynthesis.C3H	c274474.graph_c0	Transcript	(q42797|tcmo_soybn : 157.0) Trans-cinnamate 4-monooxygenase (EC 1.14.13.11) (Cinnamic acid 4-hydroxylase) (CA4H) (C4H) (P450C4H) (Cytochrome P450 73) - Glycine max (Soybean) & (at2g40890 : 148.0) encodes coumarate 3-hydroxylase (C3H), a P450-dependent monooxygenase. Involved in lignin biosynthesis and flavonoid biosynthesis. Also affects the biosynthesis of coumarins such as scopoletin and scopol…	#N/A	#NUM!	Inf	cytochrome P450 family protein [Rhizoctonia solani 123E]
	16.2.1.5	secondary metabolism.phenylpropanoids.lignin biosynthesis.C3H	c281208.graph_c0	Transcript	(at4g12300 : 99.8) member of CYP706A; "cytochrome P450, family 706, subfamily A, polypeptide 4" (CYP706A4); FUNCTIONS IN: electron carrier activity, monooxygenase activity, iron ion binding, oxygen binding, heme binding; INVOLVED IN: oxidation reduction; LOCATED IN: cellular_component unknown; EXPRESSED IN: 22 plant structures; EXPRESSED DURING: 11 growth stages; CONTAINS InterPro DOMAIN/s: Cytoc…	#N/A	#NUM!	Inf	cytochrome P450 family protein [Rhizoctonia solani 123E]
	16.2.1.5	secondary metabolism.phenylpropanoids.lignin biosynthesis.C3H	c282639.graph_c0	Transcript	(loc_os09g08990.1 : 183.0) no description available & (at4g22690 : 173.0) member of CYP706A; "cytochrome P450, family 706, subfamily A, polypeptide 1" (CYP706A1); FUNCTIONS IN: electron carrier activity, monooxygenase activity, iron ion binding, oxygen binding, heme binding; INVOLVED IN: oxidation reduction; LOCATED IN: mitochondrion, cell wall, plasma membrane; EXPRESSED IN: flower, guard cell, …	1.58122	6.24582	-4.28119	unknown [Picea sitchensis]
	16.2.1.5	secondary metabolism.phenylpropanoids.lignin biosynthesis.C3H	c282863.graph_c0	Transcript	(at1g74540 : 143.0) member of CYP98A; "cytochrome P450, family 98, subfamily A, polypeptide 8" (CYP98A8); FUNCTIONS IN: electron carrier activity, monooxygenase activity, iron ion binding, oxygen binding, heme binding; INVOLVED IN: oxidation reduction; EXPRESSED IN: petal, leaf whorl, sepal, flower; EXPRESSED DURING: petal differentiation and expansion stage; CONTAINS InterPro DOMAIN/s: Cytochrom…	#N/A	-2.81776	Inf	cytochrome P450 [Stagonospora sp. SRC1lsM3a]
	16.2.1.5	secondary metabolism.phenylpropanoids.lignin biosynthesis.C3H	c284238.graph_c0	Transcript	(loc_os05g41440.1 : 139.0) no description available & (at4g37370 : 135.0) member of CYP81D; "cytochrome P450, family 81, subfamily D, polypeptide 8" (CYP81D8); FUNCTIONS IN: electron carrier activity, monooxygenase activity, iron ion binding, oxygen binding, heme binding; INVOLVED IN: response to karrikin; LOCATED IN: endoplasmic reticulum, plasma membrane; EXPRESSED IN: 20 plant structures; EXPR…	#N/A	#NUM!	Inf	cytochrome P450 family protein [Rhizoctonia solani AG-3 Rhs1AP]
	16.2.1.5	secondary metabolism.phenylpropanoids.lignin biosynthesis.C3H	c284251.graph_c0	Transcript	(at5g07990 : 128.0) Required for flavonoid 3' hydroxylase activity.; TRANSPARENT TESTA 7 (TT7); CONTAINS InterPro DOMAIN/s: Cytochrome P450 (InterPro:IPR001128), Cytochrome P450, E-class, group I (InterPro:IPR002401), Cytochrome P450, conserved site (InterPro:IPR017972); BEST Arabidopsis thaliana protein match is: cytochrome P450, family 706, subfamily A, polypeptide 6 (TAIR:AT4G12320.1); Has 351…	#N/A	#NUM!	Inf	O-methylsterigmatocystin oxidoreductase OS=Aspergillus flavus GN=ordA PE=3 SV=2 [Rhizoctonia solani AG-1 IB]
	16.2.1.5	secondary metabolism.phenylpropanoids.lignin biosynthesis.C3H	c289642.graph_c0	Transcript	(o48922|c98a2_soybn : 124.0) Cytochrome P450 98A2 (EC 1.14.-.-) - Glycine max (Soybean) & (at1g74540 : 123.0) member of CYP98A; "cytochrome P450, family 98, subfamily A, polypeptide 8" (CYP98A8); FUNCTIONS IN: electron carrier activity, monooxygenase activity, iron ion binding, oxygen binding, heme binding; INVOLVED IN: oxidation reduction; EXPRESSED IN: petal, leaf whorl, sepal, flower; EXPRESSE…	#N/A	#NUM!	Inf	hypothetical protein RSAG8_01041, partial [Rhizoctonia solani AG-8 WAC10335]
	16.2.1.5	secondary metabolism.phenylpropanoids.lignin biosynthesis.C3H	c293221.graph_c0	Transcript	(at2g40890 : 110.0) encodes coumarate 3-hydroxylase (C3H), a P450-dependent monooxygenase. Involved in lignin biosynthesis and flavonoid biosynthesis. Also affects the biosynthesis of coumarins such as scopoletin and scopolin as a branching-out-pathway from the phenylpropanoid acid level.; cytochrome P450, family 98, subfamily A, polypeptide 3 (CYP98A3); FUNCTIONS IN: monooxygenase activity, p-co…	#N/A	#NUM!	Inf	cytochrome P450 family protein [Rhizoctonia solani AG-3 Rhs1AP]
	16.2.1.5	secondary metabolism.phenylpropanoids.lignin biosynthesis.C3H	c294002.graph_c0	Transcript	(at2g40890 : 94.7) encodes coumarate 3-hydroxylase (C3H), a P450-dependent monooxygenase. Involved in lignin biosynthesis and flavonoid biosynthesis. Also affects the biosynthesis of coumarins such as scopoletin and scopolin as a branching-out-pathway from the phenylpropanoid acid level.; cytochrome P450, family 98, subfamily A, polypeptide 3 (CYP98A3); FUNCTIONS IN: monooxygenase activity, p-cou…	#N/A	#NUM!	Inf	O-methylsterigmatocystin oxidoreductase OS=Aspergillus parasiticus GN=ordA PE=3 SV=1 [Rhizoctonia solani AG-1 IB]
	16.2.1.5	secondary metabolism.phenylpropanoids.lignin biosynthesis.C3H	c294015.graph_c0	Transcript	(loc_os04g01140.1 : 124.0) no description available & (o48956|c98a1_sorbi : 122.0) Cytochrome P450 98A1 (EC 1.14.-.-) - Sorghum bicolor (Sorghum) (Sorghum vulgare) & (at1g74550 : 114.0) member of CYP98A; "cytochrome P450, family 98, subfamily A, polypeptide 9" (CYP98A9); FUNCTIONS IN: electron carrier activity, monooxygenase activity, iron ion binding, oxygen binding, heme binding; INVOLVED IN: o…	#N/A	#NUM!	Inf	cytochrome P450 family oxidoreductase [Rhizoctonia solani AG-3 Rhs1AP]
	16.2.1.5	secondary metabolism.phenylpropanoids.lignin biosynthesis.C3H	c294586.graph_c0	Transcript	(at1g74550 : 125.0) member of CYP98A; "cytochrome P450, family 98, subfamily A, polypeptide 9" (CYP98A9); FUNCTIONS IN: electron carrier activity, monooxygenase activity, iron ion binding, oxygen binding, heme binding; INVOLVED IN: oxidation reduction; EXPRESSED IN: 15 plant structures; EXPRESSED DURING: 9 growth stages; CONTAINS InterPro DOMAIN/s: Cytochrome P450 (InterPro:IPR001128), Cytochrome…	#N/A	#NUM!	Inf	cytochrome P450 family oxidoreductase [Rhizoctonia solani AG-3 Rhs1AP]
	16.2.1.5	secondary metabolism.phenylpropanoids.lignin biosynthesis.C3H	c296224.graph_c0	Transcript	(loc_os03g55240.1 : 123.0) no description available & (at4g37340 : 122.0) member of CYP81D; "cytochrome P450, family 81, subfamily D, polypeptide 3" (CYP81D3); FUNCTIONS IN: electron carrier activity, monooxygenase activity, iron ion binding, oxygen binding, heme binding; INVOLVED IN: oxidation reduction; CONTAINS InterPro DOMAIN/s: Cytochrome P450 (InterPro:IPR001128), Cytochrome P450, conserved…	#N/A	#NUM!	Inf	O-methylsterigmatocystin oxidoreductase OS=Aspergillus parasiticus GN=ordA PE=3 SV=1 [Rhizoctonia solani AG-1 IB]
	16.2.1.5	secondary metabolism.phenylpropanoids.lignin biosynthesis.C3H	c296569.graph_c0	Transcript	(at1g74110 : 110.0) member of CYP78A; "cytochrome P450, family 78, subfamily A, polypeptide 10" (CYP78A10); FUNCTIONS IN: electron carrier activity, monooxygenase activity, iron ion binding, oxygen binding, heme binding; INVOLVED IN: oxidation reduction; LOCATED IN: cellular_component unknown; CONTAINS InterPro DOMAIN/s: Cytochrome P450 (InterPro:IPR001128), Cytochrome P450, E-class, group I (Int…	#N/A	#NUM!	Inf	cytochrome P450 family protein [Rhizoctonia solani AG-3 Rhs1AP]
	16.2.1.5	secondary metabolism.phenylpropanoids.lignin biosynthesis.C3H	c302065.graph_c0	Transcript	(at5g07990 : 90.1) Required for flavonoid 3' hydroxylase activity.; TRANSPARENT TESTA 7 (TT7); CONTAINS InterPro DOMAIN/s: Cytochrome P450 (InterPro:IPR001128), Cytochrome P450, E-class, group I (InterPro:IPR002401), Cytochrome P450, conserved site (InterPro:IPR017972); BEST Arabidopsis thaliana protein match is: cytochrome P450, family 706, subfamily A, polypeptide 6 (TAIR:AT4G12320.1); Has 3517…	-1.04073	#NUM!	#N/A	#N/A
	16.2.1.6	secondary metabolism.phenylpropanoids.lignin biosynthesis.CCoAOMT	c131306.graph_c0	Transcript	(loc_os08g38900.1 : 184.0) no description available & (q9xgd5|camt2_maize : 183.0) Caffeoyl-CoA O-methyltransferase 2 (EC 2.1.1.104) (Trans-caffeoyl-CoA 3-O-methyltransferase 2) (CCoAMT-2) (CCoAOMT-2) - Zea mays (Maize) & (at4g34050 : 171.0) caffeoyl coenzyme A O-methyltransferase 1 (CCoAOMT1); FUNCTIONS IN: caffeoyl-CoA O-methyltransferase activity; INVOLVED IN: coumarin biosynthetic process, re…	-1.07065	#NUM!	#N/A	#N/A
	16.2.1.7	secondary metabolism.phenylpropanoids.lignin biosynthesis.CCR1	c175546.graph_c0	Transcript	(loc_os01g34480.1 : 162.0) no description available & (at1g51410 : 160.0) similar to Eucalyptus gunnii alcohol dehydrogenase of unknown physiological function (GI:1143445), apple tree, PIR:T16995; NOT a cinnamyl-alcohol dehydrogenase; NAD(P)-binding Rossmann-fold superfamily protein; FUNCTIONS IN: alcohol dehydrogenase (NAD) activity; INVOLVED IN: cellular metabolic process, metabolic process; LO…	#N/A	-1.85252	Inf	NAD(P)-binding protein [Phialocephala scopiformis]
	16.2.1.7	secondary metabolism.phenylpropanoids.lignin biosynthesis.CCR1	c236886.graph_c0	Transcript	(at1g15950 : 259.0) Encodes a cinnamoyl CoA reductase. Involved in lignin biosynthesis.; cinnamoyl coa reductase 1 (CCR1); CONTAINS InterPro DOMAIN/s: NAD-dependent epimerase/dehydratase (InterPro:IPR001509), NAD(P)-binding domain (InterPro:IPR016040); BEST Arabidopsis thaliana protein match is: cinnamoyl coa reductase (TAIR:AT1G80820.1); Has 11995 Blast hits to 11983 proteins in 1896 species: Ar…	-5.97525	-2.92483	-2.65763	cinnamoyl-CoA reductase [Ginkgo biloba]
	16.2.1.7	secondary metabolism.phenylpropanoids.lignin biosynthesis.CCR1	c265419.graph_c0	Transcript	(at5g58490 : 416.0) NAD(P)-binding Rossmann-fold superfamily protein; FUNCTIONS IN: coenzyme binding, binding, cinnamoyl-CoA reductase activity, catalytic activity; INVOLVED IN: lignin biosynthetic process, cellular metabolic process, metabolic process; LOCATED IN: cellular_component unknown; EXPRESSED IN: 24 plant structures; EXPRESSED DURING: 15 growth stages; CONTAINS InterPro DOMAIN/s: NAD-de…	-3.07834	-3.50418	#N/A	#N/A
	16.2.1.7	secondary metabolism.phenylpropanoids.lignin biosynthesis.CCR1	c273436.graph_c0	Transcript	(at4g30470 : 300.0) NAD(P)-binding Rossmann-fold superfamily protein; FUNCTIONS IN: coenzyme binding, binding, cinnamoyl-CoA reductase activity, catalytic activity; INVOLVED IN: lignin biosynthetic process, cellular metabolic process, metabolic process; LOCATED IN: cellular_component unknown; EXPRESSED IN: 23 plant structures; EXPRESSED DURING: 13 growth stages; CONTAINS InterPro DOMAIN/s: NAD-de…	#N/A	-3.22494	4.12177	unknown [Picea sitchensis]
	16.2.1.7	secondary metabolism.phenylpropanoids.lignin biosynthesis.CCR1	c278352.graph_c0	Transcript	(at2g23910 : 192.0) NAD(P)-binding Rossmann-fold superfamily protein; FUNCTIONS IN: coenzyme binding, binding, cinnamoyl-CoA reductase activity, catalytic activity; INVOLVED IN: lignin biosynthetic process, response to karrikin; LOCATED IN: cellular_component unknown; EXPRESSED IN: 19 plant structures; EXPRESSED DURING: 13 growth stages; CONTAINS InterPro DOMAIN/s: NAD-dependent epimerase/dehydra…	1.31312	1.9109	#N/A	#N/A
	16.2.1.7	secondary metabolism.phenylpropanoids.lignin biosynthesis.CCR1	c280981.graph_c0	Transcript	(at1g15950 : 280.0) Encodes a cinnamoyl CoA reductase. Involved in lignin biosynthesis.; cinnamoyl coa reductase 1 (CCR1); CONTAINS InterPro DOMAIN/s: NAD-dependent epimerase/dehydratase (InterPro:IPR001509), NAD(P)-binding domain (InterPro:IPR016040); BEST Arabidopsis thaliana protein match is: cinnamoyl coa reductase (TAIR:AT1G80820.1); Has 11995 Blast hits to 11983 proteins in 1896 species: Ar…	#N/A	-2.20373	4.3277	cinnamoyl-CoA reductase [Ginkgo biloba]
	16.2.1.7	secondary metabolism.phenylpropanoids.lignin biosynthesis.CCR1	c282077.graph_c0	Transcript	(at1g80820 : 390.0) Encodes an cinnamoyl CoA reductase isoform. Involved in lignin biosynthesis.; cinnamoyl coa reductase (CCR2); CONTAINS InterPro DOMAIN/s: NAD-dependent epimerase/dehydratase (InterPro:IPR001509), NAD(P)-binding domain (InterPro:IPR016040); BEST Arabidopsis thaliana protein match is: cinnamoyl coa reductase 1 (TAIR:AT1G15950.1); Has 10779 Blast hits to 10766 proteins in 1817 sp…	#N/A	1.91522	-2.25353	cinnamoyl-CoA reductase [Ginkgo biloba]
	16.2.1.7	secondary metabolism.phenylpropanoids.lignin biosynthesis.CCR1	c285653.graph_c0	Transcript	(loc_os09g25150.2 : 158.0) no description available & (at1g15950 : 157.0) Encodes a cinnamoyl CoA reductase. Involved in lignin biosynthesis.; cinnamoyl coa reductase 1 (CCR1); CONTAINS InterPro DOMAIN/s: NAD-dependent epimerase/dehydratase (InterPro:IPR001509), NAD(P)-binding domain (InterPro:IPR016040); BEST Arabidopsis thaliana protein match is: cinnamoyl coa reductase (TAIR:AT1G80820.1); Has …	#N/A	-2.72376	3.63311	cinnamoyl-CoA reductase [Cunninghamia lanceolata]
	16.2.1.7	secondary metabolism.phenylpropanoids.lignin biosynthesis.CCR1	c287816.graph_c0	Transcript	(at2g23910 : 105.0) NAD(P)-binding Rossmann-fold superfamily protein; FUNCTIONS IN: coenzyme binding, binding, cinnamoyl-CoA reductase activity, catalytic activity; INVOLVED IN: lignin biosynthetic process, response to karrikin; LOCATED IN: cellular_component unknown; EXPRESSED IN: 19 plant structures; EXPRESSED DURING: 13 growth stages; CONTAINS InterPro DOMAIN/s: NAD-dependent epimerase/dehydra…	-2.064	#NUM!	#N/A	#N/A
	16.2.1.7	secondary metabolism.phenylpropanoids.lignin biosynthesis.CCR1	c288024.graph_c1	Transcript	(at1g15950 : 366.0) Encodes a cinnamoyl CoA reductase. Involved in lignin biosynthesis.; cinnamoyl coa reductase 1 (CCR1); CONTAINS InterPro DOMAIN/s: NAD-dependent epimerase/dehydratase (InterPro:IPR001509), NAD(P)-binding domain (InterPro:IPR016040); BEST Arabidopsis thaliana protein match is: cinnamoyl coa reductase (TAIR:AT1G80820.1); Has 11995 Blast hits to 11983 proteins in 1896 species: Ar…	-1.39826	#NUM!	#N/A	#N/A
	16.2.1.7	secondary metabolism.phenylpropanoids.lignin biosynthesis.CCR1	c291807.graph_c0	Transcript	(at4g30470 : 293.0) NAD(P)-binding Rossmann-fold superfamily protein; FUNCTIONS IN: coenzyme binding, binding, cinnamoyl-CoA reductase activity, catalytic activity; INVOLVED IN: lignin biosynthetic process, cellular metabolic process, metabolic process; LOCATED IN: cellular_component unknown; EXPRESSED IN: 23 plant structures; EXPRESSED DURING: 13 growth stages; CONTAINS InterPro DOMAIN/s: NAD-de…	#N/A	1.61458	#N/A	#N/A
	16.2.1.7	secondary metabolism.phenylpropanoids.lignin biosynthesis.CCR1	c300789.graph_c0	Transcript	(loc_os05g50250.1 : 265.0) no description available & (at5g14700 : 254.0) NAD(P)-binding Rossmann-fold superfamily protein; FUNCTIONS IN: coenzyme binding, binding, cinnamoyl-CoA reductase activity, catalytic activity; INVOLVED IN: lignin biosynthetic process, cellular metabolic process, metabolic process; LOCATED IN: cellular_component unknown; EXPRESSED IN: 22 plant structures; EXPRESSED DURING…	#N/A	1.81098	#N/A	#N/A
	16.2.1.8	secondary metabolism.phenylpropanoids.lignin biosynthesis.F5H	c148854.graph_c0	Transcript	(loc_os02g29960.1 : 105.0) no description available & (p48419|c75a3_pethy : 96.7) Flavonoid 3',5'-hydroxylase 2 (EC 1.14.13.88) (F3'5'H) (Cytochrome P450 75A3) (CYPLXXVA3) - Petunia hybrida (Petunia) & (at5g07990 : 95.9) Required for flavonoid 3' hydroxylase activity.; TRANSPARENT TESTA 7 (TT7); CONTAINS InterPro DOMAIN/s: Cytochrome P450 (InterPro:IPR001128), Cytochrome P450, E-class, group I (I…	2.71217	-2.01164	5.11116	RecName: Full=Cytochrome P450 750A1; AltName: Full=Cytochrome P450 CYPC [Pinus taeda]
	16.2.1.8	secondary metabolism.phenylpropanoids.lignin biosynthesis.F5H	c158633.graph_c0	Transcript	(loc_os09g26970.1 : 385.0) no description available & (at4g36220 : 353.0) encodes ferulate 5-hydroxylase (F5H). Involved in lignin biosynthesis.; ferulic acid 5-hydroxylase 1 (FAH1); FUNCTIONS IN: ferulate 5-hydroxylase activity, monooxygenase activity; INVOLVED IN: lignin biosynthetic process, response to UV-B, phenylpropanoid biosynthetic process; LOCATED IN: endoplasmic reticulum; EXPRESSED IN…	#N/A	#NUM!	1.7847	unknown [Picea sitchensis]
	16.2.1.8	secondary metabolism.phenylpropanoids.lignin biosynthesis.F5H	c210175.graph_c0	Transcript	(loc_os09g26940.1 : 419.0) no description available & (o81974|c71d8_soybn : 371.0) Cytochrome P450 71D8 (EC 1.14.-.-) (P450 CP7) - Glycine max (Soybean) & (at3g48310 : 360.0) putative cytochrome P450; "cytochrome P450, family 71, subfamily A, polypeptide 22" (CYP71A22); FUNCTIONS IN: electron carrier activity, monooxygenase activity, iron ion binding, oxygen binding, heme binding; INVOLVED IN: ox…	1.22902	#NUM!	1.51989	unknown [Picea sitchensis]
	16.2.1.8	secondary metabolism.phenylpropanoids.lignin biosynthesis.F5H	c210369.graph_c0	Transcript	(loc_os02g29960.1 : 281.0) no description available & (at4g36220 : 267.0) encodes ferulate 5-hydroxylase (F5H). Involved in lignin biosynthesis.; ferulic acid 5-hydroxylase 1 (FAH1); FUNCTIONS IN: ferulate 5-hydroxylase activity, monooxygenase activity; INVOLVED IN: lignin biosynthetic process, response to UV-B, phenylpropanoid biosynthetic process; LOCATED IN: endoplasmic reticulum; EXPRESSED IN…	3.22348	7.3867	-3.77752	unknown [Picea sitchensis]
	16.2.1.8	secondary metabolism.phenylpropanoids.lignin biosynthesis.F5H	c210839.graph_c0	Transcript	(loc_os09g26960.1 : 137.0) no description available & (q42799|c93a2_soybn : 134.0) Cytochrome P450 93A2 (EC 1.14.-.-) - Glycine max (Soybean) & (at4g36220 : 125.0) encodes ferulate 5-hydroxylase (F5H). Involved in lignin biosynthesis.; ferulic acid 5-hydroxylase 1 (FAH1); FUNCTIONS IN: ferulate 5-hydroxylase activity, monooxygenase activity; INVOLVED IN: lignin biosynthetic process, response to U…	2.41408	-1.72087	4.52324	unknown [Picea sitchensis]
	16.2.1.8	secondary metabolism.phenylpropanoids.lignin biosynthesis.F5H	c253378.graph_c0	Transcript	(loc_os09g26940.1 : 437.0) no description available & (at4g36220 : 379.0) encodes ferulate 5-hydroxylase (F5H). Involved in lignin biosynthesis.; ferulic acid 5-hydroxylase 1 (FAH1); FUNCTIONS IN: ferulate 5-hydroxylase activity, monooxygenase activity; INVOLVED IN: lignin biosynthetic process, response to UV-B, phenylpropanoid biosynthetic process; LOCATED IN: endoplasmic reticulum; EXPRESSED IN…	2.14968	-2.03129	4.56783	unknown [Picea sitchensis]
	16.2.1.8	secondary metabolism.phenylpropanoids.lignin biosynthesis.F5H	c263392.graph_c1	Transcript	(loc_os09g08990.1 : 286.0) no description available & (p37120|c75a2_solme : 270.0) Flavonoid 3',5'-hydroxylase (EC 1.14.13.88) (F3'5'H) (Cytochrome P450 75A2) (CYPLXXVA2) (P-450EG1) - Solanum melongena (Eggplant) (Aubergine) & (at4g36220 : 266.0) encodes ferulate 5-hydroxylase (F5H). Involved in lignin biosynthesis.; ferulic acid 5-hydroxylase 1 (FAH1); FUNCTIONS IN: ferulate 5-hydroxylase activi…	#N/A	-2.13475	3.21458	unknown [Picea sitchensis]
	16.2.1.8	secondary metabolism.phenylpropanoids.lignin biosynthesis.F5H	c282639.graph_c1	Transcript	(loc_os09g26970.1 : 197.0) no description available & (o22307|c71db_lotja : 187.0) Cytochrome P450 71D11 (EC 1.14.-.-) (Fragment) - Lotus japonicus & (at1g01280 : 176.0) member of CYP703A CYP703A2 is expressed specifically in anthers of land plants, catalyzing the in-chain hydroxylation at the C-7 position of medium-chain saturated fatty acids (lauric acid in-chain hydroxylase) which is involved …	#N/A	5.24374	-4.35212	unknown [Picea sitchensis]
	16.2.1.8	secondary metabolism.phenylpropanoids.lignin biosynthesis.F5H	c282878.graph_c0	Transcript	(loc_os09g26940.1 : 417.0) no description available & (o48923|c71da_soybn : 377.0) Cytochrome P450 71D10 (EC 1.14.-.-) - Glycine max (Soybean) & (at3g48280 : 365.0) putative cytochrome P450; "cytochrome P450, family 71, subfamily A, polypeptide 25" (CYP71A25); FUNCTIONS IN: electron carrier activity, monooxygenase activity, iron ion binding, oxygen binding, heme binding; INVOLVED IN: oxidation re…	-2.20197	#NUM!	-2.31078	unknown [Picea sitchensis]
	16.2.1.8	secondary metabolism.phenylpropanoids.lignin biosynthesis.F5H	c291806.graph_c0	Transcript	(loc_os09g26960.1 : 436.0) no description available & (o81970|c71a9_soybn : 389.0) Cytochrome P450 71A9 (EC 1.14.-.-) (P450 CP1) - Glycine max (Soybean) & (at3g48310 : 388.0) putative cytochrome P450; "cytochrome P450, family 71, subfamily A, polypeptide 22" (CYP71A22); FUNCTIONS IN: electron carrier activity, monooxygenase activity, iron ion binding, oxygen binding, heme binding; INVOLVED IN: ox…	#N/A	2.62113	-2.17413	unknown [Picea sitchensis]
	16.2.1.8	secondary metabolism.phenylpropanoids.lignin biosynthesis.F5H	c293301.graph_c0	Transcript	(o81970|c71a9_soybn : 179.0) Cytochrome P450 71A9 (EC 1.14.-.-) (P450 CP1) - Glycine max (Soybean) & (at5g25130 : 172.0) putative cytochrome P450; "cytochrome P450, family 71, subfamily B, polypeptide 12" (CYP71B12); FUNCTIONS IN: electron carrier activity, monooxygenase activity, iron ion binding, oxygen binding, heme binding; INVOLVED IN: oxidation reduction; EXPRESSED IN: 9 plant structures; E…	#N/A	-11.1174	12.9311	Fumitremorgin C synthase [Rhizoctonia solani]
	16.2.1.8	secondary metabolism.phenylpropanoids.lignin biosynthesis.F5H	c295436.graph_c0	Transcript	(loc_os09g26940.1 : 436.0) no description available & (p37118|c71a2_solme : 380.0) Cytochrome P450 71A2 (EC 1.14.-.-) (CYPLXXIA2) (P-450EG4) - Solanum melongena (Eggplant) (Aubergine) & (at3g48270 : 374.0) putative cytochrome P450; "cytochrome P450, family 71, subfamily A, polypeptide 26" (CYP71A26); FUNCTIONS IN: electron carrier activity, monooxygenase activity, iron ion binding, oxygen binding…	1.11163	#NUM!	2.40758	unknown [Picea sitchensis]
	16.2.1.8	secondary metabolism.phenylpropanoids.lignin biosynthesis.F5H	c297837.graph_c0	Transcript	(at1g74550 : 94.0) member of CYP98A; "cytochrome P450, family 98, subfamily A, polypeptide 9" (CYP98A9); FUNCTIONS IN: electron carrier activity, monooxygenase activity, iron ion binding, oxygen binding, heme binding; INVOLVED IN: oxidation reduction; EXPRESSED IN: 15 plant structures; EXPRESSED DURING: 9 growth stages; CONTAINS InterPro DOMAIN/s: Cytochrome P450 (InterPro:IPR001128), Cytochrome …	#N/A	-3.276	Inf	putative cytochrome p450 [Diplodia seriata]
	16.2.1.8	secondary metabolism.phenylpropanoids.lignin biosynthesis.F5H	c301486.graph_c0	Transcript	(loc_os09g26970.1 : 149.0) no description available & (q9sbq9|f3ph_pethy : 137.0) Flavonoid 3'-monooxygenase (EC 1.14.13.21) (Flavonoid 3'-hydroxylase) (Cytochrome P450 75B2) - Petunia hybrida (Petunia) & (at5g07990 : 131.0) Required for flavonoid 3' hydroxylase activity.; TRANSPARENT TESTA 7 (TT7); CONTAINS InterPro DOMAIN/s: Cytochrome P450 (InterPro:IPR001128), Cytochrome P450, E-class, group …	#N/A	-2.71587	3.3022	unknown [Picea sitchensis]
	16.2.1.9	secondary metabolism.phenylpropanoids.lignin biosynthesis.COMT	c161425.graph_c0	Transcript	(at5g54160 : 215.0) A caffeic acid/5-hydroxyferulic acid O-methyltransferase. Interacts with 14-4-3 proteins in yeast 2 hybrid assay. AtOMT1 (At5g54160) encodes a flavonol 3铆-O-methyltransferase that is highly active towards quercetin and myricetin. The substrate specificity identifies the enzyme as flavonol 3铆-methyltransferase which replaces the former annotation of the gene to encode a caffeic…	-1.96908	#NUM!	-1.64859	caffeic acid ortho-methyltransferase [Pinus radiata]
	16.2.1.9	secondary metabolism.phenylpropanoids.lignin biosynthesis.COMT	c274121.graph_c0	Transcript	(p28002|comt1_medsa : 133.0) Caffeic acid 3-O-methyltransferase (EC 2.1.1.68) (S-adenosysl-L-methionine:caffeic acid 3-O-methyltransferase) (COMT) (CAOMT) - Medicago sativa (Alfalfa) & (at5g54160 : 124.0) A caffeic acid/5-hydroxyferulic acid O-methyltransferase. Interacts with 14-4-3 proteins in yeast 2 hybrid assay. AtOMT1 (At5g54160) encodes a flavonol 3铆-O-methyltransferase that is highly acti…	#N/A	-4.88872	9.68094	caffeic acid ortho-methyltransferase [Pinus radiata]
	16.2.1.9	secondary metabolism.phenylpropanoids.lignin biosynthesis.COMT	c292685.graph_c0	Transcript	(q8w013|comt1_catro : 237.0) Caffeic acid 3-O-methyltransferase (EC 2.1.1.68) (S-adenosysl-L-methionine:caffeic acid 3-O-methyltransferase) (COMT) (CAOMT) - Catharanthus roseus (Rosy periwinkle) (Madagascar periwinkle) & (at5g54160 : 231.0) A caffeic acid/5-hydroxyferulic acid O-methyltransferase. Interacts with 14-4-3 proteins in yeast 2 hybrid assay. AtOMT1 (At5g54160) encodes a flavonol 3铆-O-m…	#N/A	-1.36947	#N/A	#N/A
	16.2.1.9	secondary metabolism.phenylpropanoids.lignin biosynthesis.COMT	c295667.graph_c0	Transcript	(q8w013|comt1_catro : 434.0) Caffeic acid 3-O-methyltransferase (EC 2.1.1.68) (S-adenosysl-L-methionine:caffeic acid 3-O-methyltransferase) (COMT) (CAOMT) - Catharanthus roseus (Rosy periwinkle) (Madagascar periwinkle) & (at5g54160 : 423.0) A caffeic acid/5-hydroxyferulic acid O-methyltransferase. Interacts with 14-4-3 proteins in yeast 2 hybrid assay. AtOMT1 (At5g54160) encodes a flavonol 3铆-O-m…	#N/A	#NUM!	1.14856	caffeate O-methyltransferase [Picea abies]
	16.2.1.9	secondary metabolism.phenylpropanoids.lignin biosynthesis.COMT	c297508.graph_c0	Transcript	(q8w013|comt1_catro : 162.0) Caffeic acid 3-O-methyltransferase (EC 2.1.1.68) (S-adenosysl-L-methionine:caffeic acid 3-O-methyltransferase) (COMT) (CAOMT) - Catharanthus roseus (Rosy periwinkle) (Madagascar periwinkle) & (at5g54160 : 152.0) A caffeic acid/5-hydroxyferulic acid O-methyltransferase. Interacts with 14-4-3 proteins in yeast 2 hybrid assay. AtOMT1 (At5g54160) encodes a flavonol 3铆-O-m…	#N/A	-1.40225	1.47944	caffeic acid ortho-methyltransferase [Pinus radiata]
	16.2.1.10	secondary metabolism.phenylpropanoids.lignin biosynthesis.CAD	c180835.graph_c0	Transcript	(chl4|519579 : 147.0) no description available & (at4g37980 : 142.0) elicitor-activated gene 3-1 (ELI3-1); FUNCTIONS IN: oxidoreductase activity, zinc ion binding; INVOLVED IN: response to bacterium, plant-type hypersensitive response; EXPRESSED IN: 20 plant structures; EXPRESSED DURING: 13 growth stages; CONTAINS InterPro DOMAIN/s: GroES-like (InterPro:IPR011032), Alcohol dehydrogenase GroES-lik…	#N/A	#NUM!	Inf	hypothetical protein ANO11243_065790 [fungal sp. No.11243]
	16.2.1.10	secondary metabolism.phenylpropanoids.lignin biosynthesis.CAD	c198450.graph_c0	Transcript	(o82515|mtdh_medsa : 188.0) Probable mannitol dehydrogenase (EC 1.1.1.255) (NAD-dependent mannitol dehydrogenase) - Medicago sativa (Alfalfa) & (at2g21730 : 183.0) cinnamyl alcohol dehydrogenase homolog 2 (CAD2); FUNCTIONS IN: oxidoreductase activity, zinc ion binding; INVOLVED IN: oxidation reduction; CONTAINS InterPro DOMAIN/s: GroES-like (InterPro:IPR011032), Alcohol dehydrogenase GroES-like (…	#N/A	-4.77859	Inf	putative NADP-dependent alcohol dehydrogenase 6 [Sclerotinia borealis F-4157]
	16.2.1.10	secondary metabolism.phenylpropanoids.lignin biosynthesis.CAD	c205832.graph_c1	Transcript	(chl4|519579 : 114.0) no description available & (loc_os09g23530.1 : 112.0) no description available & (p42754|mtdh_petcr : 103.0) Mannitol dehydrogenase (EC 1.1.1.255) (NAD-dependent mannitol dehydrogenase) (Fragment) - Petroselinum crispum (Parsley) (Petroselinum hortense) & (at4g37980 : 102.0) elicitor-activated gene 3-1 (ELI3-1); FUNCTIONS IN: oxidoreductase activity, zinc ion binding; INVOLV…	#N/A	-1.8016	Inf	hypothetical protein HMPREF1541_07562 [Cyphellophora europaea CBS 101466]
	16.2.1.10	secondary metabolism.phenylpropanoids.lignin biosynthesis.CAD	c232412.graph_c0	Transcript	(chl4|515460 : 174.0) no description available & (at4g37970 : 166.0) cinnamyl alcohol dehydrogenase 6 (CAD6); FUNCTIONS IN: oxidoreductase activity, zinc ion binding; INVOLVED IN: oxidation reduction; LOCATED IN: cellular_component unknown; EXPRESSED IN: 9 plant structures; EXPRESSED DURING: petal differentiation and expansion stage; CONTAINS InterPro DOMAIN/s: GroES-like (InterPro:IPR011032), Al…	#N/A	-2.54495	Inf	putative alcohol dehydrogenase [Phialocephala scopiformis]
	16.2.1.10	secondary metabolism.phenylpropanoids.lignin biosynthesis.CAD	c234979.graph_c0	Transcript	(at4g37990 : 114.0) Encodes an aromatic alcohol:NADP+ oxidoreductase whose mRNA levels are increased in response to treatment with a variety of phytopathogenic bacteria. Though similar to mannitol dehydrogenases, this enzyme does not have mannitol dehydrogenase activity.; elicitor-activated gene 3-2 (ELI3-2); CONTAINS InterPro DOMAIN/s: GroES-like (InterPro:IPR011032), Alcohol dehydrogenase GroES…	#N/A	#NUM!	Inf	hypothetical protein RSAG8_05329, partial [Rhizoctonia solani AG-8 WAC10335]
	16.2.1.10	secondary metabolism.phenylpropanoids.lignin biosynthesis.CAD	c235922.graph_c0	Transcript	(o82515|mtdh_medsa : 201.0) Probable mannitol dehydrogenase (EC 1.1.1.255) (NAD-dependent mannitol dehydrogenase) - Medicago sativa (Alfalfa) & (at2g21730 : 197.0) cinnamyl alcohol dehydrogenase homolog 2 (CAD2); FUNCTIONS IN: oxidoreductase activity, zinc ion binding; INVOLVED IN: oxidation reduction; CONTAINS InterPro DOMAIN/s: GroES-like (InterPro:IPR011032), Alcohol dehydrogenase GroES-like (…	Inf	-2.33744	Inf	putative NADP-dependent alcohol dehydrogenase 6 [Sclerotinia borealis F-4157]
	16.2.1.10	secondary metabolism.phenylpropanoids.lignin biosynthesis.CAD	c244801.graph_c0	Transcript	(p93257|mtdh_mescr : 265.0) Probable mannitol dehydrogenase (EC 1.1.1.255) (NAD-dependent mannitol dehydrogenase) - Mesembryanthemum crystallinum (Common ice plant) & (loc_os10g29470.1 : 258.0) no description available & (at2g21730 : 253.0) cinnamyl alcohol dehydrogenase homolog 2 (CAD2); FUNCTIONS IN: oxidoreductase activity, zinc ion binding; INVOLVED IN: oxidation reduction; CONTAINS InterPro …	Inf	3.91825	#N/A	#N/A
	16.2.1.10	secondary metabolism.phenylpropanoids.lignin biosynthesis.CAD	c248849.graph_c0	Transcript	(chl4|519579 : 184.0) no description available & (at4g37970 : 156.0) cinnamyl alcohol dehydrogenase 6 (CAD6); FUNCTIONS IN: oxidoreductase activity, zinc ion binding; INVOLVED IN: oxidation reduction; LOCATED IN: cellular_component unknown; EXPRESSED IN: 9 plant structures; EXPRESSED DURING: petal differentiation and expansion stage; CONTAINS InterPro DOMAIN/s: GroES-like (InterPro:IPR011032), Al…	#N/A	-6.25232	Inf	GroES-like protein [Glarea lozoyensis ATCC 20868]
	16.2.1.10	secondary metabolism.phenylpropanoids.lignin biosynthesis.CAD	c249044.graph_c0	Transcript	(p93257|mtdh_mescr : 190.0) Probable mannitol dehydrogenase (EC 1.1.1.255) (NAD-dependent mannitol dehydrogenase) - Mesembryanthemum crystallinum (Common ice plant) & (loc_os10g29470.1 : 186.0) no description available & (at2g21730 : 181.0) cinnamyl alcohol dehydrogenase homolog 2 (CAD2); FUNCTIONS IN: oxidoreductase activity, zinc ion binding; INVOLVED IN: oxidation reduction; CONTAINS InterPro …	#N/A	#NUM!	Inf	hypothetical protein RSOLAG22IIIB_04385 [Rhizoctonia solani]
	16.2.1.10	secondary metabolism.phenylpropanoids.lignin biosynthesis.CAD	c249050.graph_c0	Transcript	(chl4|521662 : 143.0) no description available & (loc_os09g23560.1 : 139.0) no description available & (at4g37990 : 135.0) Encodes an aromatic alcohol:NADP+ oxidoreductase whose mRNA levels are increased in response to treatment with a variety of phytopathogenic bacteria. Though similar to mannitol dehydrogenases, this enzyme does not have mannitol dehydrogenase activity.; elicitor-activated gene…	#N/A	#NUM!	Inf	alcohol dehydrogenase family zinc containing protein [Rhizoctonia solani AG-3 Rhs1AP]
	16.2.1.10	secondary metabolism.phenylpropanoids.lignin biosynthesis.CAD	c254634.graph_c0	Transcript	(loc_os04g15920.1 : 122.0) no description available & (chl4|521662 : 121.0) no description available & (at4g37990 : 111.0) Encodes an aromatic alcohol:NADP+ oxidoreductase whose mRNA levels are increased in response to treatment with a variety of phytopathogenic bacteria. Though similar to mannitol dehydrogenases, this enzyme does not have mannitol dehydrogenase activity.; elicitor-activated gene…	#N/A	-3.407	Inf	hypothetical protein HMPREF1541_07562 [Cyphellophora europaea CBS 101466]
	16.2.1.10	secondary metabolism.phenylpropanoids.lignin biosynthesis.CAD	c257701.graph_c0	Transcript	(p93257|mtdh_mescr : 202.0) Probable mannitol dehydrogenase (EC 1.1.1.255) (NAD-dependent mannitol dehydrogenase) - Mesembryanthemum crystallinum (Common ice plant) & (at2g21730 : 190.0) cinnamyl alcohol dehydrogenase homolog 2 (CAD2); FUNCTIONS IN: oxidoreductase activity, zinc ion binding; INVOLVED IN: oxidation reduction; CONTAINS InterPro DOMAIN/s: GroES-like (InterPro:IPR011032), Alcohol deh…	#N/A	-2.3579	Inf	GroES-like protein [Phialocephala scopiformis]
	16.2.1.10	secondary metabolism.phenylpropanoids.lignin biosynthesis.CAD	c259779.graph_c0	Transcript	(o82515|mtdh_medsa : 216.0) Probable mannitol dehydrogenase (EC 1.1.1.255) (NAD-dependent mannitol dehydrogenase) - Medicago sativa (Alfalfa) & (at4g37990 : 208.0) Encodes an aromatic alcohol:NADP+ oxidoreductase whose mRNA levels are increased in response to treatment with a variety of phytopathogenic bacteria. Though similar to mannitol dehydrogenases, this enzyme does not have mannitol dehydro…	#N/A	-4.09301	Inf	GroES-like protein [Stagonospora sp. SRC1lsM3a]
	16.2.1.10	secondary metabolism.phenylpropanoids.lignin biosynthesis.CAD	c267733.graph_c0	Transcript	(at4g37990 : 147.0) Encodes an aromatic alcohol:NADP+ oxidoreductase whose mRNA levels are increased in response to treatment with a variety of phytopathogenic bacteria. Though similar to mannitol dehydrogenases, this enzyme does not have mannitol dehydrogenase activity.; elicitor-activated gene 3-2 (ELI3-2); CONTAINS InterPro DOMAIN/s: GroES-like (InterPro:IPR011032), Alcohol dehydrogenase GroES…	Inf	2.49138	#N/A	#N/A
	16.2.1.10	secondary metabolism.phenylpropanoids.lignin biosynthesis.CAD	c269736.graph_c0	Transcript	(loc_os10g29470.1 : 144.0) no description available & (chl4|521662 : 126.0) no description available & (o82515|mtdh_medsa : 119.0) Probable mannitol dehydrogenase (EC 1.1.1.255) (NAD-dependent mannitol dehydrogenase) - Medicago sativa (Alfalfa) & (at4g37970 : 116.0) cinnamyl alcohol dehydrogenase 6 (CAD6); FUNCTIONS IN: oxidoreductase activity, zinc ion binding; INVOLVED IN: oxidation reduction; …	#N/A	-7.11841	Inf	hypothetical protein PFICI_10215 [Pestalotiopsis fici W106-1]
	16.2.1.10	secondary metabolism.phenylpropanoids.lignin biosynthesis.CAD	c275978.graph_c0	Transcript	(chl4|515460 : 157.0) no description available & (loc_os10g29470.1 : 152.0) no description available & (o82515|mtdh_medsa : 143.0) Probable mannitol dehydrogenase (EC 1.1.1.255) (NAD-dependent mannitol dehydrogenase) - Medicago sativa (Alfalfa) & (at4g37990 : 137.0) Encodes an aromatic alcohol:NADP+ oxidoreductase whose mRNA levels are increased in response to treatment with a variety of phytopat…	#N/A	#NUM!	Inf	mannitol-1-phosphate dehydrogenase [Rhizoctonia solani AG-3 Rhs1AP]
	16.2.1.10	secondary metabolism.phenylpropanoids.lignin biosynthesis.CAD	c279657.graph_c0	Transcript	(q9zrf1|mtdh_fraan : 429.0) Probable mannitol dehydrogenase (EC 1.1.1.255) (NAD-dependent mannitol dehydrogenase) - Fragaria ananassa (Strawberry) & (at4g39330 : 424.0) cinnamyl alcohol dehydrogenase 9 (CAD9); FUNCTIONS IN: oxidoreductase activity, zinc ion binding; INVOLVED IN: oxidation reduction; LOCATED IN: apoplast; EXPRESSED IN: 25 plant structures; EXPRESSED DURING: 15 growth stages; CONTA…	#N/A	1.38388	#N/A	#N/A
	16.2.1.10	secondary metabolism.phenylpropanoids.lignin biosynthesis.CAD	c283990.graph_c0	Transcript	(at2g21730 : 207.0) cinnamyl alcohol dehydrogenase homolog 2 (CAD2); FUNCTIONS IN: oxidoreductase activity, zinc ion binding; INVOLVED IN: oxidation reduction; CONTAINS InterPro DOMAIN/s: GroES-like (InterPro:IPR011032), Alcohol dehydrogenase GroES-like (InterPro:IPR013154), Alcohol dehydrogenase, zinc-containing, conserved site (InterPro:IPR002328), Alcohol dehydrogenase, C-terminal (InterPro:IP…	#N/A	-2.48372	6.46658	GroES-like protein [Stagonospora sp. SRC1lsM3a]
	16.2.1.10	secondary metabolism.phenylpropanoids.lignin biosynthesis.CAD	c285028.graph_c0	Transcript	(at2g21890 : 181.0) cinnamyl alcohol dehydrogenase homolog 3 (CAD3); FUNCTIONS IN: oxidoreductase activity, zinc ion binding; INVOLVED IN: oxidation reduction; CONTAINS InterPro DOMAIN/s: GroES-like (InterPro:IPR011032), Alcohol dehydrogenase GroES-like (InterPro:IPR013154), Alcohol dehydrogenase, zinc-containing, conserved site (InterPro:IPR002328), Alcohol dehydrogenase, C-terminal (InterPro:IP…	6.27519	-2.09629	8.75252	GroES-like protein [Stagonospora sp. SRC1lsM3a]
	16.2.1.10	secondary metabolism.phenylpropanoids.lignin biosynthesis.CAD	c285542.graph_c0	Transcript	(chl4|519579 : 164.0) no description available & (o82515|mtdh_medsa : 148.0) Probable mannitol dehydrogenase (EC 1.1.1.255) (NAD-dependent mannitol dehydrogenase) - Medicago sativa (Alfalfa) & (loc_os04g52280.1 : 140.0) no description available & (at2g21730 : 139.0) cinnamyl alcohol dehydrogenase homolog 2 (CAD2); FUNCTIONS IN: oxidoreductase activity, zinc ion binding; INVOLVED IN: oxidation red…	#N/A	-2.31845	Inf	GroES-like protein [Stagonospora sp. SRC1lsM3a]
	16.2.1.10	secondary metabolism.phenylpropanoids.lignin biosynthesis.CAD	c286467.graph_c0	Transcript	(chl4|519579 : 174.0) no description available & (o82515|mtdh_medsa : 157.0) Probable mannitol dehydrogenase (EC 1.1.1.255) (NAD-dependent mannitol dehydrogenase) - Medicago sativa (Alfalfa) & (at2g21730 : 149.0) cinnamyl alcohol dehydrogenase homolog 2 (CAD2); FUNCTIONS IN: oxidoreductase activity, zinc ion binding; INVOLVED IN: oxidation reduction; CONTAINS InterPro DOMAIN/s: GroES-like (InterP…	#N/A	-2.58283	Inf	GroES-like protein [Stagonospora sp. SRC1lsM3a]
	16.2.1.10	secondary metabolism.phenylpropanoids.lignin biosynthesis.CAD	c287243.graph_c0	Transcript	(loc_os09g23540.1 : 132.0) no description available & (o82515|mtdh_medsa : 126.0) Probable mannitol dehydrogenase (EC 1.1.1.255) (NAD-dependent mannitol dehydrogenase) - Medicago sativa (Alfalfa) & (at4g37990 : 125.0) Encodes an aromatic alcohol:NADP+ oxidoreductase whose mRNA levels are increased in response to treatment with a variety of phytopathogenic bacteria. Though similar to mannitol dehy…	#N/A	#NUM!	Inf	hypothetical protein RSAG8_05260, partial [Rhizoctonia solani AG-8 WAC10335]
	16.2.1.10	secondary metabolism.phenylpropanoids.lignin biosynthesis.CAD	c287872.graph_c0	Transcript	(loc_os10g29470.1 : 126.0) no description available & (chl4|521662 : 125.0) no description available & (p93257|mtdh_mescr : 124.0) Probable mannitol dehydrogenase (EC 1.1.1.255) (NAD-dependent mannitol dehydrogenase) - Mesembryanthemum crystallinum (Common ice plant) & (at4g37990 : 122.0) Encodes an aromatic alcohol:NADP+ oxidoreductase whose mRNA levels are increased in response to treatment wit…	#N/A	-5.37653	Inf	hypothetical protein SNOG_15556 [Parastagonospora nodorum SN15]
	16.2.1.10	secondary metabolism.phenylpropanoids.lignin biosynthesis.CAD	c288204.graph_c0	Transcript	(chl4|515460 : 135.0) no description available & (at4g37990 : 134.0) Encodes an aromatic alcohol:NADP+ oxidoreductase whose mRNA levels are increased in response to treatment with a variety of phytopathogenic bacteria. Though similar to mannitol dehydrogenases, this enzyme does not have mannitol dehydrogenase activity.; elicitor-activated gene 3-2 (ELI3-2); CONTAINS InterPro DOMAIN/s: GroES-like …	#N/A	#NUM!	Inf	hypothetical protein RSAG8_05257, partial [Rhizoctonia solani AG-8 WAC10335]
	16.2.1.10	secondary metabolism.phenylpropanoids.lignin biosynthesis.CAD	c289635.graph_c0	Transcript	(q9zrf1|mtdh_fraan : 151.0) Probable mannitol dehydrogenase (EC 1.1.1.255) (NAD-dependent mannitol dehydrogenase) - Fragaria ananassa (Strawberry) & (loc_os10g29470.1 : 141.0) no description available & (at4g37980 : 140.0) elicitor-activated gene 3-1 (ELI3-1); FUNCTIONS IN: oxidoreductase activity, zinc ion binding; INVOLVED IN: response to bacterium, plant-type hypersensitive response; EXPRESSED…	#N/A	#NUM!	Inf	GroES-like protein [Stagonospora sp. SRC1lsM3a]
	16.2.1.10	secondary metabolism.phenylpropanoids.lignin biosynthesis.CAD	c290101.graph_c0	Transcript	(p93257|mtdh_mescr : 126.0) Probable mannitol dehydrogenase (EC 1.1.1.255) (NAD-dependent mannitol dehydrogenase) - Mesembryanthemum crystallinum (Common ice plant) & (loc_os09g23540.1 : 124.0) no description available & (at4g37990 : 120.0) Encodes an aromatic alcohol:NADP+ oxidoreductase whose mRNA levels are increased in response to treatment with a variety of phytopathogenic bacteria. Though s…	Inf	#NUM!	Inf	NADP-dependent alcohol dehydrogenase like protein [Zymoseptoria brevis]
	16.2.1.10	secondary metabolism.phenylpropanoids.lignin biosynthesis.CAD	c290678.graph_c0	Transcript	(chl4|521662 : 119.0) no description available & (at4g37980 : 116.0) elicitor-activated gene 3-1 (ELI3-1); FUNCTIONS IN: oxidoreductase activity, zinc ion binding; INVOLVED IN: response to bacterium, plant-type hypersensitive response; EXPRESSED IN: 20 plant structures; EXPRESSED DURING: 13 growth stages; CONTAINS InterPro DOMAIN/s: GroES-like (InterPro:IPR011032), Alcohol dehydrogenase GroES-lik…	#N/A	-2.22783	Inf	hypothetical protein AC579_2510 [Pseudocercospora musae]
	16.2.1.10	secondary metabolism.phenylpropanoids.lignin biosynthesis.CAD	c291646.graph_c0	Transcript	(chl4|521662 : 144.0) no description available & (loc_os10g29470.1 : 131.0) no description available & (p31657|cadh_popde : 129.0) Cinnamyl alcohol dehydrogenase (EC 1.1.1.195) (CAD) - Populus deltoides (Poplar) & (at4g37990 : 125.0) Encodes an aromatic alcohol:NADP+ oxidoreductase whose mRNA levels are increased in response to treatment with a variety of phytopathogenic bacteria. Though similar …	#N/A	-2.44733	7.95514	hypothetical protein IQ06DRAFT_338491 [Stagonospora sp. SRC1lsM3a]
	16.2.1.10	secondary metabolism.phenylpropanoids.lignin biosynthesis.CAD	c292106.graph_c0	Transcript	(p31657|cadh_popde : 206.0) Cinnamyl alcohol dehydrogenase (EC 1.1.1.195) (CAD) - Populus deltoides (Poplar) & (loc_os09g23530.1 : 206.0) no description available & (at2g21730 : 198.0) cinnamyl alcohol dehydrogenase homolog 2 (CAD2); FUNCTIONS IN: oxidoreductase activity, zinc ion binding; INVOLVED IN: oxidation reduction; CONTAINS InterPro DOMAIN/s: GroES-like (InterPro:IPR011032), Alcohol dehyd…	#N/A	-2.16314	Inf	cinnamyl alcohol dehydrogenase [Stagonospora sp. SRC1lsM3a]
	16.2.1.10	secondary metabolism.phenylpropanoids.lignin biosynthesis.CAD	c292118.graph_c0	Transcript	(chl4|519579 : 175.0) no description available & (at4g34230 : 171.0) Encodes a catalytically active cinnamyl alcohol dehydrogenase which uses p-coumaryl aldehyde as a preferred substrate. It can also use sinapyl, caffeyl, coniferyl and d-hydroxyconiferyl aldehydes as substrates.; cinnamyl alcohol dehydrogenase 5 (CAD5); CONTAINS InterPro DOMAIN/s: GroES-like (InterPro:IPR011032), Alcohol dehydrog…	#N/A	-2.2141	7.61836	alcohol dehydrogenase [Stagonospora sp. SRC1lsM3a]
	16.2.1.10	secondary metabolism.phenylpropanoids.lignin biosynthesis.CAD	c292295.graph_c0	Transcript	(q9zrf1|mtdh_fraan : 159.0) Probable mannitol dehydrogenase (EC 1.1.1.255) (NAD-dependent mannitol dehydrogenase) - Fragaria ananassa (Strawberry) & (chl4|521662 : 159.0) no description available & (loc_os10g29470.1 : 155.0) no description available & (at4g37980 : 154.0) elicitor-activated gene 3-1 (ELI3-1); FUNCTIONS IN: oxidoreductase activity, zinc ion binding; INVOLVED IN: response to bacteri…	7.72796	-2.15329	10.2603	GroES-like protein [Stagonospora sp. SRC1lsM3a]
	16.2.1.10	secondary metabolism.phenylpropanoids.lignin biosynthesis.CAD	c292373.graph_c0	Transcript	(loc_os10g11810.3 : 146.0) no description available & (at1g72680 : 145.0) cinnamyl-alcohol dehydrogenase (CAD1); FUNCTIONS IN: oxidoreductase activity, oxidoreductase activity, acting on the CH-OH group of donors, NAD or NADP as acceptor, zinc ion binding, cofactor binding; INVOLVED IN: lignin biosynthetic process; EXPRESSED IN: 25 plant structures; EXPRESSED DURING: 13 growth stages; CONTAINS In…	#N/A	-3.81524	8.18376	hypothetical protein PFICI_14738 [Pestalotiopsis fici W106-1]
	16.2.1.10	secondary metabolism.phenylpropanoids.lignin biosynthesis.CAD	c292821.graph_c0	Transcript	(at4g37990 : 150.0) Encodes an aromatic alcohol:NADP+ oxidoreductase whose mRNA levels are increased in response to treatment with a variety of phytopathogenic bacteria. Though similar to mannitol dehydrogenases, this enzyme does not have mannitol dehydrogenase activity.; elicitor-activated gene 3-2 (ELI3-2); CONTAINS InterPro DOMAIN/s: GroES-like (InterPro:IPR011032), Alcohol dehydrogenase GroES…	#N/A	-2.21642	9.09944	GroES-like protein [Stagonospora sp. SRC1lsM3a]
	16.2.1.10	secondary metabolism.phenylpropanoids.lignin biosynthesis.CAD	c293737.graph_c0	Transcript	(chl4|521656 : 114.0) no description available & (o82515|mtdh_medsa : 110.0) Probable mannitol dehydrogenase (EC 1.1.1.255) (NAD-dependent mannitol dehydrogenase) - Medicago sativa (Alfalfa) & (at2g21730 : 105.0) cinnamyl alcohol dehydrogenase homolog 2 (CAD2); FUNCTIONS IN: oxidoreductase activity, zinc ion binding; INVOLVED IN: oxidation reduction; CONTAINS InterPro DOMAIN/s: GroES-like (InterP…	#N/A	#NUM!	Inf	hypothetical protein DOTSEDRAFT_19212 [Dothistroma septosporum NZE10]
	16.2.1.10	secondary metabolism.phenylpropanoids.lignin biosynthesis.CAD	c294813.graph_c0	Transcript	(p93257|mtdh_mescr : 149.0) Probable mannitol dehydrogenase (EC 1.1.1.255) (NAD-dependent mannitol dehydrogenase) - Mesembryanthemum crystallinum (Common ice plant) & (at4g37990 : 144.0) Encodes an aromatic alcohol:NADP+ oxidoreductase whose mRNA levels are increased in response to treatment with a variety of phytopathogenic bacteria. Though similar to mannitol dehydrogenases, this enzyme does no…	7.75044	#NUM!	7.85117	hypothetical protein AC579_7271 [Pseudocercospora musae]
	16.2.1.10	secondary metabolism.phenylpropanoids.lignin biosynthesis.CAD	c296106.graph_c0	Transcript	(q9zrf1|mtdh_fraan : 139.0) Probable mannitol dehydrogenase (EC 1.1.1.255) (NAD-dependent mannitol dehydrogenase) - Fragaria ananassa (Strawberry) & (chl4|521662 : 137.0) no description available & (loc_os10g29470.1 : 132.0) no description available & (at4g37980 : 131.0) elicitor-activated gene 3-1 (ELI3-1); FUNCTIONS IN: oxidoreductase activity, zinc ion binding; INVOLVED IN: response to bacteri…	Inf	#NUM!	Inf	hypothetical protein DOTSEDRAFT_74504 [Dothistroma septosporum NZE10]
	16.2.1.10	secondary metabolism.phenylpropanoids.lignin biosynthesis.CAD	c296324.graph_c0	Transcript	(chl4|515460 : 184.0) no description available & (at4g37970 : 160.0) cinnamyl alcohol dehydrogenase 6 (CAD6); FUNCTIONS IN: oxidoreductase activity, zinc ion binding; INVOLVED IN: oxidation reduction; LOCATED IN: cellular_component unknown; EXPRESSED IN: 9 plant structures; EXPRESSED DURING: petal differentiation and expansion stage; CONTAINS InterPro DOMAIN/s: GroES-like (InterPro:IPR011032), Al…	#N/A	-1.94136	Inf	hypothetical protein AC578_11100 [Mycosphaerella eumusae]
	16.2.1.10	secondary metabolism.phenylpropanoids.lignin biosynthesis.CAD	c299421.graph_c0	Transcript	(chl4|521662 : 119.0) no description available & (loc_os10g29470.1 : 108.0) no description available & (at4g37990 : 106.0) Encodes an aromatic alcohol:NADP+ oxidoreductase whose mRNA levels are increased in response to treatment with a variety of phytopathogenic bacteria. Though similar to mannitol dehydrogenases, this enzyme does not have mannitol dehydrogenase activity.; elicitor-activated gene…	#N/A	-1.7183	Inf	hypothetical protein AC578_8777 [Mycosphaerella eumusae]
	16.2.1.10	secondary metabolism.phenylpropanoids.lignin biosynthesis.CAD	c299872.graph_c0	Transcript	(q9zrf1|mtdh_fraan : 192.0) Probable mannitol dehydrogenase (EC 1.1.1.255) (NAD-dependent mannitol dehydrogenase) - Fragaria ananassa (Strawberry) & (at4g37990 : 179.0) Encodes an aromatic alcohol:NADP+ oxidoreductase whose mRNA levels are increased in response to treatment with a variety of phytopathogenic bacteria. Though similar to mannitol dehydrogenases, this enzyme does not have mannitol de…	#N/A	-3.82905	Inf	hypothetical protein PV09_02790 [Verruconis gallopava]
	16.2.1.10	secondary metabolism.phenylpropanoids.lignin biosynthesis.CAD	c300049.graph_c0	Transcript	(q9zrf1|mtdh_fraan : 157.0) Probable mannitol dehydrogenase (EC 1.1.1.255) (NAD-dependent mannitol dehydrogenase) - Fragaria ananassa (Strawberry) & (loc_os10g29470.1 : 156.0) no description available & (chl4|521662 : 152.0) no description available & (at4g37980 : 147.0) elicitor-activated gene 3-1 (ELI3-1); FUNCTIONS IN: oxidoreductase activity, zinc ion binding; INVOLVED IN: response to bacteri…	#N/A	-3.15888	Inf	hypothetical protein DOTSEDRAFT_74504 [Dothistroma septosporum NZE10]
	16.2.1.10	secondary metabolism.phenylpropanoids.lignin biosynthesis.CAD	c300177.graph_c0	Transcript	(loc_os10g29470.1 : 134.0) no description available & (chl4|521662 : 124.0) no description available & (o82515|mtdh_medsa : 122.0) Probable mannitol dehydrogenase (EC 1.1.1.255) (NAD-dependent mannitol dehydrogenase) - Medicago sativa (Alfalfa) & (at2g21730 : 118.0) cinnamyl alcohol dehydrogenase homolog 2 (CAD2); FUNCTIONS IN: oxidoreductase activity, zinc ion binding; INVOLVED IN: oxidation red…	#N/A	-2.89196	Inf	hypothetical protein PV09_02887 [Verruconis gallopava]
	16.2.1.10	secondary metabolism.phenylpropanoids.lignin biosynthesis.CAD	c300393.graph_c0	Transcript	(o82035|cadh2_picab : 640.0) Cinnamyl alcohol dehydrogenase 2 (EC 1.1.1.195) (CAD 2) - Picea abies (Norway spruce) (Picea excelsa) & (loc_os02g09490.1 : 471.0) no description available & (at4g34230 : 461.0) Encodes a catalytically active cinnamyl alcohol dehydrogenase which uses p-coumaryl aldehyde as a preferred substrate. It can also use sinapyl, caffeyl, coniferyl and d-hydroxyconiferyl aldehy…	#N/A	-1.66591	1.60037	RecName: Full=Probable cinnamyl alcohol dehydrogenase; Short=CAD
	16.2.1.10	secondary metabolism.phenylpropanoids.lignin biosynthesis.CAD	c302174.graph_c0	Transcript	(q9zrf1|mtdh_fraan : 209.0) Probable mannitol dehydrogenase (EC 1.1.1.255) (NAD-dependent mannitol dehydrogenase) - Fragaria ananassa (Strawberry) & (at2g21730 : 207.0) cinnamyl alcohol dehydrogenase homolog 2 (CAD2); FUNCTIONS IN: oxidoreductase activity, zinc ion binding; INVOLVED IN: oxidation reduction; CONTAINS InterPro DOMAIN/s: GroES-like (InterPro:IPR011032), Alcohol dehydrogenase GroES-l…	7.35864	-2.13038	9.87431	alcohol dehydrogenase (nadp+) [Colletotrichum incanum]
Shikimate pathway	13.1.6.3.1	amino acid metabolism.synthesis.aromatic aa.phenylalanine.arogenate dehydratase / prephenate dehydratase	c128147.graph_c0	Transcript	(at1g08250 : 532.0) Encodes a plastid-localized arogenate dehydratase involved in phenylalanine biosynthesis. Although this enzyme has sequence similarity to prephenate dehydratases, it is 98 times more active with arogenate than prephenate in enzymatic assays.; arogenate dehydratase 6 (ADT6); FUNCTIONS IN: arogenate dehydratase activity, prephenate dehydratase activity; INVOLVED IN: L-phenylalan…	1.32299	2.71788	-1.00615	hypothetical protein DCAR_012164 [Daucus carota subsp. sativus]
	13.1.6.3.1	amino acid metabolism.synthesis.aromatic aa.phenylalanine.arogenate dehydratase / prephenate dehydratase	c259100.graph_c0	Transcript	(at1g08250 : 516.0) Encodes a plastid-localized arogenate dehydratase involved in phenylalanine biosynthesis. Although this enzyme has sequence similarity to prephenate dehydratases, it is 98 times more active with arogenate than prephenate in enzymatic assays.; arogenate dehydratase 6 (ADT6); FUNCTIONS IN: arogenate dehydratase activity, prephenate dehydratase activity; INVOLVED IN: L-phenylalan…	#N/A	-1.65722	#N/A	#N/A
	13.1.6.3.1	amino acid metabolism.synthesis.aromatic aa.phenylalanine.arogenate dehydratase / prephenate dehydratase	c291591.graph_c0	Transcript	(at1g08250 : 559.0) Encodes a plastid-localized arogenate dehydratase involved in phenylalanine biosynthesis. Although this enzyme has sequence similarity to prephenate dehydratases, it is 98 times more active with arogenate than prephenate in enzymatic assays.; arogenate dehydratase 6 (ADT6); FUNCTIONS IN: arogenate dehydratase activity, prephenate dehydratase activity; INVOLVED IN: L-phenylalan…	#N/A	#NUM!	1.25501	unknown [Picea sitchensis]
	13.1.6.1.1	amino acid metabolism.synthesis.aromatic aa.chorismate.3-deoxy-D-arabino-heptulosonate 7-phosphate synthase	c273502.graph_c0	Transcript	(p27608|arof_tobac : 344.0) Phospho-2-dehydro-3-deoxyheptonate aldolase 1, chloroplast precursor (EC 2.5.1.54) (Phospho-2-keto-3-deoxyheptonate aldolase 1) (DAHP synthetase 1) (3-deoxy-D-arabino-heptulosonate 7-phosphate synthase 1) - Nicotiana tabacum (Common tob & (at4g39980 : 342.0) Encodes a 2-deoxy-D-arabino-heptulosonate 7-phosphate (DAHP) synthase, which catalyzes the first committed step …	#N/A	#NUM!	11.4898	3-deoxy-7-phosphoheptulonate synthase [Rhizoctonia solani AG-1 IB]
	13.1.6.1.1	amino acid metabolism.synthesis.aromatic aa.chorismate.3-deoxy-D-arabino-heptulosonate 7-phosphate synthase	c275599.graph_c0	Transcript	(loc_os10g41480.1 : 402.0) no description available & (at4g39980 : 395.0) Encodes a 2-deoxy-D-arabino-heptulosonate 7-phosphate (DAHP) synthase, which catalyzes the first committed step in aromatic amino acid biosynthesis. Gene expression is induced by wounding and pathogenic bacteria Pseudomonas syringae.; 3-deoxy-D-arabino-heptulosonate 7-phosphate synthase 1 (DHS1); CONTAINS InterPro DOMAIN/s:…	#N/A	-2.91644	Inf	Phospho-2-dehydro-3-deoxyheptonate aldolase [Madurella mycetomatis]
	13.1.6.1.1	amino acid metabolism.synthesis.aromatic aa.chorismate.3-deoxy-D-arabino-heptulosonate 7-phosphate synthase	c287206.graph_c0	Transcript	(p21357|arof_soltu : 799.0) Phospho-2-dehydro-3-deoxyheptonate aldolase 1, chloroplast precursor (EC 2.5.1.54) (Phospho-2-keto-3-deoxyheptonate aldolase 1) (DAHP synthetase 1) (3-deoxy-D-arabino-heptulosonate 7-phosphate synthase 1) - Solanum tuberosum (Potato) & (loc_os07g42960.1 : 798.0) no description available & (at4g33510 : 772.0) Enzyme catalyzing the first committed step in aromatic amino …	#N/A	-1.77154	1.54143	PREDICTED: phospho-2-dehydro-3-deoxyheptonate aldolase 2, chloroplastic [Amborella trichopoda]
	13.1.6.1.2	amino acid metabolism.synthesis.aromatic aa.chorismate.3-dehydroquinate synthase	c289658.graph_c0	Transcript	(at5g66120 : 102.0) 3-dehydroquinate synthase, putative; FUNCTIONS IN: 3-dehydroquinate synthase activity; INVOLVED IN: aromatic amino acid family biosynthetic process; LOCATED IN: chloroplast; EXPRESSED IN: 23 plant structures; EXPRESSED DURING: 14 growth stages; CONTAINS InterPro DOMAIN/s: 3-dehydroquinate synthase AroB, subgroup (InterPro:IPR016037), 3-dehydroquinate synthase AroB (InterPro:IP…	#N/A	-2.87305	Inf	Dehydroquinate synthase-like protein [Phialocephala scopiformis]
	13.1.6.1.2	amino acid metabolism.synthesis.aromatic aa.chorismate.3-dehydroquinate synthase	c295394.graph_c0	Transcript	(loc_os09g36800.1 : 118.0) no description available & (at5g66120 : 112.0) 3-dehydroquinate synthase, putative; FUNCTIONS IN: 3-dehydroquinate synthase activity; INVOLVED IN: aromatic amino acid family biosynthetic process; LOCATED IN: chloroplast; EXPRESSED IN: 23 plant structures; EXPRESSED DURING: 14 growth stages; CONTAINS InterPro DOMAIN/s: 3-dehydroquinate synthase AroB, subgroup (InterPro:I…	#N/A	-2.51659	6.82151	2-epi-5-epi-valiolone synthase-like protein [Stagonospora sp. SRC1lsM3a]
	13.1.6.1.2	amino acid metabolism.synthesis.aromatic aa.chorismate.3-dehydroquinate synthase	c297207.graph_c0	Transcript	(loc_os09g36800.1 : 116.0) no description available & (at5g66120 : 115.0) 3-dehydroquinate synthase, putative; FUNCTIONS IN: 3-dehydroquinate synthase activity; INVOLVED IN: aromatic amino acid family biosynthetic process; LOCATED IN: chloroplast; EXPRESSED IN: 23 plant structures; EXPRESSED DURING: 14 growth stages; CONTAINS InterPro DOMAIN/s: 3-dehydroquinate synthase AroB, subgroup (InterPro:I…	#N/A	-2.71221	Inf	2-epi-5-epi-valiolone synthase-like protein [Stagonospora sp. SRC1lsM3a]
	13.1.6.1.5	amino acid metabolism.synthesis.aromatic aa.chorismate.shikimate kinase	c211989.graph_c0	Transcript	(at2g16790 : 95.5) P-loop containing nucleoside triphosphate hydrolases superfamily protein; FUNCTIONS IN: shikimate kinase activity, kinase activity, ATP binding; INVOLVED IN: carbohydrate metabolic process; LOCATED IN: cellular_component unknown; EXPRESSED IN: 10 plant structures; EXPRESSED DURING: LP.04 four leaves visible, 4 anthesis, petal differentiation and expansion stage; CONTAINS InterP…	#N/A	-2.76823	Inf	hypothetical protein [Podospora anserina S mat+]
	13.1.6.1.5	amino acid metabolism.synthesis.aromatic aa.chorismate.shikimate kinase	c263439.graph_c0	Transcript	(at2g16790 : 95.5) P-loop containing nucleoside triphosphate hydrolases superfamily protein; FUNCTIONS IN: shikimate kinase activity, kinase activity, ATP binding; INVOLVED IN: carbohydrate metabolic process; LOCATED IN: cellular_component unknown; EXPRESSED IN: 10 plant structures; EXPRESSED DURING: LP.04 four leaves visible, 4 anthesis, petal differentiation and expansion stage; CONTAINS InterP…	#N/A	#NUM!	Inf	thermoresistant gluconokinase [Rhizoctonia solani 123E]
	13.1.6.1.5	amino acid metabolism.synthesis.aromatic aa.chorismate.shikimate kinase	c283879.graph_c0	Transcript	(loc_os06g12150.1 : 262.0) no description available & (at2g21940 : 234.0) shikimate kinase 1 (SK1); FUNCTIONS IN: shikimate kinase activity, ATP binding; EXPRESSED IN: 19 plant structures; EXPRESSED DURING: 10 growth stages; CONTAINS InterPro DOMAIN/s: Shikimate kinase (InterPro:IPR000623); BEST Arabidopsis thaliana protein match is: shikimate kinase 2 (TAIR:AT4G39540.2); Has 7831 Blast hits to 7…	1.31628	#NUM!	#N/A	#N/A
	13.1.6.1.5	amino acid metabolism.synthesis.aromatic aa.chorismate.shikimate kinase	c287474.graph_c0	Transcript	(at2g16790 : 89.4) P-loop containing nucleoside triphosphate hydrolases superfamily protein; FUNCTIONS IN: shikimate kinase activity, kinase activity, ATP binding; INVOLVED IN: carbohydrate metabolic process; LOCATED IN: cellular_component unknown; EXPRESSED IN: 10 plant structures; EXPRESSED DURING: LP.04 four leaves visible, 4 anthesis, petal differentiation and expansion stage; CONTAINS InterP…	#N/A	-3.13127	Inf	carbohydrate kinase [Stagonospora sp. SRC1lsM3a]
	13.1.6.1.6	amino acid metabolism.synthesis.aromatic aa.chorismate.5-enolpyruvylshikimate-3-phosphate synthase	c296211.graph_c0	Transcript	(at2g45300 : 250.0) encodes 3-phosphoshikimate 1-carboxyvinyltransferase / 5-enolpyruvylshikimate-3-phosphate / EPSP synthase involved in chorismate biosynthesis; RNA 3'-terminal phosphate cyclase/enolpyruvate transferase, alpha/beta; FUNCTIONS IN: 3-phosphoshikimate 1-carboxyvinyltransferase activity; INVOLVED IN: glyphosate metabolic process, chorismate biosynthetic process, aromatic amino acid…	#N/A	-9.65532	Inf	RecName: Full=Pentafunctional AROM polypeptide; Includes: RecName: Full=3-dehydroquinate synthase; Short=DHQS; Includes: RecName: Full=3-phosphoshikimate 1-carboxyvinyltransferase; AltName: Full=5-enolpyruvylshikimate-3-phosphate synthase; Short=EPSP synthase; Short=EPSPS; Includes: RecName: Full=Shikimate kinase; Short=SK; Includes: RecName: Full=3-dehydroquinate dehydratase; Short=3-dehydroquin…
	13.1.6.1.7	amino acid metabolism.synthesis.aromatic aa.chorismate.chorismate synthase	c293645.graph_c0	Transcript	(loc_os03g14990.1 : 370.0) no description available & (chl4|511861 : 361.0) no description available & (at1g48850 : 352.0) embryo defective 1144 (EMB1144); FUNCTIONS IN: chorismate synthase activity; INVOLVED IN: aromatic amino acid family biosynthetic process, embryo development ending in seed dormancy; LOCATED IN: nucleolus, chloroplast; EXPRESSED IN: 25 plant structures; EXPRESSED DURING: 15 g…	#N/A	#NUM!	11.3737	chorismate synthase [Rhizoctonia solani AG-1 IA]
	13.1.6.1.10	amino acid metabolism.synthesis.aromatic aa.chorismate.dehydroquinate/shikimate dehydrogenase	c272697.graph_c0	Transcript	(at3g06350 : 583.0) MATERNAL EFFECT EMBRYO ARREST 32 (MEE32); FUNCTIONS IN: NADP or NADPH binding, 3-dehydroquinate dehydratase activity, shikimate 5-dehydrogenase activity, binding, catalytic activity; INVOLVED IN: embryo development ending in seed dormancy; LOCATED IN: chloroplast stroma, chloroplast; EXPRESSED IN: 23 plant structures; EXPRESSED DURING: 15 growth stages; CONTAINS InterPro DOMAI…	#N/A	1.95257	-1.41005	unknown [Picea sitchensis]
	13.1.6.1.10	amino acid metabolism.synthesis.aromatic aa.chorismate.dehydroquinate/shikimate dehydrogenase	c284375.graph_c0	Transcript	(loc_os12g34874.1 : 95.9) no description available & (chl4|525651 : 82.0) no description available & (at3g06350 : 80.1) MATERNAL EFFECT EMBRYO ARREST 32 (MEE32); FUNCTIONS IN: NADP or NADPH binding, 3-dehydroquinate dehydratase activity, shikimate 5-dehydrogenase activity, binding, catalytic activity; INVOLVED IN: embryo development ending in seed dormancy; LOCATED IN: chloroplast stroma, chlorop…	#N/A	-2.67427	Inf	hypothetical protein IQ06DRAFT_280332 [Stagonospora sp. SRC1lsM3a]
Simple phenols	16.10	secondary metabolism.simple phenols	c201102.graph_c0	Transcript	(at2g38080 : 580.0) Encodes a protein with similarity to putative laccase, a member of laccase family (17 members in Arabidopsis). Might be involved in cell wall biosynthesis. Mutants have a mild irregular xylem phenotype.; IRREGULAR XYLEM 12 (IRX12); FUNCTIONS IN: laccase activity; INVOLVED IN: secondary cell wall biogenesis; LOCATED IN: endomembrane system, apoplast; EXPRESSED IN: 24 plant stru…	1.17465	2.75877	#N/A	#N/A
	16.10	secondary metabolism.simple phenols	c244432.graph_c0	Transcript	(loc_os01g61160.1 : 370.0) no description available & (at2g30210 : 367.0) putative laccase, a member of laccase family of genes (17 members in Arabidopsis).; laccase 3 (LAC3); FUNCTIONS IN: laccase activity; INVOLVED IN: oxidation reduction, lignin catabolic process; LOCATED IN: endomembrane system, apoplast; EXPRESSED IN: hypocotyl, fruit, root, seed; EXPRESSED DURING: E expanded cotyledon stage…	#N/A	-3.75366	4.84744	laccase [Picea abies]
	16.10	secondary metabolism.simple phenols	c250493.graph_c0	Transcript	(loc_os01g61160.1 : 92.4) no description available & (at5g05390 : 91.3) putative laccase, a member of laccase family of genes (17 members in Arabidopsis).; laccase 12 (LAC12); FUNCTIONS IN: laccase activity; INVOLVED IN: oxidation reduction, lignin catabolic process; LOCATED IN: endomembrane system, apoplast; EXPRESSED IN: 7 plant structures; EXPRESSED DURING: petal differentiation and expansion …	#N/A	-2.69765	2.648	unknown [Picea sitchensis]
	16.10	secondary metabolism.simple phenols	c252499.graph_c0	Transcript	(at5g05390 : 262.0) putative laccase, a member of laccase family of genes (17 members in Arabidopsis).; laccase 12 (LAC12); FUNCTIONS IN: laccase activity; INVOLVED IN: oxidation reduction, lignin catabolic process; LOCATED IN: endomembrane system, apoplast; EXPRESSED IN: 7 plant structures; EXPRESSED DURING: petal differentiation and expansion stage; CONTAINS InterPro DOMAIN/s: Multicopper oxida…	#N/A	-2.15059	6.15224	laccase [Picea abies]
	16.10	secondary metabolism.simple phenols	c252521.graph_c0	Transcript	(at5g05390 : 669.0) putative laccase, a member of laccase family of genes (17 members in Arabidopsis).; laccase 12 (LAC12); FUNCTIONS IN: laccase activity; INVOLVED IN: oxidation reduction, lignin catabolic process; LOCATED IN: endomembrane system, apoplast; EXPRESSED IN: 7 plant structures; EXPRESSED DURING: petal differentiation and expansion stage; CONTAINS InterPro DOMAIN/s: Multicopper oxida…	1.01359	-1.95662	3.35758	unknown [Picea sitchensis]
	16.10	secondary metabolism.simple phenols	c265626.graph_c0	Transcript	(at5g03260 : 662.0) putative laccase, a member of laccase family of genes (17 members in Arabidopsis).; laccase 11 (LAC11); FUNCTIONS IN: laccase activity; INVOLVED IN: oxidation reduction, lignin catabolic process; LOCATED IN: endomembrane system, apoplast; EXPRESSED IN: 24 plant structures; EXPRESSED DURING: 13 growth stages; CONTAINS InterPro DOMAIN/s: Multicopper oxidase, type 3 (InterPro:IPR…	#N/A	-1.63662	1.52492	laccase [Pinus taeda]
	16.10	secondary metabolism.simple phenols	c267712.graph_c0	Transcript	(at5g21105 : 164.0) Plant L-ascorbate oxidase; FUNCTIONS IN: oxidoreductase activity, L-ascorbate oxidase activity, copper ion binding; INVOLVED IN: oxidation reduction; EXPRESSED IN: 23 plant structures; EXPRESSED DURING: 13 growth stages; CONTAINS InterPro DOMAIN/s: Multicopper oxidase, type 2 (InterPro:IPR011706), Multicopper oxidase, type 3 (InterPro:IPR011707), Cupredoxin (InterPro:IPR008972…	#N/A	#NUM!	9.48134	laccase precursor [Stagonospora sp. SRC1lsM3a]
	16.10	secondary metabolism.simple phenols	c271645.graph_c0	Transcript	(loc_os11g01730.1 : 256.0) no description available & (at5g05390 : 240.0) putative laccase, a member of laccase family of genes (17 members in Arabidopsis).; laccase 12 (LAC12); FUNCTIONS IN: laccase activity; INVOLVED IN: oxidation reduction, lignin catabolic process; LOCATED IN: endomembrane system, apoplast; EXPRESSED IN: 7 plant structures; EXPRESSED DURING: petal differentiation and expansio…	-1.50538	#NUM!	#N/A	#N/A
	16.10	secondary metabolism.simple phenols	c272155.graph_c0	Transcript	(at5g60020 : 706.0) putative laccase, a member of laccase family of genes (17 members in Arabidopsis).; laccase 17 (LAC17); FUNCTIONS IN: laccase activity; INVOLVED IN: oxidation reduction, lignin catabolic process; LOCATED IN: endomembrane system, apoplast; EXPRESSED IN: 14 plant structures; EXPRESSED DURING: LP.04 four leaves visible, 4 anthesis, C globular stage, petal differentiation and expa…	-1.40479	#NUM!	#N/A	#N/A
	16.10	secondary metabolism.simple phenols	c274121.graph_c0	Transcript	(p28002|comt1_medsa : 133.0) Caffeic acid 3-O-methyltransferase (EC 2.1.1.68) (S-adenosysl-L-methionine:caffeic acid 3-O-methyltransferase) (COMT) (CAOMT) - Medicago sativa (Alfalfa) & (at5g54160 : 124.0) A caffeic acid/5-hydroxyferulic acid O-methyltransferase. Interacts with 14-4-3 proteins in yeast 2 hybrid assay. AtOMT1 (At5g54160) encodes a flavonol 3铆-O-methyltransferase that is highly acti…	#N/A	-4.88872	9.68094	caffeic acid ortho-methyltransferase [Pinus radiata]
	16.10	secondary metabolism.simple phenols	c285404.graph_c0	Transcript	(at2g46570 : 625.0) putative laccase, a member of laccase family of genes (with 17 members in Arabidopsis).; laccase 6 (LAC6); FUNCTIONS IN: laccase activity; INVOLVED IN: oxidation reduction, lignin catabolic process; LOCATED IN: endomembrane system, apoplast; EXPRESSED IN: shoot, hypocotyl, root, flower, leaf; CONTAINS InterPro DOMAIN/s: Cupredoxin (InterPro:IPR008972), Multicopper oxidase, typ…	1.9552	4.53473	-2.1923	PREDICTED: laccase-6-like [Phoenix dactylifera]
	16.10	secondary metabolism.simple phenols	c290145.graph_c0	Transcript	(at5g05390 : 341.0) putative laccase, a member of laccase family of genes (17 members in Arabidopsis).; laccase 12 (LAC12); FUNCTIONS IN: laccase activity; INVOLVED IN: oxidation reduction, lignin catabolic process; LOCATED IN: endomembrane system, apoplast; EXPRESSED IN: 7 plant structures; EXPRESSED DURING: petal differentiation and expansion stage; CONTAINS InterPro DOMAIN/s: Multicopper oxida…	2.50604	#NUM!	#N/A	#N/A
	16.10	secondary metabolism.simple phenols	c290632.graph_c0	Transcript	(at5g05390 : 208.0) putative laccase, a member of laccase family of genes (17 members in Arabidopsis).; laccase 12 (LAC12); FUNCTIONS IN: laccase activity; INVOLVED IN: oxidation reduction, lignin catabolic process; LOCATED IN: endomembrane system, apoplast; EXPRESSED IN: 7 plant structures; EXPRESSED DURING: petal differentiation and expansion stage; CONTAINS InterPro DOMAIN/s: Multicopper oxida…	#N/A	-2.65743	3.66908	unknown [Picea sitchensis]
	16.10	secondary metabolism.simple phenols	c291892.graph_c0	Transcript	(at2g40370 : 199.0) putative laccase, a member of laccase family of genes (17 members in Arabidopsis).; laccase 5 (LAC5); FUNCTIONS IN: laccase activity; INVOLVED IN: response to copper ion; LOCATED IN: endomembrane system, apoplast; EXPRESSED IN: 8 plant structures; EXPRESSED DURING: 4 anthesis, petal differentiation and expansion stage; CONTAINS InterPro DOMAIN/s: Multicopper oxidase, type 3 (I…	2.08194	#NUM!	#N/A	#N/A
	16.10	secondary metabolism.simple phenols	c293945.graph_c0	Transcript	(at1g18140 : 642.0) putative laccase, a member of laccase family of genes (with 17 members in Arabidopsis).; laccase 1 (LAC1); FUNCTIONS IN: laccase activity; INVOLVED IN: oxidation reduction, lignin catabolic process; LOCATED IN: endomembrane system, apoplast; EXPRESSED IN: 12 plant structures; EXPRESSED DURING: 6 growth stages; CONTAINS InterPro DOMAIN/s: Multicopper oxidase, type 3 (InterPro:I…	1.20081	2.3119	#N/A	#N/A
	16.10	secondary metabolism.simple phenols	c295351.graph_c0	Transcript	(loc_os01g61160.1 : 350.0) no description available & (at5g05390 : 329.0) putative laccase, a member of laccase family of genes (17 members in Arabidopsis).; laccase 12 (LAC12); FUNCTIONS IN: laccase activity; INVOLVED IN: oxidation reduction, lignin catabolic process; LOCATED IN: endomembrane system, apoplast; EXPRESSED IN: 7 plant structures; EXPRESSED DURING: petal differentiation and expansio…	1.94479	#NUM!	#N/A	#N/A
	16.10	secondary metabolism.simple phenols	c297526.graph_c1	Transcript	(at5g03260 : 484.0) putative laccase, a member of laccase family of genes (17 members in Arabidopsis).; laccase 11 (LAC11); FUNCTIONS IN: laccase activity; INVOLVED IN: oxidation reduction, lignin catabolic process; LOCATED IN: endomembrane system, apoplast; EXPRESSED IN: 24 plant structures; EXPRESSED DURING: 13 growth stages; CONTAINS InterPro DOMAIN/s: Multicopper oxidase, type 3 (InterPro:IPR…	-1.39886	2.2871	-3.29925	unknown [Picea sitchensis]
	16.10	secondary metabolism.simple phenols	c298234.graph_c0	Transcript	(at5g05390 : 816.0) putative laccase, a member of laccase family of genes (17 members in Arabidopsis).; laccase 12 (LAC12); FUNCTIONS IN: laccase activity; INVOLVED IN: oxidation reduction, lignin catabolic process; LOCATED IN: endomembrane system, apoplast; EXPRESSED IN: 7 plant structures; EXPRESSED DURING: petal differentiation and expansion stage; CONTAINS InterPro DOMAIN/s: Multicopper oxida…	1.40908	#NUM!	2.48908	unknown [Picea sitchensis]
	16.10	secondary metabolism.simple phenols	c298420.graph_c0	Transcript	(at5g60020 : 819.0) putative laccase, a member of laccase family of genes (17 members in Arabidopsis).; laccase 17 (LAC17); FUNCTIONS IN: laccase activity; INVOLVED IN: oxidation reduction, lignin catabolic process; LOCATED IN: endomembrane system, apoplast; EXPRESSED IN: 14 plant structures; EXPRESSED DURING: LP.04 four leaves visible, 4 anthesis, C globular stage, petal differentiation and expa…	1.55169	2.27137	#N/A	#N/A
	16.10	secondary metabolism.simple phenols	c301882.graph_c0	Transcript	(loc_os09g32952.1 : 174.0) no description available & (at2g38080 : 170.0) Encodes a protein with similarity to putative laccase, a member of laccase family (17 members in Arabidopsis). Might be involved in cell wall biosynthesis. Mutants have a mild irregular xylem phenotype.; IRREGULAR XYLEM 12 (IRX12); FUNCTIONS IN: laccase activity; INVOLVED IN: secondary cell wall biogenesis; LOCATED IN: endo…	#N/A	#NUM!	Inf	laccase-2 [Mycena chlorophos]
	16.10	secondary metabolism.simple phenols	c303285.graph_c0	Transcript	(at5g05390 : 216.0) putative laccase, a member of laccase family of genes (17 members in Arabidopsis).; laccase 12 (LAC12); FUNCTIONS IN: laccase activity; INVOLVED IN: oxidation reduction, lignin catabolic process; LOCATED IN: endomembrane system, apoplast; EXPRESSED IN: 7 plant structures; EXPRESSED DURING: petal differentiation and expansion stage; CONTAINS InterPro DOMAIN/s: Multicopper oxida…	#N/A	#NUM!	7.26244	laccase [Picea abies]
Sulfur contining	16.5.99.1	secondary metabolism.sulfur-containing.misc.alliinase	c284325.graph_c0	Transcript	(loc_os01g51980.1 : 382.0) no description available & (at1g34060 : 374.0) Pyridoxal phosphate (PLP)-dependent transferases superfamily protein; FUNCTIONS IN: carbon-sulfur lyase activity, pyridoxal phosphate binding, catalytic activity; LOCATED IN: endomembrane system; CONTAINS InterPro DOMAIN/s: Pyridoxal phosphate-dependent transferase, major domain (InterPro:IPR015424), EGF-like, alliinase (In…	#N/A	-1.15332	#N/A	#N/A
	16.5.99.1	secondary metabolism.sulfur-containing.misc.alliinase	c292254.graph_c0	Transcript	(at4g24670 : 396.0) Encodes a protein with similarity to the TAA1 trytophan aminotransferase involved in IAA biosynthesis. Double mutant analyses suggest that this protein is involved in regulating many aspects of plant growth and development from embryogenesis to flower formation and plays a role in ethylene-mediated signaling.; tryptophan aminotransferase related 2 (TAR2); FUNCTIONS IN: L-trypt…	#N/A	1.81967	-2.07603	PREDICTED: L-tryptophan--pyruvate aminotransferase 1 [Amborella trichopoda]
Terpenoids	16.1.5	secondary metabolism.isoprenoids.terpenoids	c150835.graph_c0	Transcript	(at2g07050 : 124.0) Involved in the biosynthesis of brassinosteroids. Catalyzes the reaction from epoxysqualene to cycloartenol.; cycloartenol synthase 1 (CAS1); FUNCTIONS IN: cycloartenol synthase activity; INVOLVED IN: pentacyclic triterpenoid biosynthetic process, thylakoid membrane organization, pollen development; LOCATED IN: vacuole; EXPRESSED IN: 24 plant structures; EXPRESSED DURING: 13 g…	1.81328	#NUM!	3.20016	unknown [Picea sitchensis]
	16.1.5	secondary metabolism.isoprenoids.terpenoids	c211331.graph_c0	Transcript	(at4g16730 : 171.0) In the Col ecotype, no functional protein is encoded at this locus due to the presence of a two-base (AT) insertion 184 nucleotides downstream of the start codon leading to a frame shift and premature translational termination. However, in the Ws ecotype, a functional terpene synthase that localizes to the chloroplast is encoded at this locus. It can catalyze the synthesis of …	1.58508	1.66816	#N/A	#N/A
	16.1.5	secondary metabolism.isoprenoids.terpenoids	c242948.graph_c0	Transcript	(at4g16740 : 201.0) Encodes an (E,E)-alpha-farnesene synthase in the Col ecotype of Arabidopsis. This enzyme can also catalyze the formation of (E)-beta-ocimene as well as trace amounts of myrcene and other related compounds in vitro. The cytosolic localization of the protein may make it favor (E,E)-alpha-farnesene biosynthesis because the precursor of this product, FPP, is primarily cytosolic. T…	#N/A	3.31893	-2.26115	RecName: Full=Monofunctional isopimaradiene synthase, chloroplastic; Short=PbmIso1; Flags: Precursor [Pinus banksiana]
	16.1.5	secondary metabolism.isoprenoids.terpenoids	c254675.graph_c0	Transcript	(loc_os05g50550.1 : 501.0) no description available & (at1g78510 : 484.0) Encodes a protein with solanesyl diphosphate synthase activity.; solanesyl diphosphate synthase 1 (SPS1); CONTAINS InterPro DOMAIN/s: Solanesyl diphosphate synthase (InterPro:IPR014120), Terpenoid synthase (InterPro:IPR008949), Polyprenyl synthetase-related (InterPro:IPR017446), Polyprenyl synthetase (InterPro:IPR000092); B…	#N/A	1.13824	#N/A	#N/A
	16.1.5	secondary metabolism.isoprenoids.terpenoids	c261304.graph_c0	Transcript	(at3g25810 : 131.0) Terpenoid cyclases/Protein prenyltransferases superfamily protein; CONTAINS InterPro DOMAIN/s: Terpene synthase, metal-binding domain (InterPro:IPR005630), Terpenoid synthase (InterPro:IPR008949), Terpenoid cylases/protein prenyltransferase alpha-alpha toroid (InterPro:IPR008930), Terpene synthase-like (InterPro:IPR001906); BEST Arabidopsis thaliana protein match is: terpene s…	2.02727	4.22459	#N/A	#N/A
	16.1.5	secondary metabolism.isoprenoids.terpenoids	c287789.graph_c0	Transcript	(p59287|cass_ricco : 261.0) Casbene synthase, chloroplast precursor (EC 4.2.3.8) - Ricinus communis (Castor bean) & (at4g16740 : 239.0) Encodes an (E,E)-alpha-farnesene synthase in the Col ecotype of Arabidopsis. This enzyme can also catalyze the formation of (E)-beta-ocimene as well as trace amounts of myrcene and other related compounds in vitro. The cytosolic localization of the protein may ma…	#N/A	1.6039	#N/A	#N/A
	16.1.5	secondary metabolism.isoprenoids.terpenoids	c288436.graph_c0	Transcript	(at4g16730 : 245.0) In the Col ecotype, no functional protein is encoded at this locus due to the presence of a two-base (AT) insertion 184 nucleotides downstream of the start codon leading to a frame shift and premature translational termination. However, in the Ws ecotype, a functional terpene synthase that localizes to the chloroplast is encoded at this locus. It can catalyze the synthesis of …	#N/A	2.89555	-1.91911	(-)-limonene synthase [Picea sitchensis]
	16.1.5	secondary metabolism.isoprenoids.terpenoids	c300042.graph_c3	Transcript	(at4g16730 : 168.0) In the Col ecotype, no functional protein is encoded at this locus due to the presence of a two-base (AT) insertion 184 nucleotides downstream of the start codon leading to a frame shift and premature translational termination. However, in the Ws ecotype, a functional terpene synthase that localizes to the chloroplast is encoded at this locus. It can catalyze the synthesis of …	#N/A	1.94153	-1.51493	longifolene synthase [Pinus sylvestris]
Tocopherol	16.1.3	secondary metabolism.isoprenoids.tocopherol biosynthesis	c227275.graph_c0	Transcript	(loc_os02g19970.1 : 433.0) no description available & (at5g53970 : 412.0) encodes tyrosine aminotransferase which is strongly induced upon aging and coronatine treatment; Tyrosine transaminase family protein; CONTAINS InterPro DOMAIN/s: 1-aminocyclopropane-1-carboxylate synthase (InterPro:IPR001176), Aminotransferase, class I/classII (InterPro:IPR004839), Pyridoxal phosphate-dependent transferase…	#N/A	1.83408	-1.48227	unknown [Picea sitchensis]
	16.1.3	secondary metabolism.isoprenoids.tocopherol biosynthesis	c280241.graph_c0	Transcript	(loc_os02g20360.1 : 467.0) no description available & (at5g53970 : 430.0) encodes tyrosine aminotransferase which is strongly induced upon aging and coronatine treatment; Tyrosine transaminase family protein; CONTAINS InterPro DOMAIN/s: 1-aminocyclopropane-1-carboxylate synthase (InterPro:IPR001176), Aminotransferase, class I/classII (InterPro:IPR004839), Pyridoxal phosphate-dependent transferase…	1.6535	6.19743	-4.15257	unknown [Picea sitchensis]
	16.1.3.2	secondary metabolism.isoprenoids.tocopherol biosynthesis.homogentisate phytyltransferase	c280633.graph_c0	Transcript	(loc_os06g44840.1 : 370.0) no description available & (at2g18950 : 362.0) Encodes homogentisate phytyltransferase involved in tocopherol biosynthesis. Has impact on seed longevity and plays a role in the adaptation to low temperature stress, notably phloem loading.; homogentisate phytyltransferase 1 (HPT1); CONTAINS InterPro DOMAIN/s: UbiA prenyltransferase (InterPro:IPR000537); BEST Arabidopsis …	#N/A	2.61098	-1.63406	homogentisate phytyltransferase VTE2-1 [Triticum aestivum]
	16.1.3.5	secondary metabolism.isoprenoids.tocopherol biosynthesis.tocopherol methyltransferase	c266896.graph_c0	Transcript	(loc_os02g47310.1 : 159.0) no description available & (at1g64970 : 148.0) gamma-tocopherol methyltransferase (g-TMT) mRNA, nuclear; mutant has Deficient in alpha and beta tocopherol; Accumulates gamma tocopherol in leaves; gamma-tocopherol methyltransferase (G-TMT); CONTAINS InterPro DOMAIN/s: Methyltransferase type 11 (InterPro:IPR013216); BEST Arabidopsis thaliana protein match is: S-adenosyl-L…	#N/A	1.4653	#N/A	#N/A
	16.1.3.5	secondary metabolism.isoprenoids.tocopherol biosynthesis.tocopherol methyltransferase	c292754.graph_c0	Transcript	(loc_os02g47310.1 : 349.0) no description available & (at1g64970 : 340.0) gamma-tocopherol methyltransferase (g-TMT) mRNA, nuclear; mutant has Deficient in alpha and beta tocopherol; Accumulates gamma tocopherol in leaves; gamma-tocopherol methyltransferase (G-TMT); CONTAINS InterPro DOMAIN/s: Methyltransferase type 11 (InterPro:IPR013216); BEST Arabidopsis thaliana protein match is: S-adenosyl-L…	1.31396	#NUM!	2.54095	unknown [Picea sitchensis]
Wax	16.7	secondary metabolism.wax	c107637.graph_c1	Transcript	(at5g57800 : 125.0) encodes a transmembrane protein with similarity to the sterol desaturase family at the N-terminus and to the short-chain dehydrogenase/reductase family at the C-terminus. Mutant analyses indicate this protein is involved in cuticle membrane and wax biosynthesis.; ECERIFERUM 3 (CER3); FUNCTIONS IN: oxidoreductase activity, binding, iron ion binding, catalytic activity; INVOLVED…	#N/A	3.69612	-2.73963	unknown [Zea mays]
	16.7	secondary metabolism.wax	c114323.graph_c0	Transcript	(at1g01120 : 418.0) Encodes a condensing enzyme KCS1 (3-ketoacyl-CoA synthase 1) which is involved in the critical fatty acid elongation process in wax biosynthesis.; 3-ketoacyl-CoA synthase 1 (KCS1); FUNCTIONS IN: fatty acid elongase activity, acyltransferase activity; INVOLVED IN: in 7 processes; LOCATED IN: cytosolic ribosome, endoplasmic reticulum, membrane; EXPRESSED IN: 29 plant structures;…	1.38138	4.41126	-2.64168	PREDICTED: 3-ketoacyl-CoA synthase 1-like isoform X1 [Cicer arietinum]
	16.7	secondary metabolism.wax	c152088.graph_c0	Transcript	(loc_os06g39750.3 : 427.0) no description available & (at2g26640 : 426.0) Encodes KCS11, a member of the 3-ketoacyl-CoA synthase family involved in the biosynthesis of VLCFA (very long chain fatty acids).; 3-ketoacyl-CoA synthase 11 (KCS11); FUNCTIONS IN: transferase activity, transferring acyl groups other than amino-acyl groups, catalytic activity; INVOLVED IN: response to cold, response to lig…	-1.35975	2.3689	-3.34108	PREDICTED: probable 3-ketoacyl-CoA synthase 2 [Nelumbo nucifera]
	16.7	secondary metabolism.wax	c168473.graph_c0	Transcript	(at1g68530 : 736.0) Encodes KCS6, a member of the 3-ketoacyl-CoA synthase family involved in the biosynthesis of VLCFA (very long chain fatty acids).; 3-ketoacyl-CoA synthase 6 (KCS6); FUNCTIONS IN: transferase activity, transferring acyl groups other than amino-acyl groups, catalytic activity; INVOLVED IN: in 7 processes; LOCATED IN: endoplasmic reticulum; EXPRESSED IN: 29 plant structures; EXPR…	#N/A	3.06941	-3.36328	3-ketoacyl-CoA synthase 6 [Theobroma cacao]
	16.7	secondary metabolism.wax	c174769.graph_c0	Transcript	(at5g57800 : 154.0) encodes a transmembrane protein with similarity to the sterol desaturase family at the N-terminus and to the short-chain dehydrogenase/reductase family at the C-terminus. Mutant analyses indicate this protein is involved in cuticle membrane and wax biosynthesis.; ECERIFERUM 3 (CER3); FUNCTIONS IN: oxidoreductase activity, binding, iron ion binding, catalytic activity; INVOLVED…	-3.27573	#NUM!	-2.87415	unknown [Picea sitchensis]
	16.7	secondary metabolism.wax	c209683.graph_c0	Transcript	(loc_os09g25850.1 : 625.0) no description available & (at5g57800 : 617.0) encodes a transmembrane protein with similarity to the sterol desaturase family at the N-terminus and to the short-chain dehydrogenase/reductase family at the C-terminus. Mutant analyses indicate this protein is involved in cuticle membrane and wax biosynthesis.; ECERIFERUM 3 (CER3); FUNCTIONS IN: oxidoreductase activity, b…	#N/A	2.11216	-2.1828	PREDICTED: protein ECERIFERUM 3 [Fragaria vesca subsp. vesca]
	16.7	secondary metabolism.wax	c210537.graph_c0	Transcript	(at5g57800 : 741.0) encodes a transmembrane protein with similarity to the sterol desaturase family at the N-terminus and to the short-chain dehydrogenase/reductase family at the C-terminus. Mutant analyses indicate this protein is involved in cuticle membrane and wax biosynthesis.; ECERIFERUM 3 (CER3); FUNCTIONS IN: oxidoreductase activity, binding, iron ion binding, catalytic activity; INVOLVED…	#N/A	3.09461	-2.42816	unknown [Picea sitchensis]
	16.7	secondary metabolism.wax	c211075.graph_c0	Transcript	(loc_os09g25850.1 : 772.0) no description available & (at5g57800 : 731.0) encodes a transmembrane protein with similarity to the sterol desaturase family at the N-terminus and to the short-chain dehydrogenase/reductase family at the C-terminus. Mutant analyses indicate this protein is involved in cuticle membrane and wax biosynthesis.; ECERIFERUM 3 (CER3); FUNCTIONS IN: oxidoreductase activity, b…	#N/A	3.62749	-2.79311	unknown [Picea sitchensis]
	16.7	secondary metabolism.wax	c245490.graph_c0	Transcript	(loc_os06g39750.3 : 735.0) no description available & (at2g26640 : 712.0) Encodes KCS11, a member of the 3-ketoacyl-CoA synthase family involved in the biosynthesis of VLCFA (very long chain fatty acids).; 3-ketoacyl-CoA synthase 11 (KCS11); FUNCTIONS IN: transferase activity, transferring acyl groups other than amino-acyl groups, catalytic activity; INVOLVED IN: response to cold, response to lig…	1.48559	#NUM!	1.19714	beta-ketoacyl-CoA-synthase [Marchantia polymorpha]
	16.7	secondary metabolism.wax	c250824.graph_c0	Transcript	(at3g51970 : 213.0) acyl-CoA sterol acyl transferase 1 (ASAT1); FUNCTIONS IN: acyltransferase activity; INVOLVED IN: biological_process unknown; LOCATED IN: endomembrane system; EXPRESSED IN: 10 plant structures; EXPRESSED DURING: 6 growth stages; CONTAINS InterPro DOMAIN/s: Wax synthase (InterPro:IPR017088); BEST Arabidopsis thaliana protein match is: MBOAT (membrane bound O-acyl transferase) fa…	-9.15042	#NUM!	-5.72882	PREDICTED: probable long-chain-alcohol O-fatty-acyltransferase 5 [Amborella trichopoda]
	16.7	secondary metabolism.wax	c256095.graph_c0	Transcript	(loc_os03g12030.1 : 162.0) no description available & (at1g19440 : 159.0) Encodes KCS4, a member of the 3-ketoacyl-CoA synthase family involved in the biosynthesis of VLCFA (very long chain fatty acids).; 3-ketoacyl-CoA synthase 4 (KCS4); FUNCTIONS IN: transferase activity, transferring acyl groups other than amino-acyl groups, catalytic activity; INVOLVED IN: very long-chain fatty acid metabolic…	1.87025	4.21222	-1.95781	unknown [Picea sitchensis]
	16.7	secondary metabolism.wax	c266765.graph_c0	Transcript	(loc_os02g40784.3 : 337.0) no description available & (at2g37700 : 322.0) Fatty acid hydroxylase superfamily; FUNCTIONS IN: oxidoreductase activity, iron ion binding, catalytic activity; INVOLVED IN: oxidation reduction, fatty acid biosynthetic process; LOCATED IN: endoplasmic reticulum; CONTAINS InterPro DOMAIN/s: Fatty acid hydroxylase (InterPro:IPR006694); BEST Arabidopsis thaliana protein mat…	#N/A	4.08212	-3.58557	PREDICTED: protein ECERIFERUM 1 [Amborella trichopoda]
	16.7	secondary metabolism.wax	c266765.graph_c1	Transcript	(loc_os10g33250.2 : 325.0) no description available & (at1g02205 : 323.0) Expression of the CER1 gene associated with production of stem epicuticular wax and pollen fertility. Biochemical studies showed that cer1 mutants are blocked in the conversion of stem wax C30 aldehydes to C29 alkanes, and they also lack the secondary alcohols and ketones. These suggested the CER1 protein is an aldehyde dec…	#N/A	3.76946	-2.59313	hypothetical protein AXG93_1615s1300 [Marchantia polymorpha subsp. polymorpha]
	16.7	secondary metabolism.wax	c272357.graph_c0	Transcript	(at1g25450 : 466.0) Encodes KCS5, a member of the 3-ketoacyl-CoA synthase family involved in the biosynthesis of VLCFA (very long chain fatty acids).; 3-ketoacyl-CoA synthase 5 (KCS5); FUNCTIONS IN: fatty acid elongase activity; INVOLVED IN: in 6 processes; LOCATED IN: endoplasmic reticulum, membrane; EXPRESSED IN: 22 plant structures; EXPRESSED DURING: 13 growth stages; CONTAINS InterPro DOMAIN/…	2.36009	5.02902	-2.2813	unknown [Picea sitchensis]
	16.7	secondary metabolism.wax	c272580.graph_c0	Transcript	(loc_os02g40784.2 : 671.0) no description available & (at1g02205 : 653.0) Expression of the CER1 gene associated with production of stem epicuticular wax and pollen fertility. Biochemical studies showed that cer1 mutants are blocked in the conversion of stem wax C30 aldehydes to C29 alkanes, and they also lack the secondary alcohols and ketones. These suggested the CER1 protein is an aldehyde dec…	#N/A	5.03593	-3.74838	PREDICTED: protein ECERIFERUM 1 [Amborella trichopoda]
	16.7	secondary metabolism.wax	c273314.graph_c1	Transcript	(at1g01120 : 303.0) Encodes a condensing enzyme KCS1 (3-ketoacyl-CoA synthase 1) which is involved in the critical fatty acid elongation process in wax biosynthesis.; 3-ketoacyl-CoA synthase 1 (KCS1); FUNCTIONS IN: fatty acid elongase activity, acyltransferase activity; INVOLVED IN: in 7 processes; LOCATED IN: cytosolic ribosome, endoplasmic reticulum, membrane; EXPRESSED IN: 29 plant structures;…	1.20522	4.74183	-3.14858	hypothetical protein SELMODRAFT_445717 [Selaginella moellendorffii]
	16.7	secondary metabolism.wax	c279658.graph_c0	Transcript	(at1g67730 : 380.0) Encodes one of the two Arabidopsis homologues to YBR159w encoding a S. cerevisiae beta-ketoacyl reductase (KCR), which catalyzes the first reduction during VLCFA (very long chain fatty acids, >18 carbon) elongation: KCR1 (At1g67730), KCR2 (At1g24470). Complementation of the yeast ybr159Delta mutant demonstrated that the two KCR proteins are divergent and that only AtKCR1 can r…	#N/A	1.27261	#N/A	#N/A
	16.7	secondary metabolism.wax	c282379.graph_c0	Transcript	(loc_os05g49900.1 : 425.0) no description available & (at2g16280 : 417.0) Encodes KCS9, a member of the 3-ketoacyl-CoA synthase family involved in the biosynthesis of VLCFA (very long chain fatty acids).; 3-ketoacyl-CoA synthase 9 (KCS9); FUNCTIONS IN: transferase activity, transferring acyl groups other than amino-acyl groups, catalytic activity; INVOLVED IN: response to cold, response to light …	-1.60976	2.00283	-3.22532	unknown [Picea sitchensis]
	16.7	secondary metabolism.wax	c282603.graph_c0	Transcript	(loc_os04g40730.1 : 110.0) no description available & (at1g67730 : 108.0) Encodes one of the two Arabidopsis homologues to YBR159w encoding a S. cerevisiae beta-ketoacyl reductase (KCR), which catalyzes the first reduction during VLCFA (very long chain fatty acids, >18 carbon) elongation: KCR1 (At1g67730), KCR2 (At1g24470). Complementation of the yeast ybr159Delta mutant demonstrated that the two…	#N/A	#NUM!	Inf	long-chain 3-oxoacyl-CoA reductase [Rhizoctonia solani 123E]
	16.7	secondary metabolism.wax	c282623.graph_c0	Transcript	(at2g16280 : 222.0) Encodes KCS9, a member of the 3-ketoacyl-CoA synthase family involved in the biosynthesis of VLCFA (very long chain fatty acids).; 3-ketoacyl-CoA synthase 9 (KCS9); FUNCTIONS IN: transferase activity, transferring acyl groups other than amino-acyl groups, catalytic activity; INVOLVED IN: response to cold, response to light stimulus, very long-chain fatty acid metabolic process…	1.08391	3.63873	-2.16998	unknown [Picea sitchensis]
	16.7	secondary metabolism.wax	c286027.graph_c0	Transcript	(loc_os10g33250.2 : 118.0) no description available & (at1g02190 : 114.0) Fatty acid hydroxylase superfamily; FUNCTIONS IN: oxidoreductase activity, iron ion binding, catalytic activity; INVOLVED IN: oxidation reduction, fatty acid biosynthetic process; LOCATED IN: endoplasmic reticulum; EXPRESSED IN: 12 plant structures; EXPRESSED DURING: 6 growth stages; CONTAINS InterPro DOMAIN/s: Fatty acid h…	#N/A	4.04185	-3.2223	unknown [Picea sitchensis]
	16.7	secondary metabolism.wax	c286893.graph_c0	Transcript	(at2g16280 : 169.0) Encodes KCS9, a member of the 3-ketoacyl-CoA synthase family involved in the biosynthesis of VLCFA (very long chain fatty acids).; 3-ketoacyl-CoA synthase 9 (KCS9); FUNCTIONS IN: transferase activity, transferring acyl groups other than amino-acyl groups, catalytic activity; INVOLVED IN: response to cold, response to light stimulus, very long-chain fatty acid metabolic process…	-2.13842	#NUM!	-7.07031	unknown [Picea sitchensis]
	16.7	secondary metabolism.wax	c288272.graph_c0	Transcript	(at2g26250 : 626.0) epidermis-specific, encodes KCS10, a putative 3-ketoacyl-CoA synthase. probably involved in the synthesis of long-chain lipids found in the cuticle.; 3-ketoacyl-CoA synthase 10 (KCS10); FUNCTIONS IN: transferase activity, transferring acyl groups other than amino-acyl groups, catalytic activity, acyltransferase activity; INVOLVED IN: in 8 processes; LOCATED IN: endoplasmic ret…	#N/A	1.55919	#N/A	#N/A
	16.7	secondary metabolism.wax	c289706.graph_c1	Transcript	(at1g19440 : 789.0) Encodes KCS4, a member of the 3-ketoacyl-CoA synthase family involved in the biosynthesis of VLCFA (very long chain fatty acids).; 3-ketoacyl-CoA synthase 4 (KCS4); FUNCTIONS IN: transferase activity, transferring acyl groups other than amino-acyl groups, catalytic activity; INVOLVED IN: very long-chain fatty acid metabolic process, cuticle development; LOCATED IN: membrane; E…	#N/A	1.01902	#N/A	#N/A
	16.7	secondary metabolism.wax	c296543.graph_c1	Transcript	(at5g43760 : 274.0) Encodes KCS20, a member of the 3-ketoacyl-CoA synthase family involved in the biosynthesis of VLCFA (very long chain fatty acids).; 3-ketoacyl-CoA synthase 20 (KCS20); FUNCTIONS IN: fatty acid elongase activity; INVOLVED IN: response to cold, response to light stimulus, response to osmotic stress; LOCATED IN: membrane; EXPRESSED IN: 28 plant structures; EXPRESSED DURING: 13 gr…	#N/A	#NUM!	x	unknown [Picea sitchensis]
[truncated: 1 more rows]
