# Supplementary material for: Molecular mechanism of lateral bud differentiation of Pinus massoniana based on high-throughput sequencing
Source: Sci Rep. 2021 Apr 27;11:9033. doi: 10.1038/s41598-021-87787-7 (PMC8079368; doi:10.1038/s41598-021-87787-7)
Supplement: Supplementary file 18 — Supplementary Information 18. [file 41598_2021_87787_MOESM18_ESM.xlsx]

## Sheet: table S11
Table S11. Fluorescent quantitative genes and primer sequence information
ID	Gene name	Gene description	Forward primer (5'–3')	Reverse primer(3'–5')
c288323.graph_c0	IAA13	IAA13	TTTGGACCCTGCTGCTGATTT	GCAAAGCCATTTGTGCCTGAGT
c211840.graph_c0	JAR1	JAR1	GGCTTGCTTGCAGTCCAGAG	CGTCAGGCGTACCACTTCGT
c194826.graph_c0	AUR71	SAUR71	AGTACGGTTGCTGTGGTGCT	AGACAGGGAGGTATCCTTCGG
c288483.graph_c1	AUR78	SAUR78	CAGCTCCAACCATACAGACGAT	CAATGAGCACCTTCAGCAACGG
c293425.graph_c0	AUX4	AUX4	GTGGCATGGTGGCTCTCGTTA	TTGCGGGATCTGTACTCAAGGT
c297752.graph_c0	AUX3	AUX3	AACGCATTCCAACGCCTTCTCA	AGCCTCGCTACGACTCTAACCA
c248020.graph_c0	IAA27	IAA27	GCACAGGTTGGCGGAGTTATTG	GCCCTTGCATCATGGTAGAAGC
c275176.graph_c0	PIN4	PIN4 mRNA	GGTCCAAGGCTCTCCAAGTTCA	ACTGCTGGTGGCGACTCATTTC
c301668.graph_c0	PIN3	PIN3 mRNA	CCTCACCACAGCAACAACAACA	TCAACCGTGCGTACTTCCTTCC
c211325.graph_c0	PIN1	PIN1	CCCACTCACTGCACAGACACTT	GCTCTGCCGTTGAACTGGAACT
c278415.graph_c0	NCED1	NCED1	GCCCACTGCTACTCTTCCCTCA	CGAAGTTTCCCGCCAACACAAA
c295619.graph_c0	NCED	putative 9-cis-epoxycarotenoid dioxygenase9	GGTTTCGGGAATCGCCAAGGT	GCATGAAGGTGAGAACGTAGCC
c299456.graph_c0	CCD	carotenoid oxygenase	CGGAAGAAGTCGCCAACACCAA	CCGCCAAGCAGTTCATCAGGAA
c270749.graph_c0	P450	clone c11271g1 cytochrome P450 mRNA	CGCTTCAATCGCCGTTTCCC	GACCTAATTCCGCCTCCCGTTT
c247795.graph_c2	GHF1	growth hormone-regulated TBC protein 1	ATTACCACTGGGACGGAGGAAG	CCCGATGCAGAGAGCCATAACT
c265078.graph_c0	GRF5	growth-regulating factor 5	CGCCTCTCACTCCTCATCCCTT	TTGGTTGTTGCTGCTGCTGTTG
c254476.graph_c0	GRF3	growth-regulating factor 3	CGACCACCACGAACACCATTAC	AGAGGAGATTGCTGCTGCTGAT
c160506.graph_c1	GRF2	growth-regulating factor 2	ATCATCATCAGCAGCAGCAGCC	TGAGACGGAGTGAACGGAGACC
c268596.graph_c3	GRF1	growth-regulating factor 1	GGACGAGAAACTGCGAGCCATA	GGACAGGAACACCAGCCAACAT
c105165.graph_c0	ABHD	ABHD17B	ATGCCAGGTTTACGGTGCTCTA	TGTATTCAGTTGCCTTGCCAGT
c271088.graph_c0	D14	esterase D14L or KAI2/DAD2	TCTGAACTGTTGGGTGTCTTGA	ATATGTTGCCATGCCGATTGGT
c263206.graph_c1	TRP1	TOPLESS-RELATED PROTEIN 1	GCCGCACATCCATCAGAACCTA	ACTCTGCTCTTCAAGCGTTACC
c263206.graph_c0	TRP2	TOPLESS-RELATED PROTEIN 2	TCGCCTGCTTCGTATGCTTGAG	CATCTGCTGTCCGGCTACTGTC
c298707.graph_c1	OFP	OFP	AAGCATTGGACACGAAGCAGGA	TCATACTCGGGCAAACCACCAT
c237989.graph_c0	SEUSS	The role of SEUSS in auxin response and floral organ patterning.	CGCTTACACACGCTTCCACAAC	GGGCACACATTCCAGGCTCATA
c296874.graph_c0	WD40	WD40 repeat	CAAGGCTGTCCGACTGCGTTAC	TCCCGATTGTGCTCCCTCTCTC
c158963.graph_c0	NSP	NSP nodulation signaling pathway	GGCACTCGTCACCTGAATCCA	TCCTTCAAACAACCAGCAAAGC
c245073.graph_c0	RTEL1	regulator of telomere elongation helicase	TTTGCTGATCGTGCTGGGAGAG	CTTGCTGCCTGCTGGACATACC
c330110.graph_c0	BZR1	BES1/BZR1	AGCACTGCGATAACAACGAGGT	CAGGACTTGGGAAAGCTGAGGA
c300259.graph_c1	NAC	NAC domain-containing	CTTCCTGCCCAGCCGTGATATG	CGATCCCTTCCTGTGGCTTTCC
c274204.graph_c0	NAM29	no apical meristem	AAGCGAGTAGGCATCAAGAAGG	CGACAGAGAACCCAATCATCCA
c254943.graph_c0	NAM	no apical meristem	TGTGTCCTGCTTCTCCAATCCA	GCGGTGCTCCTCATAATGCTG
c293425.graph_c0	PAT	AUX4 mRNA	GTGGCATGGTGGCTCTCGTTA	TTGCGGGATCTGTACTCAAGGT
c199417.graph_c0	WRKY41	WRKY41	GCAGCAGCAGATGATGGTGGT	GCAGGATGGCTTGTGAATGGAA
c260724.graph_c1	WRKY49	WRKY49	GGTGGTGGCTGTGGTGGAGATA	AGAGGAAGATGACGAGGAGGCA
c247857.graph_c0	WRKY126	WRKY126	TGCAGCAGCCAGACAGTTTG	CCTGATGACCCGCATCCTCA
c272864.graph_c0	WRKY164	WRKY164	CTGTGAGTCCTCTGGCTATGGC	CGTGAGGTCGAGCGTGATTGT
c209533.graph_c0	TCP4	TCP4	CACACGACCACGACGACGAAT	TGGGTTGCTGTTGCTTGGGAAT
c211271.graph_c0	TCP20	TCP20	GGATGACACCACCACCACCT	GCAGTTCGAGTCCCGACAGAT
c278140.graph_c0	TCP2	TCP2	AATGCCGATGCCTCCCTCTCA	TTGCTGTTGCCTTCCGTGGTC
c254322.graph_c0	TCP1se	T-complex protein 1 subunit eta	GCGTGTTGCTGCTGCTACTG	TCGCTCATTGCCAACTTGTCTT
c263469.graph_c0	TCP1d	T-complex protein 1 subunit delta	CGCTCCTATTGCCGTCTCTTCT	CGTGCCTCCGACCTTCTTGA
c281924.graph_c0	TCP1e	t-complex protein 1 eta	ACCTCGGAACCTGCGGAAAGT	ACGGCACGACGGACAACCAT
c300490.graph_c0	TCP1a	T-complex protein 1 subunit alpha	TGAAGATGTTGGAGGTGGAGCA	AAGCCTGTAACCGCCGATGATA
c279926.graph_c0	RAV1	RAV1	AATCCGTCGTCGCTGGTCTTC	GCCGCCTTCCGCTTCTTTGTAT
c109737.graph_c0	RAV2	RAV2	GGTCGAGACGCCATAACTAACT	GTCGTAAGTATGCTTTCGGAGC
c283190.graph_c0	MYB33	MYB33	TCGACGTTAGCAATGCGGAGAA	CCCATGCCCAGATTGAGGTGTT
c301561.graph_c0	MYB29	MYB29	AGCAGAAGGACGGTATCAATCG	TCACCCAACGCAATCTACAACT
c284837.graph_c0	MYB4	R2R3-MYB4	GCCTGCACACTTATAACGCTGG	GGACGGTGTTGCTGCTGGAA
c291081.graph_c0	MYB15	R2R3MYB15	GCTTGCTGGGCTTCTTCGTTG	TTGTCCGCTCTTCTTCCTGTGT
c227047.graph_c0	MYB28	R2R3MYB28	GACATCGCTGCTGCAACAAACA	CCTGCAACTCTTACCGCACCTT
c110348.graph_c1	MYB80	MYB80	CTTCTGGCTGCTCATCGTCTCT	CTCTGCTGCAACACTTGTGGTT
